# Supplementary material for: Expression of Pro-Angiogenic Markers Is Enhanced by Blue Light in Human RPE Cells
Source: Antioxidants (Basel). 2020 Nov 20;9(11):1154. doi: 10.3390/antiox9111154 (PMC7699675; doi:10.3390/antiox9111154)
Supplement: Supplementary file 1 [file antioxidants-09-01154-s001.zip]

Archive with 7 entries (6 files):
- Supplementary Materials/
- Supplementary Materials/Table S1_DEGs.xlsx
- Supplementary Materials/Table S2_H-RPE_3h_vs_0h_report.xlsx
- Supplementary Materials/Table S3_H-RPE_6h_vs_0h_report.xlsx
- Supplementary Materials/Table S4_H-RPE_6h_vs_3h_report.xlsx
- Supplementary Materials/Table S5_FunRichDEGs_Angiogenesis.xlsx
- Supplementary Materials/Table S6_ToppGeneResults.xlsx
