# Supplementary material for: Expression of Pro-Angiogenic Markers Is Enhanced by Blue Light in Human RPE Cells
Source: Antioxidants (Basel). 2020 Nov 20;9(11):1154. doi: 10.3390/antiox9111154 (PMC7699675; doi:10.3390/antiox9111154)
Supplement: Supplementary file 1 [file antioxidants-09-01154-s001.zip › Supplementary Materials/Table S1_DEGs.xlsx]

## Sheet: 3_vs_0h
Name	Chromosome	Region	Identifier	3 vs. 0 - GE - Max group means	3 vs. 0 - GE - Fold change	3 vs. 0 - GE - Log fold change	3 vs. 0 - GE - Bonferroni
AAMDC	11	77821109..77918432	ENSG00000087884	5.06819	1.8448	0.883468	0.0112219
AAR2	20	36236459..36270918	ENSG00000131043	18.4614	-1.5872	-0.666482	2.05749e-08
AARS2	6	complement(44299654..44313326)	ENSG00000124608	7.67785	1.48793	0.573305	0.000218651
AASDHPPT	11	106075501..106098710	ENSG00000149313	7.61009	-2.71675	-1.44188	0
ABCA1	9	complement(104781002..104928237)	ENSG00000165029	4.12081	-2.197	-1.13553	0
ABCA2	9	complement(137007227..137028922)	ENSG00000107331	18.4733	1.28642	0.363359	0.0102069
ABCA3	16	complement(2275881..2340746)	ENSG00000167972	15.4706	1.499	0.584002	6.22001e-10
ABCA7	19	1040101..1065572	ENSG00000064687	2.38284	1.82762	0.86997	2.18812e-05
ABCB8	7	151028422..151047782	ENSG00000197150	6.5729	1.50208	0.586965	1.94159e-07
ABCD1	X	153724868..153744762	ENSG00000101986	4.2873	1.7254	0.786934	0.00124462
ABCD3	1	94418455..94518666	ENSG00000117528	6.96633	-1.7949	-0.843901	0
ABCE1	4	145097932..145129179	ENSG00000164163	10.4066	-1.94046	-0.9564	0
ABCF1	6	30571376..30597179	ENSG00000204574	20.5704	1.37729	0.46183	0.000130359
ABCF3	3	184186023..184194012	ENSG00000161204	14.9512	1.40468	0.49024	4.55525e-05
ABHD10	3	111979010..111993363	ENSG00000144827	6.4479	-1.92097	-0.941836	5.1704e-05
ABHD11	7	complement(73736094..73738867)	ENSG00000106077	5.61283	2.04599	1.0328	0.000577066
ABHD12	20	complement(25294743..25390983)	ENSG00000100997	53.6006	1.28495	0.361718	0.0158427
ABHD14A	3	51971426..51981199	ENSG00000248487	14.9271	1.77655	0.829077	2.71616e-12
ABHD4	14	22598237..22613215	ENSG00000100439	44.3337	1.35795	0.441426	3.53552e-05
ABHD8	19	complement(17292131..17310236)	ENSG00000127220	14.0211	1.7757	0.82839	2.53586e-06
ABI1	10	complement(26746593..26861087)	ENSG00000136754	16.7105	-1.33476	-0.416578	0.0334906
ABI2	2	203328219..203447723	ENSG00000138443	3.73815	-1.78348	-0.834696	0
ABLIM3	5	149141483..149260542	ENSG00000173210	14.0507	1.60201	0.679884	0
ABRAXAS1	4	complement(83459517..83523348)	ENSG00000163322	1.77006	-1.99206	-0.994259	0.0143443
ABT1	6	26596952..26600744	ENSG00000146109	8.27374	1.72435	0.786051	4.48737e-08
ABTB2	11	complement(34150988..34358008)	ENSG00000166016	4.6987	1.95755	0.969046	0
ACAA2	18	complement(49782167..49813960)	ENSG00000167315	23.0973	1.64586	0.71884	0
ACACA	17	complement(37084988..37406818)	ENSG00000278540	5.89133	1.50799	0.592623	1.42354e-08
ACAD9	3	128879596..128916067	ENSG00000177646	14.2184	1.3534	0.43659	0.00686195
ACADM	1	75724347..75787575	ENSG00000117054	6.24791	-2.20854	-1.14309	0
ACAT2	6	159760328..159779055	ENSG00000120437	17.762	2.76937	1.46956	0
ACBD3	1	complement(226144679..226186730)	ENSG00000182827	11.6582	-1.39513	-0.480402	0.0277348
ACBD4	17	45132600..45144181	ENSG00000181513	5.00464	1.83835	0.878415	2.64014e-05
ACD	16	complement(67657512..67660815)	ENSG00000102977	8.42233	1.64475	0.717871	4.93456e-07
ACLY	17	complement(41866908..41930542)	ENSG00000131473	58.5588	1.80254	0.850029	0
ACO1	9	32384603..32454769	ENSG00000122729	19.1489	-1.38992	-0.475001	1.49796e-05
ACO2	22	41469125..41528989	ENSG00000100412	36.7178	1.31077	0.39041	0.0036163
ACOT1	14	73537114..73543794	ENSG00000184227	5.25885	2.45496	1.2957	0.00352419
ACOT2	14	73567620..73575658	ENSG00000119673	10.4082	1.44439	0.530456	0.0222176
ACOT7	1	complement(6264269..6394391)	ENSG00000097021	18.3666	1.40871	0.494372	4.01965e-05
ACOT8	20	complement(45841721..45857406)	ENSG00000101473	8.47267	1.66261	0.73345	2.97963e-09
ACP2	11	complement(47239302..47248906)	ENSG00000134575	26.8986	1.81877	0.862964	0
ACSF3	16	89088375..89155846	ENSG00000176715	4.68931	1.84285	0.881936	1.6297e-11
ACSL3	2	222860934..222944639	ENSG00000123983	6.52313	-1.48365	-0.56915	9.39125e-05
ACSL4	X	complement(109624244..109733403)	ENSG00000068366	26.4168	-1.45072	-0.53677	2.94269e-08
ACSS2	20	34872146..34927962	ENSG00000131069	8.33051	1.54064	0.623529	3.54144e-07
ACTA2	10	complement(88935074..88991339)	ENSG00000107796	24.8023	1.79138	0.841068	0
ACTB	7	complement(5527151..5563784)	ENSG00000075624	1653.55	1.5534	0.635431	0
ACTG1	17	complement(81509971..81523847)	ENSG00000184009	2961.32	1.72842	0.789456	0
ACTL6A	3	179562880..179588408	ENSG00000136518	10.5332	-1.59874	-0.676932	1.74211e-06
ACTN4	19	38647649..38731583	ENSG00000130402	240.145	1.4587	0.544685	8.14848e-12
ACTR1B	2	complement(97655963..97664107)	ENSG00000115073	49.6903	1.32281	0.403601	0.00152518
ACTR3	2	113889960..113962596	ENSG00000115091	12.2165	-1.78717	-0.837679	0
ACTR6	12	100199122..100241865	ENSG00000075089	3.29601	-2.3802	-1.25108	0.000144001
ACY1	3	51983278..51989202	ENSG00000243989	17.5291	1.64498	0.718068	0
ADA	20	complement(44619522..44652233)	ENSG00000196839	8.88767	1.45322	0.53925	0.0129175
ADAM10	15	complement(58588807..58749978)	ENSG00000137845	17.0468	-1.99254	-0.994605	0
ADAM9	8	38996869..39105144	ENSG00000168615	72.8873	-1.4787	-0.564329	1.08646e-11
ADAMTS5	21	complement(26917912..26966513)	ENSG00000154736	4.25187	-1.64409	-0.717289	1.78275e-07
ADAMTS7	15	complement(78759203..78811431)	ENSG00000136378	5.45869	1.90398	0.929016	0
ADD1	4	2843857..2930076	ENSG00000087274	20.111	1.41537	0.501184	3.75808e-08
ADD3	10	109996368..110135565	ENSG00000148700	6.20387	-1.52861	-0.612219	3.87677e-05
ADGRA3	4	complement(22345071..22516054)	ENSG00000152990	10.7754	-1.37395	-0.458325	0.000388179
ADGRG1	16	57610652..57665580	ENSG00000205336	11.0862	1.71506	0.778262	0
ADGRG6	6	142301854..142446266	ENSG00000112414	5.22465	-1.8191	-0.863225	0
ADGRL2	1	81306160..81992436	ENSG00000117114	2.83176	-1.51522	-0.599527	0.0297446
ADH5	4	complement(99070978..99088801)	ENSG00000197894	24.1069	-1.68078	-0.749134	0
ADI1	2	complement(3497361..3519736)	ENSG00000182551	22.1526	-1.37113	-0.455362	0.000155081
ADM	11	10304680..10307397	ENSG00000148926	25.4232	-1.49419	-0.579366	1.2244e-06
ADORA1	1	203090654..203167405	ENSG00000163485	7.92275	1.68327	0.751268	2.689e-09
ADPRHL2	1	36088875..36093932	ENSG00000116863	27.6461	1.49025	0.575557	7.38615e-06
ADRM1	20	62302093..62308862	ENSG00000130706	37.8509	1.65093	0.723279	0
ADSL	22	40346500..40390463	ENSG00000239900	11.7628	1.33225	0.413866	0.00623782
ADSS	1	complement(244408494..244452134)	ENSG00000035687	12.8639	-1.92567	-0.945363	0
AES	19	complement(3052910..3063107)	ENSG00000104964	75.8302	1.81195	0.85754	0
AFDN	6	167826922..167972023	ENSG00000130396	10.4582	-1.62627	-0.70157	0
AFF1	4	86935002..87141054	ENSG00000172493	7.23935	-1.34302	-0.425477	0.0121641
AFF4	5	complement(132875379..132963634)	ENSG00000072364	9.72744	-1.55018	-0.632431	1.4124e-10
AGAP1	2	235494089..236131800	ENSG00000157985	3.69616	1.36184	0.445557	0.0111416
AGAP3	7	151085831..151144436	ENSG00000133612	14.9997	1.71393	0.77731	0
AGBL5	2	27042364..27070622	ENSG00000084693	12.8181	1.62382	0.699389	2.71616e-12
AGGF1	5	77029251..77065234	ENSG00000164252	8.73203	-1.50212	-0.587005	6.6521e-05
AGK	7	141551189..141655244	ENSG00000006530	3.6643	-1.78846	-0.838718	0.000222343
AGL	1	99850084..99924023	ENSG00000162688	2.30511	-1.75184	-0.80887	0.00370818
AGPAT2	9	complement(136673143..136687423)	ENSG00000169692	24.731	1.68761	0.75498	1.6297e-11
AGPAT5	8	6708357..6759666	ENSG00000155189	10.629	-1.90527	-0.929995	0
AGPS	2	177392644..177559299	ENSG00000018510	7.31861	-1.6565	-0.728142	3.80262e-11
AGRN	1	1020123..1056118	ENSG00000188157	93.2578	2.12836	1.08974	0
AGTPBP1	9	complement(85546539..85742029)	ENSG00000135049	3.93868	-1.91	-0.933571	6.80896e-05
AGTRAP	1	11736084..11754802	ENSG00000177674	29.4225	1.49258	0.577806	9.28085e-08
AHCTF1	1	complement(246839098..246931978)	ENSG00000153207	4.16723	-1.40452	-0.49008	0.02337
AHCY	20	complement(34280268..34311802)	ENSG00000101444	56.2891	1.28168	0.358033	0.0140942
AHCYL1	1	109984686..110023741	ENSG00000168710	37.9243	-1.34663	-0.42935	0.000157821
AHDC1	1	complement(27534035..27604431)	ENSG00000126705	12.9039	1.5899	0.66894	2.71616e-12
AHNAK	11	complement(62433542..62556235)	ENSG00000124942	38.6878	1.35961	0.443197	1.37017e-06
AHNAK2	14	complement(104937244..104978357)	ENSG00000185567	21.6552	1.33981	0.422033	2.44465e-05
AHR	7	17298622..17346152	ENSG00000106546	9.41531	-1.7192	-0.78174	0
AIDA	1	complement(222668013..222713210)	ENSG00000186063	16.4296	-1.39963	-0.48505	0.000634325
AIMP2	7	6009245..6023834	ENSG00000106305	15.3464	1.64593	0.7189	2.68873e-07
AK4	1	65147549..65232145	ENSG00000162433	17.7711	-1.84204	-0.881305	0
AK5	1	77282051..77559969	ENSG00000154027	4.30547	-2.10506	-1.07386	1.25215e-09
AKAP10	17	complement(19904302..19978343)	ENSG00000108599	5.957	-1.5084	-0.59302	0.00318874
AKAP11	13	42272153..42323267	ENSG00000023516	4.57451	-1.6202	-0.696169	6.33273e-08
AKAP2	9	110048598..110172512	ENSG00000241978	19.5967	-1.37625	-0.460744	3.40559e-05
AKIRIN1	1	38991223..39006059	ENSG00000174574	21.2445	-1.74064	-0.799616	0
AKR1C3	10	5035354..5107686	ENSG00000196139	22.0464	-2.42605	-1.27861	0
AKR7A2	1	complement(19303965..19312146)	ENSG00000053371	55.872	2.45593	1.29627	0
AKT1	14	complement(104769349..104795751)	ENSG00000142208	20.9275	1.66868	0.738706	0
AKT1S1	19	complement(49869033..49878459)	ENSG00000204673	17.4908	1.78451	0.835527	0
AKT2	19	complement(40230317..40285536)	ENSG00000105221	15.6975	1.51896	0.60308	2.71616e-12
AKT3	1	complement(243488233..243851079)	ENSG00000117020	8.87308	-1.46896	-0.554797	1.2175e-06
ALCAM	3	105366909..105576900	ENSG00000170017	67.7654	-1.61861	-0.694756	0
ALDH2	12	111766887..111817529	ENSG00000111275	5.80844	1.90861	0.932522	0
ALDH3A2	17	19648136..19677598	ENSG00000072210	25.9759	-1.39484	-0.480095	1.80733e-05
ALDH4A1	1	complement(18871430..18902781)	ENSG00000159423	14.222	1.63128	0.706005	7.60525e-11
ALDOA	16	30053090..30070457	ENSG00000149925	462.876	1.35943	0.442999	5.86843e-07
ALDOC	17	complement(28573115..28577264)	ENSG00000109107	25.9411	1.52292	0.606837	4.49253e-09
ALG12	22	complement(49900229..49918458)	ENSG00000182858	10.2157	2.0051	1.00368	0
ALG2	9	complement(99216426..99221956)	ENSG00000119523	9.94059	-1.50971	-0.594269	0.00233186
ALG3	3	complement(184242301..184249548)	ENSG00000214160	21.9601	1.63278	0.707327	0
ALG8	11	complement(78100936..78139660)	ENSG00000159063	15.671	-1.39187	-0.477026	0.00568331
ALKBH7	19	6372433..6375251	ENSG00000125652	23.1263	2.01318	1.00948	0
ALYREF	17	complement(81887844..81891586)	ENSG00000183684	33.6387	1.75026	0.807572	0
AMD1	6	110874770..110895713	ENSG00000123505	6.86184	-2.15347	-1.10666	0
AMDHD2	16	2520357..2531422	ENSG00000162066	5.2254	1.83889	0.878835	4.03829e-06
AMMECR1	X	complement(110194186..110440233)	ENSG00000101935	2.23868	-1.80121	-0.848965	0.0132657
AMMECR1L	2	complement(127861630..127885922)	ENSG00000144233	6.59984	-1.46506	-0.550956	0.00945183
AMPD2	1	109616104..109632051	ENSG00000116337	12.4389	1.5503	0.632545	1.38524e-10
ANAPC11	17	81890790..81900991	ENSG00000141552	31.6651	3.43008	1.77824	0
ANAPC13	3	complement(134477706..134486716)	ENSG00000129055	14.101	-1.72835	-0.789398	2.70665e-08
ANAPC15	11	complement(72106378..72112780)	ENSG00000110200	22.0244	1.48015	0.565743	7.30577e-07
ANAPC4	4	25377213..25418498	ENSG00000053900	2.40811	-1.91079	-0.93417	0.000148506
ANGPTL2	9	complement(127087332..127122883)	ENSG00000136859	26.4402	2.56464	1.35876	0
ANGPTL4	19	8363289..8374373	ENSG00000167772	4.32804	2.18402	1.12698	2.62626e-08
ANKHD1	5	140401814..140539856	ENSG00000131503	3.13077	1.72839	0.789429	0.0146335
ANKHD1-EIF4EBP3	5	140401908..140549569	ENSG00000254996	6.97581	-2.16441	-1.11397	0
ANKIB1	7	92246234..92401384	ENSG00000001629	9.56375	-1.38976	-0.474836	0.00135795
ANKRD12	18	9136228..9285985	ENSG00000101745	2.37905	-1.84681	-0.885035	5.85215e-06
ANKRD13A	12	109999186..110039763	ENSG00000076513	34.4192	-1.5136	-0.597989	5.43232e-12
ANKRD13B	17	29589769..29614761	ENSG00000198720	4.74781	1.99557	0.996798	3.53101e-11
ANKRD13D	11	67288547..67302485	ENSG00000172932	3.90728	1.79375	0.842981	5.97332e-06
ANKRD17	4	complement(73073376..73258798)	ENSG00000132466	9.2775	-1.37621	-0.460703	0.000175196
ANKRD39	2	complement(96836611..96858095)	ENSG00000213337	2.0346	1.9925	0.994579	0.00229013
ANKRD54	22	complement(37830855..37849327)	ENSG00000100124	5.53846	1.69064	0.757567	0.00136528
ANKRD9	14	complement(102501760..102509799)	ENSG00000156381	2.54974	2.12511	1.08754	4.86736e-09
ANKS3	16	complement(4696510..4734378)	ENSG00000168096	2.0526	1.88773	0.916654	3.00833e-05
ANKS6	9	complement(98731329..98796965)	ENSG00000165138	5.25013	1.38115	0.465869	0.0064962
ANLN	7	36389806..36453791	ENSG00000011426	26.7696	-1.62939	-0.704333	0
ANP32A	15	complement(68778535..68820897)	ENSG00000140350	23.9065	-2.46387	-1.30092	0
ANXA1	9	73151757..73170393	ENSG00000135046	114.289	-1.47281	-0.558571	1.6297e-11
ANXA11	10	complement(80150889..80205572)	ENSG00000122359	27.2391	1.73795	0.797387	0
ANXA2	15	complement(60347134..60402883)	ENSG00000182718	353.004	1.59877	0.676961	0
ANXA3	4	78551519..78610451	ENSG00000138772	28.7804	-1.71383	-0.777224	0
ANXA4	2	69644425..69827100	ENSG00000196975	8.75049	1.6261	0.701419	0
AP1B1	22	complement(29327680..29423179)	ENSG00000100280	26.0146	1.56806	0.648985	0
AP1G1	16	complement(71729000..71809201)	ENSG00000166747	8.93409	-1.39417	-0.479406	9.75416e-05
AP1M1	19	16197578..16245907	ENSG00000072958	10.792	2.35564	1.23612	0
AP1M2	19	complement(10572671..10587315)	ENSG00000129354	9.17455	1.69466	0.760996	0.00136262
AP1S2	X	complement(15825806..15854931)	ENSG00000182287	11.1893	-1.41133	-0.497057	0.000853134
AP1S3	2	complement(223751686..223838027)	ENSG00000152056	2.92392	-1.8569	-0.892897	0.0167013
AP2A1	19	49766968..49807113	ENSG00000196961	27.6746	1.59444	0.673047	0
AP2A2	11	924894..1012245	ENSG00000183020	11.4675	1.43051	0.516531	5.92338e-07
AP3B1	5	complement(78000525..78294755)	ENSG00000132842	8.82386	-1.38941	-0.47447	0.00199258
AP3M1	10	complement(74120255..74151063)	ENSG00000185009	10.7016	-1.37393	-0.458306	0.0057989
AP3S2	15	complement(89830599..89894638)	ENSG00000157823	7.6624	-2.26904	-1.18208	0
AP5B1	11	complement(65775893..65780802)	ENSG00000254470	3.77465	1.77056	0.824206	0.000314566
AP5Z1	7	4775622..4794312	ENSG00000242802	5.5007	1.36882	0.452934	0.0476483
APAF1	12	98645141..98735433	ENSG00000120868	3.58207	-1.71935	-0.781867	5.43458e-07
APC	5	112707498..112846239	ENSG00000134982	2.96784	-1.63306	-0.707574	5.62903e-07
APCDD1L	20	complement(58459101..58515131)	ENSG00000198768	6.34133	1.54161	0.624441	0.000237299
APEH	3	49674002..49683963	ENSG00000164062	35.3899	1.51727	0.60148	1.08646e-11
APH1A	1	complement(150265399..150269580)	ENSG00000117362	44.4205	1.78752	0.837959	0
API5	11	43311963..43344529	ENSG00000166181	20.7272	-1.67246	-0.741969	0
APLP1	19	35867899..35879791	ENSG00000105290	34.6167	1.60471	0.682314	0
APMAP	20	complement(24962925..24992979)	ENSG00000101474	106.435	1.60939	0.686515	0
APOE	19	44905754..44909393	ENSG00000130203	1.54043	28.6684	4.84139	0.0299614
APPBP2	17	complement(60443149..60526219)	ENSG00000062725	5.48107	-1.79501	-0.843991	0
APPL1	3	57227737..57273468	ENSG00000157500	6.29408	-1.48014	-0.565738	0.000210069
APRT	16	complement(88809339..88811944)	ENSG00000198931	60.8128	1.98121	0.986383	0
ARAF	X	47561100..47571920	ENSG00000078061	25.8001	1.68605	0.753647	0
ARAP1	11	complement(72685069..72793599)	ENSG00000186635	17.7732	1.61357	0.690259	0
ARAP3	5	complement(141653401..141682221)	ENSG00000120318	13.653	1.61569	0.692149	0
ARCN1	11	118572390..118603033	ENSG00000095139	53.5311	-1.58606	-0.665447	0
ARF1	1	228082660..228099212	ENSG00000143761	161.068	1.3418	0.424173	1.32895e-05
ARF4	3	complement(57571363..57598220)	ENSG00000168374	93.0165	-1.41173	-0.497463	1.85739e-07
ARF6	14	49893092..49897054	ENSG00000165527	16.7643	1.37766	0.462225	0.00100989
ARFGAP1	20	63272785..63289793	ENSG00000101199	20.5024	1.50286	0.587709	1.79267e-10
ARFGEF1	8	complement(67173511..67343677)	ENSG00000066777	5.7005	-1.8081	-0.854477	0
ARFGEF2	20	48921890..49036693	ENSG00000124198	5.9164	-1.39824	-0.483615	0.00456888
ARFIP1	4	152779937..152918463	ENSG00000164144	6.7935	-1.65265	-0.724784	0.00303198
ARFRP1	20	complement(63698642..63708025)	ENSG00000101246	5.11489	1.48336	0.568869	5.72968e-05
ARGLU1	13	complement(106541673..106568164)	ENSG00000134884	14.0928	-2.29449	-1.19817	0
ARHGAP1	11	complement(46677080..46700615)	ENSG00000175220	49.8132	1.43033	0.516348	4.74513e-09
ARHGAP11A	15	32615144..32639949	ENSG00000198826	6.04312	-1.73534	-0.795219	2.07976e-05
ARHGAP12	10	complement(31805404..31928876)	ENSG00000165322	3.85161	-1.63728	-0.711303	0.0233697
ARHGAP23	17	38419280..38512392	ENSG00000275832	15.0504	1.38206	0.466818	2.16358e-05
ARHGAP28	18	6729718..6915716	ENSG00000088756	0.675304	-3.04389	-1.60591	0.00636527
ARHGAP29	1	complement(94148988..94275068)	ENSG00000137962	7.72124	-1.64528	-0.718336	0
ARHGAP35	19	46918676..47005077	ENSG00000160007	22.9137	1.36449	0.44836	6.28482e-06
ARHGAP5	14	32076114..32159728	ENSG00000100852	7.50044	-1.64363	-0.716886	5.43232e-12
ARHGDIA	17	complement(81867721..81871406)	ENSG00000141522	101.947	1.39429	0.479534	2.23255e-07
ARHGDIG	16	268727..283010	ENSG00000242173	3.00598	2.44583	1.29032	0.0296083
ARHGEF1	19	41883161..41930150	ENSG00000076928	10.2967	1.43567	0.52172	1.62164e-06
ARHGEF18	19	7395113..7472477	ENSG00000104880	5.90845	1.49128	0.576555	6.21683e-05
ARID1A	1	26693236..26782104	ENSG00000117713	7.64735	1.44317	0.529238	7.52059e-07
ARID1B	6	156777374..157210779	ENSG00000049618	2.40086	1.33979	0.422007	0.00333602
ARID4A	14	58298385..58373887	ENSG00000032219	2.23911	-2.3562	-1.23646	2.19629e-08
ARID4B	1	complement(235131634..235328219)	ENSG00000054267	4.85971	-1.83302	-0.87422	0
ARL2	11	65014113..65022184	ENSG00000213465	53.7624	1.98441	0.988708	0
ARL5A	2	complement(151788984..151828492)	ENSG00000162980	3.88574	-1.83076	-0.872441	0.00053507
ARL5B	10	18659405..18681639	ENSG00000165997	2.96559	-2.25625	-1.17392	3.0458e-05
ARL6IP1	16	complement(18791667..18801678)	ENSG00000170540	94.6871	-2.04062	-1.02901	0
ARL8A	1	complement(202133404..202144743)	ENSG00000143862	23.2747	1.521	0.605016	1.0016e-06
ARL8B	3	5122220..5180912	ENSG00000134108	20.7438	-1.37037	-0.454569	0.00274816
ARMC5	16	31458080..31467166	ENSG00000140691	3.35601	2.09055	1.06388	1.20163e-08
ARNTL2	12	27332854..27425289	ENSG00000029153	5.03124	-1.62675	-0.701993	1.53378e-06
ARPC1B	7	99374249..99394801	ENSG00000130429	91.3349	2.34311	1.22843	0
ARPC2	2	218217094..218254356	ENSG00000163466	80.0464	-1.5639	-0.645152	0
ARPC4	3	9792495..9807726	ENSG00000241553	32.2975	1.40139	0.486861	5.37472e-06
ARPC4-TTLL3	3	9793082..9835401	ENSG00000250151	3.19344	-3.88097	-1.95642	0.000286317
ARPP19	15	complement(52547045..52569883)	ENSG00000128989	19.3448	-1.63032	-0.705157	0
ARRDC1	9	137605654..137615360	ENSG00000197070	8.37312	1.85655	0.892625	0
ARRDC3	5	complement(91368724..91383359)	ENSG00000113369	7.26532	-2.31866	-1.21329	0
ARRDC4	15	97960698..97973838	ENSG00000140450	6.52427	-2.37188	-1.24603	0
ARSA	22	complement(50622754..50628173)	ENSG00000100299	20.8789	2.23647	1.16122	0
ARSI	5	complement(150296343..150339307)	ENSG00000183876	30.3089	1.52055	0.604591	4.37302e-10
ARVCF	22	complement(19969896..20016808)	ENSG00000099889	5.78404	1.89088	0.919054	0
ASB13	10	complement(5638867..5666595)	ENSG00000196372	6.44261	1.94052	0.956445	8.04728e-07
ASCC3	6	complement(100508194..100881372)	ENSG00000112249	9.39795	-2.20726	-1.14225	0
ASF1A	6	118894220..118909167	ENSG00000111875	9.93233	-2.17727	-1.12252	2.1675e-09
ASF1B	19	complement(14119509..14136956)	ENSG00000105011	30.9667	1.51525	0.599552	1.56831e-08
ASH1L	1	complement(155335268..155562807)	ENSG00000116539	5.37939	-1.77513	-0.827923	0
ASNA1	19	12737139..12748323	ENSG00000198356	61.5419	1.75133	0.808448	0
ASNSD1	2	189661385..189670831	ENSG00000138381	13.7725	-1.64828	-0.720961	0.00109755
ASPH	8	complement(61500556..61714640)	ENSG00000198363	31.3058	-1.59571	-0.674198	0
ASPHD1	16	29900375..29919864	ENSG00000174939	10.2968	1.99231	0.994444	1.12965e-08
ASPM	1	complement(197084128..197146694)	ENSG00000066279	6.16453	-1.71015	-0.774119	0
ASXL2	2	complement(25733753..25878516)	ENSG00000143970	2.83199	-1.60225	-0.680101	2.71788e-06
ATAD2	8	complement(123319850..123416350)	ENSG00000156802	9.43051	-1.67181	-0.741407	5.43232e-12
ATAD3A	1	1512151..1534687	ENSG00000197785	15.8682	1.85295	0.889826	0
ATF5	19	49928702..49933935	ENSG00000169136	7.5321	1.51622	0.600476	0.0024744
ATF6	1	161766294..161964070	ENSG00000118217	12.1893	-1.40106	-0.486517	6.64106e-05
ATF6B	6	complement(32098176..32128253)	ENSG00000213676	32.3858	1.33208	0.413678	0.00146123
ATG101	12	52069246..52077494	ENSG00000123395	9.83151	2.61532	1.38699	0
ATG12	5	complement(115828200..115841858)	ENSG00000145782	4.25821	-1.8685	-0.90188	2.71616e-12
ATG2A	11	complement(64894546..64917248)	ENSG00000110046	11.4808	1.58935	0.668439	2.71616e-12
ATG2B	14	complement(96279202..96363870)	ENSG00000066739	2.5647	-1.61189	-0.688753	1.15652e-06
ATG4B	2	241637213..241673857	ENSG00000168397	9.44019	1.69848	0.764247	0
ATG9A	2	complement(219209772..219229717)	ENSG00000198925	22.5361	1.29076	0.368223	0.0100431
ATL2	2	complement(38294880..38377285)	ENSG00000119787	4.24265	-1.72132	-0.783518	0.00482227
ATL3	11	complement(63624087..63671921)	ENSG00000184743	16.084	-1.78161	-0.833184	0
ATM	11	108222484..108369102	ENSG00000149311	1.75357	-1.39914	-0.484538	0.0217053
ATMIN	16	81035847..81047358	ENSG00000166454	12.7363	-1.4089	-0.494568	0.000132431
ATN1	12	6924463..6942321	ENSG00000111676	40.9204	1.43575	0.521806	1.62155e-08
ATOX1	5	complement(151742316..151772532)	ENSG00000177556	5.63013	1.51771	0.601892	0.000136321
ATP10D	4	47485288..47593486	ENSG00000145246	4.44052	-1.80045	-0.848358	2.79765e-10
ATP11B	3	182793500..182921635	ENSG00000058063	3.40237	-1.77432	-0.827266	3.18772e-05
ATP11C	X	complement(139726346..139945276)	ENSG00000101974	3.24148	-1.85305	-0.889905	3.44184e-05
ATP13A2	1	complement(16985958..17011928)	ENSG00000159363	54.6098	1.66066	0.731753	0
ATP13A3	3	complement(194402672..194498364)	ENSG00000133657	27.2804	-1.93581	-0.952939	0
ATP1A1	1	116372668..116410261	ENSG00000163399	101.253	1.27095	0.345907	0.00764474
ATP1B1	1	169105697..169132722	ENSG00000143153	33.9918	-1.36022	-0.443844	0.000989796
ATP2B1	12	complement(89588049..89709300)	ENSG00000070961	3.92944	-1.72895	-0.789896	3.64999e-05
ATP2B4	1	203626561..203744081	ENSG00000058668	39.8098	-1.4456	-0.531667	9.26211e-10
ATP5C1	10	7788129..7807815	ENSG00000165629	77.1089	-1.47246	-0.558228	2.67542e-09
ATP5D	19	1241746..1244826	ENSG00000099624	36.9158	2.03419	1.02445	0
ATP5F1	1	111448864..111462773	ENSG00000116459	32.8744	1.63757	0.711557	0
ATP5G2	12	complement(53632726..53677408)	ENSG00000135390	60.9281	3.08972	1.62748	0
ATP5I	4	complement(672436..674338)	ENSG00000169020	39.9826	2.80923	1.49017	0
ATP5J2	7	complement(99448475..99466331)	ENSG00000241468	110.595	-1.97002	-0.978209	0
ATP5L	11	118401154..118431496	ENSG00000167283	27.0086	1.97333	0.980629	0
ATP6AP1	X	154428632..154436516	ENSG00000071553	62.3072	1.871	0.90381	0
ATP6V0B	1	43974487..43978295	ENSG00000117410	19.8873	1.54309	0.625824	1.91218e-09
ATP6V0C	16	2513870..2520218	ENSG00000185883	109.576	1.66411	0.734754	0
ATP6V0D1	16	complement(67438014..67481237)	ENSG00000159720	18.0271	1.76514	0.819781	0
ATP6V0E2	7	149872968..149880698	ENSG00000171130	18.0469	1.96557	0.974947	0
ATP6V1A	3	113747019..113812056	ENSG00000114573	18.4451	-1.9293	-0.948076	0
ATP6V1E1	22	complement(17592136..17628818)	ENSG00000131100	60.7754	-1.35078	-0.433794	0.00010848
ATP6V1H	8	complement(53715557..53843558)	ENSG00000047249	13.719	1.36534	0.449258	0.00152648
ATP8B1	18	complement(57646426..57803101)	ENSG00000081923	20.9042	-1.55267	-0.634747	1.08646e-11
ATPAF1	1	complement(46632737..46673867)	ENSG00000123472	7.956	-1.69902	-0.764701	7.25215e-10
ATPAF2	17	complement(17977409..18039209)	ENSG00000171953	3.55085	1.68147	0.749722	0.0025366
ATPIF1	1	28236109..28246906	ENSG00000130770	28.5031	2.01182	1.0085	0
ATRAID	2	27212027..27217178	ENSG00000138085	56.8286	1.45084	0.53689	7.70276e-08
ATRX	X	complement(77504878..77786269)	ENSG00000085224	3.1038	-1.56399	-0.645233	5.25496e-08
ATXN10	22	45671798..45845307	ENSG00000130638	26.1808	-1.36972	-0.453877	0.000112437
ATXN2	12	complement(111452214..111599676)	ENSG00000204842	5.21121	1.47524	0.560946	3.2611e-07
ATXN2L	16	28823035..28837237	ENSG00000168488	19.1796	1.33039	0.411845	0.00137019
AURKA	20	complement(56369389..56392337)	ENSG00000087586	22.9732	-1.52436	-0.608207	2.01186e-07
AURKAIP1	1	complement(1373730..1375495)	ENSG00000175756	45.5325	2.70739	1.4369	0
AURKB	17	complement(8204733..8210600)	ENSG00000178999	17.7215	1.71947	0.781965	3.85577e-06
AVL9	7	32495426..32588721	ENSG00000105778	2.27754	-1.42863	-0.514637	0.027276
AXIN1	16	complement(287440..352673)	ENSG00000103126	4.57477	1.61869	0.694828	7.90185e-08
AZI2	3	complement(28315003..28349127)	ENSG00000163512	6.24552	-2.4674	-1.30299	0
AZIN1	8	complement(102826357..102893864)	ENSG00000155096	9.96834	-1.3487	-0.431571	0.0240663
B3GALT6	1	1232265..1235041	ENSG00000176022	11.612	1.87933	0.91022	0
B3GAT3	11	complement(62615296..62622175)	ENSG00000149541	17.7074	1.69329	0.759826	1.90131e-11
B3GLCT	13	31199936..31332276	ENSG00000187676	8.08244	-1.52344	-0.607334	0.00013837
B3GNT9	16	complement(67148105..67151214)	ENSG00000237172	11.7425	1.53739	0.62048	9.25749e-06
B4GALNT4	11	369796..382116	ENSG00000182272	7.90001	2.2085	1.14307	0
B4GALT2	1	43978943..43991170	ENSG00000117411	28.9878	1.4893	0.574637	3.31915e-09
B4GALT3	1	complement(161171310..161177968)	ENSG00000158850	15.7896	1.58241	0.662121	3.91127e-10
B4GALT7	5	177600100..177610347	ENSG00000027847	15.5623	1.99686	0.997733	0
B4GAT1	11	complement(66345372..66347692)	ENSG00000174684	30.7026	1.87905	0.910007	0
B9D2	19	complement(41354421..41364173)	ENSG00000123810	8.14001	2.06435	1.04569	4.23852e-05
BABAM2	2	27889941..28338901	ENSG00000158019	18.6142	-1.63859	-0.712451	1.65686e-10
BAD	11	complement(64269830..64284704)	ENSG00000002330	30.2484	2.49912	1.32142	0
BAG1	9	complement(33247820..33264720)	ENSG00000107262	12.9949	-2.08947	-1.06314	0
BAG2	6	57172326..57189833	ENSG00000112208	4.16917	-1.66188	-0.73282	8.12117e-06
BAHCC1	17	81395475..81466332	ENSG00000266074	1.23549	1.65508	0.726897	0.0406902
BAIAP2	17	81035122..81117432	ENSG00000175866	7.01813	1.35955	0.443134	0.00189612
BANF1	11	66002079..66004149	ENSG00000175334	100.79	1.657	0.728576	0
BANP	16	87949244..88077318	ENSG00000172530	1.89652	1.85326	0.890067	0.000229789
BARD1	2	complement(214725646..214809711)	ENSG00000138376	2.5899	-2.35313	-1.23458	8.35247e-08
BASP1	5	17065598..17276843	ENSG00000176788	75.1501	1.31949	0.399981	0.00125298
BAX	19	48954815..48961798	ENSG00000087088	66.6371	2.53393	1.34137	0
BAZ1A	14	complement(34752731..34875647)	ENSG00000198604	3.66195	-1.84484	-0.883494	8.75353e-06
BBC3	19	complement(47220822..47232766)	ENSG00000105327	7.00433	2.316	1.21164	0
BBS10	12	complement(76344474..76348442)	ENSG00000179941	5.84351	-1.53997	-0.622906	0.0189968
BBX	3	107522936..107811324	ENSG00000114439	7.22607	-1.35457	-0.437832	0.00340419
BCAP29	7	107579977..107629170	ENSG00000075790	3.48655	-2.71069	-1.43866	0
BCAP31	X	complement(153700497..153724697)	ENSG00000185825	126.825	1.35922	0.442776	5.47996e-06
BCAR1	16	complement(75228187..75268053)	ENSG00000050820	11.2804	2.03449	1.02467	0
BCAS2	1	complement(114567557..114581639)	ENSG00000116752	22.3165	-1.58009	-0.660006	0.000147899
BCAT1	12	complement(24810022..24949459)	ENSG00000060982	11.0785	-1.64408	-0.717279	0
BCAT2	19	complement(48795062..48811029)	ENSG00000105552	11.4398	1.76678	0.821126	0
BCKDK	16	31106107..31112791	ENSG00000103507	29.0439	2.15918	1.11048	0
BCL2L1	20	complement(31664452..31723989)	ENSG00000171552	70.2897	1.72795	0.789063	0
BCL2L2-PABPN1	14	23306835..23325369	ENSG00000258643	28.8164	-1.63882	-0.712661	0.000304463
BCL3	19	44747705..44760044	ENSG00000069399	4.89108	2.05305	1.03777	3.37323e-07
BCL7B	7	complement(73536356..73558002)	ENSG00000106635	17.338	1.68759	0.754964	0
BCL7C	16	complement(30833626..30894960)	ENSG00000099385	8.43122	2.39668	1.26104	0
BCL9L	11	complement(118893875..118925608)	ENSG00000186174	27.7941	1.31617	0.396342	0.00041851
BCLAF1	6	complement(136256627..136289851)	ENSG00000029363	16.0575	-1.91495	-0.937304	0
BDH1	3	complement(197509783..197573323)	ENSG00000161267	1.60865	1.70242	0.767587	0.0126242
BDH2	4	complement(103079435..103099883)	ENSG00000164039	11.439	-1.6761	-0.745106	3.13744e-08
BDP1	5	71455615..71567820	ENSG00000145734	1.90386	-1.89353	-0.921076	1.25692e-05
BEST1	11	61949821..61965515	ENSG00000167995	1.07276	-3.01166	-1.59056	0.00480845
BHLHE40	3	4979116..4985323	ENSG00000134107	36.6472	1.50532	0.590074	1.0593e-10
BHLHE41	12	complement(26120026..26125127)	ENSG00000123095	13.552	-1.4292	-0.515205	0.000714068
BICC1	10	58513140..58831437	ENSG00000122870	5.71693	-1.44968	-0.535733	0.00428262
BICRA	19	47608196..47703277	ENSG00000063169	1.22759	2.30509	1.20482	0.0298531
BIN1	2	complement(127048027..127107355)	ENSG00000136717	6.41172	1.43534	0.521388	0.000337592
BIRC2	11	102347211..102378670	ENSG00000110330	9.53411	-1.42585	-0.511822	0.00455771
BIVM-ERCC5	13	102799110..102876001	ENSG00000270181	11.0628	-1.61996	-0.695959	5.83975e-10
BLCAP	20	complement(37492472..37527931)	ENSG00000166619	13.8583	1.40185	0.487327	0.000618488
BLM	15	90717327..90816165	ENSG00000197299	1.66776	-2.32696	-1.21845	0.00878651
BLOC1S1	12	55716037..55720087	ENSG00000135441	18.2812	-1.44177	-0.52784	0.0345438
BLOC1S3	19	45178745..45181801	ENSG00000189114	5.47969	2.04855	1.03461	0.00437275
BLOC1S6	15	45587123..45615999	ENSG00000104164	7.30776	-1.72576	-0.78723	2.71616e-11
BLVRA	7	43758680..43807342	ENSG00000106605	14.807	-1.60504	-0.682605	0.000120876
BLVRB	19	complement(40447789..40465840)	ENSG00000090013	26.1284	2.14312	1.09971	0
BMI1	10	22321211..22331484	ENSG00000168283	11.1009	-2.25839	-1.17529	0
BMP1	8	22164736..22212326	ENSG00000168487	43.7615	1.39203	0.477194	2.1283e-07
BMP4	14	complement(53949736..53958761)	ENSG00000125378	43.4176	1.53558	0.618781	8.14848e-12
BMT2	7	complement(112819147..112939916)	ENSG00000164603	4.80722	-2.35903	-1.23819	1.18425e-09
BNIP2	15	complement(59659146..59689534)	ENSG00000140299	6.63303	-1.71856	-0.7812	1.35808e-11
BNIP3L	8	26382898..26505636	ENSG00000104765	46.0128	-1.81247	-0.857955	0
BOC	3	113211003..113287459	ENSG00000144857	5.30011	1.37223	0.45652	0.00400626
BOLA2	16	complement(29443056..29454964)	ENSG00000183336	5.39131	3.30736	1.72568	5.16071e-11
BOLA2B	16	complement(30192934..30194306)	ENSG00000169627	16.4038	2.82312	1.49729	0
BORCS6	17	complement(8188333..8190907)	ENSG00000196544	5.90285	1.90497	0.929765	3.545e-05
BORCS7	10	102854223..102864961	ENSG00000166275	7.71476	-1.74066	-0.79963	0.00274589
BPNT1	1	complement(220057482..220090462)	ENSG00000162813	8.43768	-1.68878	-0.755981	0.0019939
BRF1	14	complement(105209286..105315589)	ENSG00000185024	2.85954	1.39805	0.483411	0.0101524
BRI3	7	98252379..98310441	ENSG00000164713	27.324	1.45077	0.536819	2.15229e-08
BRIX1	5	34915376..34925996	ENSG00000113460	3.70543	-2.18722	-1.1291	0.00024231
BRWD1	21	complement(39184176..39321559)	ENSG00000185658	1.72892	-1.71937	-0.781881	2.54423e-08
BSCL2	11	complement(62690275..62709845)	ENSG00000168000	10.4405	3.19475	1.6757	0
BTBD1	15	complement(83016422..83067354)	ENSG00000064726	14.3167	-1.66087	-0.731943	8.4201e-11
BTBD11	12	107318413..107659642	ENSG00000151136	5.38928	1.52458	0.608414	1.75457e-06
BTBD2	19	complement(1985438..2034881)	ENSG00000133243	29.5897	1.72668	0.788004	0
BTBD6	14	105248490..105251093	ENSG00000184887	25.5669	1.59596	0.674422	1.4124e-10
BTBD7	14	complement(93237550..93333092)	ENSG00000011114	4.01525	-1.58171	-0.661487	5.56308e-07
BTF3L4	1	52056125..52090716	ENSG00000134717	7.75372	-1.69825	-0.764047	4.34586e-10
BUB1	2	complement(110637698..110678114)	ENSG00000169679	9.58893	-1.45003	-0.536084	0.000109256
BUB1B	15	40161023..40221136	ENSG00000156970	7.83585	-1.62194	-0.697719	2.01894e-06
BUD31	7	99408641..99419616	ENSG00000106245	29.7472	1.45205	0.538094	2.49225e-06
BZW1	2	200810594..200827338	ENSG00000082153	31.3875	-1.32568	-0.40673	0.000407322
BZW2	7	16646131..16706523	ENSG00000136261	17.0668	-2.22386	-1.15306	0
C10orf67	10	complement(23201916..23344845)	ENSG00000179133	1.03537	-3.33282	-1.73675	0.00235249
C10orf88	10	complement(122930903..122954403)	ENSG00000119965	3.15689	-2.4495	-1.29248	0.0268193
C11orf24	11	complement(68261335..68272001)	ENSG00000171067	11.4234	1.39003	0.475112	0.0125976
C11orf58	11	16613132..16756881	ENSG00000110696	13.8703	-2.26301	-1.17824	0
C11orf74	11	36594493..36659290	ENSG00000166352	13.7338	-2.53381	-1.34131	1.90131e-11
C11orf98	11	complement(62662816..62665217)	ENSG00000278615	28.8745	2.06433	1.04567	0
C12orf10	12	53299686..53307177	ENSG00000139637	12.9938	1.73583	0.795628	1.60253e-10
C12orf57	12	6942978..6946003	ENSG00000111678	16.7356	2.07614	1.05391	0
C15orf39	15	75195643..75212169	ENSG00000167173	2.55725	1.84849	0.886344	0.000213798
C15orf41	15	36579611..36810248	ENSG00000186073	1.65163	-1.74905	-0.806575	0.0343865
C15orf52	15	complement(40331452..40340967)	ENSG00000188549	20.5624	-1.2916	-0.369156	0.0257848
C15orf61	15	67521068..67530143	ENSG00000189227	1.1844	2.8942	1.53316	0.00931153
C16orf45	16	15434295..15625028	ENSG00000166780	8.82246	1.60122	0.679167	4.39393e-07
C16orf62	16	19555240..19706793	ENSG00000103544	10.5597	-1.35303	-0.436189	0.0014645
C17orf49	17	7014495..7017525	ENSG00000258315	9.29527	-1.64157	-0.715073	0.0134478
C18orf21	18	35972083..35979286	ENSG00000141428	13.4585	-2.71067	-1.43865	0
C19orf24	19	1275438..1279249	ENSG00000228300	15.7499	1.92333	0.943609	0
C19orf33	19	38304161..38305009	ENSG00000167644	14.7429	2.74046	1.45442	3.24171e-06
C19orf48	19	complement(50797704..50804929)	ENSG00000167747	21.1471	1.94807	0.962047	0
C19orf53	19	13774168..13778462	ENSG00000104979	57.242	2.19978	1.13736	0
C19orf70	19	complement(5678421..5680896)	ENSG00000174917	17.8289	2.58814	1.37191	0
C1GALT1	7	7156934..7248651	ENSG00000106392	4.84941	-2.06559	-1.04655	1.52105e-10
C1GALT1C1	X	complement(120625793..120630150)	ENSG00000171155	39.9629	-2.8079	-1.48949	0
C1orf109	1	complement(37681570..37692249)	ENSG00000116922	4.58036	-1.73724	-0.796796	0.0213729
C1orf123	1	complement(53214099..53220617)	ENSG00000162384	8.37706	1.468	0.553856	0.000200614
C1orf159	1	complement(1081818..1116361)	ENSG00000131591	2.39024	1.82095	0.86469	0.00168224
C1orf35	1	complement(228100726..228105411)	ENSG00000143793	3.65553	2.18824	1.12977	8.50702e-09
C1orf43	1	complement(154206706..154220637)	ENSG00000143612	79.2103	-1.46587	-0.551758	2.20009e-09
C1orf53	1	197902647..197907367	ENSG00000203724	10.8943	3.88164	1.95667	0.000384562
C1QBP	17	complement(5432777..5448830)	ENSG00000108561	21.994	1.35162	0.434693	0.0208014
C1QL1	17	complement(44959693..44968071)	ENSG00000131094	42.4456	2.29336	1.19746	0
C1QTNF5	11	complement(119338939..119340940)	ENSG00000223953	13.0277	1.99559	0.996814	8.84328e-08
C1R	12	complement(7080209..7092607)	ENSG00000159403	18.6995	1.40702	0.492643	5.6551e-06
C20orf24	20	36605734..36612557	ENSG00000101084	42.0112	-1.34043	-0.422699	0.0360724
C20orf27	20	complement(3753508..3768387)	ENSG00000101220	22.07	1.3969	0.482231	0.000981705
C2CD3	11	complement(74012714..74171210)	ENSG00000168014	3.95604	-1.41087	-0.496586	0.00352933
C2CD5	12	complement(22448583..22544546)	ENSG00000111731	5.27418	-1.54663	-0.629133	0.0296569
C2orf49	2	105337359..105349211	ENSG00000135974	3.7607	-1.79928	-0.847419	0.00229779
C2orf69	2	199911256..199955935	ENSG00000178074	3.1701	-2.92702	-1.54943	1.56193e-07
C3orf14	3	62318973..62336213	ENSG00000114405	1.75117	-3.6822	-1.88057	0.00153323
C3orf58	3	143971798..144048719	ENSG00000181744	8.12499	-1.64326	-0.716558	2.22073e-08
C4orf3	4	complement(119296419..119304445)	ENSG00000164096	24.8338	1.31687	0.397109	0.0242037
C4orf48	4	2041993..2043970	ENSG00000243449	18.5925	4.54771	2.18514	0
C5orf15	5	complement(133955502..133968787)	ENSG00000113583	49.741	-1.90526	-0.929992	0
C5orf22	5	31532266..31555058	ENSG00000082213	6.11206	-2.78118	-1.4757	0
C5orf24	5	134845680..134859737	ENSG00000181904	12.0012	-1.3787	-0.463304	0.00253265
C5orf42	5	complement(37106228..37249428)	ENSG00000197603	2.01933	-2.06115	-1.04345	0
C6orf47	6	complement(31658298..31660772)	ENSG00000204439	9.51751	1.43846	0.524521	0.0443565
C6orf62	6	complement(24704861..24720836)	ENSG00000112308	58.8912	-1.56031	-0.641833	0
C6orf99	6	158869939..158910353	ENSG00000203711	6.61754	-2.9364	-1.55405	0.027192
C7orf26	7	6590017..6608726	ENSG00000146576	8.61528	1.46357	0.549493	0.0151547
C7orf50	7	complement(996986..1138260)	ENSG00000146540	7.11756	2.92013	1.54603	0
C8orf82	8	complement(144525733..144529132)	ENSG00000213563	5.26072	2.50139	1.32273	3.30828e-09
CA12	15	complement(63321378..63382161)	ENSG00000074410	3.18626	1.56527	0.646415	0.000169945
CA9	9	35673856..35681159	ENSG00000107159	373.117	-1.71048	-0.774401	0
CAAP1	9	complement(26840685..26892804)	ENSG00000120159	6.36662	-1.70503	-0.769795	0.0438122
CAB39	2	230712845..230821075	ENSG00000135932	10.3748	-1.5893	-0.668388	2.61702e-08
CABLES1	18	23134564..23260467	ENSG00000134508	11.2072	1.44428	0.530352	2.9543e-06
CACFD1	9	133459965..133470848	ENSG00000160325	6.22421	1.74782	0.805555	0.000130764
CACHD1	1	64470792..64693058	ENSG00000158966	2.3409	1.65996	0.731149	0.0357187
CACNB3	12	48813794..48828941	ENSG00000167535	9.77141	1.53708	0.620195	3.66627e-08
CACTIN	19	complement(3610641..3626815)	ENSG00000105298	7.21219	1.44602	0.532086	0.00867255
CACUL1	10	complement(118674167..118755249)	ENSG00000151893	3.34314	-1.45554	-0.54155	0.00137815
CADM1	11	complement(115169218..115504957)	ENSG00000182985	6.88753	-2.08149	-1.05761	0
CADM4	19	complement(43622368..43639839)	ENSG00000105767	61.8173	2.01935	1.01389	0
CALCOCO2	17	48830988..48866522	ENSG00000136436	11.5283	-1.8808	-0.911345	0
CALD1	7	134744252..134970728	ENSG00000122786	30.2007	-1.71227	-0.775907	0
CALM2	2	complement(47160082..47176601)	ENSG00000143933	41.5085	-1.51467	-0.599001	2.71616e-12
CALM3	19	46601074..46610793	ENSG00000160014	112.246	1.52594	0.609703	0
CAMK2B	7	complement(44217150..44334577)	ENSG00000058404	1.33595	1.78752	0.837961	0.0162693
CAMK2D	4	complement(113451032..113761927)	ENSG00000145349	5.19943	-1.71802	-0.780746	4.17746e-09
CAMLG	5	134738501..134752160	ENSG00000164615	16.0988	1.41081	0.496522	0.00735768
CAMSAP2	1	200739558..200860704	ENSG00000118200	6.62082	-1.95374	-0.96624	0
CAMSAP3	19	7595902..7618304	ENSG00000076826	1.99213	2.2067	1.14189	9.32073e-05
CAND1	12	67269281..67319951	ENSG00000111530	8.69197	-1.59723	-0.675568	0
CANX	5	179678628..179730925	ENSG00000127022	143.556	-1.44857	-0.534625	7.60525e-11
CAPN1	11	65180566..65212006	ENSG00000014216	30.0902	1.2963	0.374396	0.00392615
CAPN10	2	240586716..240617705	ENSG00000142330	3.0663	1.77019	0.823903	4.16949e-05
CAPN15	16	527717..554636	ENSG00000103326	4.51296	2.00933	1.00671	0
CAPN5	11	77066932..77126155	ENSG00000149260	17.9449	1.40322	0.488739	6.11752e-06
CAPN7	3	15206152..15252918	ENSG00000131375	4.80096	-1.64971	-0.72221	0.00555605
CAPNS1	19	36139575..36150353	ENSG00000126247	217.172	1.40401	0.489556	1.11716e-08
CAPRIN1	11	34051683..34101156	ENSG00000135387	42.2971	-1.40709	-0.492716	9.33599e-08
CAPRIN2	12	complement(30709552..30754951)	ENSG00000110888	4.23189	-1.6763	-0.745282	1.23493e-07
CAPZA1	1	112619173..112671619	ENSG00000116489	39.4345	-1.52576	-0.609528	3.25939e-11
CAPZA2	7	116811070..116922049	ENSG00000198898	10.1287	-1.93435	-0.951852	0
CAPZB	1	complement(19338776..19485539)	ENSG00000077549	161.122	-2.1089	-1.07649	0
CARD10	22	complement(37490362..37519542)	ENSG00000100065	3.0089	2.19467	1.13401	2.09688e-09
CARD11	7	complement(2906141..3043945)	ENSG00000198286	6.3552	1.87439	0.906421	0
CARHSP1	16	complement(8852942..8869012)	ENSG00000153048	15.3507	1.59993	0.678006	2.71616e-12
CARM1	19	10871513..10923070	ENSG00000142453	16.8548	1.66422	0.734843	0
CASC4	15	44288729..44415758	ENSG00000166734	9.76401	-1.44325	-0.529324	4.43651e-05
CASD1	7	94509219..94557019	ENSG00000127995	3.27457	-2.34592	-1.23015	1.94205e-08
CASP3	4	complement(184627696..184649509)	ENSG00000164305	12.5015	-1.41154	-0.497268	0.0340095
CASP8AP2	6	89829894..89874436	ENSG00000118412	1.84561	-2.08088	-1.05719	2.9978e-05
CAV2	7	116287380..116508541	ENSG00000105971	9.23697	-1.56471	-0.645893	2.23241e-08
CAVIN1	17	complement(42402452..42423517)	ENSG00000177469	60.104	1.32547	0.406503	0.000309049
CBLB	3	complement(105655461..105869552)	ENSG00000114423	8.02085	-1.75737	-0.813417	0
CBR1	21	36069941..36073166	ENSG00000159228	25.532	1.49642	0.58152	2.4682e-07
CBR3	21	36134912..36146566	ENSG00000159231	13.8569	1.64253	0.715916	0.0320491
CBSL	21	complement(6444869..6468040)	ENSG00000274276	9.11361	1.70356	0.768549	0.0498465
CBWD5	9	65668805..65734041	ENSG00000147996	1.80026	-2.1262	-1.08828	3.39221e-08
CBX1	17	complement(48070052..48101521)	ENSG00000108468	42.5709	-1.45054	-0.536595	1.59784e-07
CBX3	7	26201162..26213356	ENSG00000122565	26.2392	-1.67311	-0.742534	0
CBX4	17	complement(79833156..79839429)	ENSG00000141582	8.10847	1.44022	0.526292	0.0438726
CBX5	12	complement(54230940..54280133)	ENSG00000094916	9.65189	-1.35643	-0.439819	0.000224555
CBX8	17	complement(79792132..79801683)	ENSG00000141570	2.31707	2.08218	1.05809	0.0009772
CC2D1A	19	13906201..13930879	ENSG00000132024	9.57727	1.5452	0.627793	1.12088e-07
CCAR1	10	68721012..68792377	ENSG00000060339	15.7869	-1.40115	-0.486608	6.83992e-05
CCDC117	22	28772674..28789301	ENSG00000159873	5.30765	-1.73186	-0.792326	0.00163106
CCDC12	3	complement(46921726..46982010)	ENSG00000160799	8.35261	1.4456	0.531664	0.00673693
CCDC124	19	17933016..17943991	ENSG00000007080	37.0343	1.87255	0.905008	0
CCDC14	3	complement(123897305..123961408)	ENSG00000175455	5.31875	-2.03873	-1.02767	0
CCDC186	10	complement(114120862..114174220)	ENSG00000165813	2.95617	-2.05137	-1.03659	2.71616e-12
CCDC22	X	49235467..49250526	ENSG00000101997	7.5761	1.60066	0.67867	0.000365056
CCDC47	17	complement(63745250..63776351)	ENSG00000108588	15.8859	-1.39299	-0.478188	0.000761771
CCDC50	3	191329077..191398670	ENSG00000152492	11.9569	-1.41081	-0.496528	1.34512e-05
CCDC58	3	complement(122359591..122383231)	ENSG00000160124	5.14208	-2.93311	-1.55243	0.000298654
CCDC59	12	complement(82223681..82358805)	ENSG00000133773	2.68441	-2.21556	-1.14767	0.0181276
CCDC71	3	complement(49162535..49166321)	ENSG00000177352	17.4123	2.51461	1.33033	0
CCDC74A	2	131527675..131533666	ENSG00000163040	8.57591	1.77456	0.827464	1.04363e-05
CCDC80	3	complement(112596794..112649530)	ENSG00000091986	182.739	-1.36185	-0.445571	5.27155e-07
CCDC82	11	complement(96352769..96389923)	ENSG00000149231	3.21186	-2.28618	-1.19294	1.08375e-09
CCDC85B	11	65890112..65891635	ENSG00000175602	6.82157	2.33571	1.22386	2.16407e-07
CCDC85C	14	complement(99500180..99604026)	ENSG00000205476	9.66728	1.37145	0.4557	1.34972e-05
CCDC88A	2	complement(55287842..55419921)	ENSG00000115355	2.5426	-1.69813	-0.763948	2.05749e-08
CCDC90B	11	complement(83259097..83286407)	ENSG00000137500	6.38921	-1.50033	-0.585278	0.00012144
CCDC92	12	complement(123918660..123972831)	ENSG00000119242	12.3542	1.69835	0.764131	0
CCL2	17	34255218..34257203	ENSG00000108691	48.1542	1.93861	0.955023	0
CCM2	7	44999475..45076469	ENSG00000136280	9.23066	1.81716	0.861682	0
CCNC	6	complement(99542380..99568973)	ENSG00000112237	4.80074	-1.72119	-0.783405	7.22694e-07
CCND1	11	69641087..69654474	ENSG00000110092	136.336	1.74997	0.807333	0
CCNE2	8	complement(94879770..94896678)	ENSG00000175305	2.24309	-2.51799	-1.33227	0.0147901
CCNG1	5	163437569..163446151	ENSG00000113328	101.648	-1.52867	-0.612279	0
CCNI	4	complement(77047158..77076005)	ENSG00000118816	90.708	-1.78805	-0.838385	0
CCNQ	X	complement(153587919..153600045)	ENSG00000262919	9.30895	1.8642	0.898555	6.11068e-05
CCNY	10	35247025..35572669	ENSG00000108100	23.2253	-1.45171	-0.537753	1.29881e-07
CCNYL1	2	207711540..207761839	ENSG00000163249	3.87791	-2.16317	-1.11315	3.87248e-07
CCP110	16	19523811..19553408	ENSG00000103540	1.94081	-1.9095	-0.933193	6.13657e-05
CCPG1	15	complement(55340032..55408510)	ENSG00000260916	8.12297	-1.35377	-0.436979	0.0097829
CCS	11	66592821..66606019	ENSG00000173992	11.1567	1.67763	0.746427	6.85966e-08
CCSAP	1	complement(229321005..229343294)	ENSG00000154429	2.72272	-1.83533	-0.876036	0.00156061
CCSER2	10	84328586..84518521	ENSG00000107771	4.51958	-1.78185	-0.833373	1.68402e-10
CCT2	12	69585334..69601570	ENSG00000166226	38.4963	-1.49213	-0.577372	6.92621e-10
CCZ1B	7	complement(6794134..6826770)	ENSG00000146574	3.96991	-1.70968	-0.773723	0.00175259
CD151	11	832843..839831	ENSG00000177697	405.423	1.64212	0.715564	0
CD276	15	73683966..73714518	ENSG00000103855	33.5743	1.51589	0.600165	5.43232e-12
CD2AP	6	47477789..47627263	ENSG00000198087	9.51932	-2.00399	-1.00287	0
CD2BP2	16	complement(30350766..30355361)	ENSG00000169217	17.9707	1.94025	0.95624	0
CD320	19	complement(8302127..8308356)	ENSG00000167775	64.5671	1.47324	0.558991	1.866e-09
CD44	11	35138870..35232402	ENSG00000026508	83.6784	-1.2527	-0.325043	0.0387172
CD47	3	complement(108043298..108091025)	ENSG00000196776	6.30668	-1.41797	-0.503829	0.00235272
CD63	12	complement(55725323..55729707)	ENSG00000135404	352.349	2.00561	1.00404	0
CD68	17	7579467..7582113	ENSG00000129226	108.45	1.54531	0.627899	0
CD81	11	2376177..2397419	ENSG00000110651	71.2302	1.73706	0.79665	0
CD82	11	44564427..44620363	ENSG00000085117	15.0899	1.55757	0.6393	2.87098e-09
CD9	12	6199715..6238271	ENSG00000010278	36.7501	1.78094	0.832635	0
CD99	X	2691179..2741309	ENSG00000002586	88.4426	1.32325	0.404081	0.000221435
CDC123	10	12195965..12250589	ENSG00000151465	33.2774	-2.18562	-1.12804	0
CDC25B	20	3786772..3806121	ENSG00000101224	14.9067	1.39331	0.478517	0.000358707
CDC25C	5	complement(138285265..138338355)	ENSG00000158402	5.1392	-2.00507	-1.00365	0.00884795
CDC26	9	complement(113255835..113275589)	ENSG00000176386	10.2928	-2.07586	-1.05371	0.0396026
CDC27	17	complement(47117703..47189422)	ENSG00000004897	10.1744	-2.12394	-1.08674	0
CDC34	19	531712..542092	ENSG00000099804	47.7243	2.28799	1.19408	0
CDC37	19	complement(10391134..10420121)	ENSG00000105401	102.916	2.10027	1.07058	0
CDC42	1	22052627..22092946	ENSG00000070831	65.6009	-1.36038	-0.444015	2.39036e-05
CDC42EP1	22	37560447..37569405	ENSG00000128283	45.7339	1.4354	0.521452	2.60062e-07
CDC73	1	193122017..193253901	ENSG00000134371	7.4815	-1.50468	-0.589456	0.000154751
CDH4	20	61252426..61940617	ENSG00000179242	19.6619	1.44592	0.531992	2.87234e-08
CDIP1	16	complement(4510675..4538828)	ENSG00000089486	16.9258	1.86195	0.896814	0
CDK1	10	60778331..60794852	ENSG00000170312	14.5696	-3.23545	-1.69397	0
CDK10	16	89680737..89696364	ENSG00000185324	9.16119	1.64145	0.714969	2.71616e-12
CDK11B	1	complement(1635227..1659012)	ENSG00000248333	18.0272	1.4089	0.494572	0.000140646
CDK12	17	39461511..39564907	ENSG00000167258	5.42024	-1.38418	-0.469036	0.00725443
CDK14	7	90466424..91210590	ENSG00000058091	5.28915	-1.7524	-0.809329	1.98662e-05
CDK16	X	47217860..47229997	ENSG00000102225	25.9575	1.29776	0.376025	0.00700513
CDK2AP1	12	complement(123260971..123272334)	ENSG00000111328	39.5875	1.28881	0.366044	0.0337636
CDK2AP2	11	complement(67506497..67508649)	ENSG00000167797	36.9775	2.10558	1.07422	0
CDK5	7	complement(151053812..151058530)	ENSG00000164885	15.9329	2.26224	1.17775	0
CDK6	7	complement(92604921..92836594)	ENSG00000105810	14.6059	-1.59619	-0.674631	0
CDK9	9	127785679..127790787	ENSG00000136807	17.0897	1.3526	0.435739	0.0198119
CDKN1A	6	36676460..36687339	ENSG00000124762	224.636	1.75019	0.80751	0
CDKN1B	12	12715058..12722371	ENSG00000111276	35.4345	-1.98641	-0.990167	0
CDKN2AIP	4	183444591..183448198	ENSG00000168564	4.54819	-1.76913	-0.823039	0.0268571
CDKN2B	9	complement(22002903..22009363)	ENSG00000147883	13.9897	1.5171	0.601315	1.49139e-07
CDKN2D	19	complement(10566462..10569059)	ENSG00000129355	11.084	2.47693	1.30855	4.07424e-11
CDT1	16	88803213..88809258	ENSG00000167513	11.0961	1.98697	0.990572	0
CDV3	3	133573730..133590261	ENSG00000091527	39.9993	-1.5226	-0.606536	2.44454e-11
CEBPB	20	50190734..50192689	ENSG00000172216	14.113	1.97223	0.979829	0
CELSR1	22	complement(46360834..46537170)	ENSG00000075275	3.8031	1.37954	0.464184	0.00528175
CELSR2	1	109250019..109275750	ENSG00000143126	5.68102	1.32029	0.400856	0.0308996
CENPC	4	complement(67468748..67545606)	ENSG00000145241	1.49906	-2.01344	-1.00966	0.0453444
CENPE	4	complement(103105806..103198409)	ENSG00000138778	3.12496	-1.85775	-0.893554	7.19783e-10
CENPJ	13	complement(24882284..24922889)	ENSG00000151849	2.12121	-2.4451	-1.28989	0.000219212
CENPK	5	complement(65517766..65563171)	ENSG00000123219	3.17065	-2.90417	-1.53813	2.89814e-09
CENPU	4	complement(184694618..184734133)	ENSG00000151725	6.89442	-2.05666	-1.0403	1.01597e-06
CEP104	1	complement(3812081..3857214)	ENSG00000116198	3.76069	1.40416	0.489712	0.0398291
CEP131	17	complement(81189593..81222999)	ENSG00000141577	6.28111	3.18075	1.66937	0
CEP170B	14	104865280..104896770	ENSG00000099814	9.41251	2.05673	1.04036	0
CEP192	18	12991362..13125052	ENSG00000101639	3.04908	-1.61606	-0.692481	1.8942e-05
CEP295	11	93661639..93730358	ENSG00000166004	3.18248	-2.53245	-1.34053	0
CEP350	1	179954738..180114880	ENSG00000135837	2.42377	-1.70772	-0.772069	3.62146e-08
CEP57	11	95789965..95832693	ENSG00000166037	5.70204	-1.48568	-0.571123	0.000364052
CEP57L1	6	109095110..109163932	ENSG00000183137	1.5283	-2.25629	-1.17396	0.0243217
CEP70	3	complement(138494344..138594538)	ENSG00000114107	2.69851	-2.00436	-1.00314	0.0138775
CEP78	9	78236062..78279690	ENSG00000148019	1.90084	-1.73528	-0.795165	4.9759e-07
CEP95	17	64506588..64542461	ENSG00000258890	2.89715	-1.76942	-0.823277	0.000489433
CERCAM	9	128411751..128437351	ENSG00000167123	24.8866	1.52039	0.604443	1.35808e-11
CERS1	19	complement(18868545..18896727)	ENSG00000223802	4.90046	2.20345	1.13976	4.48167e-10
CERS4	19	8206736..8262421	ENSG00000090661	6.27153	1.56423	0.645452	6.55135e-05
CERS6	2	168455862..168775137	ENSG00000172292	3.97205	-1.66063	-0.731728	0.00249962
CES2	16	66934444..66945096	ENSG00000172831	25.7711	1.64155	0.715057	0
CETN2	X	complement(152826973..152830777)	ENSG00000147400	20.4365	-1.64235	-0.71576	1.40314e-07
CFAP20	16	complement(58113588..58129450)	ENSG00000070761	14.8932	1.51433	0.598684	2.48046e-05
CFAP36	2	55519604..55545879	ENSG00000163001	6.55897	-1.68017	-0.748606	0.00681633
CFAP97	4	complement(185159665..185209504)	ENSG00000164323	7.51233	-1.85001	-0.887537	0
CFL2	14	complement(34706769..34714823)	ENSG00000165410	14.8683	-1.68978	-0.756836	0
CFLAR	2	201116104..201176687	ENSG00000003402	2.90616	-1.47363	-0.55937	8.15023e-06
CGGBP1	3	complement(88051944..88149885)	ENSG00000163320	11.7845	-1.34951	-0.432431	0.00876584
CHCHD2	7	complement(56101569..56106576)	ENSG00000106153	173.722	1.47174	0.557522	3.96559e-10
CHCHD3	7	complement(132784868..133082088)	ENSG00000106554	23.5449	-2.08098	-1.05726	0
CHCHD5	2	112584240..112589275	ENSG00000125611	4.10884	2.11745	1.08233	4.00571e-06
CHCHD6	3	126704220..126960406	ENSG00000159685	6.22592	2.60744	1.38263	0
CHD1	5	complement(98853985..98928957)	ENSG00000153922	2.4466	-1.59008	-0.669103	0.000412226
CHD9	16	53055033..53329150	ENSG00000177200	2.81819	-1.53859	-0.621605	4.97359e-06
CHERP	19	complement(16517889..16542530)	ENSG00000085872	8.39048	1.41426	0.500043	0.000419784
CHI3L1	1	complement(203178931..203186749)	ENSG00000133048	13.2924	1.57133	0.651983	3.98162e-08
CHIC1	X	73563200..73687102	ENSG00000204116	1.86438	-2.2637	-1.17868	3.24679e-05
CHID1	11	complement(867860..915058)	ENSG00000177830	22.2767	1.91487	0.937245	0
CHKB	22	complement(50578949..50601455)	ENSG00000100288	16.9631	-2.20207	-1.13886	0
CHM	X	complement(85861180..86047562)	ENSG00000188419	3.05822	-2.0562	-1.03998	3.03069e-08
CHML	1	complement(241628853..241640254)	ENSG00000203668	4.1228	-1.69559	-0.761787	2.84659e-07
CHMP2A	19	complement(58551566..58555124)	ENSG00000130724	48.2373	1.84322	0.882231	0
CHMP2B	3	87227271..87255548	ENSG00000083937	10.6462	-2.14514	-1.10108	7.33363e-11
CHMP3	2	complement(86503431..86563479)	ENSG00000115561	17.2389	-1.38244	-0.467218	7.04782e-05
CHMP4B	20	33811304..33854366	ENSG00000101421	109.356	2.05716	1.04066	0
CHMP4C	8	81732434..81759515	ENSG00000164695	11.1905	-1.77362	-0.826695	0.00114625
CHMP5	9	33264879..33282069	ENSG00000086065	36.6285	-1.96085	-0.971478	0
CHMP6	17	80991598..81009517	ENSG00000176108	14.8044	1.69803	0.763864	2.88999e-09
CHMP7	8	23243637..23262000	ENSG00000147457	16.2713	-1.78936	-0.839446	0
CHPF	2	complement(219538947..219543787)	ENSG00000123989	146.198	1.95624	0.968084	0
CHPF2	7	151232489..151238827	ENSG00000033100	42.2452	1.54033	0.62324	0
CHRDL1	X	complement(110673856..110795819)	ENSG00000101938	33.7146	-1.3789	-0.463517	5.84863e-05
CHST14	15	40470998..40474571	ENSG00000169105	14.0831	1.59173	0.670592	2.47985e-09
CHST2	3	143119331..143124014	ENSG00000175040	7.81631	1.7327	0.793023	3.53101e-11
CHTOP	1	153633982..153646306	ENSG00000160679	9.63928	1.50546	0.590201	5.21291e-07
CHURC1	14	64914361..64944591	ENSG00000258289	8.54315	-1.99114	-0.993592	0
CIAO1	2	96266132..96273349	ENSG00000144021	18.7332	1.59307	0.671809	1.35808e-11
CIC	19	42268537..42295797	ENSG00000079432	14.563	1.68495	0.752702	0
CIP2A	3	complement(108549869..108589644)	ENSG00000163507	5.28541	-2.31965	-1.21391	8.69171e-11
CIPC	14	77098097..77117287	ENSG00000198894	3.22106	-1.73554	-0.795381	0.0155204
CIR1	2	complement(174348022..174395715)	ENSG00000138433	12.4601	-2.13539	-1.0945	0
CISD3	17	38730235..38735044	ENSG00000277972	12.8018	2.51587	1.33106	0
CITED2	6	complement(139371807..139374620)	ENSG00000164442	69.0686	1.46432	0.550235	1.59167e-09
CIZ1	9	complement(128166064..128204383)	ENSG00000148337	23.5226	1.49422	0.579397	1.11363e-10
CKAP2	13	52455429..52476628	ENSG00000136108	14.4264	-1.40363	-0.489165	0.000736704
CKAP4	12	complement(106237877..106304279)	ENSG00000136026	110.984	-1.5024	-0.587272	2.71616e-12
CKLF	16	66552563..66566251	ENSG00000217555	17.7873	1.58846	0.667626	0.000240016
CKS2	9	89311198..89316703	ENSG00000123975	71.8422	-1.86755	-0.901144	0
CLCF1	11	complement(67364168..67374177)	ENSG00000175505	21.312	-1.41428	-0.50007	0.0100656
CLCN7	16	complement(1444934..1475580)	ENSG00000103249	14.0078	1.98243	0.987269	0
CLDN11	3	170418865..170860380	ENSG00000013297	5.75977	1.77387	0.826903	5.43232e-12
CLGN	4	complement(140388455..140427968)	ENSG00000153132	12.1384	-1.85881	-0.894381	2.71616e-12
CLIC1	6	complement(31730581..31739763)	ENSG00000213719	126.652	1.32889	0.410218	0.000193312
CLIC4	1	24745357..24844324	ENSG00000169504	85.2318	-2.46064	-1.29903	0
CLINT1	5	complement(157785743..157859175)	ENSG00000113282	17.8774	-2.18236	-1.12589	0
CLIP1	12	complement(122271432..122422632)	ENSG00000130779	6.63526	-1.63092	-0.705689	0
CLIP4	2	29097705..29189643	ENSG00000115295	9.05154	-1.46606	-0.551942	7.08429e-06
CLK1	2	complement(200853009..200864744)	ENSG00000013441	9.92438	-1.88623	-0.915506	0
CLK4	5	complement(178602664..178630615)	ENSG00000113240	2.19783	-1.99816	-0.998671	0.00271689
CLN3	16	complement(28474111..28495575)	ENSG00000188603	5.07373	1.57629	0.656531	8.15935e-09
CLN5	13	76990660..77019143	ENSG00000102805	1.39842	-1.62455	-0.700037	0.00824744
CLN6	15	complement(68206992..68257211)	ENSG00000128973	5.89457	1.69778	0.763651	3.15476e-05
CLOCK	4	complement(55427903..55547138)	ENSG00000134852	2.7775	-2.15467	-1.10747	0
CLPTM1	19	44954585..44993341	ENSG00000104853	39.9542	1.60882	0.686003	0
CLPX	15	complement(65148219..65185342)	ENSG00000166855	6.26417	-1.53498	-0.61822	0.000175612
CLSTN1	1	complement(9729026..9824526)	ENSG00000171603	93.334	1.42718	0.513169	1.61068e-09
CLTC	17	59619689..59696956	ENSG00000141367	34.1098	-1.26001	-0.333438	0.0418642
CLUH	17	complement(2689386..2712663)	ENSG00000132361	10.7984	1.38662	0.471572	0.00022956
CMPK1	1	47333797..47378839	ENSG00000162368	27.4856	-1.92216	-0.94273	0
CMTM3	16	66603874..66613892	ENSG00000140931	12.6971	1.47219	0.55796	8.52978e-05
CMTM6	3	complement(32481312..32503408)	ENSG00000091317	19.7693	-1.40187	-0.487348	0.000118343
CMTM7	3	32391671..32483067	ENSG00000153551	5.92043	1.60126	0.67921	5.81105e-05
CMTR2	16	complement(71281389..71289715)	ENSG00000180917	3.04569	-1.69198	-0.758712	0.00477131
CNDP2	18	74495816..74523454	ENSG00000133313	7.54991	1.3776	0.462157	0.000466579
CNIH1	14	complement(54423560..54441431)	ENSG00000100528	12.4268	-1.49201	-0.577256	3.5427e-06
CNIH4	1	224356850..224379459	ENSG00000143771	7.9906	-1.43846	-0.524528	0.00387038
CNN2	19	1026581..1039068	ENSG00000064666	96.4017	1.66109	0.732133	0
CNN3	1	complement(94896949..94927278)	ENSG00000117519	160.672	-1.91481	-0.937204	0
CNNM3	2	96816245..96833911	ENSG00000168763	9.56163	1.52392	0.607784	2.08008e-06
CNOT11	2	101252802..101270316	ENSG00000158435	15.2288	-1.63983	-0.713547	5.53825e-08
CNOT2	12	70242994..70354993	ENSG00000111596	3.76789	-1.69094	-0.757829	8.96333e-11
CNOT3	19	54137728..54155681	ENSG00000088038	6.83874	1.63264	0.707203	5.18787e-10
CNOT6	5	180494412..180578405	ENSG00000113300	8.15465	-1.77793	-0.830197	0
CNOT7	8	complement(17224964..17246878)	ENSG00000198791	7.18007	-1.77895	-0.831029	0
CNOT8	5	154857553..154876793	ENSG00000155508	10.3196	-1.41651	-0.502342	0.0118618
CNOT9	2	218568580..218597080	ENSG00000144580	12.3063	-1.51632	-0.600576	4.99744e-07
CNPPD1	2	complement(219171897..219178106)	ENSG00000115649	39.6438	1.59877	0.676958	0
CNPY2	12	complement(56309842..56316336)	ENSG00000257727	45.4821	2.29337	1.19747	0
CNPY3	6	42929192..42939287	ENSG00000137161	43.5219	1.56887	0.649726	1.16795e-10
CNTLN	9	17134982..17503923	ENSG00000044459	1.5547	-1.7252	-0.786766	0.0189511
CNTNAP1	17	42682613..42699814	ENSG00000108797	7.6626	1.39611	0.481412	0.00270379
COA3	17	complement(42795147..42798704)	ENSG00000183978	35.0358	1.93876	0.955136	0
COA4	11	complement(73872667..73876988)	ENSG00000181924	14.5579	1.89784	0.92436	1.10113e-08
COASY	17	42561467..42566277	ENSG00000068120	17.8849	1.3308	0.412296	0.0136476
COBLL1	2	complement(164653624..164843679)	ENSG00000082438	1.29897	-1.66299	-0.733777	0.0136562
COG3	13	45464898..45536630	ENSG00000136152	4.8101	-1.6973	-0.763242	0.00110403
COG5	7	complement(107201555..107564514)	ENSG00000164597	4.17789	-1.6167	-0.693049	2.2908e-06
COG6	13	39655627..39791665	ENSG00000133103	3.00634	-1.84107	-0.880547	4.54891e-05
COG8_1	16	complement(69320140..69339583)	ENSG00000213380	7.1697	-1.6785	-0.747171	0.00980171
COL11A1	1	complement(102876467..103108496)	ENSG00000060718	68.1675	-1.46781	-0.553661	2.17293e-11
COL18A1	21	45405137..45513720	ENSG00000182871	39.0518	1.91082	0.934191	0
COL1A1	17	complement(50183289..50201632)	ENSG00000108821	9.51251	2.2579	1.17498	0
COL4A1	13	complement(110148963..110307149)	ENSG00000187498	149.286	-1.29027	-0.367677	0.001074
COL4A3	2	227164565..227314792	ENSG00000169031	6.6283	-1.77005	-0.82379	0
COL4A3BP	5	complement(75368486..75512138)	ENSG00000113163	5.32581	-1.44019	-0.526263	0.0174572
COL4A4	2	complement(227002711..227164113)	ENSG00000081052	16.1955	-1.74825	-0.80591	0
COL4A5	X	108439844..108697545	ENSG00000188153	6.54019	-2.68411	-1.42444	0
COL5A1	9	134641774..134844843	ENSG00000130635	46.6861	1.34443	0.427	1.03906e-05
COL5A2	2	complement(189031896..189179879)	ENSG00000204262	41.8391	-1.53151	-0.614954	0
COL6A1	21	45981737..46005050	ENSG00000142156	10.8207	1.61777	0.69401	5.43232e-11
COL7A1	3	complement(48564073..48595267)	ENSG00000114270	4.32394	1.69563	0.76182	2.71616e-12
COLGALT1	19	17555594..17583162	ENSG00000130309	30.8671	1.3993	0.484703	1.73091e-06
COMMD1	2	61888724..62147247	ENSG00000173163	8.6123	1.57186	0.65247	0.000500093
COMMD4	15	75335891..75343224	ENSG00000140365	13.5073	1.54701	0.629485	1.4124e-09
COMMD5	8	complement(144841042..144853736)	ENSG00000170619	7.59392	1.79015	0.840082	1.02291e-08
COMMD6	13	complement(75525219..75549439)	ENSG00000188243	11.55	-1.45292	-0.538956	0.00957656
COMMD8	4	complement(47450796..47463719)	ENSG00000169019	11.8428	-1.68736	-0.754771	0.0111891
COMMD9	11	complement(36269284..36289449)	ENSG00000110442	10.5562	-2.02651	-1.01899	0
COMT	22	19941607..19969975	ENSG00000093010	43.6123	1.78483	0.835786	0
COMTD1	10	complement(75233969..75236030)	ENSG00000165644	3.64626	2.9215	1.54671	0.0109361
COPB1	11	complement(14443440..14500027)	ENSG00000129083	38.7489	-1.78656	-0.837185	0
COPE	19	complement(18899514..18919397)	ENSG00000105669	56.7169	1.27497	0.350464	0.0449049
COPS2	15	complement(49106068..49155661)	ENSG00000166200	8.96938	-2.13027	-1.09104	0
COPS4	4	83034447..83075818	ENSG00000138663	13.4649	-2.09396	-1.06624	0
COPS6	7	100088954..100092200	ENSG00000168090	41.4434	1.30812	0.387492	0.00977429
COPS7B	2	231781671..231809254	ENSG00000144524	6.24304	1.42165	0.507569	0.00264567
COPZ1	12	54301202..54351849	ENSG00000111481	56.8534	-1.51365	-0.598028	1.08646e-11
COQ4	9	128322536..128334072	ENSG00000167113	8.56971	1.76207	0.817274	0
COQ5	12	complement(120503274..120534434)	ENSG00000110871	14.0934	-1.6071	-0.684461	3.46041e-06
COQ6	14	73949926..73963670	ENSG00000119723	2.91652	1.70951	0.773584	0.00115626
COQ8A	1	226897536..226987545	ENSG00000163050	5.05198	1.46128	0.547233	0.000194088
CORO1B	11	complement(67435510..67443821)	ENSG00000172725	20.1315	2.08237	1.05823	0
COTL1	16	complement(84565594..84618077)	ENSG00000103187	87.6333	1.48175	0.567301	2.71616e-12
COX11	17	complement(54951902..54968785)	ENSG00000166260	7.8758	-1.61471	-0.691271	1.61469e-05
COX4I1	16	85798633..85807044	ENSG00000131143	105.339	1.61718	0.693484	0
COX5B	2	97646040..97648383	ENSG00000135940	102.823	-1.34843	-0.431281	0.000388096
COX6A1	12	120438090..120440742	ENSG00000111775	259.39	-1.59759	-0.6759	0
COX6B1	19	35648223..35658861	ENSG00000126267	165.834	2.00059	1.00043	0
COX6C	8	complement(99873200..99894062)	ENSG00000164919	14.1599	1.3761	0.460586	0.0448199
COX7A2L	2	complement(42333546..42425088)	ENSG00000115944	21.5678	-2.12191	-1.08536	0
COX7C	5	86617904..86620962	ENSG00000127184	71.9475	1.60789	0.685166	0
COX8A	11	63974607..63976543	ENSG00000176340	174.093	1.3997	0.485122	3.04942e-05
CP	3	complement(149162410..149222055)	ENSG00000047457	2.27359	-3.11726	-1.64028	2.98778e-11
CPD	17	30378905..30469989	ENSG00000108582	11.7592	-1.58214	-0.661877	0
CPNE1	20	complement(35626031..35664956)	ENSG00000214078	39.4479	1.31247	0.392283	0.00359369
CPNE2	16	57092537..57148367	ENSG00000140848	5.76469	1.40788	0.493519	0.00166463
CPNE3	8	86514427..86561498	ENSG00000085719	15.2184	-1.94672	-0.961044	0
CPSF1	8	complement(144393229..144409349)	ENSG00000071894	23.927	1.90728	0.931515	0
CPSF2	14	92121937..92172145	ENSG00000165934	5.31181	-1.99586	-0.997008	0
CPSF7	11	complement(61402641..61430031)	ENSG00000149532	20.9415	-1.50837	-0.59299	1.40697e-09
CPT1C	19	49690898..49713731	ENSG00000169169	6.20268	1.46323	0.549156	0.00035397
CPTP	1	1324756..1328897	ENSG00000224051	12.3461	1.58274	0.662425	1.87274e-06
CRAT	9	complement(129094810..129111189)	ENSG00000095321	23.0412	1.57758	0.657712	8.14848e-12
CRB2	9	123356170..123380324	ENSG00000148204	4.6754	1.99696	0.997804	6.05704e-10
CRBN	3	complement(3144628..3179727)	ENSG00000113851	4.19174	-2.42825	-1.27992	0
CRCP	7	66114604..66154568	ENSG00000241258	13.0309	-1.69391	-0.76036	6.98053e-10
CREB1	2	207529737..207603431	ENSG00000118260	3.26598	-1.56651	-0.647554	0.000110565
CREB5	7	28299321..28825894	ENSG00000146592	1.77489	-2.33444	-1.22308	9.72386e-10
CREBBP	16	complement(3725054..3880726)	ENSG00000005339	4.96586	1.32908	0.410424	0.0113569
CREBL2	12	12611827..12645108	ENSG00000111269	18.3941	-1.42157	-0.507485	0.000115746
CREBZF	11	complement(85659708..85682908)	ENSG00000137504	6.98879	-1.4683	-0.554146	0.00123219
CRELD2	22	49918167..49927540	ENSG00000184164	12.0037	1.51282	0.597237	7.76442e-08
CRKL	22	20917426..20953749	ENSG00000099942	12.9336	-1.36313	-0.446927	0.00671978
CRTC1	19	18683677..18782333	ENSG00000105662	3.57417	1.63232	0.706922	0.00264433
CRYAB	11	complement(111908565..111923722)	ENSG00000109846	253.76	-1.39362	-0.478841	4.78044e-08
CRYBG3	3	97822040..97944963	ENSG00000080200	1.70498	-1.94833	-0.962237	0.00431541
CRYZL1	21	complement(33589341..33643926)	ENSG00000205758	4.09083	-1.92391	-0.944043	1.2766e-09
CS	12	complement(56271699..56300392)	ENSG00000062485	26.2457	1.27752	0.353344	0.0347712
CSE1L	20	49046246..49096960	ENSG00000124207	38.2407	-1.44762	-0.53368	1.03692e-07
CSK	15	74782057..74803198	ENSG00000103653	11.2746	1.53735	0.620442	9.18687e-08
CSNK1A1	5	complement(149492197..149551552)	ENSG00000113712	26.5883	-1.60083	-0.678824	0
CSNK1D	17	complement(82239023..82273731)	ENSG00000141551	19.2499	1.26786	0.342401	0.0449949
CSNK1E	22	complement(38290691..38318084)	ENSG00000213923	20.3642	1.46625	0.552135	9.39248e-09
CSNK1G2	19	1941149..1981338	ENSG00000133275	23.0192	1.56432	0.645536	2.71616e-11
CSNK1G3	5	123512099..123617045	ENSG00000151292	5.13687	-1.71381	-0.777203	2.97549e-06
CSNK2A1	20	complement(473591..543821)	ENSG00000101266	21.4609	-1.31632	-0.396507	0.00759647
CSNK2B	6	31665236..31670343	ENSG00000204435	46.2445	1.35038	0.433362	0.000196789
CSTF3	11	complement(33077188..33162371)	ENSG00000176102	6.81574	-1.59461	-0.673203	3.84247e-05
CTBS	1	complement(84549606..84574480)	ENSG00000117151	4.10974	-1.65756	-0.729063	6.66989e-06
CTDNEP1	17	complement(7243591..7252491)	ENSG00000175826	86.1843	1.83491	0.875709	0
CTDSP1	2	218398256..218405941	ENSG00000144579	24.6157	1.38226	0.467029	2.73336e-05
CTDSPL2	15	44427234..44529038	ENSG00000137770	2.2754	-3.00499	-1.58736	0
CTSA	20	45890144..45898820	ENSG00000064601	72.3919	2.18794	1.12957	0
CTSB	8	complement(11842524..11869448)	ENSG00000164733	223.816	1.67291	0.742363	0
CTSC	11	complement(88293592..88337787)	ENSG00000109861	18.2484	1.36623	0.4502	1.01984e-05
CTSD	11	complement(1752752..1764573)	ENSG00000117984	956.412	1.95819	0.969517	0
CTSH	15	complement(78921058..78949574)	ENSG00000103811	124.635	1.49438	0.579544	0
CTSO	4	complement(155924118..155953917)	ENSG00000256043	12.4389	-1.71879	-0.781396	8.02082e-09
CTSZ	20	complement(58995185..59007247)	ENSG00000101160	128.101	1.91115	0.934444	0
CTXN1	19	complement(7924485..7926166)	ENSG00000178531	21.9495	1.59956	0.677676	3.52062e-06
CUEDC1	17	complement(57861243..57955323)	ENSG00000180891	8.93455	1.81497	0.859947	0
CUL4B	X	complement(120524609..120575794)	ENSG00000158290	13.8318	-1.6171	-0.693411	2.71616e-12
CUL5	11	108008733..108107776	ENSG00000166266	5.48842	-1.59039	-0.669377	4.79529e-06
CUTA	6	complement(33416442..33418317)	ENSG00000112514	87.0579	2.56265	1.35763	0
CUTALP	9	120824828..120854385	ENSG00000226752	2.5264	-1.73068	-0.791335	0.0330001
CWC15	11	complement(94962622..94973612)	ENSG00000150316	20.4181	-2.11387	-1.07989	0
CWC22	2	complement(179944876..180007113)	ENSG00000163510	5.60657	-2.04439	-1.03167	4.40472e-06
CWF19L1	10	complement(100232298..100267680)	ENSG00000095485	7.05543	-1.88974	-0.918189	5.16071e-10
CXADR	21	17512382..17593579	ENSG00000154639	6.04496	-1.46117	-0.547127	0.00130077
CXCL8	4	73740506..73743716	ENSG00000169429	2.52402	-2.88272	-1.52743	0.0289708
CXXC1	18	complement(50282343..50288304)	ENSG00000154832	14.5707	1.49823	0.58326	2.03717e-07
CXXC5	5	139647299..139683882	ENSG00000171604	38.5349	1.3306	0.412076	0.000724973
CYB561A3	11	complement(61348745..61362299)	ENSG00000162144	8.60232	1.466	0.551885	1.07522e-07
CYB561D2_1	3	50350695..50358460	ENSG00000114395	9.36208	1.79851	0.846804	6.77411e-05
CYB5D2	17	4143168..4187310	ENSG00000167740	24.325	1.86171	0.896625	0
CYB5R3	22	complement(42617840..42649568)	ENSG00000100243	78.3066	1.45818	0.544173	6.24717e-11
CYBA	16	complement(88643283..88651152)	ENSG00000051523	13.316	2.58072	1.36777	0
CYC1	8	144095027..144097525	ENSG00000179091	65.5544	1.91367	0.936343	0
CYHR1	8	complement(144449582..144465677)	ENSG00000187954	6.57129	1.91168	0.934843	0
CYLD	16	50742050..50801935	ENSG00000083799	6.6603	-1.48743	-0.572819	2.42838e-07
CYP1B1	2	complement(38066973..38109902)	ENSG00000138061	11.9719	-1.64257	-0.715957	1.6297e-11
CYP51A1	7	complement(92112151..92142952)	ENSG00000001630	28.7601	2.29574	1.19896	0
CYSTM1	5	140174642..140282052	ENSG00000120306	57.0614	-1.48426	-0.56974	1.29588e-08
CYTH2	19	48469032..48482314	ENSG00000105443	12.9986	1.63399	0.708401	0
CYTH3	7	complement(6161776..6272644)	ENSG00000008256	27.2898	1.31912	0.399571	0.00150458
CYTOR	2	87455368..87606805	ENSG00000222041	20.8188	3.35821	1.74769	0
D2HGDH	2	241734579..241768816	ENSG00000180902	6.51722	1.54565	0.62821	5.46938e-06
DAAM1	14	59188646..59371405	ENSG00000100592	2.31345	-1.48349	-0.568992	0.0331839
DAB2IP	9	121567057..121785530	ENSG00000136848	3.83031	1.90273	0.928073	0
DALRD3	3	complement(49015488..49022293)	ENSG00000178149	7.81226	1.74496	0.803192	9.09914e-10
DAPK3	19	complement(3958453..3971123)	ENSG00000167657	22.5359	1.79376	0.842987	0
DAW1	2	227871054..227924344	ENSG00000123977	11.7315	-1.94101	-0.956805	0
DAZAP1	19	1407569..1435687	ENSG00000071626	15.4044	1.39825	0.48362	1.28823e-05
DBI	2	119366921..119372560	ENSG00000155368	84.6	-2.40313	-1.26491	0
DBNDD2	20	45406057..45410610	ENSG00000244274	18.2111	-1.42476	-0.510723	0.00149631
DBP	19	complement(48630030..48637438)	ENSG00000105516	3.61421	1.56246	0.643819	0.0379034
DCAF13	8	103414714..103443453	ENSG00000164934	6.26884	-1.76721	-0.821473	2.55319e-10
DCAF15	19	13952492..13961449	ENSG00000132017	10.1331	1.76975	0.823542	1.03214e-10
DCAF17	2	171434217..171485052	ENSG00000115827	2.06237	-1.93727	-0.954022	0.000343684
DCAF6	1	167935783..168075843	ENSG00000143164	13.0657	-1.44188	-0.527955	1.0275e-05
DCK	4	70992538..71030914	ENSG00000156136	7.21152	-2.52006	-1.33346	1.35808e-10
DCLRE1A	10	complement(113834725..113854383)	ENSG00000198924	3.62397	-1.99052	-0.993149	0.000394992
DCP2	5	112976702..113020970	ENSG00000172795	1.84271	-1.81759	-0.862026	0.0012164
DCPS	11	126303752..126345749	ENSG00000110063	11.7429	1.42907	0.515077	0.00128435
DCTD	4	complement(182890060..182917936)	ENSG00000129187	34.1185	1.86051	0.895695	0
DCTN2	12	complement(57530102..57547331)	ENSG00000175203	40.4242	1.33483	0.416656	0.000321644
DCTN3	9	complement(34613545..34620523)	ENSG00000137100	12.8503	1.38247	0.467244	0.00481922
DCUN1D1	3	complement(182938074..182985953)	ENSG00000043093	3.24711	-2.29486	-1.19841	1.90131e-11
DCUN1D4	4	51843000..51916837	ENSG00000109184	4.0807	-1.82198	-0.865507	6.90038e-06
DCUN1D5	11	complement(103062076..103092215)	ENSG00000137692	9.897	-1.98206	-0.986998	0.00214829
DCXR	17	complement(82035136..82037732)	ENSG00000169738	20.7494	2.28139	1.18991	0
DDAH1	1	complement(85318481..85578363)	ENSG00000153904	37.7549	-1.3382	-0.420289	0.000485265
DDAH2	6	complement(31727038..31730617)	ENSG00000213722	16.348	1.41538	0.501192	0.00188902
DDIT3	12	complement(57516588..57520517)	ENSG00000175197	19.4654	-1.62209	-0.697855	0.0350664
DDIT4	10	72273920..72276036	ENSG00000168209	71.8665	1.65412	0.726065	0
DDR1	6	30876421..30900156	ENSG00000204580	14.0758	1.51025	0.59479	1.30376e-10
DDRGK1	20	complement(3190350..3204685)	ENSG00000198171	20.8626	1.45801	0.543996	0.000308441
DDT	22	complement(23971365..23980469)	ENSG00000099977	31.2916	2.27119	1.18345	0
DDX17	22	complement(38483440..38507660)	ENSG00000100201	37.7928	-1.65845	-0.729831	0
DDX21	10	68956128..68985073	ENSG00000165732	9.92947	-1.63082	-0.705594	8.91172e-09
DDX24	14	complement(94048291..94081245)	ENSG00000089737	25.5156	-1.36349	-0.447306	2.30699e-05
DDX39B	6	complement(31530219..31542448)	ENSG00000198563	33.4294	-1.38301	-0.467809	3.13822e-06
DDX3X	X	41333348..41364472	ENSG00000215301	25.7374	-1.41747	-0.503316	4.0948e-07
DDX3Y	Y	12904108..12920478	ENSG00000067048	7.39486	-1.66831	-0.738385	1.11689e-08
DDX41	5	complement(177511577..177517469)	ENSG00000183258	24.3914	1.4512	0.537246	9.52992e-08
DDX49	19	18919675..18928633	ENSG00000105671	17.6029	1.74119	0.80007	0
DDX5	17	complement(64499616..64508199)	ENSG00000108654	58.4182	-1.58926	-0.668357	0
DDX52	17	complement(37609739..37643464)	ENSG00000278053	3.88567	-1.45128	-0.537321	0.00438246
DDX54	12	complement(113157174..113185479)	ENSG00000123064	20.2736	1.69871	0.764442	0
DDX55	12	123602077..123620941	ENSG00000111364	3.53073	-1.83707	-0.877409	0.000299451
DDX6	11	complement(118747766..118791149)	ENSG00000110367	10.6776	-1.98627	-0.990063	0
DDX60L	4	complement(168356735..168537786)	ENSG00000181381	2.29008	-1.75668	-0.812851	0.000156339
DECR1	8	90001405..90052092	ENSG00000104325	7.17833	-1.57749	-0.657631	0.000794265
DECR2	16	401826..412487	ENSG00000242612	5.12073	2.56728	1.36024	0
DEDD2	19	complement(42198598..42220140)	ENSG00000160570	19.4135	1.83714	0.877458	0
DEK	6	complement(18223868..18264823)	ENSG00000124795	50.3688	-1.75562	-0.81198	0
DENND1B	1	complement(197504748..197775696)	ENSG00000213047	1.51752	-2.26716	-1.18089	8.50973e-09
DENND4C	9	19230435..19373545	ENSG00000137145	3.92379	-1.84892	-0.886682	1.06202e-06
DENND6A	3	complement(57625457..57693089)	ENSG00000174839	2.89519	-1.94126	-0.956993	0.00937683
DEPDC1	1	complement(68474152..68497221)	ENSG00000024526	6.10012	-2.71956	-1.44337	0
DEPDC1B	5	complement(60596912..60700190)	ENSG00000035499	3.28515	-1.88822	-0.917026	0.0300193
DEPDC7	11	33015864..33033582	ENSG00000121690	4.59971	-2.03058	-1.02189	6.99168e-05
DERA	12	15911172..16037282	ENSG00000023697	13.244	-1.44378	-0.529846	0.00557579
DEXI	16	complement(10928891..10942460)	ENSG00000182108	16.4151	1.53882	0.621823	0.034208
DGCR2	22	complement(19036282..19122454)	ENSG00000070413	33.7956	1.55405	0.636029	0
DGCR6L	22	complement(20314276..20320080)	ENSG00000128185	51.1071	1.44742	0.533488	1.50907e-05
DGKQ	4	complement(958887..986895)	ENSG00000145214	5.00269	1.61402	0.690654	0.00502998
DGLUCY	14	91060333..91225632	ENSG00000133943	6.22028	1.36421	0.448068	0.021729
DHCR24	1	complement(54849633..54887218)	ENSG00000116133	146.39	1.35121	0.434253	4.12248e-06
DHCR7	11	complement(71428193..71452868)	ENSG00000172893	81.896	3.14156	1.65148	0
DHFR	5	complement(80626228..80654983)	ENSG00000228716	18.4166	-1.61278	-0.689547	2.98778e-11
DHRS1	14	complement(24290598..24299833)	ENSG00000157379	7.53145	1.50361	0.588435	3.14836e-05
DHRS13	17	complement(28897781..28903071)	ENSG00000167536	2.54545	1.97487	0.981755	0.0450569
DHRS3	1	complement(12567910..12617731)	ENSG00000162496	60.3572	1.93155	0.949762	0
DHRS4	14	23953586..23969279	ENSG00000157326	10.4822	1.84992	0.887465	1.08646e-10
DHRS4L2	14	23969874..24006408	ENSG00000187630	12.5024	-3.30525	-1.72476	0
DHX15	4	complement(24517441..24584550)	ENSG00000109606	17.1659	-1.37762	-0.462183	4.82061e-05
DHX29	5	complement(55256245..55307722)	ENSG00000067248	11.8815	-1.80456	-0.85165	0
DHX30	3	47802909..47850195	ENSG00000132153	16.1823	1.50539	0.59014	2.52603e-10
DHX32	10	complement(125836337..125896436)	ENSG00000089876	12.5721	-1.38551	-0.470416	0.0142783
DHX36	3	complement(154272546..154324497)	ENSG00000174953	3.69529	-1.67337	-0.742757	3.19692e-08
DHX38	16	72093562..72112912	ENSG00000140829	14.4777	1.73173	0.792215	0
DHX40	17	59565525..59608345	ENSG00000108406	15.6231	-2.40113	-1.26371	0
DIAPH3	13	complement(59665583..60163987)	ENSG00000139734	8.02025	-1.7154	-0.778544	2.71616e-12
DICER1	14	complement(95086228..95158010)	ENSG00000100697	2.51169	-1.4478	-0.53386	0.0228639
DIO2	14	complement(80197527..80387757)	ENSG00000211448	150.96	-1.78854	-0.838779	0
DIS3	13	complement(72752169..72782096)	ENSG00000083520	3.8094	-1.83895	-0.878886	2.71616e-12
DKK1	10	52314296..52318042	ENSG00000107984	71.7327	-1.68269	-0.750767	0
DKK3	11	complement(11963106..12009769)	ENSG00000050165	225.152	1.47321	0.558959	2.71616e-12
DLG1	3	complement(197042560..197299300)	ENSG00000075711	18.9891	-1.83386	-0.87488	0
DLG5	10	complement(77790791..77926526)	ENSG00000151208	12.5225	1.60116	0.679118	0
DLGAP5	14	complement(55148112..55191678)	ENSG00000126787	10.1929	-2.24054	-1.16385	0
DMAP1	1	44213455..44220681	ENSG00000178028	9.20793	1.45805	0.544044	2.24195e-05
DMPK	19	complement(45769717..45782552)	ENSG00000104936	15.3948	1.90924	0.932997	0
DMRTA1	9	22446841..22455740	ENSG00000176399	2.99096	-2.51269	-1.32923	1.55093e-09
DMTN	8	22048995..22082527	ENSG00000158856	9.83939	1.4873	0.5727	1.4062e-05
DMWD	19	complement(45782947..45792802)	ENSG00000185800	5.5965	1.58155	0.661342	9.6239e-06
DMXL1	5	119037772..119249138	ENSG00000172869	2.22427	-1.82943	-0.871396	6.72981e-06
DNAJA1	9	33025211..33039907	ENSG00000086061	61.4411	-1.55919	-0.640796	0
DNAJA2	16	complement(46955362..46973788)	ENSG00000069345	13.3668	-1.45949	-0.545462	1.53975e-05
DNAJA3	16	4425805..4456775	ENSG00000103423	9.25109	1.32677	0.40792	0.0280455
DNAJB1	19	complement(14514770..14529770)	ENSG00000132002	44.7682	1.55059	0.632819	0
DNAJB11	3	186567403..186585800	ENSG00000090520	14.1268	-1.51886	-0.602988	4.23314e-08
DNAJB12	10	complement(72332830..72355230)	ENSG00000148719	14.0236	1.45324	0.539275	9.17408e-07
DNAJB14	4	complement(99896248..99946726)	ENSG00000164031	2.17196	-2.22176	-1.1517	7.60525e-11
DNAJB2	2	219279267..219286900	ENSG00000135924	25.3423	1.45276	0.538794	1.24509e-08
DNAJB4	1	77979175..78017964	ENSG00000162616	9.07445	-2.21445	-1.14695	0
DNAJB9	7	108569568..108574850	ENSG00000128590	7.96852	-1.99962	-0.999724	1.14099e-06
DNAJC10	2	182716041..182794464	ENSG00000077232	6.93672	-1.70967	-0.773716	0
DNAJC25	9	111631352..111654351	ENSG00000059769	4.0714	-2.81557	-1.49343	0.00061036
DNAJC25-GNG10	9	111631386..111670229	ENSG00000244115	7.54684	-2.79275	-1.48169	0.0144352
DNAJC3	13	95677139..95794989	ENSG00000102580	15.6706	-1.65813	-0.729559	0
DNAJC4	11	64230278..64234286	ENSG00000110011	10.9982	1.97583	0.982459	0
DNAJC5	20	63895182..63936031	ENSG00000101152	25.9659	1.48746	0.572851	7.3608e-10
DNAJC8	1	complement(28199456..28233025)	ENSG00000126698	39.8401	-1.67646	-0.745422	0
DNAL4	22	complement(38778508..38794198)	ENSG00000100246	13.2738	1.4946	0.579759	0.000189883
DNASE1L1	X	complement(154401238..154412112)	ENSG00000013563	28.7771	1.66679	0.737076	0
DNASE2	19	complement(12875211..12881468)	ENSG00000105612	43.789	2.31151	1.20884	0
DNM1	9	128191655..128255248	ENSG00000106976	2.87785	1.43855	0.524614	0.00513848
DNM1L	12	32679200..32745650	ENSG00000087470	7.69775	-1.42459	-0.51055	0.000649104
DNPEP	2	complement(219373546..219400022)	ENSG00000123992	10.4734	1.4966	0.581684	2.37507e-06
DNPH1	6	complement(43225629..43229484)	ENSG00000112667	23.6738	2.03528	1.02523	0
DNTTIP2	1	complement(93866283..93879918)	ENSG00000067334	11.1135	-2.35509	-1.23578	0
DOCK5	8	25184723..25418082	ENSG00000147459	11.6234	-1.58938	-0.668464	0
DOCK7	1	complement(62454298..62688368)	ENSG00000116641	2.77474	-1.46913	-0.554966	1.05146e-05
DOCK8	9	214854..465259	ENSG00000107099	1.57075	-1.80441	-0.851525	0.000363569
DOHH	19	complement(3490822..3500940)	ENSG00000129932	3.47366	3.05276	1.61011	1.06176e-05
DOK1	2	74549026..74557554	ENSG00000115325	7.32997	1.5042	0.588999	0.00400071
DOK4	16	complement(57471922..57487327)	ENSG00000125170	16.517	1.5143	0.598652	6.23087e-09
DOK7	4	3463311..3494483	ENSG00000175920	3.22939	2.72377	1.4456	2.34676e-08
DOT1L	19	2164149..2232578	ENSG00000104885	3.14539	1.51572	0.600005	2.22391e-05
DPAGT1	11	complement(119096503..119108331)	ENSG00000172269	12.459	1.32027	0.400836	0.0413136
DPCD	10	101570560..101609668	ENSG00000166171	15.3747	2.08119	1.05741	0
DPF2	11	65333754..65353249	ENSG00000133884	9.38934	1.50204	0.586926	3.92431e-08
DPH2	1	43970000..43973369	ENSG00000132768	10.4316	-1.6014	-0.679335	3.11969e-05
DPH3	3	complement(16257978..16264972)	ENSG00000154813	5.93247	-2.1174	-1.08229	1.38057e-07
DPM1	20	complement(50934867..50958555)	ENSG00000000419	24.8921	-1.7131	-0.776607	0.000336746
DPP3	11	66480013..66509657	ENSG00000254986	19.7167	1.32364	0.404515	0.0150892
DPP7	9	complement(137110542..137115177)	ENSG00000176978	74.9205	2.65797	1.41033	0
DPP8	15	complement(65442463..65517704)	ENSG00000074603	4.11541	-1.61407	-0.690701	2.59711e-07
DPP9	19	complement(4675224..4724673)	ENSG00000142002	19.0494	1.73965	0.798799	0
DPY19L4	8	94719703..94793836	ENSG00000156162	3.76618	-2.43528	-1.28409	0
DPYD	1	complement(97077743..97921049)	ENSG00000188641	6.39003	-1.39162	-0.476765	0.0362252
DR1	1	93345888..93369498	ENSG00000117505	3.83564	-1.76901	-0.82294	5.16071e-11
DRAP1	11	65919257..65921561	ENSG00000175550	65.9893	2.03115	1.0223	0
DSC2	18	complement(31058840..31102415)	ENSG00000134755	5.38665	-1.53822	-0.621257	8.54776e-08
DSC3	18	complement(30990008..31042815)	ENSG00000134762	9.65202	-1.64671	-0.719588	2.98778e-11
DSEL	18	complement(67506582..67516980)	ENSG00000171451	5.97305	-1.86816	-0.901619	0
DSG2	18	31498043..31549008	ENSG00000046604	31.7929	-1.37619	-0.460679	1.15989e-05
DSN1	20	complement(36751791..36773818)	ENSG00000149636	12.6668	-2.03128	-1.02239	0
DTL	1	212035553..212107400	ENSG00000143476	9.66632	-1.88263	-0.912748	0
DTX2	7	76461676..76505995	ENSG00000091073	4.56436	1.58439	0.663925	8.19268e-05
DUS3L	19	complement(5784832..5791238)	ENSG00000141994	4.10594	2.86806	1.52008	0
DUSP14	17	37489831..37513501	ENSG00000276023	23.34	-1.53108	-0.614549	6.17487e-07
DUSP3	17	complement(43766121..43778988)	ENSG00000108861	27.6543	-1.36249	-0.446243	0.000171236
DUSP4	8	complement(29333064..29350668)	ENSG00000120875	6.02207	1.4718	0.557585	4.00637e-05
DUSP6	12	complement(89347232..89353271)	ENSG00000139318	1.4044	2.52922	1.33869	0.000327168
DVL1	1	complement(1335276..1349350)	ENSG00000107404	31.2448	1.8106	0.856468	0
DYNC2H1	11	103109431..103479863	ENSG00000187240	1.86923	-1.79143	-0.841111	7.80238e-05
DYNLT3	X	complement(37836757..37847637)	ENSG00000165169	9.59417	-1.6605	-0.731615	0.0016585
DYRK1B	19	complement(39825350..39834201)	ENSG00000105204	13.5345	1.63689	0.710959	8.71888e-10
DZIP1	13	complement(95578202..95644703)	ENSG00000134874	6.06094	-1.42533	-0.511298	0.00123087
EBF4	20	2692878..2760108	ENSG00000088881	4.12904	1.83936	0.879204	0.000198918
EBLN3P	9	37079857..37090507	ENSG00000281649	11.8903	-1.6084	-0.685628	5.24491e-09
EBNA1BP2	1	complement(43164175..43270936)	ENSG00000117395	21.195	1.45644	0.542447	1.04255e-06
EBP	X	48521158..48528716	ENSG00000147155	32.6731	3.4725	1.79598	0
EBPL	13	complement(49660723..49691475)	ENSG00000123179	15.9337	-1.81237	-0.857875	0.000115815
ECE1	1	complement(21217247..21345504)	ENSG00000117298	40.7271	1.44379	0.529861	1.25758e-09
ECHDC1	6	complement(127288710..127343609)	ENSG00000093144	7.01189	-1.50607	-0.590793	0.000152196
ECHDC2	1	complement(52895910..52927212)	ENSG00000121310	3.47584	1.56028	0.641802	3.26777e-05
ECI2	6	complement(4115689..4135597)	ENSG00000198721	16.6795	-1.84535	-0.883898	0
ECM1	1	150508062..150513789	ENSG00000143369	62.8396	1.28378	0.360395	0.0128438
ECSIT	19	complement(11505916..11529174)	ENSG00000130159	11.6873	1.70166	0.766943	0.000105441
ECT2	3	172750682..172821474	ENSG00000114346	10.6579	-2.2971	-1.19981	0
EDEM3	1	complement(184690231..184754913)	ENSG00000116406	3.31433	-1.50942	-0.593995	0.00840922
EDF1	9	complement(136862119..136866286)	ENSG00000107223	173.109	2.86684	1.51946	0
EDIL3	5	complement(83940554..84384793)	ENSG00000164176	5.15666	-2.09059	-1.06391	2.17564e-09
EDN2	1	complement(41478775..41484673)	ENSG00000127129	31.0539	-1.5941	-0.672742	6.24581e-08
EEA1	12	complement(92770637..92929331)	ENSG00000102189	5.61126	-1.79155	-0.84121	0
EEF1AKMT2	10	complement(124748149..124791870)	ENSG00000203791	2.15396	-2.32837	-1.21932	0.00989833
EEF1B2	2	206159585..206162928	ENSG00000114942	222.06	1.54751	0.629947	0
EEF1D	8	complement(143579697..143599541)	ENSG00000104529	42.726	1.26115	0.33474	0.0304588
EEF1E1	6	complement(8073360..8102578)	ENSG00000124802	5.77729	-2.26373	-1.1787	0.000579963
EEF1G	11	complement(62559601..62574086)	ENSG00000254772	649.336	1.31025	0.389839	0.000117855
EEF2	19	complement(3976056..3985469)	ENSG00000167658	1285.54	1.942	0.957541	0
EFCAB14	1	complement(46675159..46719064)	ENSG00000159658	17.028	-1.79159	-0.84124	0
EFEMP2	11	complement(65866441..65873592)	ENSG00000172638	94.1807	1.74907	0.806589	0
EFHC1	6	52362123..52529886	ENSG00000096093	1.81984	-1.54973	-0.632015	0.0349539
EFR3A	8	131904088..132013642	ENSG00000132294	8.87591	-1.75753	-0.813553	0
EGFL7	9	136658856..136672678	ENSG00000172889	5.50365	2.4067	1.26705	2.11861e-10
EGLN2	19	40798996..40808433	ENSG00000269858	11.7235	1.81912	0.863241	0
EHBP1L1	11	65576038..65592650	ENSG00000173442	6.74425	2.09204	1.06491	0
EHD1	11	complement(64851642..64888296)	ENSG00000110047	20.4864	1.43438	0.520432	8.22589e-08
EHMT2	6	complement(31879759..31897687)	ENSG00000204371	16.6082	1.59437	0.672988	0
EID1	15	48877886..48880183	ENSG00000255302	78.4272	-1.7863	-0.836971	0
EIF1	17	41688885..41692668	ENSG00000173812	81.2335	1.34349	0.425988	3.2933e-05
EIF1AX	X	complement(20124518..20141844)	ENSG00000173674	18.3047	-1.63772	-0.711684	5.43232e-12
EIF1AY	Y	20575725..20593154	ENSG00000198692	6.34974	-3.12972	-1.64604	0
EIF2AK2	2	complement(37099210..37157065)	ENSG00000055332	6.14456	-2.15912	-1.11045	0
EIF2B4	2	complement(27364352..27370486)	ENSG00000115211	8.88106	1.53489	0.618132	2.78602e-07
EIF2S1	14	67359997..67386516	ENSG00000134001	10.1343	-1.65981	-0.731014	1.73834e-10
EIF2S3	X	24054716..24077971	ENSG00000130741	44.7239	-1.88693	-0.916038	0
EIF3B	7	2354086..2380745	ENSG00000106263	27.2059	1.32409	0.405005	0.000300292
EIF3CL	16	complement(28379579..28403879)	ENSG00000205609	17.6393	-4.2043	-2.07186	0
EIF3E	8	complement(108201216..108435333)	ENSG00000104408	37.9384	-1.39686	-0.482186	9.68061e-07
EIF3G	19	complement(10115017..10119918)	ENSG00000130811	35.1899	1.76878	0.822758	0
EIF3I	1	32221928..32231604	ENSG00000084623	184.858	1.27452	0.349956	0.0133534
EIF3J	15	44537057..44563029	ENSG00000104131	13.1184	-2.39787	-1.26175	0
EIF3L	22	37848868..37889407	ENSG00000100129	123.923	-1.33233	-0.413953	4.58274e-05
EIF4A3	17	complement(80135214..80147183)	ENSG00000141543	12.6079	1.33425	0.416031	0.0214709
EIF4E2	2	232550052..232583644	ENSG00000135930	12.8241	-1.42854	-0.51454	1.17801e-05
EIF4EBP2	10	70404379..70428618	ENSG00000148730	22.2099	-1.5294	-0.612964	2.44454e-11
EIF4G1	3	184314495..184335358	ENSG00000114867	83.5696	1.56228	0.64365	0
EIF4G2	11	complement(10797050..10809110)	ENSG00000110321	115.656	-1.51574	-0.600021	0
EIF4H	7	74174245..74197101	ENSG00000106682	131.957	1.50586	0.590591	0
EIF5A	17	7306999..7312463	ENSG00000132507	283.333	-1.30058	-0.379157	0.000564982
EIF5AL1	10	79512601..79516440	ENSG00000253626	5.75241	-2.20236	-1.13905	8.25441e-09
EIF6	20	complement(35278907..35284985)	ENSG00000242372	144.622	2.07998	1.05657	0
ELK3	12	96194382..96269835	ENSG00000111145	18.7975	-1.32433	-0.405261	0.0228229
ELL2	5	complement(95885098..95962071)	ENSG00000118985	12.71	-1.4574	-0.5434	1.22287e-06
ELMOD2	4	140524158..140553770	ENSG00000179387	3.90746	-2.58092	-1.36788	0
ELOB	16	complement(2771414..2777297)	ENSG00000103363	155.244	1.52423	0.608077	2.71616e-12
ELOF1	19	complement(11551147..11559236)	ENSG00000130165	15.2886	2.51458	1.33032	0
ELOVL1	1	complement(43363397..43368074)	ENSG00000066322	60.3799	1.62097	0.696854	0
ELOVL7	5	complement(60751791..60844389)	ENSG00000164181	4.57933	-1.87828	-0.909412	7.03264e-05
ELP2	18	36129444..36180556	ENSG00000134759	5.42164	-1.55323	-0.635268	1.04537e-07
EMB	5	complement(50396192..50443248)	ENSG00000170571	26.0876	-2.08594	-1.0607	0
EMC10	19	50476400..50490870	ENSG00000161671	7.0022	1.82772	0.870042	0
EMC6	17	3668815..3669668	ENSG00000127774	28.2201	1.73583	0.795629	1.77322e-07
EMC7	15	complement(34084017..34101948)	ENSG00000134153	29.6402	1.36074	0.444389	0.0241823
EMC8	16	complement(85771758..85799608)	ENSG00000131148	11.001	1.81701	0.861569	5.67789e-07
EMC9	14	complement(24138959..24141588)	ENSG00000100908	11.9377	2.26152	1.17729	7.82254e-10
EML3	11	complement(62602218..62612765)	ENSG00000149499	11.078	1.68942	0.756529	0
EML4	2	42169350..42332548	ENSG00000143924	2.31997	-1.77595	-0.828592	0.00204154
EML5	14	complement(88612431..88792752)	ENSG00000165521	1.3993	-2.28212	-1.19037	4.55076e-07
EMP1	12	13196716..13219939	ENSG00000134531	9.30501	-1.34558	-0.428227	0.014466
EMP3	19	48321509..48330553	ENSG00000142227	142.459	2.50431	1.32441	0
ENC1	5	complement(74627406..74641424)	ENSG00000171617	24.4288	-1.36248	-0.446236	0.000147962
ENKD1	16	complement(67662945..67667265)	ENSG00000124074	5.63975	2.67699	1.42061	2.02626e-09
ENPP2	8	complement(119557086..119673453)	ENSG00000136960	26.8286	-1.50082	-0.585754	1.65686e-10
ENPP4	6	46129993..46146699	ENSG00000001561	4.2382	-1.69804	-0.763868	0.0131509
ENPP5	6	complement(46159187..46170971)	ENSG00000112796	2.84099	-2.09397	-1.06624	0.00307269
ENTPD6	20	25195693..25226729	ENSG00000197586	18.0343	1.51056	0.59508	1.42598e-09
EP400	12	131949920..132081102	ENSG00000183495	3.29869	1.38408	0.468926	0.000879354
EPB41L2	6	complement(130839347..131063322)	ENSG00000079819	10.3624	-1.53201	-0.615423	8.69171e-10
EPDR1	7	37683843..37951941	ENSG00000086289	22.3605	-1.60518	-0.682739	1.36894e-09
EPHA2	1	complement(16124337..16156087)	ENSG00000142627	40.4937	1.87358	0.905797	0
EPHA5	4	complement(65319563..65670495)	ENSG00000145242	3.082	-2.22234	-1.15208	0
EPHB2	1	22710839..22921500	ENSG00000133216	20.5287	1.70047	0.765932	0
EPHX2	8	27490779..27545564	ENSG00000120915	5.93157	-1.80847	-0.85477	4.89621e-05
EPN1	19	55675226..55709858	ENSG00000063245	8.60837	1.37839	0.462987	1.11953e-05
EPOR	19	complement(11377205..11384342)	ENSG00000187266	8.37863	1.66028	0.731431	4.64072e-07
EPS15	1	complement(51354263..51519328)	ENSG00000085832	7.86384	-1.59546	-0.673973	8.93617e-09
ERAP1	5	complement(96760810..96808100)	ENSG00000164307	7.04821	-1.6788	-0.74743	7.06202e-11
ERAP2	5	96875939..96919716	ENSG00000164308	16.6143	-1.4808	-0.566379	1.90837e-08
ERBB2	17	39687914..39730426	ENSG00000141736	11.5252	1.37983	0.464489	3.00411e-05
ERBB4	2	complement(211375717..212538841)	ENSG00000178568	1.26323	-1.80431	-0.85145	0.00438193
ERBIN	5	65926475..66082549	ENSG00000112851	6.44666	-1.88985	-0.918272	0
ERCC1	19	complement(45407333..45478828)	ENSG00000012061	13.7296	1.41884	0.504709	1.73576e-05
ERCC2	19	complement(45349837..45370918)	ENSG00000104884	13.9474	1.82021	0.864105	0
ERCC4	16	13920157..13952345	ENSG00000175595	1.51824	-2.04609	-1.03287	0.0018751
ERCC5	13	102844844..102876001	ENSG00000134899	2.77665	2.00961	1.00692	0.000145412
ERCC6L2	9	95875701..96014571	ENSG00000182150	2.15631	-1.73815	-0.797554	0.001703
ERF	19	complement(42247572..42255157)	ENSG00000105722	16.2075	1.6938	0.760267	0
ERG28	14	complement(75649791..75661189)	ENSG00000133935	18.7729	1.4218	0.507716	0.00034184
ERGIC1	5	172834275..172952685	ENSG00000113719	44.5347	1.53012	0.613648	0
ERGIC2	12	complement(29337352..29381189)	ENSG00000087502	10.4532	-1.88829	-0.917082	0
ERGIC3	20	35542021..35557634	ENSG00000125991	66.1597	2.00763	1.00549	0
ERLEC1	2	53787044..53818819	ENSG00000068912	27.607	-1.47954	-0.565149	2.40252e-06
ERO1A	14	complement(52639916..52695900)	ENSG00000197930	21.5212	-1.6813	-0.749579	0
ERP29	12	112013316..112023451	ENSG00000089248	55.1884	1.85581	0.892046	0
ERP44	9	complement(99979179..100099040)	ENSG00000023318	9.90745	-1.61062	-0.687612	4.90186e-08
ESCO1	18	complement(21529281..21600884)	ENSG00000141446	3.0851	-2.20058	-1.13788	9.05625e-07
ESCO2	8	27771949..27812640	ENSG00000171320	2.08337	-3.25964	-1.70471	6.7904e-11
ESYT2	7	complement(158730995..158830253)	ENSG00000117868	27.1631	-1.44966	-0.535713	1.50665e-08
ETAA1	2	67397319..67410545	ENSG00000143971	5.11532	-1.86042	-0.895631	0.00114329
ETFB	19	complement(51345169..51366418)	ENSG00000105379	20.3397	2.37912	1.25043	0
EVA1A	2	complement(75469302..75569722)	ENSG00000115363	14.2688	1.61302	0.689767	1.73753e-08
EVA1B	1	complement(36322031..36324154)	ENSG00000142694	5.6143	3.85726	1.94758	2.40656e-06
EXOC1	4	55853616..55905034	ENSG00000090989	7.11941	-1.63301	-0.707534	3.72809e-07
EXOC2	6	complement(485133..693111)	ENSG00000112685	8.69748	-1.75654	-0.812736	5.70394e-11
EXOC5	14	complement(57200507..57269008)	ENSG00000070367	4.27396	-1.72717	-0.788407	5.43232e-12
EXOC6	10	92834713..93059493	ENSG00000138190	3.46451	-1.82465	-0.867623	0.000226964
EXOC7	17	complement(76081017..76121576)	ENSG00000182473	17.8294	1.29599	0.374056	0.00692197
EXOSC1	10	complement(97436142..97446017)	ENSG00000171311	10.1889	-1.6965	-0.762562	0.000226723
EXOSC4	8	144078626..144080647	ENSG00000178896	12.3423	1.86261	0.897323	4.15871e-08
EXOSC9	4	121801317..121817021	ENSG00000123737	9.14435	-2.01905	-1.01368	0
EZR	6	complement(158765741..158819412)	ENSG00000092820	165.988	1.32831	0.409587	4.71779e-05
F2RL2	5	complement(76615482..76623434)	ENSG00000164220	28.8138	-1.32172	-0.402416	0.0156655
F3	1	complement(94529225..94541800)	ENSG00000117525	76.9899	-1.42383	-0.509776	8.60697e-08
F8A3	X	complement(155456914..155458672)	ENSG00000277150	13.4746	1.51255	0.596981	0.00158074
FAAP100	17	complement(81539885..81553961)	ENSG00000185504	12.4083	1.81733	0.861823	0
FAAP20	1	complement(2184461..2212720)	ENSG00000162585	2.62413	2.30053	1.20197	0
FADD	11	70203163..70207390	ENSG00000168040	32.2828	1.38656	0.471508	0.000946018
FADS2	11	61792980..61867354	ENSG00000134824	43.8228	1.79938	0.847497	0
FAF2	5	176447628..176510074	ENSG00000113194	14.9429	-1.46975	-0.555572	7.01288e-07
FAH	15	80152490..80186946	ENSG00000103876	8.66289	1.39317	0.478372	0.000501926
FAM102A	9	complement(127940579..127980513)	ENSG00000167106	13.9772	1.51214	0.596596	3.66682e-09
FAM104A	17	complement(73207353..73236753)	ENSG00000133193	8.73377	-1.62477	-0.700231	0.0100377
FAM107B	10	complement(14518557..14774897)	ENSG00000065809	10.7537	-1.49131	-0.576584	6.33694e-07
FAM109A	12	complement(111360651..111369121)	ENSG00000198324	4.34454	2.03657	1.02614	1.57378e-06
FAM111A	11	59142748..59155039	ENSG00000166801	8.62171	-1.49087	-0.576153	4.21784e-06
FAM111B	11	59107185..59127410	ENSG00000189057	8.90958	-1.61274	-0.689511	4.04467e-06
FAM126A	7	complement(22889371..23014130)	ENSG00000122591	3.3711	-2.15802	-1.10971	0
FAM129B	9	complement(127505339..127578989)	ENSG00000136830	134.838	1.48981	0.575132	0
FAM13B	5	complement(137937960..138051961)	ENSG00000031003	6.19134	-1.89646	-0.923312	0
FAM149B1	10	73168166..73244504	ENSG00000138286	5.15101	-1.45561	-0.541619	0.00669815
FAM156B	X	52891306..52908560	ENSG00000179304	6.25484	-2.81644	-1.49387	2.60057e-05
FAM160B1	10	114821744..114899832	ENSG00000151553	7.1246	-1.57164	-0.652272	1.36657e-06
FAM171A2	17	complement(44353215..44363875)	ENSG00000161682	3.96902	2.21279	1.14587	2.16234e-08
FAM171B	2	186693971..186765965	ENSG00000144369	2.85276	-2.00779	-1.00561	4.24919e-05
FAM172A	5	complement(93618069..94111699)	ENSG00000113391	6.58634	-1.62142	-0.697259	3.96079e-06
FAM189B	1	complement(155247205..155255483)	ENSG00000160767	18.1776	1.55676	0.63855	1.24943e-10
FAM192A	16	complement(57152466..57186116)	ENSG00000172775	16.8952	-1.32917	-0.410529	0.0381411
FAM198B	4	complement(158124474..158173318)	ENSG00000164125	5.73145	-2.15724	-1.10919	0
FAM199X	X	104166620..104195902	ENSG00000123575	5.09079	-2.19159	-1.13198	0
FAM204A	10	complement(118297930..118342328)	ENSG00000165669	1.40002	-1.70453	-0.769371	7.13348e-05
FAM207A	21	44940010..44976989	ENSG00000160256	4.92683	2.53021	1.33926	0.00202926
FAM208A	3	complement(56620133..56683237)	ENSG00000163946	7.31774	-1.63851	-0.712381	2.44454e-11
FAM208B	10	5684838..5763740	ENSG00000108021	4.7262	-1.817	-0.861559	0
FAM20C	7	192969..260745	ENSG00000177706	10.0516	1.49319	0.578393	5.59329e-06
FAM210A	18	complement(13663347..13726663)	ENSG00000177150	5.52025	-2.25843	-1.17532	0
FAM213A	10	80407829..80437115	ENSG00000122378	21.9899	1.53746	0.620551	2.71616e-12
FAM213B	1	2586491..2591469	ENSG00000157870	15.4364	1.45496	0.540983	2.55856e-05
FAM214A	15	complement(52581317..52709817)	ENSG00000047346	4.19069	-1.9418	-0.957395	0
FAM222B	17	complement(28755978..28855232)	ENSG00000173065	6.48934	1.44467	0.530738	0.00115534
FAM234A	16	234546..268971	ENSG00000167930	47.7122	1.5968	0.675187	0
FAM241A	4	112145397..112195256	ENSG00000174749	0.445035	-3.6472	-1.86679	0.0478004
FAM32A	19	16185380..16192046	ENSG00000105058	40.0981	1.30795	0.387311	0.0465448
FAM35A	10	87094161..87191468	ENSG00000122376	4.3002	-1.98703	-0.990612	2.22968e-05
FAM3A	X	complement(154506159..154516242)	ENSG00000071889	10.4656	1.5984	0.676631	7.00769e-10
FAM3C	7	complement(121348851..121396364)	ENSG00000196937	17.2129	-1.76833	-0.822384	0
FAM45A	10	119104086..119137984	ENSG00000119979	6.28526	-1.39469	-0.479947	0.0470976
FAM49B	8	complement(129839593..130017129)	ENSG00000153310	2.57058	-1.68834	-0.75561	0.00461285
FAM50B	6	3849386..3851317	ENSG00000145945	12.2387	1.95644	0.968232	0
FAM69A	1	complement(92832737..92961522)	ENSG00000154511	7.98383	-2.02723	-1.01951	1.75567e-07
FAM83G	17	complement(18968789..19004804)	ENSG00000188522	4.57773	1.42885	0.51485	0.00259101
FAM89B	11	65572349..65574198	ENSG00000176973	30.9769	1.78172	0.833272	0
FAM8A1	6	17600355..17611719	ENSG00000137414	7.43287	-2.25765	-1.17482	0
FAM91A1	8	123768456..123815452	ENSG00000176853	6.24677	-1.66381	-0.734489	5.32911e-09
FAM96A	15	complement(64072559..64094018)	ENSG00000166797	11.4826	-2.09711	-1.0684	4.17474e-09
FAM96B	16	complement(66932055..66934423)	ENSG00000166595	42.171	1.45074	0.536792	0.000113795
FAM98B	15	38454127..38487710	ENSG00000171262	3.56548	-2.1453	-1.10118	7.6297e-09
FANCI	15	89243949..89317261	ENSG00000140525	9.80117	-1.94721	-0.961405	0
FANCL	2	complement(58159243..58241372)	ENSG00000115392	8.61265	-1.97471	-0.981641	6.24025e-06
FAR1	11	13668670..13732346	ENSG00000197601	9.1093	-1.84008	-0.87977	0
FARSB	2	complement(222570536..222656337)	ENSG00000116120	15.7866	-1.48406	-0.569554	2.93442e-05
FASN	17	complement(82078333..82098332)	ENSG00000169710	49.2503	3.04725	1.60751	0
FASTK	7	complement(151076593..151080866)	ENSG00000164896	18.7763	1.73153	0.792046	0
FAU	11	complement(65120628..65122473)	ENSG00000149806	187.856	1.6195	0.695549	0
FBL	19	complement(39834458..39846414)	ENSG00000105202	56.064	1.66665	0.736948	0
FBLN2	3	13549131..13638422	ENSG00000163520	3.19213	1.70118	0.766533	0.00920026
FBLN7	2	112138385..112188216	ENSG00000144152	2.15105	1.67975	0.748246	0.0296419
FBRS	16	30658431..30670814	ENSG00000156860	13.1622	1.74529	0.803467	0
FBRSL1	12	132489551..132585188	ENSG00000112787	3.45335	1.53466	0.617916	2.18438e-05
FBXL12	19	complement(9810267..9827816)	ENSG00000127452	5.5798	1.67444	0.743676	0.0127818
FBXL15	10	102419189..102423136	ENSG00000107872	3.5066	2.15794	1.10965	0.00194395
FBXL18	7	complement(5431335..5513798)	ENSG00000155034	3.48776	2.20923	1.14354	6.7904e-10
FBXL19	16	30923055..30948783	ENSG00000099364	9.01687	2.00632	1.00455	0
FBXL4	6	complement(98868538..98948006)	ENSG00000112234	3.1958	-1.62975	-0.704653	7.31625e-05
FBXL5	4	complement(15604539..15681679)	ENSG00000118564	24.7289	-1.84753	-0.885601	0
FBXL6	8	complement(144355431..144359376)	ENSG00000182325	5.58355	1.88637	0.915616	5.99856e-06
FBXO17	19	complement(38941401..38975910)	ENSG00000269190	4.99481	1.59988	0.677967	0.00829621
FBXO28	1	224114087..224162047	ENSG00000143756	5.81092	-1.79332	-0.842634	4.53599e-10
FBXO30	6	complement(145793502..145814753)	ENSG00000118496	2.29005	-2.88878	-1.53046	0
FBXO45	3	196568611..196589059	ENSG00000174013	2.20716	-2.05705	-1.04058	0.00024922
FBXO9	6	53051991..53100873	ENSG00000112146	6.85829	-1.6555	-0.727264	3.25939e-10
FBXW4	10	complement(101610664..101695295)	ENSG00000107829	9.74668	1.62399	0.699544	3.34088e-10
FBXW9	19	complement(12688053..12696643)	ENSG00000132004	8.54747	1.738	0.797431	0.00088738
FCF1	14	74713144..74738620	ENSG00000119616	10.5012	-1.93533	-0.95258	0
FCGRT	19	49506816..49526333	ENSG00000104870	14.3893	1.33757	0.419614	0.0214473
FDFT1	8	11795573..11839309	ENSG00000079459	64.2022	2.06781	1.0481	0
FDPS	1	155308748..155320666	ENSG00000160752	51.0785	2.40699	1.26723	0
FDX1	11	110429883..110464881	ENSG00000137714	4.07103	-2.00696	-1.00501	0.000675866
FDX2	19	complement(10310045..10316015)	ENSG00000267673	15.5492	1.80136	0.849087	1.24373e-08
FDXR	17	complement(74862497..74873031)	ENSG00000161513	15.0179	1.46649	0.552363	8.32141e-06
FER	5	108747822..109196841	ENSG00000151422	1.85822	-1.77385	-0.826887	0.000212491
FERMT2	14	complement(52857268..52952435)	ENSG00000073712	7.82862	-1.64063	-0.714249	6.51879e-11
FEZ2	2	complement(36531805..36646087)	ENSG00000171055	6.79328	-1.72377	-0.785571	4.88909e-11
FGF2	4	122826708..122898236	ENSG00000138685	67.8458	-2.0289	-1.0207	0
FGF5	4	80266599..80336680	ENSG00000138675	6.76576	-1.46836	-0.554209	0.000878733
FGFRL1	4	1009936..1026897	ENSG00000127418	22.5927	1.38335	0.468162	7.82264e-05
FHL2	2	complement(105357712..105438513)	ENSG00000115641	23.364	-1.80588	-0.8527	0
FHL3	1	complement(37996770..38005606)	ENSG00000183386	22.9575	1.58001	0.659938	1.80923e-08
FIBP	11	complement(65883741..65888539)	ENSG00000172500	31.0264	1.90451	0.929418	0
FIGNL1	7	complement(50444128..50542535)	ENSG00000132436	2.3556	-1.92122	-0.942022	0.00855671
FIS1	7	complement(101239458..101252316)	ENSG00000214253	50.1657	3.11756	1.64042	0
FKBP10	17	41812680..41823217	ENSG00000141756	79.2247	1.35867	0.442191	5.56645e-06
FKBP11	12	complement(48921518..48926474)	ENSG00000134285	10.5404	1.84418	0.882983	3.88764e-08
FKBP1A	20	complement(1368978..1393172)	ENSG00000088832	243.374	-1.33572	-0.417613	2.5763e-05
FKBP2	11	64241003..64244132	ENSG00000173486	29.7081	1.71114	0.774957	0
FKBP8	19	complement(18531751..18544077)	ENSG00000105701	124.713	2.36072	1.23923	0
FKTN	9	105558130..105641118	ENSG00000106692	4.13131	-1.98253	-0.987345	0
FLG	1	complement(152302175..152325203)	ENSG00000143631	1.427	2.58454	1.36991	0
FLII	17	complement(18244836..18258916)	ENSG00000177731	48.2693	1.44093	0.527004	1.42055e-09
FLNA	X	complement(154348524..154374638)	ENSG00000196924	532.034	1.97958	0.985197	0
FLNB	3	58008400..58172251	ENSG00000136068	60.9876	1.63608	0.710245	0
FLNC	7	128830377..128859274	ENSG00000128591	114.648	1.53415	0.617442	0
FLOT2	17	complement(28879335..28897679)	ENSG00000132589	41.111	1.56817	0.649083	0
FLYWCH2	16	2883186..2899382	ENSG00000162076	12.2748	2.10527	1.07401	3.50358e-08
FMNL2	2	152335237..152649834	ENSG00000157827	12.8001	-1.71382	-0.777213	0
FMR1	X	147911951..147951125	ENSG00000102081	5.21796	-1.50407	-0.58887	3.87191e-05
FN3K	17	82735575..82751197	ENSG00000167363	3.47385	2.18587	1.12821	2.63171e-06
FN3KRP	17	82716683..82730328	ENSG00000141560	12.4732	1.52686	0.610564	7.1889e-06
FNBP4	11	complement(47716517..47767443)	ENSG00000109920	5.99302	-1.97575	-0.982403	0
FNDC10	1	complement(1598012..1600096)	ENSG00000228594	39.1118	1.76689	0.821208	0
FNDC3A	13	48975912..49209779	ENSG00000102531	7.65287	-1.44913	-0.53519	9.81958e-05
FOLR3	11	72114869..72139892	ENSG00000110203	26.6916	1.55808	0.639773	1.02639e-06
FOPNL	16	complement(15865720..15888625)	ENSG00000133393	13.5019	-2.3464	-1.23045	0
FOXK2	17	82519713..82644662	ENSG00000141568	10.3996	1.45358	0.539607	7.57673e-07
FOXP4	6	41546426..41602384	ENSG00000137166	6.35314	1.43961	0.525682	0.000720598
FOXS1	20	complement(31844301..31845619)	ENSG00000179772	4.77326	2.69812	1.43195	0.00388019
FPGS	9	127794597..127814327	ENSG00000136877	24.8426	2.01268	1.00912	0
FRA10AC1	10	complement(93667883..93702572)	ENSG00000148690	3.03402	-1.78137	-0.832989	4.11229e-07
FRS2	12	69470349..69579789	ENSG00000166225	6.80251	-1.7765	-0.829037	2.71616e-12
FRYL	4	complement(48497361..48780322)	ENSG00000075539	2.84358	-1.41303	-0.498787	0.00236745
FST	5	53480409..53487134	ENSG00000134363	2.8968	2.15998	1.11102	0.0195416
FSTL3	19	676365..683399	ENSG00000070404	66.0826	2.07224	1.05119	0
FTH1	11	complement(61959718..61967660)	ENSG00000167996	1800.66	1.77861	0.830749	0
FTL	19	48965301..48966878	ENSG00000087086	3892.89	-2.21964	-1.15033	0
FTO	16	53701692..54158512	ENSG00000140718	2.23345	-1.38061	-0.465303	0.0238966
FUCA1	1	complement(23845077..23868294)	ENSG00000179163	39.5117	-1.4797	-0.565309	7.76132e-07
FURIN	15	90868592..90883458	ENSG00000140564	55.3375	1.88389	0.913713	0
FUS	16	31180110..31194871	ENSG00000089280	23.725	1.27899	0.355008	0.0142814
FXR1	3	180868141..180982753	ENSG00000114416	10.4811	-1.31397	-0.393934	0.00996093
FXR2	17	complement(7591230..7614871)	ENSG00000129245	18.1674	1.51002	0.594569	9.35717e-09
FYTTD1	3	197737179..197787596	ENSG00000122068	5.69888	-1.53014	-0.61366	9.6801e-06
FZD2	17	44557459..44559570	ENSG00000180340	68.9995	2.04929	1.03513	0
FZD6	8	103298433..103332866	ENSG00000164930	17.4802	-1.79202	-0.84159	0
FZD8	10	complement(35638249..35642278)	ENSG00000177283	2.14738	2.64088	1.40102	1.40534e-06
FZR1	19	3506273..3538330	ENSG00000105325	13.9858	1.44952	0.535572	1.02967e-06
G2E3	14	30559123..30620063	ENSG00000092140	2.0844	-2.0711	-1.0504	1.55018e-06
G3BP1	5	151771045..151812785	ENSG00000145907	11.4792	-1.46875	-0.554591	1.83531e-08
G3BP2	4	complement(75642782..75724525)	ENSG00000138757	15.7562	-1.50668	-0.591371	4.34042e-09
G6PD	X	complement(154531391..154547572)	ENSG00000160211	66.4003	1.68574	0.753384	0
GABARAPL1	12	10212458..10223130	ENSG00000139112	15.622	1.39437	0.479613	0.000349078
GABARAPL2	16	75566351..75577881	ENSG00000034713	60.0142	-1.54964	-0.631935	3.68855e-09
GABPA	21	25734570..25772460	ENSG00000154727	6.26347	-2.32162	-1.21513	0
GABRE	X	complement(151953124..151974680)	ENSG00000102287	1.80262	-1.69185	-0.758601	0.0391202
GADD45GIP1	19	complement(12953119..12957236)	ENSG00000179271	36.7349	2.55251	1.35192	0
GALC	14	complement(87837820..87993665)	ENSG00000054983	7.15793	-2.11228	-1.0788	0
GALE	1	complement(23795599..23800804)	ENSG00000117308	16.876	1.64445	0.717609	0
GALK1	17	complement(75751594..75765711)	ENSG00000108479	10.4673	2.3787	1.25017	0
GALNS	16	complement(88813734..88856970)	ENSG00000141012	4.92875	1.65502	0.726853	4.86193e-10
GALNT1	18	35581117..35711834	ENSG00000141429	21.3177	-1.57386	-0.654303	1.90131e-11
GALNT17	7	71132169..71713600	ENSG00000185274	6.46955	1.79556	0.844432	8.14848e-12
GALNT18	11	complement(11270876..11622005)	ENSG00000110328	5.26792	1.63079	0.705569	0.0153283
GALNT2	1	230057990..230282124	ENSG00000143641	92.5148	1.46501	0.550906	1.08646e-11
GALNT7	4	173168753..173323967	ENSG00000109586	10.4498	-2.06873	-1.04875	0
GAS2L1	22	29306582..29312785	ENSG00000185340	4.70998	2.07825	1.05537	0
GAS5	1	complement(173863900..173868882)	ENSG00000234741	41.3316	1.2994	0.377851	0.00855893
GATAD2A	19	19385826..19508931	ENSG00000167491	10.1934	1.86431	0.898641	0
GATC	12	120446438..120463749	ENSG00000257218	9.33598	-1.98774	-0.991128	8.80036e-10
GBA	1	complement(155234452..155244699)	ENSG00000177628	83.487	1.34295	0.42541	3.2062e-05
GBE1	3	complement(81489699..81762161)	ENSG00000114480	26.2524	-1.53697	-0.620087	5.70394e-11
GBGT1	9	complement(133152948..133163945)	ENSG00000148288	2.48159	2.03068	1.02197	0.0148901
GBP1	1	complement(89052319..89065360)	ENSG00000117228	2.36778	-3.06702	-1.61684	1.10643e-07
GCA	2	162318840..162371595	ENSG00000115271	5.969	-1.60963	-0.686726	0.00115844
GCC2	2	108448561..108509415	ENSG00000135968	4.65733	-1.64989	-0.722371	1.03214e-10
GCFC2	2	complement(75652000..75710989)	ENSG00000005436	4.12252	-3.20813	-1.68173	0
GCLC	6	complement(53497341..53616970)	ENSG00000001084	4.07317	-2.3345	-1.22311	0
GCLM	1	complement(93885205..93909456)	ENSG00000023909	8.5541	-4.17625	-2.06221	0
GCN1	12	complement(120127203..120194710)	ENSG00000089154	19.5315	1.35294	0.436098	4.7624e-05
GDI2	10	complement(5765223..5842132)	ENSG00000057608	71.2934	-1.86597	-0.899925	0
GEN1	2	17753858..17788941	ENSG00000178295	2.05425	-2.2948	-1.19837	1.90946e-09
GEMIN5	5	complement(154887416..154938209)	ENSG00000082516	5.59371	-1.60592	-0.683396	1.70662e-05
GFM2	5	complement(74721204..74767371)	ENSG00000164347	7.73489	-1.75823	-0.814127	4.05453e-05
GFPT1	2	complement(69319769..69387254)	ENSG00000198380	8.80304	-1.67558	-0.744662	0
GGA1	22	37608475..37633564	ENSG00000100083	6.11668	1.33889	0.421033	0.0251027
GGCX	2	complement(85544723..85561547)	ENSG00000115486	6.34361	1.39486	0.480116	0.00065776
GGH	8	complement(63015079..63039171)	ENSG00000137563	17.3704	-1.96183	-0.972203	0
GHDC	17	complement(42188799..42194532)	ENSG00000167925	3.78291	1.82654	0.869115	0.000312261
GIGYF2	2	232697299..232860575	ENSG00000204120	6.40839	-1.4486	-0.534662	4.50504e-06
GINM1	6	149566294..149591748	ENSG00000055211	25.4944	-1.90352	-0.928673	0
GIPC1	19	complement(14477760..14496149)	ENSG00000123159	49.0555	1.67163	0.741258	0
GLIPR1	12	75480680..75503853	ENSG00000139278	35.9987	-1.48457	-0.57004	1.92847e-10
GLIPR2	9	36136536..36163913	ENSG00000122694	10.2067	-1.45786	-0.543852	0.013748
GLIS2	16	4314761..4339597	ENSG00000126603	35.1301	1.90905	0.932858	0
GLIS3	9	complement(3824127..4348392)	ENSG00000107249	3.45525	-1.52532	-0.609113	5.40751e-05
GLMN	1	complement(92246402..92298987)	ENSG00000174842	2.49292	-3.03644	-1.60238	0.00209008
GLMP	1	complement(156290089..156295689)	ENSG00000198715	40.9385	2.04606	1.03285	0
GLO1	6	complement(38675925..38703141)	ENSG00000124767	42.4202	-2.12505	-1.08749	0
GLRB	4	157076057..157172090	ENSG00000109738	17.1842	-1.65268	-0.724805	1.54821e-10
GLRX3	10	130136399..130184521	ENSG00000108010	10.9332	-1.40563	-0.49122	0.0018717
GLS	2	190880827..190965552	ENSG00000115419	23.1606	-1.66876	-0.738779	0
GLTP	12	complement(109850943..109880488)	ENSG00000139433	30.2422	-1.47362	-0.559362	1.1251e-06
GLYCTK	3	52287089..52293476	ENSG00000168237	4.01875	2.27651	1.18682	6.45496e-08
GLYR1	16	complement(4803203..4847342)	ENSG00000140632	20.94	1.42746	0.513452	6.20344e-07
GMFB	14	complement(54474484..54489196)	ENSG00000197045	9.94994	-2.26759	-1.18116	0
GMIP	19	complement(19629476..19643667)	ENSG00000089639	4.82475	1.51975	0.603835	0.0152204
GMPPB	3	complement(49716844..49723951)	ENSG00000173540	6.50773	1.52729	0.610971	1.09948e-06
GMPR2	14	24232422..24239242	ENSG00000100938	19.9956	1.37272	0.457041	0.000718465
GMPS	3	155870536..155944026	ENSG00000163655	7.92822	-1.59648	-0.674898	7.03486e-10
GNAI1	7	80133955..80219402	ENSG00000127955	12.513	-1.36201	-0.445738	0.0221688
GNAI2	3	50226292..50259355	ENSG00000114353	73.2989	-1.26594	-0.340204	0.0175947
GNAQ	9	complement(77716087..78031458)	ENSG00000156052	14.1253	-1.95853	-0.969771	0
GNAS	20	58839718..58911192	ENSG00000087460	124.582	1.51021	0.594745	0
GNB1L	22	complement(19783224..19854939)	ENSG00000185838	0.580439	3.83763	1.94021	0.000198877
GNB2	7	100673531..100679174	ENSG00000172354	126.631	2.67085	1.4173	0
GNB4	3	complement(179396089..179451590)	ENSG00000114450	3.37151	-1.88795	-0.916823	1.67587e-08
GNG12	1	complement(67701466..67833467)	ENSG00000172380	100.61	-1.81073	-0.856569	0
GNPDA1	5	complement(141991749..142013041)	ENSG00000113552	19.6585	-1.57472	-0.655095	9.8325e-10
GNPDA2	4	complement(44682200..44726595)	ENSG00000163281	2.7656	-2.06736	-1.04779	8.0979e-05
GNPNAT1	14	complement(52775194..52791668)	ENSG00000100522	7.67863	-1.74404	-0.802432	4.78289e-08
GNPTG	16	1351923..1364113	ENSG00000090581	28.0202	1.97825	0.984223	0
GNS	12	complement(64713445..64759447)	ENSG00000135677	72.4203	-1.36741	-0.451444	1.97936e-06
GOLGA1	9	complement(124878357..124948492)	ENSG00000136935	7.3358	-1.7656	-0.82016	3.42236e-10
GOLGA2	9	complement(128255829..128275995)	ENSG00000167110	16.4849	1.54295	0.625689	1.35808e-11
GOLGA4	3	37243177..37366751	ENSG00000144674	9.2552	-1.36371	-0.447534	0.000826124
GOLGA8A	15	complement(34379068..34437466)	ENSG00000175265	13.4452	-1.47129	-0.557078	5.28559e-07
GOLGB1	3	complement(121663199..121749767)	ENSG00000173230	11.5552	-1.37071	-0.45492	9.34032e-05
GOLM1	9	complement(86026146..86100173)	ENSG00000135052	38.343	1.39814	0.483506	1.39278e-06
GOLPH3L	1	complement(150646225..150697144)	ENSG00000143457	10.2615	-2.02035	-1.01461	0
GOLT1B	12	21501781..21518408	ENSG00000111711	7.51457	-1.83077	-0.872452	1.22551e-05
GOPC	6	complement(117560269..117602542)	ENSG00000047932	7.5711	-1.49629	-0.581394	0.000856908
GPAA1	8	144082590..144086216	ENSG00000197858	88.2789	2.22525	1.15397	0
GPALPP1	13	44989529..45037669	ENSG00000133114	1.81756	-2.59573	-1.37614	1.08646e-11
GPAT4	8	41577187..41625001	ENSG00000158669	12.1279	1.56636	0.647415	8.14848e-12
GPBP1	5	57173948..57264679	ENSG00000062194	7.20039	-1.42058	-0.506479	0.00337685
GPBP1L1	1	complement(45627304..45688113)	ENSG00000159592	8.43611	-1.58112	-0.660945	9.35989e-09
GPC6	13	93226842..94407401	ENSG00000183098	5.56972	-1.43513	-0.521182	0.0118936
GPD1L	3	32105689..32168713	ENSG00000152642	4.29829	-1.71052	-0.774438	0.0067372
GPKOW	X	complement(49113389..49123801)	ENSG00000068394	15.8604	1.66207	0.732982	0.000461481
GPN1	2	27628247..27651508	ENSG00000198522	13.2542	-1.38845	-0.473479	0.0121405
GPR137	11	64270062..64289500	ENSG00000173264	12.1711	2.17866	1.12344	0
GPR180	13	94601903..94634645	ENSG00000152749	2.21147	-2.12587	-1.08805	7.55126e-05
GPRC5C	17	74424851..74451653	ENSG00000170412	1.81474	2.09101	1.0642	0.000826198
GPS1	17	82050691..82057470	ENSG00000169727	22.6539	1.60031	0.678351	0
GPS2	17	complement(7311324..7315564)	ENSG00000132522	17.2073	1.67658	0.745526	2.71616e-12
GPSM1	9	136327476..136359605	ENSG00000160360	6.60797	1.68134	0.749616	2.10502e-09
GPT2	16	46884378..46931297	ENSG00000166123	6.37942	1.47119	0.556984	8.28689e-05
GPX1	3	complement(49357176..49358600)	ENSG00000233276	229.359	1.68188	0.750077	0
GPX8	5	55160118..55167071	ENSG00000164294	19.0762	-1.69838	-0.764158	0
GRAMD1A	19	34994784..35026471	ENSG00000089351	7.95528	1.34858	0.431444	0.0395179
GRAMD4	22	46576012..46679790	ENSG00000075240	6.67561	1.71723	0.780084	4.83477e-10
GRB2	17	complement(75318076..75405709)	ENSG00000177885	27.2102	-1.63088	-0.705648	0
GRB7	17	39737927..39747291	ENSG00000141738	5.12522	1.73777	0.797236	0.0222651
GRHPR	9	37422666..37436990	ENSG00000137106	16.793	1.96062	0.971313	0
GRIK5	19	complement(41998321..42069498)	ENSG00000105737	14.6326	1.47997	0.565572	2.04799e-07
GRINA	8	143990058..143993415	ENSG00000178719	134.357	1.49322	0.578423	2.71616e-12
GRK6	5	177403204..177442901	ENSG00000198055	13.4012	1.4964	0.581493	4.8343e-07
GRN	17	44345086..44353102	ENSG00000030582	264.854	1.63804	0.711972	0
GRSF1	4	complement(70815782..70839945)	ENSG00000132463	11.4151	-1.37764	-0.462198	0.000576659
GRWD1	19	48445773..48457022	ENSG00000105447	8.96035	2.00909	1.00655	0
GSDMD	8	143553207..143563062	ENSG00000104518	6.61937	1.46617	0.55205	0.000567611
GSDME	7	complement(24698353..24758113)	ENSG00000105928	11.8623	-1.78746	-0.83791	0
GSKIP	14	96363452..96387288	ENSG00000100744	4.52369	-1.79956	-0.847644	0.00679838
GSPT1	16	complement(11868128..11916082)	ENSG00000103342	15.0871	-1.75674	-0.8129	0
GSR	8	complement(30678061..30727926)	ENSG00000104687	15.5769	-2.02636	-1.01889	0
GSS	20	complement(34928430..34955817)	ENSG00000100983	38.3956	2.21126	1.14487	0
GSTO1	10	104235356..104267459	ENSG00000148834	104.12	-2.15911	-1.11043	0
GSTT2B	22	complement(23957414..23961186)	ENSG00000133433	15.3836	1.66108	0.732123	0.0141984
GTF2A1	14	complement(81175452..81221377)	ENSG00000165417	6.70259	-1.72769	-0.78884	8.01604e-06
GTF2E2	8	complement(30578318..30658251)	ENSG00000197265	7.84317	-1.70562	-0.7703	0.00841095
GTF2F1	19	complement(6379569..6393981)	ENSG00000125651	41.1408	1.39297	0.478161	6.57387e-06
GTF2H3	12	123633739..123662606	ENSG00000111358	6.66585	-1.52284	-0.606762	0.00380315
GTF2H4	6	30908184..30914106	ENSG00000213780	13.392	1.47637	0.562055	0.00062942
GTF2I	7	74657667..74760692	ENSG00000263001	28.9394	-1.4178	-0.503653	4.14676e-08
GTF3A	13	27424544..27435823	ENSG00000122034	29.6871	1.67384	0.74316	0
GTF3C5	9	133030675..133058503	ENSG00000148308	23.4246	1.39598	0.481275	5.44016e-05
GTPBP10	7	90335223..90391455	ENSG00000105793	1.09619	-2.32144	-1.21502	0.000712238
GTPBP6	X	complement(304529..318819)	ENSG00000178605	15.3045	1.72657	0.787905	0
GUCD1	22	complement(24540423..24555935)	ENSG00000138867	21.6086	1.43216	0.518197	1.12759e-06
GUCY1A2	11	complement(106674012..107018524)	ENSG00000152402	1.51577	-1.70612	-0.770718	0.00183546
GUF1	4	44678427..44700926	ENSG00000151806	4.43462	-1.86662	-0.90043	0.000172892
GUK1	1	228139962..228148984	ENSG00000143774	42.9312	1.77961	0.831565	0
GULP1	2	188291669..188595931	ENSG00000144366	1.01548	-2.44295	-1.28863	8.23234e-05
GUSB	7	complement(65960684..65982314)	ENSG00000169919	42.8911	1.70435	0.769218	0
H1FX	3	complement(129314771..129316277)	ENSG00000184897	75.0586	2.59705	1.37688	0
H2AFV	7	complement(44826791..44848083)	ENSG00000105968	38.1382	-1.73604	-0.795801	0
H3F3B	17	complement(75776434..75785893)	ENSG00000132475	106.056	1.2726	0.347781	0.0146192
H6PD	1	9234775..9271337	ENSG00000049239	8.78988	1.49404	0.579219	2.44971e-08
HABP4	9	96450201..96491336	ENSG00000130956	6.87074	1.44401	0.530079	0.0092735
HACD2	3	complement(123490820..123585185)	ENSG00000206527	12.5694	-1.44993	-0.535987	3.06862e-05
HACD3	15	65530418..65578352	ENSG00000074696	25.5599	-1.40338	-0.488905	1.89775e-05
HADH	4	107989714..108035175	ENSG00000138796	3.70652	-1.73965	-0.7988	8.14848e-11
HADHB	2	26243170..26290468	ENSG00000138029	31.7608	-1.61181	-0.688678	0
HAGH	16	complement(1795620..1827194)	ENSG00000063854	10.17	2.02683	1.01923	0
HARS2	5	140691426..140699291	ENSG00000112855	9.74035	-1.55865	-0.640293	0.0285293
HAUS2	15	42548810..42569994	ENSG00000137814	4.92316	-1.69284	-0.759449	0.00853235
HAUS5	19	35612744..35625349	ENSG00000249115	5.09248	1.5205	0.604547	0.00045995
HAUS6	9	complement(19053143..19103119)	ENSG00000147874	4.41526	-2.25991	-1.17627	0
HBP1	7	107168961..107202529	ENSG00000105856	17.1282	-2.04109	-1.02934	0
HBS1L	6	complement(134960378..135103056)	ENSG00000112339	4.29391	-1.46231	-0.548252	0.000286916
HCFC1	X	complement(153947553..153971807)	ENSG00000172534	12.2114	1.3176	0.397918	0.00588433
HCFC1R1	16	complement(3022620..3024286)	ENSG00000103145	113.1	2.59871	1.37779	0
HDAC10	22	complement(50245183..50251405)	ENSG00000100429	5.89991	1.69177	0.758532	1.31272e-08
HDAC11	3	13479724..13506424	ENSG00000163517	6.78792	1.77159	0.825047	2.71616e-12
HDAC5	17	complement(44076746..44123702)	ENSG00000108840	7.85891	1.73077	0.791415	0
HDAC6	X	48801377..48824982	ENSG00000094631	6.45624	1.32618	0.407273	0.0256539
HDAC7	12	complement(47782722..47833132)	ENSG00000061273	13.806	1.53584	0.61903	5.43232e-12
HDGF	1	complement(156742107..156766925)	ENSG00000143321	126.889	-1.56129	-0.642742	0
HDGFL2	19	4472287..4502211	ENSG00000167674	16.1084	1.64995	0.722425	0
HDGFL3	15	complement(83112738..83208018)	ENSG00000166503	2.8019	-1.68145	-0.749707	1.73834e-09
HDHD5	22	complement(17137511..17165287)	ENSG00000069998	10.7108	1.56433	0.645547	9.77003e-09
HEATR1	1	complement(236549005..236604504)	ENSG00000119285	6.60557	-1.83378	-0.874821	0
HEATR3	16	50065941..50106387	ENSG00000155393	5.60531	-3.76243	-1.91167	0
HEATR5A	14	complement(31291791..31420582)	ENSG00000129493	5.41451	-1.52413	-0.60799	1.66401e-06
HEBP2	6	138403531..138422197	ENSG00000051620	3.88806	1.43648	0.522533	0.000697118
HECTD1	14	complement(31100112..31207804)	ENSG00000092148	10.8138	-1.36019	-0.443808	0.000225536
HECTD2	10	91409280..91514829	ENSG00000165338	0.699661	-2.74389	-1.45622	0.019678
HECTD3	1	complement(45002540..45011329)	ENSG00000126107	12.8976	1.59836	0.676589	4.88909e-11
HEG1	3	complement(124965710..125055958)	ENSG00000173706	22.8917	-1.26989	-0.344702	0.0496702
HEMK1	3	50569152..50596168	ENSG00000114735	1.27936	1.45752	0.543517	0.0125039
HERC4	10	complement(67921899..68075348)	ENSG00000148634	3.5791	-1.38454	-0.469408	0.00624572
HEXA	15	complement(72340919..72376476)	ENSG00000213614	15.6607	1.38179	0.466539	2.87681e-06
HHIPL1	14	99645110..99680569	ENSG00000182218	9.00477	1.3487	0.431566	0.00452661
HIF1A	14	61695513..61748259	ENSG00000100644	139.905	-1.92422	-0.944275	0
HIGD1A	3	complement(42784298..42804531)	ENSG00000181061	34.6255	-1.99535	-0.996644	1.08646e-11
HINT1	5	complement(131159027..131171735)	ENSG00000169567	85.9829	1.44648	0.532546	1.23531e-08
HINT2	9	complement(35812960..35815354)	ENSG00000137133	11.8598	2.46687	1.30268	0
HINT3	6	125956781..125980244	ENSG00000111911	9.84733	-1.84759	-0.885646	1.84686e-06
HIP1R	12	122834453..122862960	ENSG00000130787	4.14539	1.41838	0.504246	0.0207986
HIPK2	7	complement(139561570..139777778)	ENSG00000064393	7.21267	-1.39843	-0.483807	3.32125e-05
HIST1H1C	6	complement(26055787..26056428)	ENSG00000187837	33.0274	3.10046	1.63248	0
HIST1H4I	6	27138588..27139881	ENSG00000276180	3.61665	-13.1876	-3.72111	6.77922e-05
HIST2H4B	1	complement(149854045..149861210)	ENSG00000270276	1.31904	11.5218	3.5263	0.0120239
HIST3H2A	1	complement(228456979..228457873)	ENSG00000181218	15.1434	2.3958	1.26051	5.48664e-10
HJURP	2	complement(233833416..233854566)	ENSG00000123485	18.6328	-1.73494	-0.794884	0
HK1	10	69269984..69401882	ENSG00000156515	51.9696	1.60806	0.685321	0
HLA-B	6	complement(31269491..31357188)	ENSG00000234745	191.287	1.2543	0.326881	0.038215
HLA-C	6	complement(31268749..31272130)	ENSG00000204525	326.556	1.5698	0.650579	0
HLTF	3	complement(149030127..149086554)	ENSG00000071794	8.31423	-1.49587	-0.580987	2.63797e-05
HM13	20	31514428..31577923	ENSG00000101294	22.4221	1.30346	0.382344	0.00221216
HMBS	11	119084866..119093549	ENSG00000256269	9.57252	1.48725	0.57265	3.03972e-05
HMG20B	19	3572777..3579088	ENSG00000064961	17.93	1.49217	0.577407	1.32964e-07
HMGB1	13	complement(30456704..30617597)	ENSG00000189403	30.1433	-1.51448	-0.598824	8.14848e-12
HMGB3	X	150980509..150990775	ENSG00000029993	9.58867	-1.5134	-0.597792	0.000166869
HMGCR	5	75336329..75362104	ENSG00000113161	16.8763	3.23267	1.69273	0
HMGCS1	5	complement(43289395..43313512)	ENSG00000112972	30.9174	4.31871	2.1106	0
HMGN1	21	complement(39342315..39349647)	ENSG00000205581	30.0392	-1.52451	-0.608349	5.97555e-11
HMGN2	1	26472450..26475972	ENSG00000198830	99.2113	1.26481	0.338924	0.0432444
HMGN4	6	26538405..26546254	ENSG00000182952	41.3552	-1.84531	-0.883867	0
HMMR	5	163460203..163491945	ENSG00000072571	15.4829	-2.36303	-1.24064	0
HMOX1	22	35380361..35394214	ENSG00000100292	101.09	-4.57072	-2.19242	0
HMOX2	16	4474690..4510347	ENSG00000103415	13.9234	1.35269	0.435833	0.0166809
HNMT	2	137964020..138016364	ENSG00000150540	2.9688	-1.9933	-0.995157	0.000374437
HNRNPA0	5	complement(137745651..137754376)	ENSG00000177733	13.1675	1.81366	0.858906	0
HNRNPA1	12	54280193..54287088	ENSG00000135486	196.922	-1.28752	-0.364591	0.00157852
HNRNPA2B1	7	complement(26189927..26201529)	ENSG00000122566	81.076	-1.74115	-0.800041	0
HNRNPA3	2	177212563..177223958	ENSG00000170144	33.6055	-1.57345	-0.653935	0
HNRNPD	4	complement(82352498..82374503)	ENSG00000138668	18.9135	-1.34381	-0.426328	0.000910709
HNRNPL	19	complement(38836388..38852347)	ENSG00000104824	53.6469	1.46707	0.552936	4.61747e-11
HNRNPLL	2	complement(38561978..38603586)	ENSG00000143889	7.04355	-1.56195	-0.643353	4.80474e-06
HNRNPM	19	8444767..8489114	ENSG00000099783	32.3678	1.45496	0.540981	1.56478e-08
HOMER2	15	complement(82836946..82986153)	ENSG00000103942	2.60594	-1.57613	-0.65639	7.92324e-06
HOMER3	19	complement(18929201..18941261)	ENSG00000051128	13.5182	2.06956	1.04933	0
HOOK3	8	42896932..43030539	ENSG00000168172	2.76298	-2.2926	-1.19699	0
HP1BP3	1	complement(20742661..20787323)	ENSG00000127483	27.2861	-1.61932	-0.695389	0
HPCAL1	2	10302889..10427617	ENSG00000115756	24.1946	1.81103	0.856807	0
HPS1	10	complement(98416198..98446947)	ENSG00000107521	19.8532	-1.31382	-0.393763	0.0205808
HPS4	22	complement(26443423..26483837)	ENSG00000100099	7.29608	1.42562	0.51159	8.52531e-06
HPS5	11	complement(18278668..18322198)	ENSG00000110756	4.16492	-2.0147	-1.01057	1.08646e-11
HPS6	10	102065390..102068038	ENSG00000166189	16.0699	1.88953	0.91803	0
HRAS	11	complement(532242..537287)	ENSG00000174775	18.7442	1.49949	0.584472	6.92288e-05
HS2ST1	1	86914648..87109998	ENSG00000153936	5.54529	-1.65876	-0.730108	3.00733e-08
HS3ST1	4	complement(11393150..11429765)	ENSG00000002587	1.22601	2.31452	1.21071	5.83992e-06
HS3ST3A1	17	complement(13495689..13601927)	ENSG00000153976	12.1403	1.58306	0.662714	1.60068e-06
HS6ST1	2	complement(128236716..128318577)	ENSG00000136720	24.3697	1.79734	0.845863	0
HSD17B1	17	42549214..42555213	ENSG00000108786	3.1211	1.63676	0.710843	0.021453
HSD17B10	X	complement(53431258..53434373)	ENSG00000072506	34.0759	1.52504	0.608843	6.08769e-06
HSD17B7	1	162790702..162812817	ENSG00000132196	7.76163	4.49296	2.16767	0
HSF1	8	144291591..144314722	ENSG00000185122	16.1372	1.5161	0.600366	2.50702e-09
HSF2	6	122399546..122433119	ENSG00000025156	5.59304	-2.28067	-1.18946	6.1561e-07
HSP90AA1	14	complement(102080738..102139699)	ENSG00000080824	130.587	-1.64148	-0.714995	0
HSP90AB1	6	44246166..44253888	ENSG00000096384	766.714	-2.00136	-1.00098	0
HSP90B1	12	103930107..103953645	ENSG00000166598	447.856	-1.5191	-0.603216	0
HSPA13	21	complement(14371115..14383484)	ENSG00000155304	14.6443	-2.54125	-1.34554	0
HSPA1A	6	31815464..31817946	ENSG00000204389	62.8047	2.00333	1.0024	0
HSPA4L	4	127781821..127840733	ENSG00000164070	3.71842	-2.07979	-1.05644	0
HSPA8	11	complement(123057489..123063230)	ENSG00000109971	364.675	-1.3928	-0.477989	2.05722e-08
HSPB1	7	76302544..76304295	ENSG00000106211	329.257	1.6205	0.696436	0
HSPB8	12	119178642..119221131	ENSG00000152137	20.8897	-1.49769	-0.58274	4.07615e-06
HSPBP1	19	complement(55262231..55280381)	ENSG00000133265	26.2738	1.58014	0.660053	1.2603e-09
HSPG2	1	complement(21822245..21937297)	ENSG00000142798	37.7567	1.87539	0.907189	0
HSPH1	13	complement(31134974..31162388)	ENSG00000120694	7.84352	-1.56188	-0.643283	1.92521e-08
HYAL2	3	complement(50317790..50322906)	ENSG00000068001	9.34946	1.8398	0.879548	0
HYI	1	complement(43451003..43453989)	ENSG00000178922	48.6588	2.03668	1.02622	0
IAH1	2	9473658..9496543	ENSG00000134330	5.62917	1.87006	0.903083	0
IARS	9	complement(92210207..92293756)	ENSG00000196305	34.8616	-1.31827	-0.39865	0.000736263
IARS2	1	220094102..220148041	ENSG00000067704	33.2771	-1.59137	-0.670269	0
IBTK	6	complement(82169983..82247754)	ENSG00000005700	6.80567	-1.95745	-0.968979	0
ICAM1	19	10270835..10286615	ENSG00000090339	2.84812	1.84922	0.886918	0.00549288
ICAM3	19	complement(10333776..10339823)	ENSG00000076662	4.93305	2.45889	1.29801	2.98778e-11
ICE2	15	complement(60419609..60479160)	ENSG00000128915	1.90693	-1.56381	-0.645065	0.00016475
ID1	20	31605283..31606515	ENSG00000125968	9.50151	3.68749	1.88264	0
IDE	10	complement(92451684..92574076)	ENSG00000119912	6.05462	-2.2626	-1.17798	0
IDH1	2	complement(208236227..208266074)	ENSG00000138413	16.8125	1.58301	0.662666	1.6297e-11
IDH3B	20	complement(2658395..2664219)	ENSG00000101365	33.5442	1.64763	0.720392	0
IDH3G	X	complement(153785766..153794523)	ENSG00000067829	31.1747	2.12171	1.08522	0
IDI1	10	complement(1039908..1049170)	ENSG00000067064	29.4282	3.17427	1.66643	0
IDUA	4	986997..1004506	ENSG00000127415	8.18607	1.64065	0.714266	0.000348033
IER2	19	13150415..13154908	ENSG00000160888	6.01366	2.13035	1.09109	0
IER3	6	complement(30743199..30744554)	ENSG00000137331	61.8739	1.86247	0.89722	0
IER3IP1	18	complement(47152834..47176374)	ENSG00000134049	6.10891	-2.06219	-1.04417	3.32377e-08
IER5L	9	complement(129175552..129178262)	ENSG00000188483	9.2604	2.39788	1.26176	0
IFI27L1	14	94081282..94103846	ENSG00000165948	4.87817	3.35236	1.74518	0
IFI27L2	14	complement(94127779..94130253)	ENSG00000119632	20.8424	2.00964	1.00694	0
IFITM3	11	complement(319669..327537)	ENSG00000142089	240.327	2.2032	1.1396	0
IFRD2	3	complement(50287732..50292918)	ENSG00000214706	18.3392	1.31519	0.395276	0.0490947
IFT43	14	75902136..76084585	ENSG00000119650	5.29815	2.39229	1.25839	0
IFT52	20	43590931..43647296	ENSG00000101052	9.1852	-1.61739	-0.693667	0.0359595
IFT74	9	26947039..27062930	ENSG00000096872	4.41019	-1.7417	-0.800492	0.0172274
IFT80	3	complement(160256986..160399880)	ENSG00000068885	4.09808	-1.61868	-0.694821	2.35108e-05
IGFBP5	2	complement(216672105..216695525)	ENSG00000115461	44.974	-1.66869	-0.738719	0
IGFBP6	12	53097436..53102345	ENSG00000167779	174.626	1.99622	0.997274	0
IGSF8	1	complement(160091340..160098943)	ENSG00000162729	11.519	1.83747	0.87772	2.71616e-12
IKBIP	12	complement(98613405..98645113)	ENSG00000166130	13.707	-1.40746	-0.493094	0.00156653
IKBKB	8	42271302..42332653	ENSG00000104365	6.15452	1.45917	0.545147	3.72311e-06
IL13RA1	X	118727572..118794539	ENSG00000131724	17.3879	-1.76257	-0.817678	0
IL6ST	5	complement(55935095..55994993)	ENSG00000134352	18.801	-1.81754	-0.861985	0
IL7R	5	35852695..35879603	ENSG00000168685	10.6739	-2.24544	-1.167	0
ILF3	19	10654261..10692417	ENSG00000129351	35.0918	1.37179	0.456057	1.12284e-06
ILK	11	6603708..6610874	ENSG00000166333	56.9778	1.52192	0.605892	2.71616e-12
ILVBL	19	complement(15114984..15125785)	ENSG00000105135	10.9782	1.39841	0.483788	0.000332642
IMMT	2	complement(86143932..86195770)	ENSG00000132305	25.4836	-1.39428	-0.479523	7.84648e-05
IMP4	2	130342225..130347810	ENSG00000136718	15.2327	1.91263	0.93556	0
IMPA1	8	complement(81657961..81686693)	ENSG00000133731	4.36799	-1.97956	-0.985182	0.0233784
IMPA2	18	11981025..12030883	ENSG00000141401	7.9639	1.59615	0.674597	0.00290905
IMPACT	18	24426616..24453535	ENSG00000154059	6.32661	-1.58146	-0.661255	5.9844e-05
IMPAD1	8	complement(56957933..56993844)	ENSG00000104331	16.3027	-1.65736	-0.728886	0
IMPDH1	7	complement(128392277..128410252)	ENSG00000106348	16.7861	1.38694	0.471901	0.000743226
INF2	14	104689606..104722535	ENSG00000203485	16.1378	1.31225	0.392039	0.00291888
ING1	13	110712736..110723339	ENSG00000153487	2.71548	1.77201	0.825386	0.000447051
ING4	12	complement(6650280..6663148)	ENSG00000111653	23.5866	-1.57173	-0.652349	1.23884e-08
INHBA	7	complement(41667168..41705834)	ENSG00000122641	3.00296	-1.50906	-0.593649	0.0119548
INIP	9	complement(112683926..112718236)	ENSG00000148153	5.7302	-1.50333	-0.588158	0.0128207
INO80E	16	29995294..30005793	ENSG00000169592	10.4612	-1.91956	-0.940773	0
INPP4B	4	complement(142023160..142847432)	ENSG00000109452	6.98557	-1.75461	-0.811147	0
INPP5E	9	complement(136428619..136439823)	ENSG00000148384	5.68286	1.68818	0.755473	0.0024366
INPP5K	17	complement(1494571..1516888)	ENSG00000132376	11.5695	1.39282	0.478007	0.000490359
INPPL1	11	72223701..72239105	ENSG00000165458	55.3277	1.25907	0.332358	0.0408471
INSIG1	7	155297776..155310235	ENSG00000186480	36.0966	2.98657	1.57849	0
INTS11	1	complement(1311585..1324691)	ENSG00000127054	12.6907	1.68098	0.749304	0
INTS13	12	complement(26905181..26938326)	ENSG00000064102	9.81852	-1.75847	-0.814322	8.18108e-09
INTS5	11	complement(62646848..62653302)	ENSG00000185085	11.2323	1.66071	0.731802	2.00724e-09
INTS6	13	complement(51354077..51454264)	ENSG00000102786	1.04243	-1.62467	-0.700149	6.57023e-05
IPO11	5	62403972..62628582	ENSG00000086200	2.81162	-1.80139	-0.849113	0.000477107
IPO13	1	43946939..43968022	ENSG00000117408	12.0877	-1.35817	-0.441663	0.017545
IPO4	14	complement(24180219..24188964)	ENSG00000196497	16.3038	1.48334	0.568853	6.18415e-08
IPO7	11	9384622..9448126	ENSG00000205339	27.6009	-1.43425	-0.5203	5.30792e-08
IPO8	12	complement(30628988..30695986)	ENSG00000133704	7.18779	-1.44731	-0.533379	0.000456532
IRAK1	X	complement(154010500..154019980)	ENSG00000184216	77.89	1.446	0.532072	8.22997e-10
IREB2	15	78437431..78501456	ENSG00000136381	5.43701	-2.35429	-1.23529	0
IRF2BP1	19	complement(45883607..45886170)	ENSG00000170604	9.78741	1.96152	0.971975	1.78669e-08
IRF2BP2	1	complement(234604269..234609525)	ENSG00000168264	12.7268	1.44909	0.53515	1.14428e-05
IRF3	19	complement(49659569..49665875)	ENSG00000126456	9.83247	1.44953	0.535583	0.000617033
IRF7	11	complement(612553..615999)	ENSG00000185507	5.0393	2.01666	1.01197	9.07505e-06
IRS1	2	complement(226731317..226799759)	ENSG00000169047	4.19165	1.42504	0.511002	0.00103155
IRS2	13	complement(109752698..109786568)	ENSG00000185950	14.1937	1.33868	0.420807	0.000965224
ISCA1	9	complement(86264546..86283102)	ENSG00000135070	9.74212	-2.31256	-1.20949	0
IST1	16	71845996..71931199	ENSG00000182149	13.4681	1.29756	0.375797	0.0298374
ISY1	3	complement(129127415..129161293)	ENSG00000240682	12.2274	-1.37059	-0.454797	0.02962
ITCH	20	34363235..34511393	ENSG00000078747	7.09739	-1.5894	-0.66848	2.14856e-07
ITFG1	16	complement(47154387..47464149)	ENSG00000129636	11.1249	-1.35905	-0.4426	0.00242326
ITGA1	5	52787896..52959210	ENSG00000213949	5.20908	-1.79958	-0.847659	0
ITGA3	17	50055968..50090481	ENSG00000005884	398.537	1.45798	0.543974	5.43232e-12
ITGA5	12	complement(54395261..54419460)	ENSG00000161638	62.3007	1.39184	0.476994	9.26292e-08
ITGAV	2	186590065..186680901	ENSG00000138448	74.227	-1.46879	-0.554624	1.6297e-11
ITGB1	10	complement(32900319..33005792)	ENSG00000150093	509.619	-1.66927	-0.739218	0
ITGB1BP1	2	complement(9403475..9423547)	ENSG00000119185	12.7674	-1.98797	-0.991296	0
ITGB4	17	75721328..75757818	ENSG00000132470	13.024	1.52386	0.607726	9.77818e-10
ITGB8	7	20330702..20415754	ENSG00000105855	3.31319	-1.85156	-0.888743	0
ITM2B	13	48233158..48270357	ENSG00000136156	54.4733	-1.44267	-0.528744	4.21005e-10
ITM2C	2	230864639..230879248	ENSG00000135916	40.6046	1.47629	0.56198	1.37275e-08
ITPKC	19	40717103..40740860	ENSG00000086544	7.15074	1.47383	0.559565	0.00750039
ITPR3	6	33620365..33696574	ENSG00000096433	33.5128	1.47196	0.557737	3.80262e-11
IVD	15	40405795..40435947	ENSG00000128928	12.0329	1.41803	0.503893	1.54057e-05
IVNS1ABP	1	complement(185296388..185317329)	ENSG00000116679	18.849	-1.80874	-0.854983	0
JADE1	4	128809623..128875224	ENSG00000077684	8.8684	-1.32517	-0.406174	0.0307336
JADE2	5	134524312..134583230	ENSG00000043143	4.55256	1.4314	0.517428	0.000390035
JAG2	14	complement(105140981..105168824)	ENSG00000184916	1.08734	2.57317	1.36354	0.00104371
JAM3	11	134068925..134152001	ENSG00000166086	11.2634	1.43857	0.524635	2.05662e-05
JAZF1	7	complement(27830573..28180743)	ENSG00000153814	5.08769	-2.28766	-1.19387	2.08628e-08
JMJD6	17	complement(76712832..76726799)	ENSG00000070495	3.10076	1.65246	0.724612	0.00982842
JMJD8	16	complement(681671..684528)	ENSG00000161999	68.4947	2.74563	1.45714	0
JMY	5	79236189..79327215	ENSG00000152409	2.38159	-1.80339	-0.850708	0.000393098
JOSD2	19	complement(50505998..50511353)	ENSG00000161677	16.9189	2.65108	1.40658	0
JPT1	17	complement(75135248..75168281)	ENSG00000189159	20.6471	1.91395	0.936551	0
JTB	1	complement(153974269..153977688)	ENSG00000143543	66.7947	1.31128	0.390979	0.0133767
JUN	1	complement(58780788..58784327)	ENSG00000177606	26.3598	1.38796	0.472962	5.55572e-05
JUNB	19	12791496..12793315	ENSG00000171223	7.22001	3.38958	1.76111	0
JUND	19	complement(18279760..18281622)	ENSG00000130522	47.4589	1.75638	0.812608	0
JUP	17	complement(41754604..41786931)	ENSG00000173801	38.078	1.53259	0.615971	0
KANSL1L	2	complement(210021423..210171383)	ENSG00000144445	1.89464	-3.05088	-1.60922	2.85849e-08
KAT2B	3	20040023..20154404	ENSG00000114166	8.04209	-1.61204	-0.688885	1.02513e-07
KAT5	11	65711996..65719604	ENSG00000172977	15.2452	1.54776	0.630178	1.39774e-08
KAT6B	10	74825582..75032622	ENSG00000156650	2.83266	1.39113	0.47626	0.0140106
KAT7	17	49788555..49835030	ENSG00000136504	5.93262	-1.49791	-0.582949	8.71146e-07
KATNB1	16	57735730..57757250	ENSG00000140854	8.33369	1.61244	0.689246	2.49126e-08
KBTBD11	8	1973878..2006936	ENSG00000176595	17.8291	1.43837	0.524434	1.80277e-07
KCNN4	19	complement(43766533..43781257)	ENSG00000104783	6.92224	2.77651	1.47327	0
KCTD11	17	7351889..7354944	ENSG00000213859	13.6955	1.40317	0.488688	0.00704536
KCTD20	6	36442767..36491143	ENSG00000112078	8.93154	-1.4153	-0.501111	0.00117993
KCTD4	13	complement(45192853..45194717)	ENSG00000180332	7.14819	-2.11674	-1.08184	0.0154712
KCTD5	16	2682475..2709030	ENSG00000167977	11.1658	1.49328	0.578485	3.88159e-05
KCTD8	4	complement(44173909..44448807)	ENSG00000183783	5.6174	-2.39546	-1.26031	1.3563e-05
KDELC1	13	complement(102784281..102799007)	ENSG00000134901	13.1426	-1.70112	-0.766487	2.79906e-07
KDELC2	11	complement(108472105..108498432)	ENSG00000178202	14.6963	-1.87445	-0.906465	0
KDELR1	19	complement(48382570..48391553)	ENSG00000105438	124.862	1.26572	0.339958	0.0332171
KDM2B	12	complement(121429097..121581015)	ENSG00000089094	2.14365	1.45981	0.545777	0.00288955
KDM3A	2	86440647..86492716	ENSG00000115548	6.97998	-1.45575	-0.541766	1.32203e-06
KDM4A	1	43650158..43705515	ENSG00000066135	14.499	1.51838	0.602536	7.44771e-09
KDM4B	19	4969113..5153595	ENSG00000127663	6.77557	1.84826	0.886168	0
KDSR	18	complement(63327726..63367510)	ENSG00000119537	5.51502	-1.37979	-0.464449	0.0158335
KEAP1	19	complement(10486120..10503741)	ENSG00000079999	38.132	1.88964	0.918113	0
KHSRP	19	complement(6413348..6424794)	ENSG00000088247	36.0385	1.60471	0.682312	0
KIAA0232	4	6781375..6884170	ENSG00000170871	4.17092	-1.61005	-0.687108	3.12487e-06
KIAA0355	19	34254537..34355586	ENSG00000166398	4.7595	1.41857	0.504434	0.00510326
KIAA0368	9	complement(111360692..111484745)	ENSG00000136813	14.9551	-1.29335	-0.371108	0.0429627
KIAA0391	14	35121846..35277614	ENSG00000100890	4.15443	-1.69727	-0.763219	0.0367245
KIAA0586	14	58427385..58551289	ENSG00000100578	2.02406	-1.91689	-0.938769	3.04737e-05
KIAA1109	4	122152333..122362758	ENSG00000138688	2.99219	-1.54099	-0.623859	1.83694e-07
KIAA1468	18	62187258..62307829	ENSG00000134444	3.4608	-1.59623	-0.674666	8.22025e-05
KIAA1841	2	61065871..61138034	ENSG00000162929	1.13978	-2.6762	-1.42019	0.00452865
KIAA2013	1	complement(11919591..11926428)	ENSG00000116685	37.4114	1.5179	0.602077	8.96333e-11
KIAA2026	9	complement(5881596..6007901)	ENSG00000183354	2.62835	-1.65575	-0.727487	0.0268423
KIF11	10	92593286..92655395	ENSG00000138160	11.7312	-1.68147	-0.749724	4.61747e-11
KIF15	3	44761717..44873376	ENSG00000163808	3.2962	-2.16408	-1.11375	7.6232e-07
KIF18B	17	complement(44924709..44947711)	ENSG00000186185	5.18789	1.58689	0.666199	0.0149943
KIF1C	17	4997948..5028401	ENSG00000129250	34.8887	1.80059	0.848469	0
KIF20B	10	89701610..89774939	ENSG00000138182	4.85961	-1.65212	-0.724321	9.75452e-07
KIF22	16	29790719..29805385	ENSG00000079616	24.9277	2.29484	1.1984	0
KIF2A	5	62306162..62537249	ENSG00000068796	5.12232	-1.86284	-0.897506	2.32775e-08
KIF3C	2	complement(25926596..25982749)	ENSG00000084731	13.8093	1.67397	0.74327	0
KIF4A	X	70290090..70420832	ENSG00000090889	7.70414	-1.50591	-0.590632	0.000561952
KIF5B	10	complement(32009010..32056431)	ENSG00000170759	20.4643	-1.61548	-0.691966	0
KIFC1	6	33391536..33409924	ENSG00000237649	19.7328	1.68231	0.750444	0
KIFC2	8	144466043..144474202	ENSG00000167702	7.2648	1.80015	0.848115	5.43232e-12
KIFC3	16	complement(57758217..57863053)	ENSG00000140859	13.2497	1.99429	0.995878	0
KLF11	2	10042849..10054836	ENSG00000172059	10.6273	-1.42355	-0.50949	0.00204642
KLF13	15	31326855..31435665	ENSG00000169926	4.83642	-1.39797	-0.483331	0.013332
KLF9	9	complement(70384597..70414624)	ENSG00000119138	6.81444	-1.69801	-0.763845	4.47243e-08
KLHDC10	7	130070510..130135720	ENSG00000128607	7.98965	-1.82364	-0.866818	0
KLHDC8B	3	49171611..49176486	ENSG00000185909	23.6595	1.38746	0.472449	0.00238667
KLHL26	19	18636965..18671714	ENSG00000167487	2.51063	2.18125	1.12515	6.13287e-07
KLHL42	12	27780020..27803040	ENSG00000087448	3.77683	-1.61471	-0.691277	3.64942e-05
KLHL9	9	complement(21329671..21335380)	ENSG00000198642	7.54584	-1.66672	-0.737011	9.74287e-09
KNOP1	16	complement(19701934..19718235)	ENSG00000103550	2.9821	1.64803	0.720747	3.92634e-06
KNTC1	12	122527246..122626396	ENSG00000184445	3.16736	-1.52571	-0.60948	0.000164281
KPNA2	17	68035519..68046842	ENSG00000182481	76.214	-1.38699	-0.471956	1.99759e-06
KPNA3	13	complement(49699307..49792921)	ENSG00000102753	13.5632	-2.17281	-1.11956	0
KPNA4	3	complement(160494995..160565588)	ENSG00000186432	7.16598	-1.47957	-0.565179	4.13969e-06
KRAS	12	complement(25204789..25250936)	ENSG00000133703	3.635	-1.67595	-0.744978	0.00272772
KRCC1	2	complement(88027205..88055729)	ENSG00000172086	15.4219	-2.87595	-1.52404	0
KRI1	19	complement(10553078..10566037)	ENSG00000129347	8.74202	1.93152	0.949737	6.62743e-10
KRR1	12	complement(75490861..75511636)	ENSG00000111615	2.37891	-1.83009	-0.871911	3.48157e-08
KRT10	17	complement(40818117..40822595)	ENSG00000186395	8.57577	-2.02801	-1.02006	7.74835e-06
KRT32	17	complement(41459811..41467429)	ENSG00000108759	17.9481	1.83848	0.878514	0
KRT81	12	complement(52285913..52291534)	ENSG00000205426	5.30687	1.9369	0.953747	0.0178036
KRTAP2-3	17	complement(41059240..41060114)	ENSG00000212724	13.9405	1.82152	0.865143	5.67979e-05
KTN1	14	55559072..55701526	ENSG00000126777	10.3591	-1.27837	-0.354303	0.0435237
LAGE3	X	complement(154477769..154479257)	ENSG00000196976	18.2786	2.23924	1.16301	4.12856e-10
LAMA5	20	complement(62307955..62367312)	ENSG00000130702	7.31226	2.19573	1.1347	0
LAMB1	7	complement(107923799..108003255)	ENSG00000091136	46.984	1.28007	0.356228	0.00648462
LAMB2	3	complement(49121114..49133118)	ENSG00000172037	130.241	1.64143	0.71495	0
LAMB3	1	complement(209614870..209652466)	ENSG00000196878	17.0898	1.61176	0.688637	0
LAMP1	13	113297241..113323672	ENSG00000185896	102.286	1.39004	0.475123	7.57999e-08
LAMTOR2	1	156054752..156058510	ENSG00000116586	37.9117	4.80997	2.26603	0
LAMTOR3	4	complement(99878336..99894490)	ENSG00000109270	6.7913	-1.84527	-0.88383	2.13219e-09
LAMTOR4	7	100148907..100155944	ENSG00000188186	19.7331	1.49488	0.580025	3.52718e-05
LAMTOR5	1	complement(110401249..110407942)	ENSG00000134248	21.2372	-1.47907	-0.564692	6.25659e-05
LANCL1	2	complement(210431249..210477652)	ENSG00000115365	15.1	-1.68781	-0.755152	0
LAP3	4	17577192..17607972	ENSG00000002549	13.265	1.4786	0.564233	7.11019e-06
LAPTM4A	2	complement(20032650..20052028)	ENSG00000068697	111.166	1.37581	0.460276	3.66839e-06
LARP4	12	50392383..50480004	ENSG00000161813	3.97206	-1.67934	-0.747893	4.40564e-07
LARP7	4	112636964..112657592	ENSG00000174720	10.5089	-1.40872	-0.494381	0.0114982
LAYN	11	111540280..111561745	ENSG00000204381	23.1518	-1.66955	-0.739459	2.71616e-12
LBH	2	30231531..30323730	ENSG00000213626	240.47	1.59396	0.672614	0
LBR	1	complement(225401502..225428925)	ENSG00000143815	11.1392	-2.1842	-1.12711	0
LCLAT1	2	30447226..30644225	ENSG00000172954	2.66772	-1.72	-0.782413	0.00652198
LCORL	4	complement(17841199..18021876)	ENSG00000178177	0.885806	-2.41931	-1.27459	7.54196e-05
LDB1	10	complement(102107560..102120453)	ENSG00000198728	56.8234	1.49118	0.576454	1.92847e-10
LDLR	19	11089362..11133816	ENSG00000130164	29.5126	5.1818	2.37345	0
LDOC1	X	complement(141175745..141177125)	ENSG00000182195	47.8082	1.67316	0.742577	0
LEMD2	6	complement(33771202..33789136)	ENSG00000161904	7.95859	1.47185	0.557629	5.77699e-06
LENG1	19	complement(54155161..54159882)	ENSG00000105617	3.01479	3.39718	1.76434	0.000689655
LEPR	1	65420652..65641559	ENSG00000116678	2.27873	-2.41017	-1.26914	2.71616e-12
LEPROTL1	8	30095398..30177208	ENSG00000104660	6.84269	-1.53147	-0.614914	0.0408216
LGALS1	22	37675608..37679806	ENSG00000100097	1254.02	2.2332	1.15911	0
LGALS8	1	236518000..236552981	ENSG00000116977	8.27121	-1.54002	-0.622947	9.36532e-09
LHFPL6	13	complement(39342892..39603528)	ENSG00000183722	9.50151	1.53037	0.613879	0.00142502
LHX2	9	124001670..124033301	ENSG00000106689	19.4456	1.43584	0.521891	9.78834e-05
LIF	22	complement(30240447..30246851)	ENSG00000128342	28.3077	1.33553	0.417409	0.00138063
LIG4	13	complement(108207439..108218368)	ENSG00000174405	3.0947	-1.88779	-0.916702	0.00638489
LIMA1	12	complement(50175788..50283546)	ENSG00000050405	21.0241	-2.16347	-1.11334	0
LIMK1	7	74082933..74122525	ENSG00000106683	13.9525	1.55843	0.640098	1.90131e-11
LIMK2	22	31212239..31280080	ENSG00000182541	18.0597	1.31579	0.395924	0.00641605
LIN37	19	35748361..35754519	ENSG00000267796	2.20267	4.14119	2.05005	0.0001265
LIPG	18	49560699..49599182	ENSG00000101670	1.48011	2.1406	1.09802	5.45677e-09
LLGL1	17	18225587..18244875	ENSG00000131899	8.2338	1.52428	0.608129	1.23455e-07
LLGL2	17	75525080..75575208	ENSG00000073350	1.82928	1.67899	0.747594	0.0260273
LMAN1	18	complement(59327823..59359962)	ENSG00000074695	28.1208	-2.02405	-1.01724	0
LMAN2	5	complement(177331562..177351852)	ENSG00000169223	133.332	1.52437	0.608209	0
LMBR1	7	complement(156668946..156893230)	ENSG00000105983	3.98534	-1.42854	-0.514537	0.00202363
LMBR1L	12	complement(49096551..49110900)	ENSG00000139636	4.84627	1.43616	0.522218	0.00906861
LMBRD2	5	complement(36098412..36151961)	ENSG00000164187	1.76807	-2.18921	-1.13041	2.00951e-05
LMCD1	3	8501707..8574673	ENSG00000071282	6.33635	1.79525	0.844188	0
LMF1	16	complement(853634..981318)	ENSG00000103227	2.19106	1.69381	0.760273	3.45509e-05
LMF2	22	complement(50502949..50507691)	ENSG00000100258	47.0918	2.06293	1.0447	0
LMNA	1	156082573..156140089	ENSG00000160789	82.0335	1.59852	0.676734	0
LMNB1	5	126776623..126837020	ENSG00000113368	13.6134	-1.46794	-0.55379	0.000150819
LONP1	19	complement(5691834..5720572)	ENSG00000196365	30.5811	1.68748	0.754873	0
LOX	5	complement(122063195..122078360)	ENSG00000113083	298.573	-1.44186	-0.527928	7.33363e-11
LOXL1	15	73925989..73952137	ENSG00000129038	61.5132	1.53217	0.61558	0
LPCAT1	5	complement(1456480..1523977)	ENSG00000153395	19.4286	1.88729	0.916313	0
LPIN1	2	11677595..11827409	ENSG00000134324	6.08233	1.32947	0.410856	0.0148719
LPP	3	188153284..188890671	ENSG00000145012	3.08743	-1.67917	-0.747749	0
LRCH4	7	complement(100574011..100586153)	ENSG00000077454	4.49978	1.44993	0.535978	0.00307166
LRFN3	19	35935358..35945767	ENSG00000126243	4.92259	1.9065	0.930928	4.59031e-10
LRFN4	11	66856647..66860475	ENSG00000173621	5.71578	1.99092	0.993432	1.54798e-06
LRP1	12	57128493..57213351	ENSG00000123384	143.684	2.22501	1.15381	0
LRP10	14	22871613..22881580	ENSG00000197324	103.086	1.70104	0.766414	0
LRP12	8	complement(104489231..104589024)	ENSG00000147650	3.19679	-1.49745	-0.582507	0.00239518
LRP3	19	33177603..33208867	ENSG00000130881	7.22715	1.55057	0.632798	1.86539e-06
LRP5	11	68312609..68449275	ENSG00000162337	12.5146	1.72276	0.784722	0
LRPAP1	4	complement(3506376..3532559)	ENSG00000163956	25.3187	1.5921	0.670934	0
LRRC14	8	144517992..144525178	ENSG00000160959	6.65868	1.52495	0.608762	2.77918e-06
LRRC37BP1	17	30629680..30637466	ENSG00000250462	6.19859	-1.4813	-0.566861	0.00366757
LRRC40	1	complement(70144805..70205620)	ENSG00000066557	5.67758	-2.64661	-1.40415	2.42553e-09
LRRC58	3	complement(120324509..120349339)	ENSG00000163428	3.87012	-1.4454	-0.531472	0.0272992
LRRC61	7	150322639..150338150	ENSG00000127399	24.4074	1.85247	0.889453	0
LRRC8A	9	128882112..128918039	ENSG00000136802	26.3172	1.7383	0.797674	0
LRRC8D	1	89821014..89936611	ENSG00000171492	13.8819	-1.75234	-0.809284	0
LRRFIP2	3	complement(37052656..37183689)	ENSG00000093167	5.35821	-1.39328	-0.478488	0.00360859
LSM10	1	complement(36391238..36397892)	ENSG00000181817	13.2698	2.35545	1.236	0
LSM2	6	complement(31797396..31806984)	ENSG00000204392	25.1193	1.49914	0.584135	0.000827648
LSM4	19	complement(18306230..18323274)	ENSG00000130520	25.9947	1.83776	0.877948	0
LSM5	7	complement(32485332..32495283)	ENSG00000106355	3.25729	-1.82777	-0.870085	0.0307663
LSM7	19	complement(2321517..2328620)	ENSG00000130332	8.50748	1.80038	0.848299	0.0146171
LSM8	7	118184032..118192824	ENSG00000128534	3.20415	-2.03025	-1.02166	1.75359e-05
LSR	19	35248330..35267964	ENSG00000105699	7.35625	1.71704	0.77992	0.000431383
LSS	21	complement(46188141..46228824)	ENSG00000160285	30.4511	2.33881	1.22577	0
LTBP2	14	complement(74498170..74612378)	ENSG00000119681	95.7514	1.54732	0.629772	0
LTBP3	11	complement(65538805..65558930)	ENSG00000168056	85.4713	1.76499	0.819658	0
LTBR	12	6375045..6391571	ENSG00000111321	18.3732	1.55953	0.64111	2.71616e-12
LTN1	21	complement(28928144..28992956)	ENSG00000198862	2.88973	-1.81994	-0.863894	4.92223e-08
LUC7L3	17	50719544..50756213	ENSG00000108848	12.9554	-1.64677	-0.71964	0
LY6E	8	143017982..143023832	ENSG00000160932	37.0165	1.40247	0.487967	1.33062e-05
LYNX1	8	complement(142771197..142777810)	ENSG00000180155	3.99283	2.19031	1.13114	1.65686e-10
LYPLAL1	1	219173844..219212865	ENSG00000143353	6.44621	-1.9652	-0.974673	2.11409e-05
LYRM1	16	20899868..20925006	ENSG00000102897	5.39552	-2.08683	-1.06131	9.62621e-07
LYRM4	6	complement(5102593..5260939)	ENSG00000214113	3.08958	2.04046	1.02889	0
LYSMD2	15	complement(51723011..51751585)	ENSG00000140280	5.75731	-4.7763	-2.25589	5.43232e-12
LYSMD3	5	complement(90515611..90529584)	ENSG00000176018	4.21472	-2.88674	-1.52944	2.71616e-12
LYST	1	complement(235661041..235883640)	ENSG00000143669	1.19668	-1.87705	-0.908466	7.64796e-05
LZTS2	10	100996618..101007836	ENSG00000107816	15.5839	1.83474	0.875576	0
MAB21L1	13	complement(35474182..35477209)	ENSG00000180660	14.2253	1.71258	0.776172	5.43232e-12
MACROD1	11	complement(63998558..64166106)	ENSG00000133315	7.82908	1.76537	0.819971	0.000908041
MAD1L1	7	complement(1815793..2233243)	ENSG00000002822	4.39315	1.54086	0.62374	1.78039e-05
MAD2L1	4	complement(120055608..120067074)	ENSG00000164109	5.95283	-1.96984	-0.978079	1.65387e-08
MAD2L2	1	complement(11674480..11691650)	ENSG00000116670	13.5251	1.51941	0.60351	1.41029e-06
MAEA	4	1289851..1340147	ENSG00000090316	8.79496	1.71737	0.780202	0
MAGED1	X	51803007..51902357	ENSG00000179222	82.0438	1.41724	0.50308	5.40516e-09
MAGEF1	3	complement(184710367..184712002)	ENSG00000177383	22.2233	1.78453	0.835547	0
MAGT1	X	complement(77826364..77895593)	ENSG00000102158	16.3307	-2.22995	-1.15701	0
MAL2	8	119165034..119245673	ENSG00000147676	20.7635	-1.61873	-0.69486	1.19511e-10
MALSU1	7	23298739..23311729	ENSG00000156928	16.9205	-1.36916	-0.453291	0.0064656
MALT1	18	58671386..58754477	ENSG00000172175	2.78514	-1.58323	-0.662871	0.0214706
MAML2	11	complement(95976598..96343180)	ENSG00000184384	5.54355	-1.52562	-0.609395	6.10668e-05
MAN1A1	6	complement(119177209..119349761)	ENSG00000111885	3.6472	-1.71131	-0.775098	0.0163601
MAN1A2	1	117367449..117528872	ENSG00000198162	5.23491	-1.68512	-0.752849	2.49887e-10
MAN1B1	9	137086927..137109187	ENSG00000177239	21.8148	1.29717	0.37537	0.00613204
MAN2A1	5	109689366..109869625	ENSG00000112893	12.2573	-1.69147	-0.758274	0
MAN2A2	15	90902218..90922584	ENSG00000196547	13.4096	1.33915	0.421313	0.000517864
MAN2B1	19	complement(12646511..12666742)	ENSG00000104774	21.108	1.40836	0.494011	3.43838e-06
MAN2B2	4	6575175..6623362	ENSG00000013288	17.6948	1.65726	0.728801	0
MANF	3	51385047..51389397	ENSG00000145050	25.9402	2.03321	1.02376	0
MAP1B	5	72107234..72209570	ENSG00000131711	13.0479	-1.30799	-0.387352	0.00617911
MAP1S	19	17719242..17734516	ENSG00000130479	7.70123	1.95005	0.963513	0
MAP2	2	209424058..209734118	ENSG00000078018	2.54434	-1.56996	-0.650724	0.000192258
MAP2K3	17	21284672..21315240	ENSG00000034152	10.3823	1.46577	0.551657	0.000153717
MAP2K4	17	12020824..12143830	ENSG00000065559	5.99354	-1.50591	-0.590632	0.000681356
MAP2K5	15	67542709..67807123	ENSG00000137764	5.44639	1.56626	0.647323	0.0152355
MAP2K7	19	7903843..7914478	ENSG00000076984	10.4021	1.65819	0.729607	8.14848e-12
MAP3K1	5	56815574..56896152	ENSG00000095015	2.35006	-1.83293	-0.87415	0.000908899
MAP3K11	11	complement(65597755..65615382)	ENSG00000173327	12.5763	1.48478	0.570245	3.49434e-08
MAP3K2	2	complement(127298730..127388465)	ENSG00000169967	4.03286	-1.95824	-0.969561	0
MAP3K20	2	173075435..173268010	ENSG00000091436	3.97005	-1.45778	-0.543771	0.000109364
MAP3K3	17	63622415..63696303	ENSG00000198909	11.8118	1.42695	0.512936	1.425e-05
MAP3K4	6	160991727..161117385	ENSG00000085511	4.81273	-1.461	-0.546956	0.00339944
MAP4K5	14	complement(50418501..50561126)	ENSG00000012983	8.3003	-1.82995	-0.871806	0
MAP7D1	1	36155579..36180849	ENSG00000116871	44.0728	1.57364	0.654101	0
MAP9	4	complement(155342658..155376970)	ENSG00000164114	1.81639	-2.44868	-1.292	9.58261e-09
MAPK1	22	complement(21754500..21867680)	ENSG00000100030	10.441	-1.29718	-0.375375	0.0412223
MAPK12	22	complement(50245450..50261825)	ENSG00000188130	3.49811	1.70926	0.773371	6.46446e-10
MAPK3	16	complement(30114105..30123506)	ENSG00000102882	18.3448	1.72064	0.782942	0
MAPK6	15	51952106..52067372	ENSG00000069956	7.92297	-1.72362	-0.785446	2.44454e-11
MAPK7	17	19377721..19383544	ENSG00000166484	7.8554	1.51894	0.603067	4.10509e-06
MAPKAP1	9	complement(125437393..125707234)	ENSG00000119487	28.4177	-1.29532	-0.373313	0.0105311
MAPKAPK2	1	206684944..206734283	ENSG00000162889	30.035	1.33811	0.420201	0.000715205
MAPKBP1	15	41774434..41827855	ENSG00000137802	2.34642	1.43147	0.517502	0.0474342
MAPRE2	18	34976928..35143470	ENSG00000166974	7.08557	-1.49171	-0.57697	0.000125226
MARCH1	4	complement(163524298..164384050)	ENSG00000145416	1.42808	-1.87701	-0.908437	0.00226546
MARCH2	19	8413270..8439017	ENSG00000099785	28.3491	1.65461	0.726491	0
MARCH3	5	complement(126867714..127030808)	ENSG00000173926	3.32335	1.79373	0.84296	0.000252697
MARCH5	10	92291163..92353964	ENSG00000198060	8.94069	-1.57306	-0.653572	0.00543598
MARCH7	2	159712457..159771027	ENSG00000136536	10.4964	-1.76213	-0.81732	0
MARCKSL1	1	complement(32333832..32336379)	ENSG00000175130	53.1037	1.7362	0.795935	0
MARF1	16	complement(15594386..15643166)	ENSG00000166783	7.07607	-1.37887	-0.463482	0.00124021
MARK2	11	63838928..63911019	ENSG00000072518	5.26637	1.48562	0.571062	0.00029525
MARK4	19	45079288..45305283	ENSG00000007047	6.48097	1.44123	0.5273	0.000294222
MARS	12	57475445..57517569	ENSG00000166986	14.2959	1.35655	0.439938	0.000442135
MAT2A	2	85539165..85545280	ENSG00000168906	46.5109	-1.73016	-0.790909	0
MATR3_1	5	139273752..139331671	ENSG00000280987	22.5305	-2.21494	-1.14727	0
MAVS	20	3846799..3876123	ENSG00000088888	12.9799	1.29504	0.372991	0.011446
MAZ	16	29806106..29811164	ENSG00000103495	53.8907	1.36094	0.444603	2.30761e-05
MBD3	19	complement(1573596..1592801)	ENSG00000071655	15.5013	1.52806	0.611699	3.53101e-11
MBD4	3	complement(129430944..129440179)	ENSG00000129071	7.89555	-1.46956	-0.555379	0.0320007
MBIP	14	complement(36298558..36320676)	ENSG00000151332	3.30783	-2.19635	-1.13511	0.000895431
MBNL1	3	152243828..152465780	ENSG00000152601	8.20667	-1.41334	-0.499104	8.07307e-05
MBNL2	13	97221434..97394120	ENSG00000139793	23.985	-1.32286	-0.403658	0.00694883
MBOAT2	2	complement(8852690..9003813)	ENSG00000143797	11.9112	-1.46965	-0.555468	1.79614e-07
MBOAT7	19	complement(54173412..54189882)	ENSG00000125505	62.3176	1.56999	0.650753	0
MBTD1	17	complement(51177425..51260163)	ENSG00000011258	2.44152	-2.54264	-1.34633	3.0421e-10
MCAT	22	complement(43132206..43143394)	ENSG00000100294	8.11626	1.8964	0.923262	0.000167005
MCC	5	complement(113022099..113488830)	ENSG00000171444	2.97992	-1.47335	-0.559096	0.00559907
MCL1	1	complement(150574551..150579738)	ENSG00000143384	40.1638	-1.40732	-0.492955	1.23665e-06
MCM3	6	complement(52264009..52284881)	ENSG00000112118	63.8505	-1.35069	-0.433696	5.9154e-05
MCM4	8	47960185..47978160	ENSG00000104738	24.4612	-1.29251	-0.370177	0.0191799
MCM5	22	35400063..35425430	ENSG00000100297	23.5248	1.31694	0.397191	0.00139421
MCM7	7	complement(100092728..100101940)	ENSG00000166508	52.4639	1.49594	0.581055	1.35808e-11
MCMBP	10	complement(119829404..119892556)	ENSG00000197771	13.1063	-1.63116	-0.705895	1.08646e-11
MCOLN1	19	7522626..7534009	ENSG00000090674	10.1605	2.27972	1.18886	0
MCPH1	8	6406592..6648504	ENSG00000147316	1.74233	-1.85766	-0.893484	0.000933769
MCRIP1	17	complement(81822361..81833302)	ENSG00000225663	12.025	1.36682	0.450827	0.0188362
MCRIP2	16	636817..648474	ENSG00000172366	2.98117	2.05215	1.03714	2.52078e-05
MCU	10	72692131..72887694	ENSG00000156026	9.5439	-2.17395	-1.12032	0
MDGA1	6	complement(37630679..37699306)	ENSG00000112139	4.87746	2.01618	1.01162	0
MDM2	12	68808176..68850686	ENSG00000135679	7.61502	-1.58844	-0.667609	1.35808e-11
MDM4	1	204516379..204558120	ENSG00000198625	1.20109	-2.01251	-1.00899	0.00219944
ME1	6	complement(83210389..83431071)	ENSG00000065833	6.71279	-1.81927	-0.863361	0.000158427
MEA1	6	complement(43012094..43013968)	ENSG00000124733	69.4632	1.42376	0.509708	1.29366e-05
MED13	17	complement(61942605..62065282)	ENSG00000108510	5.07239	-1.4483	-0.534356	0.000160425
MED15	22	20495913..20587632	ENSG00000099917	14.6205	1.52508	0.608883	8.14848e-12
MED16	19	complement(867630..893218)	ENSG00000175221	16.1056	1.47673	0.562405	5.14324e-07
MED20	6	complement(41905354..41921139)	ENSG00000124641	10.474	-1.65823	-0.729647	4.64176e-07
MED23	6	complement(131573966..131628229)	ENSG00000112282	5.85973	-1.61743	-0.693701	1.34863e-07
MED27	9	complement(131860107..132079908)	ENSG00000160563	9.06804	1.63735	0.711362	0.0125537
MED29	19	39391303..39400637	ENSG00000063322	22.7843	1.70311	0.768168	0
MEF2D	1	complement(156463727..156500828)	ENSG00000116604	9.14219	1.59171	0.670576	3.47669e-10
MEGF6	1	complement(3489920..3611495)	ENSG00000162591	15.1566	1.94433	0.959276	0
MEGF8	19	42325609..42378769	ENSG00000105429	16.9449	1.82564	0.868402	0
MEGF9	9	complement(120600813..120714470)	ENSG00000106780	28.0546	-1.64466	-0.717786	0
MELTF	3	complement(196988621..197029816)	ENSG00000163975	11.9667	2.10896	1.07653	0
MEMO1	2	complement(31865060..32011230)	ENSG00000162959	6.49235	-1.5119	-0.596364	0.000574857
MEN1	11	complement(64803510..64811294)	ENSG00000133895	14.2685	1.45071	0.536762	9.57661e-06
MEPCE	7	100428790..100434126	ENSG00000146834	30.6818	1.76475	0.819468	0
METAP2	12	95473520..95515839	ENSG00000111142	21.9965	-1.5374	-0.620488	1.24672e-09
METRN	16	715115..719655	ENSG00000103260	18.052	2.45915	1.29816	0
METRNL	17	83079691..83095119	ENSG00000176845	3.38659	1.92026	0.941303	0.00625691
METTL14	4	118685368..118715433	ENSG00000145388	3.52687	-1.7595	-0.815163	1.30469e-06
METTL15	11	28108248..28527041	ENSG00000169519	2.01744	-1.90967	-0.93332	0.00151788
METTL23	17	76726830..76733936	ENSG00000181038	6.44571	-2.4182	-1.27393	7.16486e-05
METTL26	16	complement(634427..636366)	ENSG00000130731	46.6514	2.59251	1.37435	0
METTL5	2	complement(169810081..169824931)	ENSG00000138382	8.72242	-2.03684	-1.02634	1.11012e-07
METTL8	2	complement(171317405..171434802)	ENSG00000123600	1.3006	-2.40884	-1.26834	4.02683e-06
MFAP3	5	154038906..154220478	ENSG00000037749	4.16916	-1.84699	-0.885175	0.000256482
MFF	2	227325151..227357836	ENSG00000168958	17.3374	-1.56832	-0.649221	4.07424e-11
MFGE8	15	complement(88898683..88913411)	ENSG00000140545	55.2448	1.58628	0.665647	0
MFN1	3	179347692..179394931	ENSG00000171109	4.74825	-1.58031	-0.66021	0.000194726
MFSD10	4	complement(2930561..2934859)	ENSG00000109736	38.5925	1.41439	0.500178	1.3564e-06
MFSD12	19	complement(3538261..3574290)	ENSG00000161091	8.52235	1.69709	0.763063	5.43232e-11
MFSD3	8	144509074..144511213	ENSG00000167700	15.3868	2.55811	1.35508	0
MFSD5	12	53251251..53254405	ENSG00000182544	15.351	1.98677	0.990423	0
MFSD6	2	190408355..190509205	ENSG00000151690	9.23925	-1.36478	-0.448672	0.0213665
MFSD8	4	complement(127917732..127966034)	ENSG00000164073	1.58894	-2.27992	-1.18898	4.02168e-05
MGA	15	41621224..41773081	ENSG00000174197	0.745437	-1.9824	-0.987251	0.0135792
MGEA5	10	complement(101784443..101818465)	ENSG00000198408	17.9923	-1.66931	-0.739252	0
MGMT	10	129467184..129768007	ENSG00000170430	7.97127	1.87483	0.906758	0
MGST1	12	16347142..16609259	ENSG00000008394	18.5728	-1.4114	-0.497129	9.51817e-06
MIA3	1	222618086..222668012	ENSG00000154305	8.05234	-1.46985	-0.555669	1.4217e-06
MIB1	18	21704957..21870957	ENSG00000101752	3.84889	-1.64016	-0.713836	2.11103e-07
MIB2	1	1615415..1630610	ENSG00000197530	4.61844	2.6105	1.38433	0
MICALL1	22	37905657..37942822	ENSG00000100139	23.8578	1.28569	0.362546	0.0283565
MICU2	13	complement(21492691..21604214)	ENSG00000165487	7.37511	-1.87157	-0.904252	6.15896e-06
MICU3	8	17027238..17122644	ENSG00000155970	0.796009	-7.01166	-2.80976	0.0122343
MID1IP1	X	38801432..38806537	ENSG00000165175	8.63849	2.50213	1.32316	0
MIDN	19	1248553..1259140	ENSG00000167470	5.79231	1.7084	0.772644	3.53807e-08
MIER1	1	66924895..66988619	ENSG00000198160	5.20509	-2.10381	-1.07301	5.43232e-12
MIER2	19	complement(301444..344815)	ENSG00000105556	2.6273	1.57747	0.657609	0.0467565
MIER3	5	complement(56919602..56971675)	ENSG00000155545	2.51318	-1.8382	-0.878294	0.00659575
MIF	22	23894004..23895227	ENSG00000240972	371.575	2.0713	1.05054	0
MIF4GD	17	complement(75266228..75271227)	ENSG00000125457	12.1754	-1.77361	-0.826689	7.59737e-08
MIGA1	1	77779624..77879539	ENSG00000180488	2.61829	-2.43727	-1.28527	2.71616e-12
MINDY3	10	complement(15778170..15860520)	ENSG00000148481	4.62717	-2.11917	-1.0835	6.09653e-07
MINK1	17	4833388..4898061	ENSG00000141503	14.1193	1.29266	0.370345	0.0360814
MINPP1	10	87504875..87553460	ENSG00000107789	9.45346	-1.87298	-0.905339	7.76822e-10
MIS18BP1	14	complement(45203190..45253540)	ENSG00000129534	5.95515	-1.93531	-0.952562	2.06292e-08
MKL1	22	complement(40410281..40636702)	ENSG00000196588	10.6791	1.33042	0.411887	0.0155172
MKLN1	7	131110096..131496636	ENSG00000128585	2.84439	-1.64685	-0.719712	3.19994e-07
MKNK2	19	complement(2037465..2051244)	ENSG00000099875	17.091	1.40154	0.487013	2.47155e-05
MLEC	12	120686869..120701864	ENSG00000110917	46.3609	-1.28111	-0.357392	0.0110748
MLF1	3	158571163..158607252	ENSG00000178053	3.87348	-2.76953	-1.46964	3.11761e-08
MLF2	12	complement(6747996..6767475)	ENSG00000089693	76.0628	-1.29922	-0.377645	0.00287697
MLH1	3	36993332..37050918	ENSG00000076242	16.0394	-1.60916	-0.686305	5.66048e-09
MLLT1	19	complement(6210379..6279948)	ENSG00000130382	14.1761	1.34022	0.422474	0.0102411
MLLT11	1	151057758..151068497	ENSG00000213190	7.55423	-2.12372	-1.08659	4.29153e-10
MLST8	16	2204248..2209416	ENSG00000167965	18.2948	1.9178	0.939451	0
MLXIP	12	122078722..122147347	ENSG00000175727	7.0641	1.50881	0.59341	1.37166e-09
MMAB	12	complement(109553737..109573874)	ENSG00000139428	7.56687	2.21635	1.14819	0
MMADHC	2	complement(149569634..149587816)	ENSG00000168288	56.0026	-1.71842	-0.781082	0
MME	3	155024124..155183729	ENSG00000196549	6.65185	-1.99854	-0.998948	0
MMGT1	X	complement(135962070..135974063)	ENSG00000169446	7.80569	-1.58726	-0.666541	9.94119e-05
MMP14	14	22836557..22849027	ENSG00000157227	162.956	1.93838	0.954848	0
MMP15	16	58025566..58046901	ENSG00000102996	24.1857	1.37838	0.462974	5.77337e-05
MMP2	16	55389700..55506691	ENSG00000087245	46.5206	1.63056	0.705364	0
MN1	22	complement(27748277..27801498)	ENSG00000169184	17.3125	1.44102	0.527093	7.34993e-08
MNAT1	14	60734742..60969953	ENSG00000020426	4.20709	-1.97852	-0.984419	0.000103391
MOAP1	14	complement(93182196..93184928)	ENSG00000165943	17.0709	1.84209	0.881344	0
MOB1A	2	complement(74152528..74178898)	ENSG00000114978	11.2511	-1.83474	-0.875575	0
MOB3A	19	complement(2071038..2096673)	ENSG00000172081	8.8206	1.38549	0.470397	0.0241772
MOGS	2	complement(74461057..74465410)	ENSG00000115275	33.0798	1.48418	0.569662	6.29063e-09
MON1B	16	77190835..77202405	ENSG00000103111	9.25232	1.37347	0.457822	0.00141566
MON2	12	62466817..62600479	ENSG00000061987	1.97666	-1.64039	-0.714042	3.38635e-06
MORC4	X	complement(106813871..107000244)	ENSG00000133131	5.27086	-1.63494	-0.709235	3.88108e-06
MORF4L1	15	78810487..78898133	ENSG00000185787	50.3577	-1.2626	-0.336394	0.0447376
MORF4L2	X	complement(103675496..103688158)	ENSG00000123562	88.595	-1.57861	-0.65865	0
MOSPD1	X	complement(134887626..134915267)	ENSG00000101928	16.5841	-1.67202	-0.741593	4.57945e-09
MPG	16	77007..85853	ENSG00000103152	26.9458	1.70545	0.770155	5.43232e-12
MPHOSPH9	12	complement(123152320..123244014)	ENSG00000051825	2.35692	-1.8416	-0.880962	4.27992e-05
MPP5	14	67241109..67335819	ENSG00000072415	6.61788	-1.93622	-0.953244	0
MPST	22	37019635..37029822	ENSG00000128309	4.45314	1.53019	0.61371	5.71074e-05
MPV17L2	19	18193182..18196948	ENSG00000254858	8.45684	2.05903	1.04197	4.82336e-08
MRC2	17	62627401..62693597	ENSG00000011028	16.7567	1.29087	0.36834	0.0360797
MRE11	11	complement(94415578..94493908)	ENSG00000020922	3.82013	-1.79739	-0.845907	1.04273e-08
MRI1	19	13764532..13774282	ENSG00000037757	11.6468	-1.57566	-0.655954	3.61302e-06
MRPL1	4	77862520..77952790	ENSG00000169288	9.4581	-3.24131	-1.69658	0
MRPL13	8	complement(120380761..120445402)	ENSG00000172172	14.4352	-4.70806	-2.23513	0
MRPL14	6	complement(44113454..44127457)	ENSG00000180992	91.202	2.27731	1.18733	0
MRPL16	11	complement(59806135..59810872)	ENSG00000166902	9.79484	1.69756	0.763466	6.93555e-07
MRPL17	11	complement(6680782..6683401)	ENSG00000158042	46.1066	1.91538	0.937634	0
MRPL18	6	159789812..159798436	ENSG00000112110	30.2494	1.6512	0.723517	5.83975e-10
MRPL19	2	75646783..75690851	ENSG00000115364	4.69788	-1.78207	-0.833556	0.000684186
MRPL2	6	complement(43054029..43059806)	ENSG00000112651	15.7577	2.93404	1.55289	0
MRPL21	11	complement(68891276..68903835)	ENSG00000197345	10.5312	1.91182	0.93495	0
MRPL27	17	complement(50367857..50373214)	ENSG00000108826	14.9427	2.33482	1.22331	0
MRPL28	16	complement(367384..370527)	ENSG00000086504	32.4253	2.65091	1.40649	0
MRPL3	3	complement(131462212..131502983)	ENSG00000114686	20.7304	-1.38671	-0.471665	0.00576046
MRPL30	2	99181079..99197626	ENSG00000185414	11.9039	-1.61272	-0.689495	3.91701e-06
MRPL35	2	86199355..86213794	ENSG00000132313	7.92941	-1.64031	-0.713964	6.01459e-06
MRPL38	17	complement(75898643..75905413)	ENSG00000204316	13.7694	1.64482	0.717932	4.88909e-11
MRPL4	19	10251901..10260045	ENSG00000105364	15.9323	2.23129	1.15788	0
MRPL42	12	93467488..93516213	ENSG00000198015	1.86378	-1.98587	-0.989771	3.89932e-08
MRPL43	10	complement(100969458..100987515)	ENSG00000055950	17.6778	1.8329	0.87413	0
MRPL46	15	complement(88459476..88467419)	ENSG00000259494	3.71634	2.14035	1.09785	5.43232e-11
MRPL47	3	complement(179588285..179604654)	ENSG00000136522	14.8372	-2.76167	-1.46554	0
MRPL49	11	65122183..65127371	ENSG00000149792	29.4261	1.8922	0.920066	0
MRPL51	12	complement(6491886..6493841)	ENSG00000111639	52.1205	1.46312	0.549052	3.51797e-07
MRPL52	14	22829879..22835037	ENSG00000172590	11.6386	1.698	0.763835	1.52105e-10
MRPL53	2	complement(74471958..74473322)	ENSG00000204822	14.9546	2.48602	1.31384	0
MRPL54	19	3762664..3768575	ENSG00000183617	33.0473	4.00635	2.00229	0
MRPL55	1	complement(228106679..228109312)	ENSG00000162910	11.5375	1.59228	0.671096	0.0229584
MRPL57	13	21176645..21179084	ENSG00000173141	14.2721	1.58293	0.662593	1.52057e-06
MRPS18B	6	30617709..30626395	ENSG00000204568	32.5307	1.61808	0.69428	2.17293e-11
MRPS18C	4	83455932..83469735	ENSG00000163319	3.25582	-2.04018	-1.0287	3.7783e-05
MRPS2	9	135499984..135504673	ENSG00000122140	23.0177	1.7679	0.822037	0
MRPS21	1	150293720..150308979	ENSG00000266472	45.3073	1.63088	0.705655	0
MRPS24	7	complement(43866558..43869893)	ENSG00000062582	22.6484	1.50273	0.587589	2.6497e-07
MRPS25	3	complement(15042460..15065335)	ENSG00000131368	5.57556	1.43966	0.52573	0.00631685
MRPS26	20	3045945..3048254	ENSG00000125901	27.4726	1.79831	0.84664	1.08646e-11
MRPS28	8	complement(79918717..80030289)	ENSG00000147586	11.682	-2.15322	-1.10649	5.221e-08
MRPS33	7	complement(141002610..141015228)	ENSG00000090263	6.18163	-1.90999	-0.933562	2.29746e-07
MRPS34	16	complement(1771890..1773155)	ENSG00000074071	65.8768	2.60555	1.38159	0
MRPS7	17	75261674..75266373	ENSG00000125445	16.6867	1.67507	0.744223	0
MRRF	9	122264603..122331343	ENSG00000148187	4.12282	-1.68324	-0.751241	1.59439e-09
MRTO4	1	19251539..19260128	ENSG00000053372	19.9041	-1.38861	-0.473643	0.00526254
MSC	8	complement(71841549..71844468)	ENSG00000178860	28.6684	1.79857	0.84685	0
MSH2	2	47402969..47562311	ENSG00000095002	8.96354	-1.50337	-0.588203	0.000135278
MSI2	17	57255851..57684685	ENSG00000153944	4.22231	-1.35567	-0.439011	0.0148845
MSL1	17	40122298..40136916	ENSG00000188895	11.8779	-1.82403	-0.867127	0
MSL2	3	complement(136148922..136197241)	ENSG00000174579	3.81143	-1.76144	-0.816756	0.00789619
MSMO1	4	165327623..165343160	ENSG00000052802	37.8603	2.27386	1.18514	0
MSRB1	16	complement(1938210..1943326)	ENSG00000198736	15.6954	1.91431	0.936826	0
MSRB3	12	65278643..65488244	ENSG00000174099	14.8859	-1.91091	-0.934262	0
MST1R	3	complement(49887002..49903873)	ENSG00000164078	2.5039	2.35773	1.2374	2.3522e-09
MT1E	16	56625475..56627112	ENSG00000169715	77.744	-1.43517	-0.521226	1.76171e-05
MT2A	16	56608199..56609497	ENSG00000125148	725.945	3.61281	1.85312	0
MTA1	14	105419820..105470729	ENSG00000182979	10.6717	1.3674	0.451432	0.000929265
MTCH1	6	complement(36968141..36986298)	ENSG00000137409	135.611	1.3667	0.450692	1.56354e-06
MTDH	8	97644179..97728770	ENSG00000147649	22.7082	-1.97192	-0.979602	0
MTERF3	8	complement(96239398..96261610)	ENSG00000156469	4.13011	-3.12229	-1.6426	0.00387904
MTFP1	22	30425530..30429053	ENSG00000242114	9.87473	3.0048	1.58727	0
MTFR1	8	65644734..65771261	ENSG00000066855	4.81344	-1.71138	-0.775158	0.00363311
MTG1	10	133394094..133421307	ENSG00000148824	9.33977	1.56572	0.646825	4.65979e-07
MTMR10	15	complement(30938941..30991607)	ENSG00000166912	4.29148	-1.67434	-0.743594	0.000236601
MTMR14	3	9649433..9702393	ENSG00000163719	13.8951	1.46591	0.551797	1.50243e-05
MTMR2	11	complement(95832882..95925315)	ENSG00000087053	11.6722	-2.05564	-1.03959	0
MTMR6	13	complement(25246201..25288009)	ENSG00000139505	4.59054	-1.75097	-0.808155	0.000277884
MTRNR2L1	17	22523111..22524663	ENSG00000256618	5.97197	-3.26028	-1.705	0.0236544
MTX1	1	155208699..155213824	ENSG00000173171	16.8877	1.37091	0.455139	0.00407525
MUM1	19	1354711..1378431	ENSG00000160953	6.56665	1.35069	0.433699	0.0061601
MUT	6	complement(49430360..49463191)	ENSG00000146085	13.0918	-1.51455	-0.598889	1.09097e-05
MVB12A	19	17405722..17433724	ENSG00000141971	10.9784	1.53452	0.617792	5.81258e-07
MVD	16	complement(88651935..88663161)	ENSG00000167508	17.3443	3.9626	1.98645	0
MVK	12	109573255..109598117	ENSG00000110921	8.64352	4.09901	2.03527	0
MVP	16	29820394..29848039	ENSG00000013364	45.6658	1.39078	0.475895	3.73388e-07
MXD3	5	complement(177301461..177312757)	ENSG00000213347	6.45115	1.78912	0.839249	8.16016e-07
[truncated: 1,879 more rows]

## Sheet: 6h_vs_0h
Name	Chromosome	Region	Identifier	6 vs. 0 - GE - Max group means	6 vs. 0 - GE - Fold change	6 vs. 0 - GE - Log fold change	6 vs. 0 - GE - Bonferroni
A1BG	19	complement(58345178..58353499)	ENSG00000121410	1.50797	4.27643	2.09641	1.37537e-06
A4GALT	22	complement(42692121..42721298)	ENSG00000128274	4.74025	2.19377	1.13341	1.47515e-08
AAMDC	11	77821109..77918432	ENSG00000087884	4.91967	1.83551	0.876177	0.00859304
AAR2	20	36236459..36270918	ENSG00000131043	18.4614	-1.46441	-0.550321	2.3501e-05
AARS	16	complement(70252295..70289543)	ENSG00000090861	36.7241	1.35943	0.443003	3.06706e-05
AARSD1	17	complement(42950526..42964498)	ENSG00000266967	5.97152	1.66051	0.731627	1.2441e-06
AASDH	4	complement(56338287..56387508)	ENSG00000157426	2.18101	-2.33578	-1.2239	0.00221496
AASDHPPT	11	106075501..106098710	ENSG00000149313	7.61009	-2.47495	-1.3074	0
ABCA1	9	complement(104781002..104928237)	ENSG00000165029	4.12081	-3.691	-1.88401	0
ABCA2	9	complement(137007227..137028922)	ENSG00000107331	18.1089	1.29277	0.37047	0.00520022
ABCA3	16	complement(2275881..2340746)	ENSG00000167972	15.5171	1.54127	0.624119	5.43232e-12
ABCA7	19	1040101..1065572	ENSG00000064687	2.08243	1.63677	0.710853	0.01332
ABCB8	7	151028422..151047782	ENSG00000197150	6.10652	1.43078	0.516805	3.17748e-05
ABCB9	12	complement(122920951..122981649)	ENSG00000150967	1.31541	-1.65955	-0.730795	0.00131754
ABCC3	17	50634777..50692252	ENSG00000108846	4.79617	1.40652	0.492126	0.00168179
ABCC4	13	complement(95019829..95301446)	ENSG00000125257	8.28986	-2.32935	-1.21993	0
ABCC5	3	complement(183919934..184018015)	ENSG00000114770	4.61849	-1.34874	-0.431608	0.044578
ABCD3	1	94418455..94518666	ENSG00000117528	6.96633	-1.78324	-0.834499	0
ABCF1	6	30571376..30597179	ENSG00000204574	21.8949	1.5032	0.588042	1.01041e-09
ABCF3	3	184186023..184194012	ENSG00000161204	13.7309	1.32234	0.40309	0.0165524
ABHD10	3	111979010..111993363	ENSG00000144827	6.4479	-1.73882	-0.798105	0.00250381
ABHD11	7	complement(73736094..73738867)	ENSG00000106077	5.61875	2.09972	1.07019	0.000101599
ABHD12	20	complement(25294743..25390983)	ENSG00000100997	51.6173	1.26875	0.343407	0.049891
ABHD14A	3	51971426..51981199	ENSG00000248487	12.8999	1.57391	0.65435	1.49011e-06
ABHD17A	19	complement(1876810..1885547)	ENSG00000129968	15.7353	1.55223	0.634343	1.35808e-11
ABHD5	3	43690113..43734371	ENSG00000011198	6.9317	1.53075	0.614235	0.000607602
ABI1	10	complement(26746593..26861087)	ENSG00000136754	16.7105	-1.62538	-0.700781	2.44454e-11
ABI2	2	203328219..203447723	ENSG00000138443	3.73815	-1.71767	-0.780453	0
ABL1	9	130713946..130887675	ENSG00000097007	39.2979	1.68094	0.74927	0
ABL2	1	complement(179099327..179229684)	ENSG00000143322	12.8689	-1.28341	-0.359979	0.0287288
ABLIM1	10	complement(114431113..114685003)	ENSG00000099204	8.59266	-1.61033	-0.687357	5.43232e-12
ABLIM3	5	149141483..149260542	ENSG00000173210	17.174	2.00764	1.0055	0
ABT1	6	26596952..26600744	ENSG00000146109	8.47349	1.81012	0.856089	7.87687e-11
ABTB2	11	complement(34150988..34358008)	ENSG00000166016	5.8558	2.50163	1.32287	0
ACAD9	3	128879596..128916067	ENSG00000177646	14.844	1.44877	0.534824	3.35371e-06
ACADM	1	75724347..75787575	ENSG00000117054	6.24791	-1.95567	-0.967663	0
ACADSB	10	123008979..123058311	ENSG00000196177	2.84244	-1.71964	-0.782104	0.00851253
ACAP2	3	complement(195274736..195443078)	ENSG00000114331	2.30933	-1.68013	-0.748574	0.00159745
ACAP3	1	complement(1292376..1309609)	ENSG00000131584	5.33756	1.42879	0.514791	0.000160347
ACAT2	6	159760328..159779055	ENSG00000120437	10.8831	1.74022	0.799267	0
ACBD3	1	complement(226144679..226186730)	ENSG00000182827	11.6582	-1.40406	-0.489604	0.00988617
ACBD5	10	complement(27195214..27242130)	ENSG00000107897	8.00208	-1.45367	-0.539696	0.00320545
ACCS	11	44065925..44084222	ENSG00000110455	5.83379	-1.52206	-0.606027	0.000143868
ACD	16	complement(67657512..67660815)	ENSG00000102977	9.01949	1.80534	0.852269	5.43232e-12
ACIN1	14	complement(23058564..23095614)	ENSG00000100813	22.6752	-1.29948	-0.377937	0.00502637
ACLY	17	complement(41866908..41930542)	ENSG00000131473	59.3512	1.87307	0.905403	0
ACO1	9	32384603..32454769	ENSG00000122729	19.1489	-1.50057	-0.585515	4.72612e-10
ACOT2	14	73567620..73575658	ENSG00000119673	10.0246	1.42635	0.512329	0.0337258
ACOT7	1	complement(6264269..6394391)	ENSG00000097021	18.7349	1.47295	0.558707	1.1067e-07
ACOT8	20	complement(45841721..45857406)	ENSG00000101473	7.68352	1.54562	0.628188	4.04644e-06
ACP2	11	complement(47239302..47248906)	ENSG00000134575	24.2504	1.68099	0.749312	0
ACSF3	16	89088375..89155846	ENSG00000176715	4.57422	1.84317	0.88219	5.43232e-12
ACSL1	4	complement(184755595..184826818)	ENSG00000151726	8.06491	-1.68805	-0.755359	4.88909e-11
ACSL3	2	222860934..222944639	ENSG00000123983	6.52313	-1.63621	-0.710358	3.92485e-09
ACSL4	X	complement(109624244..109733403)	ENSG00000068366	26.4168	-1.29337	-0.371132	0.0137163
ACSM3	16	20610243..20797581	ENSG00000005187	1.11547	-4.41	-2.14078	7.85242e-09
ACTA2	10	complement(88935074..88991339)	ENSG00000107796	23.0012	1.70313	0.768188	0
ACTB	7	complement(5527151..5563784)	ENSG00000075624	2483.54	2.39217	1.25832	0
ACTG1	17	complement(81509971..81523847)	ENSG00000184009	4062.01	2.43083	1.28145	0
ACTN1	14	complement(68874143..68979440)	ENSG00000072110	118.835	2.03614	1.02584	0
ACTN4	19	38647649..38731583	ENSG00000130402	318.186	1.98163	0.986685	0
ACTR10	14	58200080..58235636	ENSG00000131966	14.0224	-1.35077	-0.433777	0.0268839
ACTR1B	2	complement(97655963..97664107)	ENSG00000115073	58.3709	1.59305	0.67179	0
ACTR6	12	100199122..100241865	ENSG00000075089	3.29601	-2.30072	-1.20209	0.000172687
ACY1	3	51983278..51989202	ENSG00000243989	18.6574	1.79542	0.844324	0
ADA	20	complement(44619522..44652233)	ENSG00000196839	10.0097	1.67753	0.746341	1.08402e-08
ADAM10	15	complement(58588807..58749978)	ENSG00000137845	17.0468	-1.91618	-0.938236	0
ADAM19	5	complement(157395534..157575775)	ENSG00000135074	9.08134	1.90974	0.933374	0
ADAM9	8	38996869..39105144	ENSG00000168615	72.8873	-1.50666	-0.591355	0
ADAMTS1	21	complement(26835747..26845409)	ENSG00000154734	7.80653	-1.51013	-0.594672	1.73396e-06
ADAMTS15	11	130448974..130476641	ENSG00000166106	13.6944	2.47651	1.30831	0
ADAMTS5	21	complement(26917912..26966513)	ENSG00000154736	4.25187	-2.0534	-1.03801	0
ADAMTS7	15	complement(78759203..78811431)	ENSG00000136378	5.39822	1.93001	0.94861	0
ADAMTS9	3	complement(64515654..64688000)	ENSG00000163638	1.47652	1.97355	0.980795	1.28544e-06
ADCY3	2	complement(24819169..24919839)	ENSG00000138031	7.48067	1.46583	0.551717	1.89755e-05
ADD1	4	2843857..2930076	ENSG00000087274	19.8855	1.4349	0.520954	3.71842e-09
ADD3	10	109996368..110135565	ENSG00000148700	6.20387	-2.03171	-1.02269	0
ADGRA3	4	complement(22345071..22516054)	ENSG00000152990	10.7754	-1.76471	-0.819432	0
ADGRD1	12	130953907..131141469	ENSG00000111452	1.21359	1.69053	0.757479	0.00214935
ADGRG1	16	57610652..57665580	ENSG00000205336	8.53702	1.35437	0.437624	0.00150299
ADGRG6	6	142301854..142446266	ENSG00000112414	5.22465	-1.52176	-0.605737	8.81835e-06
ADGRL2	1	81306160..81992436	ENSG00000117114	2.83176	-2.37756	-1.24948	0
ADH5	4	complement(99070978..99088801)	ENSG00000197894	24.1069	-1.70811	-0.772401	0
ADI1	2	complement(3497361..3519736)	ENSG00000182551	22.1526	-1.40265	-0.488157	7.99368e-06
ADPGK	15	complement(72751369..72785846)	ENSG00000159322	8.60789	1.36218	0.445919	0.00668878
ADPRHL2	1	36088875..36093932	ENSG00000116863	27.1245	1.49907	0.584064	2.07248e-06
ADRB2	5	148825245..148828687	ENSG00000169252	2.56288	4.19845	2.06986	3.44952e-10
ADRM1	20	62302093..62308862	ENSG00000130706	44.269	1.97981	0.985362	0
ADSL	22	40346500..40390463	ENSG00000239900	12.9566	1.50481	0.589583	1.59982e-09
ADSS	1	complement(244408494..244452134)	ENSG00000035687	12.8639	-1.59767	-0.675972	4.34912e-08
AES	19	complement(3052910..3063107)	ENSG00000104964	76.4079	1.87188	0.904489	0
AFAP1	4	complement(7758714..7939926)	ENSG00000196526	13.2399	1.43931	0.525378	5.21177e-08
AFAP1L1	5	149271871..149341802	ENSG00000157510	2.13409	2.42045	1.27528	1.16913e-05
AFDN	6	167826922..167972023	ENSG00000130396	10.4582	-1.76408	-0.818919	0
AFF1	4	86935002..87141054	ENSG00000172493	7.23935	-1.7211	-0.783332	0
AFF4	5	complement(132875379..132963634)	ENSG00000072364	9.72744	-1.52272	-0.606648	6.57311e-10
AFTPH	2	64524305..64593005	ENSG00000119844	5.859	-1.83126	-0.872835	0.000770651
AGA	4	complement(177430770..177442503)	ENSG00000038002	12.8512	-1.44667	-0.532734	0.00511102
AGAP1	2	235494089..236131800	ENSG00000157985	3.87691	1.46458	0.550484	4.45734e-06
AGAP3	7	151085831..151144436	ENSG00000133612	15.0158	1.75905	0.814794	0
AGBL5	2	27042364..27070622	ENSG00000084693	10.2816	1.33558	0.417469	0.0254333
AGGF1	5	77029251..77065234	ENSG00000164252	8.73203	-1.59973	-0.677827	9.48728e-08
AGK	7	141551189..141655244	ENSG00000006530	3.6643	-2.17178	-1.11888	1.1435e-09
AGL	1	99850084..99924023	ENSG00000162688	2.30511	-1.99654	-0.997501	2.68113e-06
AGPAT2	9	complement(136673143..136687423)	ENSG00000169692	27.7192	1.93955	0.95572	0
AGPAT3	21	43865186..43986536	ENSG00000160216	11.1103	1.42044	0.506337	4.10656e-07
AGPS	2	177392644..177559299	ENSG00000018510	7.31861	-1.44973	-0.535781	2.34084e-05
AGRN	1	1020123..1056118	ENSG00000188157	104.346	2.44164	1.28785	0
AGTPBP1	9	complement(85546539..85742029)	ENSG00000135049	3.93868	-1.795	-0.843982	0.000553382
AHCY	20	complement(34280268..34311802)	ENSG00000101444	57.7014	1.34704	0.429791	3.68339e-05
AHCYL1	1	109984686..110023741	ENSG00000168710	37.9243	-1.46119	-0.547142	2.96062e-09
AHCYL2	7	129225023..129430211	ENSG00000158467	3.33458	-1.60708	-0.684443	0.0323412
AHDC1	1	complement(27534035..27604431)	ENSG00000126705	11.2695	1.42351	0.509456	4.59657e-06
AHR	7	17298622..17346152	ENSG00000106546	9.41531	-2.88684	-1.52949	0
AHSA2	2	61177418..61191203	ENSG00000173209	6.9597	-1.66811	-0.738218	1.90131e-11
AIDA	1	complement(222668013..222713210)	ENSG00000186063	16.4296	-1.33409	-0.415856	0.0247578
AIFM1	X	complement(130129362..130165887)	ENSG00000156709	12.5621	-1.42987	-0.515888	0.00264921
AIG1	6	143060496..143340304	ENSG00000146416	5.77179	1.38904	0.474085	0.0155815
AIMP2	7	6009245..6023834	ENSG00000106305	20.4745	2.2512	1.17069	0
AJAP1	1	4654732..4792534	ENSG00000196581	3.66049	1.80307	0.850459	0
AK5	1	77282051..77559969	ENSG00000154027	4.30547	-2.02289	-1.01642	5.01946e-09
AK9	6	complement(109492856..109691217)	ENSG00000155085	0.551423	-2.96407	-1.56758	0.0339426
AKAP10	17	complement(19904302..19978343)	ENSG00000108599	5.957	-1.4489	-0.534961	0.0192686
AKAP11	13	42272153..42323267	ENSG00000023516	4.57451	-1.92751	-0.946735	0
AKAP12	6	151239999..151358557	ENSG00000131016	16.518	2.1159	1.08127	0
AKAP9	7	91940867..92110673	ENSG00000127914	2.48212	-1.88356	-0.913463	0
AKIRIN1	1	38991223..39006059	ENSG00000174574	21.2445	-1.54796	-0.630367	7.83993e-08
AKR1A1	1	45550543..45570049	ENSG00000117448	24.9089	1.35334	0.436527	0.00125729
AKR1C3	10	5035354..5107686	ENSG00000196139	22.0464	-8.42817	-3.07522	0
AKR7A2	1	complement(19303965..19312146)	ENSG00000053371	51.0704	2.30185	1.2028	0
AKT1	14	complement(104769349..104795751)	ENSG00000142208	22.5939	1.84715	0.885298	0
AKT1S1	19	complement(49869033..49878459)	ENSG00000204673	16.966	1.77493	0.827763	0
AKT2	19	complement(40230317..40285536)	ENSG00000105221	15.5411	1.5419	0.624707	0
AKTIP	16	complement(53491040..53504411)	ENSG00000166971	6.36527	-1.53225	-0.615651	0.0017872
ALCAM	3	105366909..105576900	ENSG00000170017	67.7654	-1.53445	-0.61772	0
ALDH18A1	10	complement(95605929..95656706)	ENSG00000059573	26.9925	1.31561	0.395729	0.00650369
ALDH1A3	15	100877714..100916626	ENSG00000184254	95.0614	-2.60056	-1.37882	0
ALDH1B1	9	38392664..38398661	ENSG00000137124	18.2101	1.43444	0.520489	2.30706e-05
ALDH2	12	111766887..111817529	ENSG00000111275	5.06019	1.70485	0.769641	0
ALDH3A2	17	19648136..19677598	ENSG00000072210	25.9759	-2.13671	-1.09539	0
ALDH4A1	1	complement(18871430..18902781)	ENSG00000159423	16.1645	1.90081	0.926618	0
ALDH5A1	6	24494852..24537207	ENSG00000112294	2.90744	-1.70583	-0.770475	0.0255611
ALDH6A1	14	complement(74056850..74084493)	ENSG00000119711	3.60686	-1.56094	-0.642417	0.000975937
ALDOA	16	30053090..30070457	ENSG00000149925	546.975	1.64705	0.719887	0
ALDOC	17	complement(28573115..28577264)	ENSG00000109107	22.8113	1.3729	0.457223	0.00069028
ALG1	16	5033960..5087379	ENSG00000033011	11.0441	-1.6231	-0.698753	4.35672e-09
ALG10B	12	38316578..38329728	ENSG00000175548	0.739796	-3.16387	-1.66169	0.000245523
ALG12	22	complement(49900229..49918458)	ENSG00000182858	8.91036	1.79302	0.842391	0
ALG3	3	complement(184242301..184249548)	ENSG00000214160	24.1376	1.84002	0.879723	0
ALKBH7	19	6372433..6375251	ENSG00000125652	22.4567	2.0041	1.00296	0
ALPK1	4	112285509..112442620	ENSG00000073331	1.46247	-2.39277	-1.25868	6.4373e-10
ALYREF	17	complement(81887844..81891586)	ENSG00000183684	38.5407	2.05541	1.03943	0
AMDHD2	16	2520357..2531422	ENSG00000162066	5.93403	2.14109	1.09835	5.43232e-12
AMIGO2	12	complement(47075707..47079951)	ENSG00000139211	23.6494	3.97652	1.99151	0
AMOT	X	complement(112774503..112840815)	ENSG00000126016	3.44968	-3.42025	-1.7741	0
AMPD2	1	109616104..109632051	ENSG00000116337	13.8563	1.77068	0.824307	0
AMPH	7	complement(38383704..38631567)	ENSG00000078053	7.11004	-1.59089	-0.669838	5.53719e-07
ANAPC11	17	81890790..81900991	ENSG00000141552	29.722	3.30033	1.72261	0
ANAPC13	3	complement(134477706..134486716)	ENSG00000129055	14.101	-1.47912	-0.564736	0.00144626
ANAPC15	11	complement(72106378..72112780)	ENSG00000110200	19.3489	1.33318	0.41487	0.0258766
ANAPC4	4	25377213..25418498	ENSG00000053900	2.40811	-1.68988	-0.756917	0.0161623
ANGPTL4	19	8363289..8374373	ENSG00000167772	27.1004	13.9938	3.80671	0
ANGPTL7	1	11189341..11195981	ENSG00000171819	18.8368	-4.88642	-2.28878	0
ANK2	4	112818109..113383740	ENSG00000145362	1.80751	-1.81559	-0.860439	9.23495e-11
ANK3	10	complement(60026298..60733490)	ENSG00000151150	0.576305	-2.23657	-1.16129	4.82749e-07
ANKHD1-EIF4EBP3	5	140401908..140549569	ENSG00000254996	6.97581	-3.71877	-1.89483	0
ANKIB1	7	92246234..92401384	ENSG00000001629	9.56375	-1.72956	-0.790401	0
ANKRD1	10	complement(90912096..90921276)	ENSG00000148677	61.0151	2.09953	1.07007	0
ANKRD10	13	complement(110878540..110915069)	ENSG00000088448	9.25204	-1.7161	-0.779137	1.92847e-10
ANKRD11	16	complement(89267627..89490561)	ENSG00000167522	10.5204	1.50519	0.589944	2.17293e-11
ANKRD12	18	9136228..9285985	ENSG00000101745	2.37905	-2.14189	-1.09888	1.35808e-10
ANKRD13A	12	109999186..110039763	ENSG00000076513	34.4192	-1.6395	-0.713256	0
ANKRD13B	17	29589769..29614761	ENSG00000198720	4.75059	2.04669	1.0333	0
ANKRD13C	1	complement(70260588..70354734)	ENSG00000118454	5.94864	-1.81912	-0.86324	3.04753e-09
ANKRD13D	11	67288547..67302485	ENSG00000172932	4.27916	2.01378	1.0099	1.95564e-10
ANKRD17	4	complement(73073376..73258798)	ENSG00000132466	9.2775	-1.4758	-0.561498	3.29144e-08
ANKRD28	3	complement(15667236..15859771)	ENSG00000206560	5.44648	-1.52678	-0.610489	1.82306e-07
ANKRD30B	18	14728272..14852738	ENSG00000180777	0.761755	-3.31806	-1.73034	0.0231698
ANKRD33B	5	10564330..10657816	ENSG00000164236	2.04915	-2.04687	-1.03342	4.87839e-07
ANKRD39	2	complement(96836611..96858095)	ENSG00000213337	2.01366	2.02066	1.01483	0.000735117
ANKRD9	14	complement(102501760..102509799)	ENSG00000156381	2.58952	2.21247	1.14566	7.33363e-11
ANLN	7	36389806..36453791	ENSG00000011426	26.7696	-1.99077	-0.993323	0
ANOS1	X	complement(8528874..8732186)	ENSG00000011201	4.51518	-1.71159	-0.775334	2.44726e-08
ANP32A	15	complement(68778535..68820897)	ENSG00000140350	23.9065	-1.89859	-0.924932	0
ANXA1	9	73151757..73170393	ENSG00000135046	114.289	-1.45727	-0.543271	7.60525e-11
ANXA11	10	complement(80150889..80205572)	ENSG00000122359	30.6542	2.00505	1.00364	0
ANXA2	15	complement(60347134..60402883)	ENSG00000182718	356.666	1.65618	0.72786	0
ANXA3	4	78551519..78610451	ENSG00000138772	28.7804	-1.37728	-0.461823	2.60891e-05
ANXA4	2	69644425..69827100	ENSG00000196975	7.90873	1.50699	0.591666	2.0833e-09
ANXA6	5	complement(151100712..151157882)	ENSG00000197043	57.4834	1.33858	0.420706	3.80584e-05
AP1B1	22	complement(29327680..29423179)	ENSG00000100280	26.7241	1.65135	0.723642	0
AP1G1	16	complement(71729000..71809201)	ENSG00000166747	8.93409	-1.46708	-0.552948	1.91582e-07
AP1M1	19	16197578..16245907	ENSG00000072958	12.8962	2.88623	1.52919	0
AP1M2	19	complement(10572671..10587315)	ENSG00000129354	8.69497	1.64742	0.720208	0.00492925
AP2A1	19	49766968..49807113	ENSG00000196961	26.173	1.54592	0.628469	0
AP2A2	11	924894..1012245	ENSG00000183020	11.5842	1.48154	0.567095	3.00136e-09
AP2S1	19	complement(46838136..46850992)	ENSG00000042753	85.6361	1.49543	0.580562	1.22227e-10
AP3B1	5	complement(78000525..78294755)	ENSG00000132842	8.82386	-1.66733	-0.73754	2.71616e-12
AP3D1	19	complement(2100988..2164465)	ENSG00000065000	28.0446	1.31717	0.397446	0.000466948
AP3M1	10	complement(74120255..74151063)	ENSG00000185009	10.7016	-1.49625	-0.58135	1.09747e-06
AP3S2	15	complement(89830599..89894638)	ENSG00000157823	7.6624	-2.7784	-1.47425	0
AP5B1	11	complement(65775893..65780802)	ENSG00000254470	4.11767	1.98116	0.986349	6.06437e-08
AP5M1	14	57268909..57298742	ENSG00000053770	2.68165	-1.77374	-0.826794	5.86565e-06
APAF1	12	98645141..98735433	ENSG00000120868	3.58207	-1.72792	-0.789038	9.26075e-08
APBA1	9	complement(69427530..69672306)	ENSG00000107282	0.997676	2.68155	1.42307	0.00159438
APBA2	15	28884483..29118315	ENSG00000034053	3.5738	1.73686	0.796483	5.1933e-09
APC	5	112707498..112846239	ENSG00000134982	2.96784	-1.59062	-0.669587	1.60589e-06
APCDD1L	20	complement(58459101..58515131)	ENSG00000198768	7.19807	1.79355	0.842815	1.6297e-11
APEH	3	49674002..49683963	ENSG00000164062	35.1783	1.54634	0.628854	0
APEX2	X	55000357..55009057	ENSG00000169188	10.9772	1.38838	0.473407	0.0135774
APH1A	1	complement(150265399..150269580)	ENSG00000117362	40.6167	1.67565	0.744722	0
API5	11	43311963..43344529	ENSG00000166181	20.7272	-1.55666	-0.638452	1.30376e-10
APLP1	19	35867899..35879791	ENSG00000105290	37.0125	1.75891	0.814685	0
APMAP	20	complement(24962925..24992979)	ENSG00000101474	96.0852	1.48981	0.57513	1.35808e-11
APOL6	22	35648395..35668409	ENSG00000221963	1.30095	-2.12239	-1.08569	0.00793032
APOLD1	12	12725917..12829975	ENSG00000178878	2.46576	-3.36393	-1.75015	0
APOOL	X	85003826..85093316	ENSG00000155008	3.17882	-1.8503	-0.887761	0.000454646
APPBP2	17	complement(60443149..60526219)	ENSG00000062725	5.48107	-2.14755	-1.10269	0
APPL1	3	57227737..57273468	ENSG00000157500	6.29408	-1.50229	-0.587161	2.68474e-05
APPL2	12	complement(105173296..105236238)	ENSG00000136044	12.6783	-1.42106	-0.50697	0.000140758
APRT	16	complement(88809339..88811944)	ENSG00000198931	65.7939	2.19717	1.13565	0
AR	X	67544032..67730619	ENSG00000169083	1.14259	-2.24029	-1.16369	1.52227e-05
ARAF	X	47561100..47571920	ENSG00000078061	24.5124	1.64216	0.715591	0
ARAP1	11	complement(72685069..72793599)	ENSG00000186635	17.484	1.62747	0.702634	0
ARAP3	5	complement(141653401..141682221)	ENSG00000120318	12.6466	1.53409	0.617381	5.40516e-10
ARCN1	11	118572390..118603033	ENSG00000095139	53.5311	-1.35264	-0.435774	4.36321e-05
ARF1	1	228082660..228099212	ENSG00000143761	170.116	1.45314	0.539174	5.97555e-11
ARF6	14	49893092..49897054	ENSG00000165527	25.3743	2.13851	1.09661	0
ARFGAP1	20	63272785..63289793	ENSG00000101199	18.0293	1.35491	0.4382	0.000157475
ARFGEF1	8	complement(67173511..67343677)	ENSG00000066777	5.7005	-2.09097	-1.06417	0
ARFGEF2	20	48921890..49036693	ENSG00000124198	5.9164	-1.40567	-0.491258	0.00165616
ARFIP1	4	152779937..152918463	ENSG00000164144	6.7935	-1.66349	-0.734214	0.00117848
ARFRP1	20	complement(63698642..63708025)	ENSG00000101246	5.93609	1.7652	0.819828	0
ARGLU1	13	complement(106541673..106568164)	ENSG00000134884	14.0928	-1.9076	-0.931761	0
ARHGAP11A	15	32615144..32639949	ENSG00000198826	6.04312	-2.16616	-1.11514	0
ARHGAP12	10	complement(31805404..31928876)	ENSG00000165322	3.85161	-1.66284	-0.733645	0.00625283
ARHGAP17	16	complement(24919385..25015666)	ENSG00000140750	13.9298	-1.40689	-0.492511	4.66147e-06
ARHGAP19	10	complement(97222173..97292673)	ENSG00000213390	1.99017	-1.88954	-0.918033	0.00463556
ARHGAP21	10	complement(24583609..24723668)	ENSG00000107863	8.88301	-1.4429	-0.528969	1.43512e-06
ARHGAP22	10	complement(48446034..48656265)	ENSG00000128805	3.29279	2.23761	1.16196	2.71616e-12
ARHGAP23	17	38419280..38512392	ENSG00000275832	14.2759	1.34407	0.426604	0.000426315
ARHGAP29	1	complement(94148988..94275068)	ENSG00000137962	7.72124	-1.70876	-0.772951	0
ARHGAP5	14	32076114..32159728	ENSG00000100852	7.50044	-1.58505	-0.664527	1.73834e-10
ARHGDIA	17	complement(81867721..81871406)	ENSG00000141522	147.088	2.06225	1.04422	0
ARHGEF1	19	41883161..41930150	ENSG00000076928	11.6944	1.67172	0.741331	0
ARHGEF10	8	1823976..1958641	ENSG00000104728	6.16085	1.76656	0.82094	8.45812e-09
ARHGEF28	5	73626158..73941993	ENSG00000214944	3.79633	-2.18853	-1.12996	0
ARHGEF3	3	complement(56727418..57079329)	ENSG00000163947	7.39472	-1.70281	-0.767919	3.53101e-11
ARID1A	1	26693236..26782104	ENSG00000117713	7.02392	1.35923	0.442789	0.000570988
ARID2	12	45729665..45908040	ENSG00000189079	2.02884	-1.5399	-0.622838	0.0018089
ARID4A	14	58298385..58373887	ENSG00000032219	2.23911	-2.68614	-1.42553	5.43232e-12
ARID4B	1	complement(235131634..235328219)	ENSG00000054267	4.85971	-1.93105	-0.949387	0
ARID5A	2	96536743..96552638	ENSG00000196843	4.85129	3.77994	1.91836	0
ARID5B	10	61901300..62096944	ENSG00000150347	17.2986	-1.59978	-0.677874	0
ARL14EP	11	30323051..30338227	ENSG00000152219	3.31287	-1.67763	-0.746424	0.0218257
ARL15	5	complement(53883945..54310582)	ENSG00000185305	3.80743	-1.87389	-0.906033	0.00134003
ARL2	11	65014113..65022184	ENSG00000213465	51.2608	1.93965	0.955795	0
ARL2BP	16	57245098..57253635	ENSG00000102931	36.1561	-1.391	-0.476128	0.000307478
ARL4A	7	12686856..12690934	ENSG00000122644	7.81785	-2.26204	-1.17763	5.43232e-12
ARL5B	10	18659405..18681639	ENSG00000165997	2.96559	-2.13713	-1.09568	0.000141455
ARL6IP1	16	complement(18791667..18801678)	ENSG00000170540	94.6871	-2.61764	-1.38827	0
ARL6IP5	3	69084944..69106066	ENSG00000144746	59.9753	-1.41862	-0.504487	6.41519e-07
ARL8A	1	complement(202133404..202144743)	ENSG00000143862	21.7839	1.45971	0.545681	4.49172e-05
ARL8B	3	5122220..5180912	ENSG00000134108	20.7438	-1.49906	-0.584063	1.89952e-07
ARMC10	7	103074881..103099764	ENSG00000170632	9.62958	-1.56113	-0.64259	9.3201e-07
ARMC5	16	31458080..31467166	ENSG00000140691	3.07894	1.96758	0.976419	5.85455e-07
ARMC6	19	19033575..19060311	ENSG00000105676	8.49234	1.37934	0.463973	0.0278205
ARMC9	2	231198546..231374837	ENSG00000135931	7.72235	-1.77855	-0.830705	0
ARMCX1	X	101550531..101554700	ENSG00000126947	16.7035	-1.69322	-0.759768	1.12123e-08
ARMCX3	X	101622797..101627843	ENSG00000102401	10.4048	-1.37012	-0.454305	0.0403472
ARMCX6	X	complement(101615118..101618001)	ENSG00000198960	15.6584	-1.64456	-0.717698	4.14894e-08
ARNT	1	complement(150809705..150876768)	ENSG00000143437	6.97099	-1.59534	-0.673863	8.30683e-08
ARNT2	15	80404350..80597937	ENSG00000172379	6.82939	-1.37693	-0.461454	0.00900486
ARNTL2	12	27332854..27425289	ENSG00000029153	5.03124	-1.53317	-0.616515	5.74302e-05
ARPC1B	7	99374249..99394801	ENSG00000130429	102.456	2.69455	1.43005	0
ARPC2	2	218217094..218254356	ENSG00000163466	80.0464	-1.27374	-0.349068	0.00887673
ARPC4	3	9792495..9807726	ENSG00000241553	36.8562	1.63966	0.713398	0
ARPC5	1	complement(183620846..183635757)	ENSG00000162704	22.597	1.47809	0.56373	1.92847e-10
ARPP19	15	complement(52547045..52569883)	ENSG00000128989	19.3448	-1.68579	-0.753421	0
ARRDC1	9	137605654..137615360	ENSG00000197070	9.4263	2.14237	1.09921	0
ARRDC3	5	complement(91368724..91383359)	ENSG00000113369	7.26532	-1.61533	-0.691826	6.56656e-07
ARRDC4	15	97960698..97973838	ENSG00000140450	6.52427	-2.42916	-1.28046	0
ARSA	22	complement(50622754..50628173)	ENSG00000100299	19.1618	2.1049	1.07375	0
ARSI	5	complement(150296343..150339307)	ENSG00000183876	25.3516	1.30373	0.382642	0.0325492
ARVCF	22	complement(19969896..20016808)	ENSG00000099889	5.13413	1.72085	0.783125	7.60525e-10
ASAH1	8	complement(18055992..18084998)	ENSG00000104763	5.38291	-1.40417	-0.489714	0.000429878
ASAP2	2	9206765..9405683	ENSG00000151693	12.6294	1.61333	0.69004	0
ASB1	2	238426742..238452250	ENSG00000065802	6.30413	1.55442	0.63638	3.09642e-08
ASB13	10	complement(5638867..5666595)	ENSG00000196372	6.16419	1.90324	0.928455	1.75975e-06
ASB6	9	complement(129634604..129642169)	ENSG00000148331	9.13842	1.63071	0.705503	5.29651e-10
ASCC3	6	complement(100508194..100881372)	ENSG00000112249	9.39795	-2.03148	-1.02253	0
ASF1A	6	118894220..118909167	ENSG00000111875	9.93233	-2.27548	-1.18617	2.98778e-11
ASF1B	19	complement(14119509..14136956)	ENSG00000105011	28.2122	1.41521	0.501016	3.79724e-05
ASH1L	1	complement(155335268..155562807)	ENSG00000116539	5.37939	-2.02669	-1.01913	0
ASL	7	66075798..66093558	ENSG00000126522	24.0695	1.40937	0.495054	1.92645e-05
ASNA1	19	12737139..12748323	ENSG00000198356	57.8981	1.68933	0.756447	0
ASPH	8	complement(61500556..61714640)	ENSG00000198363	31.3058	-1.50721	-0.591877	0
ASPHD1	16	29900375..29919864	ENSG00000174939	16.3528	3.24289	1.69728	0
ASPM	1	complement(197084128..197146694)	ENSG00000066279	6.16453	-2.69085	-1.42806	0
ASXL2	2	complement(25733753..25878516)	ENSG00000143970	2.83199	-1.47885	-0.564471	0.000563875
ATAD2	8	complement(123319850..123416350)	ENSG00000156802	9.43051	-1.48873	-0.574085	1.04221e-06
ATAD3A	1	1512151..1534687	ENSG00000197785	21.4646	2.56916	1.3613	0
ATAD3B	1	1471769..1497848	ENSG00000160072	4.0672	2.29296	1.19721	0
ATE1	10	complement(121740421..121928801)	ENSG00000107669	4.10455	-1.60303	-0.680802	0.0312126
ATF2	2	complement(175072250..175168382)	ENSG00000115966	7.91572	-1.4273	-0.513289	0.00147251
ATF6B	6	complement(32098176..32128253)	ENSG00000213676	32.181	1.35715	0.440581	0.000137653
ATF7IP	12	14365632..14502935	ENSG00000171681	4.35369	-1.62037	-0.696323	6.60027e-10
ATF7IP2	16	10326434..10483638	ENSG00000166669	0.87337	-3.38293	-1.75827	0.0487706
ATG101	12	52069246..52077494	ENSG00000123395	10.6775	2.91205	1.54203	0
ATG12	5	complement(115828200..115841858)	ENSG00000145782	4.25821	-1.99706	-0.997877	0
ATG14	14	complement(55366392..55411858)	ENSG00000126775	6.44537	-1.77952	-0.831488	6.98053e-10
ATG2B	14	complement(96279202..96363870)	ENSG00000066739	2.5647	-1.91485	-0.93723	0
ATG4B	2	241637213..241673857	ENSG00000168397	8.68658	1.60248	0.680308	5.97555e-11
ATG9A	2	complement(219209772..219229717)	ENSG00000198925	22.7955	1.33859	0.420717	0.000135409
ATL2	2	complement(38294880..38377285)	ENSG00000119787	4.24265	-1.93185	-0.949987	6.93645e-06
ATL3	11	complement(63624087..63671921)	ENSG00000184743	16.084	-1.78087	-0.83258	0
ATM	11	108222484..108369102	ENSG00000149311	1.75357	-1.71229	-0.775926	2.60751e-10
ATMIN	16	81035847..81047358	ENSG00000166454	12.7363	-1.65593	-0.727645	0
ATN1	12	6924463..6942321	ENSG00000111676	37.6704	1.35509	0.438392	3.42977e-05
ATOX1	5	complement(151742316..151772532)	ENSG00000177556	6.82561	1.88595	0.915294	0
ATP10D	4	47485288..47593486	ENSG00000145246	4.44052	-1.71046	-0.774388	5.47306e-09
ATP11B	3	182793500..182921635	ENSG00000058063	3.40237	-1.68861	-0.755835	0.00029165
ATP11C	X	complement(139726346..139945276)	ENSG00000101974	3.24148	-2.46672	-1.3026	0
ATP13A2	1	complement(16985958..17011928)	ENSG00000159363	58.1643	1.8134	0.8587	0
ATP13A3	3	complement(194402672..194498364)	ENSG00000133657	27.2804	-1.47922	-0.56484	3.53101e-11
ATP1A1	1	116372668..116410261	ENSG00000163399	101.288	1.30356	0.382461	0.000353624
ATP1B1	1	169105697..169132722	ENSG00000143153	33.9918	-1.4599	-0.545868	2.80414e-07
ATP1B3	3	141876124..141926514	ENSG00000069849	52.6017	1.35842	0.44193	6.9059e-05
ATP2A2	12	110280756..110351093	ENSG00000174437	21.4793	1.42871	0.51471	4.72884e-09
ATP2B4	1	203626561..203744081	ENSG00000058668	39.8098	-1.43144	-0.517471	3.20779e-09
ATP5C1	10	7788129..7807815	ENSG00000165629	77.1089	-1.40715	-0.492776	7.51423e-07
ATP5D	19	1241746..1244826	ENSG00000099624	41.9247	2.36834	1.24388	0
ATP5E	20	complement(59025467..59032382)	ENSG00000124172	21.6234	1.35712	0.440544	0.000178976
ATP5F1	1	111448864..111462773	ENSG00000116459	31.5076	1.6091	0.686252	0
ATP5G1	17	48892765..48895871	ENSG00000159199	23.5465	1.42407	0.510016	2.91046e-05
ATP5G2	12	complement(53632726..53677408)	ENSG00000135390	59.9614	3.11763	1.64045	0
ATP5I	4	complement(672436..674338)	ENSG00000169020	39.4287	2.84214	1.50698	0
ATP5J2	7	complement(99448475..99466331)	ENSG00000241468	110.595	-1.54732	-0.629771	0
ATP5L	11	118401154..118431496	ENSG00000167283	26.9487	2.01892	1.01358	0
ATP5O	21	complement(33903453..33915980)	ENSG00000241837	27.8379	1.40526	0.490836	8.41675e-06
ATP6AP1	X	154428632..154436516	ENSG00000071553	54.7952	1.68695	0.754416	0
ATP6V0B	1	43974487..43978295	ENSG00000117410	24.3781	1.94002	0.956069	0
ATP6V0C	16	2513870..2520218	ENSG00000185883	141.336	2.20079	1.13802	0
ATP6V0D1	16	complement(67438014..67481237)	ENSG00000159720	17.3559	1.74245	0.801114	0
ATP6V0E2	7	149872968..149880698	ENSG00000171130	16.898	1.88748	0.916458	0
ATP6V1A	3	113747019..113812056	ENSG00000114573	18.4451	-2.16559	-1.11476	0
ATP6V1E1	22	complement(17592136..17628818)	ENSG00000131100	60.7754	-1.47359	-0.559335	8.39294e-10
ATP8B1	18	complement(57646426..57803101)	ENSG00000081923	20.9042	-1.80685	-0.853479	0
ATP8B2	1	154325553..154351307	ENSG00000143515	10.2838	1.45388	0.539908	5.01175e-07
ATPAF1	1	complement(46632737..46673867)	ENSG00000123472	7.956	-1.84818	-0.886105	0
ATPIF1	1	28236109..28246906	ENSG00000130770	34.7645	2.5159	1.33107	0
ATRAID	2	27212027..27217178	ENSG00000138085	51.7193	1.35394	0.437165	0.000300215
ATRX	X	complement(77504878..77786269)	ENSG00000085224	3.1038	-1.93574	-0.952888	0
ATXN3	14	complement(92038652..92106621)	ENSG00000066427	0.589124	-1.92302	-0.943374	0.00281312
AURKA	20	complement(56369389..56392337)	ENSG00000087586	22.9732	-2.20559	-1.14117	0
AURKAIP1	1	complement(1373730..1375495)	ENSG00000175756	53.9266	3.28659	1.71659	0
AVEN	15	complement(33866227..34039176)	ENSG00000169857	9.32892	1.63881	0.712648	0.0338908
AXIN1	16	complement(287440..352673)	ENSG00000103126	4.25943	1.54528	0.627871	4.89822e-06
AZI2	3	complement(28315003..28349127)	ENSG00000163512	6.24552	-1.89615	-0.92307	1.70466e-08
B3GALT6	1	1232265..1235041	ENSG00000176022	13.6279	2.26079	1.17682	0
B3GAT3	11	complement(62615296..62622175)	ENSG00000149541	22.6601	2.22068	1.151	0
B3GLCT	13	31199936..31332276	ENSG00000187676	8.08244	-1.69015	-0.757152	7.98823e-09
B3GNT9	16	complement(67148105..67151214)	ENSG00000237172	10.5196	1.41181	0.497549	0.0110783
B4GALNT4	11	369796..382116	ENSG00000182272	9.04889	2.59343	1.37486	0
B4GALT1	9	complement(33104082..33167356)	ENSG00000086062	48.8562	1.43448	0.520532	5.30738e-09
B4GALT2	1	43978943..43991170	ENSG00000117411	31.4047	1.6539	0.725872	0
B4GALT3	1	complement(161171310..161177968)	ENSG00000158850	17.8951	1.83875	0.878722	0
B4GALT7	5	177600100..177610347	ENSG00000027847	18.134	2.38566	1.25439	0
B4GAT1	11	complement(66345372..66347692)	ENSG00000174684	30.2165	1.89637	0.92324	0
B9D1	17	complement(19337554..19378182)	ENSG00000108641	5.60002	1.61385	0.690506	4.92275e-05
BABAM2	2	27889941..28338901	ENSG00000158019	18.6142	-1.83913	-0.879021	0
BAD	11	complement(64269830..64284704)	ENSG00000002330	29.4141	2.49161	1.31708	0
BAG1	9	complement(33247820..33264720)	ENSG00000107262	12.9949	-1.97454	-0.981518	0
BAG3	10	119651370..119677819	ENSG00000151929	44.8734	1.46195	0.547899	9.65867e-09
BAIAP2L1	7	complement(98291651..98401068)	ENSG00000006453	6.65506	1.5765	0.656729	7.76124e-07
BAK1	6	complement(33572547..33580293)	ENSG00000030110	17.9147	1.47649	0.562172	3.25555e-05
BAMBI	10	28677342..28682939	ENSG00000095739	51.0465	-2.09282	-1.06545	0
BANF1	11	66002079..66004149	ENSG00000175334	118.571	1.99817	0.998677	0
BARD1	2	complement(214725646..214809711)	ENSG00000138376	2.5899	-1.70435	-0.769218	0.0312805
BASP1	5	17065598..17276843	ENSG00000176788	81.6776	1.47025	0.556063	4.48167e-10
BAX	19	48954815..48961798	ENSG00000087088	72.9539	2.84422	1.50803	0
BAZ1B	7	complement(73440398..73522278)	ENSG00000009954	18.6793	-1.32964	-0.411035	0.00194244
BAZ2B	2	complement(159318979..159616692)	ENSG00000123636	1.66568	-1.98716	-0.990709	3.25668e-09
BBC3	19	complement(47220822..47232766)	ENSG00000105327	7.77036	2.63427	1.3974	0
BBS10	12	complement(76344474..76348442)	ENSG00000179941	5.84351	-1.56613	-0.647204	0.00333494
BBS2	16	complement(56466836..56520283)	ENSG00000125124	4.77001	-1.64412	-0.717315	3.12793e-08
BBS4	15	72686179..72738476	ENSG00000140463	5.20154	-1.99112	-0.993578	8.37324e-07
BBX	3	107522936..107811324	ENSG00000114439	7.22607	-1.42495	-0.51091	1.39941e-05
BCAP31	X	complement(153700497..153724697)	ENSG00000185825	126.7	1.39226	0.477424	1.58032e-07
BCAR1	16	complement(75228187..75268053)	ENSG00000050820	18.4472	3.4111	1.77024	0
BCAR3	1	complement(93561786..93847150)	ENSG00000137936	19.9415	1.64652	0.719424	0
BCAS4	20	50794894..50882676	ENSG00000124243	3.67343	1.8164	0.861086	5.43232e-12
BCAT1	12	complement(24810022..24949459)	ENSG00000060982	11.0785	-1.34915	-0.43205	0.00044515
BCAT2	19	complement(48795062..48811029)	ENSG00000105552	10.9464	1.73296	0.793236	0
BCKDK	16	31106107..31112791	ENSG00000103507	34.1542	2.6032	1.38029	0
BCL10	1	complement(85266248..85277090)	ENSG00000142867	6.54782	-1.98879	-0.991889	6.16718e-06
BCL2L1	20	complement(31664452..31723989)	ENSG00000171552	99.9679	2.51963	1.33321	0
BCL2L11	2	111119378..111168447	ENSG00000153094	5.2258	-4.33492	-2.11601	0
BCL2L13	22	17628855..17730855	ENSG00000099968	22.2629	-1.80302	-0.850419	0
BCL2L2-PABPN1	14	23306835..23325369	ENSG00000258643	28.8164	-1.76194	-0.817162	1.258e-06
BCL3	19	44747705..44760044	ENSG00000069399	5.28164	2.27318	1.18471	5.16071e-11
BCL7B	7	complement(73536356..73558002)	ENSG00000106635	18.5709	1.85346	0.890221	0
BCL7C	16	complement(30833626..30894960)	ENSG00000099385	9.54548	2.78315	1.47672	0
BCL9L	11	complement(118893875..118925608)	ENSG00000186174	32.9886	1.60149	0.679417	0
BCLAF1	6	complement(136256627..136289851)	ENSG00000029363	16.0575	-1.75476	-0.811277	0
BCOR	X	complement(40049815..40177329)	ENSG00000183337	7.36149	1.82093	0.864672	0
BCS1L	2	218658764..218663443	ENSG00000074582	5.76144	1.76584	0.820352	6.94821e-08
BDH2	4	complement(103079435..103099883)	ENSG00000164039	11.439	-2.00922	-1.00664	0
BDKRB1	14	96255824..96268967	ENSG00000100739	1.81235	3.14355	1.65239	0.000300153
BDNF	11	complement(27654893..27722058)	ENSG00000176697	6.97318	2.76775	1.46871	0
BDP1	5	71455615..71567820	ENSG00000145734	1.90386	-1.76627	-0.820703	0.000218945
BEND3	6	complement(107065182..107115269)	ENSG00000178409	0.985014	2.43853	1.28601	0.042857
BEST1	11	61949821..61965515	ENSG00000167995	1.07276	-2.95448	-1.5629	0.00383104
BET1L	11	complement(167784..207428)	ENSG00000177951	23.2422	1.29489	0.37283	0.0448734
BHLHB9	X	102720688..102753540	ENSG00000198908	1.2764	-2.78159	-1.47591	0.00641483
BHLHE40	3	4979116..4985323	ENSG00000134107	38.2793	1.61199	0.688843	0
BHLHE41	12	complement(26120026..26125127)	ENSG00000123095	13.552	-1.47315	-0.558909	2.46322e-05
BICD2	9	complement(92711363..92764812)	ENSG00000185963	7.9094	1.38455	0.469418	0.00164316
BICRAL	6	42746958..42868560	ENSG00000112624	3.93325	-1.51559	-0.599878	0.00205174
BIN1	2	complement(127048027..127107355)	ENSG00000136717	6.95509	1.59683	0.675211	9.66953e-10
BIVM-ERCC5	13	102799110..102876001	ENSG00000270181	11.0628	-1.66694	-0.737205	5.43232e-12
BLCAP	20	complement(37492472..37527931)	ENSG00000166619	14.1555	1.46805	0.553898	2.66561e-06
BLOC1S5	6	complement(8013567..8064414)	ENSG00000188428	5.01807	-2.34006	-1.22655	8.14577e-09
BLOC1S6	15	45587123..45615999	ENSG00000104164	7.30776	-1.66348	-0.734207	3.15075e-10
BLVRA	7	43758680..43807342	ENSG00000106605	14.807	-1.6117	-0.688582	3.18641e-05
BLVRB	19	complement(40447789..40465840)	ENSG00000090013	25.7064	2.16163	1.11212	0
BMF	15	complement(40087890..40108892)	ENSG00000104081	13.2759	-6.23017	-2.63927	0
BMI1	10	22321211..22331484	ENSG00000168283	11.1009	-2.33378	-1.22267	0
BMP1	8	22164736..22212326	ENSG00000168487	38.7824	1.26492	0.339048	0.0296965
BMP6	6	7726797..7881422	ENSG00000153162	8.08027	-2.15078	-1.10486	5.77456e-09
BMT2	7	complement(112819147..112939916)	ENSG00000164603	4.80722	-2.26748	-1.18109	1.94477e-09
BNC2	9	complement(16409503..16870843)	ENSG00000173068	3.5271	-2.01977	-1.01419	0
BNIP2	15	complement(59659146..59689534)	ENSG00000140299	6.63303	-1.66037	-0.731504	1.49389e-10
BNIP3	10	complement(131966455..131982013)	ENSG00000176171	52.8128	2.44585	1.29034	0
BNIP3L	8	26382898..26505636	ENSG00000104765	46.0128	-1.38334	-0.46816	4.23976e-06
BOD1L1	4	complement(13568738..13627723)	ENSG00000038219	2.93082	-1.45209	-0.538134	0.000306453
BOLA2	16	complement(29443056..29454964)	ENSG00000183336	7.86523	4.94624	2.30633	0
BOLA2B	16	complement(30192934..30194306)	ENSG00000169627	18.1092	3.19429	1.67549	0
BOLA2-SMG1P6	16	complement(29443230..29454651)	ENSG00000261740	3.53642	1.87069	0.903572	0.000412362
BOLA3	2	complement(74135398..74147994)	ENSG00000163170	6.07208	1.5882	0.667392	0.0330527
BOP1	8	complement(144262102..144291370)	ENSG00000261236	17.9146	1.73401	0.794109	0
BORCS7	10	102854223..102864961	ENSG00000166275	7.71476	-2.12324	-1.08627	3.61874e-08
BORCS8	19	complement(19176903..19192591)	ENSG00000254901	2.89277	1.92951	0.948234	0.00434731
BPNT1	1	complement(220057482..220090462)	ENSG00000162813	8.43768	-1.84815	-0.88608	6.52247e-06
BPTF	17	67825524..67984378	ENSG00000171634	5.42172	-1.55236	-0.634461	1.13807e-09
BRAF	7	complement(140719327..140924764)	ENSG00000157764	1.86274	-1.6394	-0.713167	0.0377795
BRCA1	17	complement(43044295..43170245)	ENSG00000012048	4.70865	-1.57153	-0.652166	9.24293e-07
BRCA2	13	32315474..32400266	ENSG00000139618	1.00381	-2.70693	-1.43666	3.97611e-07
BRD3OS	9	134025439..134034666	ENSG00000235106	8.36663	1.38581	0.470732	0.00165355
BRD8	5	complement(138139766..138178986)	ENSG00000112983	12.7173	-1.61329	-0.690006	2.71616e-12
BRI3	7	98252379..98310441	ENSG00000164713	29.7807	1.62107	0.696944	0
BRIP1	17	complement(61681266..61863521)	ENSG00000136492	2.48546	-1.78927	-0.839371	0.000540596
BROX	1	222712553..222735196	ENSG00000162819	10.5226	-1.58649	-0.665836	2.22779e-08
BRSK1	19	55282072..55312533	ENSG00000160469	4.96539	1.83654	0.876992	1.13246e-05
BRSK2	11	1389899..1462689	ENSG00000174672	1.14609	2.07772	1.055	0.028054
BRWD1	21	complement(39184176..39321559)	ENSG00000185658	1.72892	-1.76907	-0.822995	4.61747e-10
BSCL2	11	complement(62690275..62709845)	ENSG00000168000	8.17815	2.56548	1.35923	0
BSDC1	1	complement(32365103..32394731)	ENSG00000160058	15.7113	-1.51285	-0.597267	4.22363e-09
BTBD1	15	complement(83016422..83067354)	ENSG00000064726	14.3167	-1.37832	-0.462906	0.0038338
BTBD2	19	complement(1985438..2034881)	ENSG00000133243	27.8824	1.66829	0.738369	0
BTBD6	14	105248490..105251093	ENSG00000184887	24.2698	1.55325	0.635288	2.69172e-09
BTBD7	14	complement(93237550..93333092)	ENSG00000011114	4.01525	-1.36665	-0.45064	0.0403081
BTD	3	15601341..15645822	ENSG00000169814	8.57824	-1.43793	-0.523991	0.0147122
BTF3L4	1	52056125..52090716	ENSG00000134717	7.75372	-1.39943	-0.484842	0.00574626
BTN2A2	6	26383096..26394874	ENSG00000124508	4.09867	-1.63498	-0.709275	1.6909e-05
BTN3A3	6	26440472..26453415	ENSG00000111801	4.41598	-1.91152	-0.934724	1.53973e-06
BTRC	10	101354033..101557321	ENSG00000166167	4.79856	-1.48745	-0.572841	0.00150479
BUB1	2	complement(110637698..110678114)	ENSG00000169679	9.58893	-2.04875	-1.03474	0
BUB1B	15	40161023..40221136	ENSG00000156970	7.83585	-2.59375	-1.37504	0
BUD31	7	99408641..99419616	ENSG00000106245	31.4666	1.57479	0.655156	2.44454e-11
BYSL	6	41921188..41933046	ENSG00000112578	13.2379	1.80813	0.854497	4.80603e-07
BZW2	7	16646131..16706523	ENSG00000136261	17.0668	-1.62613	-0.701444	1.30376e-10
C10orf67	10	complement(23201916..23344845)	ENSG00000179133	1.03537	-4.87055	-2.28408	2.28476e-06
C11orf24	11	complement(68261335..68272001)	ENSG00000171067	16.0371	2.00055	1.0004	0
C11orf54	11	93741591..93764749	ENSG00000182919	3.46451	-1.67084	-0.74057	0.00713656
C11orf58	11	16613132..16756881	ENSG00000110696	13.8703	-2.06769	-1.04802	0
C11orf74	11	36594493..36659290	ENSG00000166352	13.7338	-2.8842	-1.52817	0
C11orf95	11	complement(63759892..63768775)	ENSG00000188070	4.2736	1.53985	0.622794	8.40046e-05
C11orf98	11	complement(62662816..62665217)	ENSG00000278615	34.6372	2.53916	1.34435	0
C12orf10	12	53299686..53307177	ENSG00000139637	12.9887	1.77884	0.830938	2.71616e-12
C12orf57	12	6942978..6946003	ENSG00000111678	16.6029	2.11278	1.07914	0
C14orf2	14	complement(103912288..103928269)	ENSG00000156411	11.9996	1.48466	0.570132	1.41389e-05
C15orf39	15	75195643..75212169	ENSG00000167173	2.92341	2.16763	1.11612	1.37709e-09
C15orf41	15	36579611..36810248	ENSG00000186073	1.65163	-2.69866	-1.43224	8.96333e-11
C15orf61	15	67521068..67530143	ENSG00000189227	1.34526	3.36901	1.75232	6.7455e-05
C16orf58	16	complement(31489471..31509309)	ENSG00000140688	23.3075	1.36255	0.446311	0.000414002
C16orf62	16	19555240..19706793	ENSG00000103544	10.5597	-1.48995	-0.575266	1.92603e-08
C17orf75	17	complement(32324565..32350023)	ENSG00000108666	2.482	-1.77747	-0.829826	0.0127295
C17orf80	17	73232233..73248947	ENSG00000141219	5.01565	-1.96581	-0.975126	6.44333e-07
C17orf97	17	410327..431062	ENSG00000187624	3.48264	-2.55765	-1.35482	0.00243706
C18orf21	18	35972083..35979286	ENSG00000141428	13.4585	-2.86065	-1.51634	0
C18orf54	18	54357917..54385218	ENSG00000166845	1.64937	-2.47305	-1.30629	0.0111345
C19orf24	19	1275438..1279249	ENSG00000228300	22.2289	2.78182	1.47603	0
C19orf25	19	complement(1461143..1479556)	ENSG00000119559	6.6649	1.61698	0.693306	0.000847339
C19orf33	19	38304161..38305009	ENSG00000167644	22.9522	4.37084	2.12791	0
C19orf47	19	complement(40319536..40348527)	ENSG00000160392	4.06569	1.66551	0.735963	0.00225138
C19orf48	19	complement(50797704..50804929)	ENSG00000167747	24.1052	2.27633	1.18671	0
C19orf53	19	13774168..13778462	ENSG00000104979	66.9864	2.63913	1.40006	0
C19orf70	19	complement(5678421..5680896)	ENSG00000174917	24.0964	3.58554	1.84219	0
C1GALT1	7	7156934..7248651	ENSG00000106392	4.84941	-1.69995	-0.765497	4.90967e-05
C1GALT1C1	X	complement(120625793..120630150)	ENSG00000171155	39.9629	-2.25356	-1.1722	0
C1orf123	1	complement(53214099..53220617)	ENSG00000162384	8.13159	1.46187	0.547816	0.000168388
C1orf35	1	complement(228100726..228105411)	ENSG00000143793	3.31941	2.03641	1.02603	7.39456e-07
C1orf43	1	complement(154206706..154220637)	ENSG00000143612	79.2103	-1.45395	-0.539978	4.43549e-09
C1QBP	17	complement(5432777..5448830)	ENSG00000108561	29.7733	1.87576	0.907477	0
C1QL1	17	complement(44959693..44968071)	ENSG00000131094	54.3193	3.00921	1.58938	0
C1QTNF5	11	complement(119338939..119340940)	ENSG00000223953	14.6443	2.30047	1.20193	0
C1S	12	6988259..7071032	ENSG00000182326	8.78959	-1.4228	-0.508729	0.000347089
C20orf27	20	complement(3753508..3768387)	ENSG00000101220	21.5538	1.39859	0.483978	0.000559817
C20orf96	20	complement(270863..290778)	ENSG00000196476	5.64454	-2.10129	-1.07127	0.035376
C21orf2	21	complement(44328944..44339402)	ENSG00000160226	3.61836	1.50083	0.585759	0.00242401
C2CD3	11	complement(74012714..74171210)	ENSG00000168014	3.95604	-1.94186	-0.957441	0
C2CD5	12	complement(22448583..22544546)	ENSG00000111731	5.27418	-2.01831	-1.01315	5.75826e-10
C2orf49	2	105337359..105349211	ENSG00000135974	3.7607	-2.20687	-1.142	4.61937e-08
C2orf69	2	199911256..199955935	ENSG00000178074	3.1701	-2.42819	-1.27988	2.86654e-05
C4orf3	4	complement(119296419..119304445)	ENSG00000164096	32.1476	1.74788	0.805604	0
C4orf48	4	2041993..2043970	ENSG00000243449	18.3343	4.59627	2.20047	0
C5orf15	5	complement(133955502..133968787)	ENSG00000113583	49.741	-1.76611	-0.820574	0
C5orf22	5	31532266..31555058	ENSG00000082213	6.11206	-1.96151	-0.971967	2.5618e-07
C5orf42	5	complement(37106228..37249428)	ENSG00000197603	2.01933	-2.81799	-1.49467	0
C6orf106	6	complement(34587288..34696859)	ENSG00000196821	36.0737	-1.64223	-0.715656	0
C6orf120	6	169702190..169704856	ENSG00000185127	12.9361	1.51815	0.602311	1.01569e-05
C6orf62	6	complement(24704861..24720836)	ENSG00000112308	58.8912	-1.48924	-0.574578	4.88909e-11
C6orf89	6	36871870..36928964	ENSG00000198663	23.4055	-1.31909	-0.399546	0.00174673
C7orf26	7	6590017..6608726	ENSG00000146576	8.585	1.49534	0.580472	0.00169139
C7orf50	7	complement(996986..1138260)	ENSG00000146540	8.61268	3.62214	1.85684	0
C8orf58	8	22599601..22604150	ENSG00000241852	8.95171	1.49781	0.58285	0.000151793
C8orf82	8	complement(144525733..144529132)	ENSG00000213563	5.83495	2.84329	1.50756	0
C9orf85	9	71911510..71986054	ENSG00000155621	3.15286	-1.78635	-0.837016	0.00465792
CA12	15	complement(63321378..63382161)	ENSG00000074410	3.80319	1.91506	0.937393	0
CA9	9	35673856..35681159	ENSG00000107159	373.117	-1.44677	-0.532834	1.6297e-10
CAB39	2	230712845..230821075	ENSG00000135932	10.3748	-1.40298	-0.488494	0.00137214
CABLES1	18	23134564..23260467	ENSG00000134508	8.77833	-1.7859	-0.836647	0
CACNA2D1	7	complement(81946444..82443798)	ENSG00000153956	2.21389	-1.80709	-0.85367	0.00977072
CACNB3	12	48813794..48828941	ENSG00000167535	8.69537	1.40244	0.487939	0.000582022
CACTIN	19	complement(3610641..3626815)	ENSG00000105298	7.51807	1.54571	0.628272	1.45304e-05
CACUL1	10	complement(118674167..118755249)	ENSG00000151893	3.34314	-1.56852	-0.649408	1.26239e-06
CAD	2	27217390..27243943	ENSG00000084774	10.443	1.30358	0.382479	0.0264015
CADM1	11	complement(115169218..115504957)	ENSG00000182985	6.88753	-2.06966	-1.0494	0
CADM4	19	complement(43622368..43639839)	ENSG00000105767	61.2687	2.05175	1.03686	0
CALCOCO1	12	complement(53708517..53727745)	ENSG00000012822	20.4177	-1.67776	-0.746535	0
CALCOCO2	17	48830988..48866522	ENSG00000136436	11.5283	-2.28593	-1.19278	0
CALM3	19	46601074..46610793	ENSG00000160014	101.316	1.41227	0.498013	1.4507e-08
CAMK2B	7	complement(44217150..44334577)	ENSG00000058404	1.75213	2.40252	1.26455	4.07424e-11
CAMK2D	4	complement(113451032..113761927)	ENSG00000145349	5.19943	-1.82186	-0.865415	2.71616e-12
CAMSAP2	1	200739558..200860704	ENSG00000118200	6.62082	-1.67832	-0.74702	7.06202e-11
CAMSAP3	19	7595902..7618304	ENSG00000076826	2.04476	2.32226	1.21553	3.44587e-06
CAND1	12	67269281..67319951	ENSG00000111530	8.69197	-1.73464	-0.794639	0
CANX	5	179678628..179730925	ENSG00000127022	143.556	-1.31977	-0.400281	7.50837e-05
CAP1	1	40040233..40072649	ENSG00000131236	123.526	1.53775	0.620817	0
CAPN10	2	240586716..240617705	ENSG00000142330	3.2672	1.93412	0.951675	2.65396e-08
CAPN15	16	527717..554636	ENSG00000103326	6.3455	2.89512	1.53362	0
CAPN7	3	15206152..15252918	ENSG00000131375	4.80096	-1.92494	-0.944814	4.38812e-07
CAPNS1	19	36139575..36150353	ENSG00000126247	188.641	1.25036	0.322345	0.0460794
CAPRIN1	11	34051683..34101156	ENSG00000135387	42.2971	-1.32284	-0.403638	0.00023745
CAPZA1	1	112619173..112671619	ENSG00000116489	39.4345	-1.33445	-0.416242	0.000604087
CAPZA2	7	116811070..116922049	ENSG00000198898	10.1287	-1.87792	-0.909134	0
CAPZB	1	complement(19338776..19485539)	ENSG00000077549	161.122	-1.9738	-0.980977	0
CARD10	22	complement(37490362..37519542)	ENSG00000100065	2.61288	1.9553	0.96739	4.77737e-06
CARD11	7	complement(2906141..3043945)	ENSG00000198286	6.13022	1.85409	0.890713	0
CARD19	9	93096218..93113283	ENSG00000165233	8.47771	1.56293	0.644251	0.0139788
CARD6	5	40841184..40860175	ENSG00000132357	7.9962	-1.88754	-0.916506	8.20878e-08
CARHSP1	16	complement(8852942..8869012)	ENSG00000153048	14.7346	1.57448	0.654873	8.14848e-12
CARM1	19	10871513..10923070	ENSG00000142453	21.472	2.1739	1.12028	0
CARMIL1	6	25279078..25620530	ENSG00000079691	3.26441	-1.49692	-0.582001	0.0250164
CARS	11	complement(3000922..3057613)	ENSG00000110619	10.2692	-1.509	-0.593594	3.8651e-09
CARS2	13	complement(110641412..110713603)	ENSG00000134905	4.81441	1.3598	0.443399	0.00840921
CASC4	15	44288729..44415758	ENSG00000166734	9.76401	-1.47458	-0.560307	2.55956e-06
CASD1	7	94509219..94557019	ENSG00000127995	3.27457	-1.79312	-0.842468	0.00169471
CAT	11	34438925..34472062	ENSG00000121691	31.1116	-1.56689	-0.647901	2.44454e-11
CAV2	7	116287380..116508541	ENSG00000105971	9.23697	-1.64044	-0.714081	3.25939e-11
CAVIN1	17	complement(42402452..42423517)	ENSG00000177469	83.4316	1.88601	0.915338	0
CBLB	3	complement(105655461..105869552)	ENSG00000114423	8.02085	-3.89127	-1.96024	0
CBR1	21	36069941..36073166	ENSG00000159228	27.8861	1.67541	0.744517	0
CBSL	21	complement(6444869..6468040)	ENSG00000274276	10.809	2.0706	1.05005	1.10705e-06
CBX1	17	complement(48070052..48101521)	ENSG00000108468	42.5709	-1.42589	-0.511867	7.69934e-07
CBX2	17	79778132..79787983	ENSG00000173894	1.84847	2.07944	1.0562	0.000885312
CBX3	7	26201162..26213356	ENSG00000122565	26.2392	-1.32619	-0.407286	0.00342251
CBX5	12	complement(54230940..54280133)	ENSG00000094916	9.65189	-1.6786	-0.747258	0
CBX6	22	complement(38861450..38872314)	ENSG00000183741	15.8039	1.38995	0.475033	5.97246e-06
CBX8	17	complement(79792132..79801683)	ENSG00000141570	2.29549	2.11457	1.08036	0.00027758
CC2D1A	19	13906201..13930879	ENSG00000132024	9.54696	1.57917	0.659169	3.62336e-09
CCAR1	10	68721012..68792377	ENSG00000060339	15.7869	-1.75452	-0.811075	0
CCDC107	9	35658290..35661511	ENSG00000159884	14.9496	1.93321	0.951	2.71616e-12
CCDC117	22	28772674..28789301	ENSG00000159873	5.30765	-1.6786	-0.747255	0.00387381
CCDC12	3	complement(46921726..46982010)	ENSG00000160799	8.14315	1.44499	0.531056	0.00412615
CCDC124	19	17933016..17943991	ENSG00000007080	51.3191	2.66041	1.41165	0
CCDC137	17	81666364..81673904	ENSG00000185298	16.615	1.47003	0.555844	1.28238e-05
CCDC14	3	complement(123897305..123961408)	ENSG00000175455	5.31875	-2.42166	-1.276	0
CCDC186	10	complement(114120862..114174220)	ENSG00000165813	2.95617	-2.05169	-1.03681	0
CCDC22	X	49235467..49250526	ENSG00000101997	7.30519	1.58318	0.662825	0.000421746
CCDC25	8	complement(27733311..27772653)	ENSG00000147419	10.3653	-1.63003	-0.7049	9.18334e-09
CCDC28A	6	138773509..138793319	ENSG00000024862	14.0166	-2.39232	-1.25841	2.98778e-11
CCDC43	17	complement(44673069..44689779)	ENSG00000180329	7.19264	-1.64168	-0.715176	0.0239706
CCDC51	3	complement(48432164..48440456)	ENSG00000164051	14.581	-1.46786	-0.553715	0.00152311
CCDC6	10	complement(59788763..59906656)	ENSG00000108091	8.87761	-1.48491	-0.570375	1.8043e-06
CCDC71	3	complement(49162535..49166321)	ENSG00000177352	19.1541	2.83621	1.50396	0
CCDC74A	2	131527675..131533666	ENSG00000163040	8.69507	1.84456	0.883274	3.05044e-07
CCDC77	12	389273..442645	ENSG00000120647	5.72729	-3.76078	-1.91103	0
CCDC80	3	complement(112596794..112649530)	ENSG00000091986	182.739	-1.39134	-0.476472	1.91245e-08
CCDC82	11	complement(96352769..96389923)	ENSG00000149231	3.21186	-2.28404	-1.19159	2.22725e-10
CCDC85B	11	65890112..65891635	ENSG00000175602	12.6868	4.44901	2.15348	0
CCDC86	11	60842071..60851081	ENSG00000110104	19.7965	1.39611	0.481409	0.00368515
CCDC88A	2	complement(55287842..55419921)	ENSG00000115355	2.5426	-2.01041	-1.00749	0
CCDC91	12	28133249..28581511	ENSG00000123106	2.97975	-1.75597	-0.812265	0.00693229
CCDC92	12	complement(123918660..123972831)	ENSG00000119242	10.8279	1.52639	0.610121	3.06926e-10
CCM2	7	44999475..45076469	ENSG00000136280	10.1718	2.05381	1.03831	0
CCNA2	4	complement(121816444..121823933)	ENSG00000145386	21.7647	-1.57991	-0.65984	4.96514e-09
CCNB2	15	59105078..59125045	ENSG00000157456	15.4518	-1.64621	-0.719144	8.0344e-09
CCND1	11	69641087..69654474	ENSG00000110092	248.865	3.27508	1.71153	0
CCND3	6	complement(41934933..42050357)	ENSG00000112576	8.96082	2.02548	1.01827	0
CCNDBP1	15	43185118..43197176	ENSG00000166946	9.10351	-1.60199	-0.679864	1.13536e-09
CCNG1	5	163437569..163446151	ENSG00000113328	101.648	-1.83509	-0.875852	0
CCNG2	4	77157151..77433388	ENSG00000138764	5.88882	-2.25532	-1.17333	0
CCNI	4	complement(77047158..77076005)	ENSG00000118816	90.708	-1.9056	-0.930249	0
CCNQ	X	complement(153587919..153600045)	ENSG00000262919	13.2112	2.71212	1.43942	0
CCNY	10	35247025..35572669	ENSG00000108100	23.2253	-1.3034	-0.382277	0.0133318
CCP110	16	19523811..19553408	ENSG00000103540	1.94081	-2.07453	-1.05279	3.02746e-07
CCPG1	15	complement(55340032..55408510)	ENSG00000260916	8.12297	-1.52805	-0.611695	3.28492e-08
CCS	11	66592821..66606019	ENSG00000173992	11.1	1.71111	0.77493	3.07741e-09
CCSAP	1	complement(229321005..229343294)	ENSG00000154429	2.72272	-2.0226	-1.01621	7.23758e-06
CCSER2	10	84328586..84518521	ENSG00000107771	4.51958	-1.62944	-0.704375	1.31115e-07
CCT3	1	complement(156308968..156367873)	ENSG00000163468	90.5133	1.40147	0.486942	4.83748e-08
CCT5	5	10249921..10266412	ENSG00000150753	39.1253	1.2955	0.373505	0.00343566
CCZ1	7	5898725..5926550	ENSG00000122674	8.90702	-1.48839	-0.573755	4.87754e-06
CD151	11	832843..839831	ENSG00000177697	393.634	1.63469	0.709019	0
CD276	15	73683966..73714518	ENSG00000103855	29.7036	1.37494	0.459366	7.63869e-06
CD2AP	6	47477789..47627263	ENSG00000198087	9.51932	-1.92683	-0.946227	0
CD2BP2	16	complement(30350766..30355361)	ENSG00000169217	16.2374	1.79742	0.845926	0
CD320	19	complement(8302127..8308356)	ENSG00000167775	70.8248	1.65676	0.728363	0
CD3EAP	19	45406209..45410766	ENSG00000117877	6.27088	3.96161	1.98609	0
CD63	12	complement(55725323..55729707)	ENSG00000135404	348.259	2.03257	1.02331	0
CD68	17	7579467..7582113	ENSG00000129226	97.2891	1.42132	0.507228	3.23468e-08
CD81	11	2376177..2397419	ENSG00000110651	67.9628	1.69929	0.764928	0
CD82	11	44564427..44620363	ENSG00000085117	19.8836	2.10439	1.0734	0
CD9	12	6199715..6238271	ENSG00000010278	41.0843	2.04137	1.02954	0
CD99	X	2691179..2741309	ENSG00000002586	88.07	1.35104	0.434068	1.35633e-05
CDC123	10	12195965..12250589	ENSG00000151465	33.2774	-1.62485	-0.700304	5.43232e-12
CDC14B	9	complement(96490241..96619830)	ENSG00000081377	2.65887	-1.47503	-0.560743	0.00850558
CDC25C	5	complement(138285265..138338355)	ENSG00000158402	5.1392	-4.13218	-2.0469	0
CDC27	17	complement(47117703..47189422)	ENSG00000004897	10.1744	-1.8549	-0.891345	0
CDC34	19	531712..542092	ENSG00000099804	47.9156	2.35524	1.23587	0
CDC37	19	complement(10391134..10420121)	ENSG00000105401	105.222	2.20167	1.1386	0
CDC42EP1	22	37560447..37569405	ENSG00000128283	62.8129	2.02063	1.01481	0
CDC42EP2	11	65314818..65322429	ENSG00000149798	15.9822	1.52723	0.610916	4.24869e-06
CDC42EP4	17	complement(73283624..73312175)	ENSG00000179604	5.43209	1.7253	0.786844	1.64056e-09
CDC42SE1	1	complement(151050971..151070325)	ENSG00000197622	16.7941	1.37903	0.463656	0.000331021
CDC6	17	40287633..40304657	ENSG00000094804	7.68831	1.56663	0.647662	1.06139e-07
CDC7	1	91500893..91525764	ENSG00000097046	2.09928	-3.01511	-1.59221	0.00465744
CDCA2	8	25458997..25507920	ENSG00000184661	6.79158	-2.03318	-1.02374	1.65251e-08
CDCA3	12	complement(6844793..6852066)	ENSG00000111665	6.95597	-1.55685	-0.638627	4.6498e-06
CDCA4	14	complement(105009573..105021148)	ENSG00000170779	11.0359	1.50309	0.587935	0.00022516
CDCA5	11	complement(65066300..65084164)	ENSG00000146670	14.7487	-1.39445	-0.479697	0.00173653
CDCP1	3	complement(45082278..45146422)	ENSG00000163814	6.20154	2.35962	1.23855	0
CDH10	5	complement(24487100..24644978)	ENSG00000040731	4.01708	-1.72714	-0.788389	0.0303332
CDH11	16	complement(64943753..65126112)	ENSG00000140937	21.7612	1.70796	0.772274	0
CDH4	20	61252426..61940617	ENSG00000179242	19.7912	1.49228	0.577516	1.71118e-10
CDIP1	16	complement(4510675..4538828)	ENSG00000089486	14.6498	1.65294	0.725033	0
CDK1	10	60778331..60794852	ENSG00000170312	14.5696	-3.49726	-1.80622	0
CDK10	16	89680737..89696364	ENSG00000185324	9.50866	1.74683	0.804739	0
CDK11B	1	complement(1635227..1659012)	ENSG00000248333	16.5156	1.32393	0.404824	0.0396503
CDK14	7	90466424..91210590	ENSG00000058091	5.28915	-1.87974	-0.910533	8.23214e-08
CDK16	X	47217860..47229997	ENSG00000102225	26.3807	1.35231	0.435429	5.03996e-05
CDK19	6	complement(110609978..110815958)	ENSG00000155111	3.41826	-1.49318	-0.578386	0.00827076
CDK2AP1	12	complement(123260971..123272334)	ENSG00000111328	42.4615	1.41741	0.503259	4.09032e-07
CDK2AP2	11	complement(67506497..67508649)	ENSG00000167797	37.606	2.19517	1.13433	0
CDK5	7	complement(151053812..151058530)	ENSG00000164885	12.5113	1.82164	0.865239	0
CDK5RAP2	9	complement(120388869..120580170)	ENSG00000136861	6.42772	-1.72355	-0.785384	0
CDK6	7	complement(92604921..92836594)	ENSG00000105810	14.6059	-1.60181	-0.679702	0
CDK9	9	127785679..127790787	ENSG00000136807	18.078	1.46707	0.552939	3.54706e-06
CDKN1A	6	36676460..36687339	ENSG00000124762	236.85	1.892	0.919909	0
CDKN1B	12	12715058..12722371	ENSG00000111276	35.4345	-2.81386	-1.49255	0
CDKN2B	9	complement(22002903..22009363)	ENSG00000147883	12.9453	1.43998	0.526053	3.29533e-05
CDON	11	complement(125955796..126063335)	ENSG00000064309	2.05612	-1.50144	-0.586343	0.0246744
CDR2L	17	74987632..75005800	ENSG00000109089	13.6025	1.7683	0.822365	0
CDT1	16	88803213..88809258	ENSG00000167513	11.5264	2.11676	1.08186	0
CDV3	3	133573730..133590261	ENSG00000091527	39.9993	-1.30497	-0.384013	0.00512085
CEBPB	20	50190734..50192689	ENSG00000172216	19.2608	2.75916	1.46423	0
CELSR1	22	complement(46360834..46537170)	ENSG00000075275	3.60247	1.33994	0.422171	0.0453545
CEMP1	16	complement(2530035..2531417)	ENSG00000205923	3.0488	-13.2582	-3.72881	0.00403597
CENPB	20	complement(3783851..3786690)	ENSG00000125817	60.9604	1.52503	0.608836	2.71616e-12
CENPC	4	complement(67468748..67545606)	ENSG00000145241	1.49906	-2.65801	-1.41035	3.05591e-06
CENPE	4	complement(103105806..103198409)	ENSG00000138778	3.12496	-3.0817	-1.62373	0
CENPF	1	214603195..214664588	ENSG00000117724	8.72475	-1.66753	-0.737714	0
CENPK	5	complement(65517766..65563171)	ENSG00000123219	3.17065	-2.50627	-1.32554	1.55337e-07
CENPU	4	complement(184694618..184734133)	ENSG00000151725	6.89442	-2.02007	-1.0144	7.91878e-07
CEP131	17	complement(81189593..81222999)	ENSG00000141577	4.68947	2.43579	1.28439	0
CEP162	6	complement(84124241..84227635)	ENSG00000135315	1.6652	-2.61191	-1.38511	0.022538
CEP170	1	complement(243124428..243255348)	ENSG00000143702	6.66554	1.33382	0.41556	0.00688063
CEP170B	14	104865280..104896770	ENSG00000099814	10.5474	2.36268	1.24042	0
CEP192	18	12991362..13125052	ENSG00000101639	3.04908	-1.87044	-0.903376	4.07424e-11
CEP295	11	93661639..93730358	ENSG00000166004	3.18248	-2.89683	-1.53448	0
CEP350	1	179954738..180114880	ENSG00000135837	2.42377	-1.67837	-0.747061	3.94685e-08
CEP55	10	93496632..93529092	ENSG00000138180	12.8751	-1.45844	-0.544427	0.000503841
CEP57	11	95789965..95832693	ENSG00000166037	5.70204	-2.16597	-1.11502	0
CEP57L1	6	109095110..109163932	ENSG00000183137	1.5283	-2.1668	-1.11557	0.0360132
CEP70	3	complement(138494344..138594538)	ENSG00000114107	2.69851	-2.09005	-1.06354	0.00164577
CEP78	9	78236062..78279690	ENSG00000148019	1.90084	-1.9759	-0.98251	2.71616e-12
CEP95	17	64506588..64542461	ENSG00000258890	2.89715	-2.0295	-1.02113	1.03421e-07
CEP97	3	101723925..101770562	ENSG00000182504	1.33184	-2.21314	-1.14609	0.00119651
CERCAM	9	128411751..128437351	ENSG00000167123	22.4896	1.40894	0.494612	7.68348e-07
CERK	22	complement(46684411..46738261)	ENSG00000100422	15.1011	1.56756	0.648522	4.88909e-11
CERS1	19	complement(18868545..18896727)	ENSG00000223802	5.81034	2.67773	1.42101	0
CERS2	1	complement(150960583..150975004)	ENSG00000143418	46.2957	1.34843	0.431278	3.6537e-05
CERS5	12	complement(50129306..50167533)	ENSG00000139624	6.85579	1.4453	0.531371	6.16097e-05
CFAP20	16	complement(58113588..58129450)	ENSG00000070761	15.5126	1.61789	0.694113	8.9253e-09
CFAP97	4	complement(185159665..185209504)	ENSG00000164323	7.51233	-1.55932	-0.640914	1.50712e-07
CFDP1	16	complement(75293698..75433485)	ENSG00000153774	12.1572	1.40495	0.490519	0.00223486
CFH	1	196651878..196747504	ENSG00000000971	4.25294	-1.74907	-0.806587	1.55943e-05
CFL2	14	complement(34706769..34714823)	ENSG00000165410	14.8683	-1.6936	-0.760095	0
CFLAR	2	201116104..201176687	ENSG00000003402	2.90616	-1.69303	-0.759605	0
CGGBP1	3	complement(88051944..88149885)	ENSG00000163320	11.7845	-1.55832	-0.639996	1.53735e-09
CGNL1	15	57375967..57550727	ENSG00000128849	15.777	-2.44036	-1.28709	0
CHAF1B	21	36385378..36419015	ENSG00000159259	5.44107	1.5229	0.606817	7.57158e-05
CHCHD2	7	complement(56101569..56106576)	ENSG00000106153	161.951	1.40683	0.492447	2.47502e-07
CHCHD3	7	complement(132784868..133082088)	ENSG00000106554	23.5449	-1.81692	-0.861497	0
CHCHD5	2	112584240..112589275	ENSG00000125611	4.28974	2.26549	1.17983	2.86256e-08
CHCHD6	3	126704220..126960406	ENSG00000159685	5.56457	2.39053	1.25733	1.35808e-11
CHD1	5	complement(98853985..98928957)	ENSG00000153922	2.4466	-1.58399	-0.663563	0.000198208
CHD2	15	92900189..93028005	ENSG00000173575	5.96801	-1.32149	-0.402171	0.0101844
CHD9	16	53055033..53329150	ENSG00000177200	2.81819	-1.53455	-0.617815	2.41749e-06
CHERP	19	complement(16517889..16542530)	ENSG00000085872	9.68207	1.67261	0.742103	0
CHI3L1	1	complement(203178931..203186749)	ENSG00000133048	12.6481	1.53277	0.616137	3.51232e-07
CHIC1	X	73563200..73687102	ENSG00000204116	1.86438	-2.00545	-1.00392	0.000987692
CHID1	11	complement(867860..915058)	ENSG00000177830	21.8891	1.92885	0.94774	0
CHKB	22	complement(50578949..50601455)	ENSG00000100288	16.9631	-2.26759	-1.18116	0
CHM	X	complement(85861180..86047562)	ENSG00000188419	3.05822	-2.02276	-1.01633	2.45215e-08
CHML	1	complement(241628853..241640254)	ENSG00000203668	4.1228	-1.54244	-0.625212	0.000117784
CHMP2A	19	complement(58551566..58555124)	ENSG00000130724	41.7664	1.63657	0.710671	0
CHMP2B	3	87227271..87255548	ENSG00000083937	10.6462	-2.00317	-1.00229	2.6048e-09
CHMP3	2	complement(86503431..86563479)	ENSG00000115561	17.2389	-1.47098	-0.556779	2.69959e-08
CHMP4B	20	33811304..33854366	ENSG00000101421	93.6628	1.80666	0.853323	0
CHMP4C	8	81732434..81759515	ENSG00000164695	11.1905	-1.81633	-0.86103	0.000160501
CHMP5	9	33264879..33282069	ENSG00000086065	36.6285	-1.77208	-0.825445	0
CHMP6	17	80991598..81009517	ENSG00000176108	15.843	1.86263	0.89734	0
CHMP7	8	23243637..23262000	ENSG00000147457	16.2713	-1.65932	-0.73059	0
CHP1	15	41230839..41281890	ENSG00000187446	22.5424	-1.48728	-0.57268	8.61023e-08
CHPF	2	complement(219538947..219543787)	ENSG00000123989	155.924	2.13914	1.09703	0
CHPF2	7	151232489..151238827	ENSG00000033100	51.0643	1.90881	0.932672	0
CHRDL1	X	complement(110673856..110795819)	ENSG00000101938	33.7146	-1.36856	-0.452661	8.94854e-05
CHRFAM7A	15	complement(30357766..30393849)	ENSG00000166664	0.56842	-14.4933	-3.85732	0.000543863
CHST14	15	40470998..40474571	ENSG00000169105	14.4498	1.6749	0.744072	0
CHST2	3	143119331..143124014	ENSG00000175040	10.4608	2.37772	1.24958	0
CHST3	10	71964365..72013564	ENSG00000122863	15.3023	1.69014	0.757146	0
CHSY1	15	complement(101175723..101251932)	ENSG00000131873	8.58902	1.59821	0.676453	9.99547e-10
CHTOP	1	153633982..153646306	ENSG00000160679	8.86685	1.42023	0.50613	0.000179769
CHURC1	14	64914361..64944591	ENSG00000258289	8.54315	-1.97536	-0.982119	0
CIAO1	2	96266132..96273349	ENSG00000144021	16.9362	1.47661	0.562289	2.3208e-07
CIART	1	150282543..150287093	ENSG00000159208	3.41968	-2.46766	-1.30315	0.00204326
CIC	19	42268537..42295797	ENSG00000079432	15.5253	1.84153	0.880904	0
CIP2A	3	complement(108549869..108589644)	ENSG00000163507	5.28541	-2.63205	-1.39618	0
CIPC	14	77098097..77117287	ENSG00000198894	3.22106	-2.21426	-1.14683	8.21313e-08
CIR1	2	complement(174348022..174395715)	ENSG00000138433	12.4601	-2.25904	-1.17571	0
CISD3	17	38730235..38735044	ENSG00000277972	14.4408	2.90843	1.54024	0
CIT	12	complement(119685790..119877291)	ENSG00000122966	4.0783	-1.59301	-0.671757	9.82164e-09
CITED2	6	complement(139371807..139374620)	ENSG00000164442	78.274	1.70148	0.76679	0
CKAP2	13	52455429..52476628	ENSG00000136108	14.4264	-1.96845	-0.977061	0
CKAP5	11	complement(46743048..46846308)	ENSG00000175216	15.6065	-1.65882	-0.730154	0
CKLF	16	66552563..66566251	ENSG00000217555	18.0386	1.6515	0.723774	4.10155e-06
CKS1B	1	154974653..154979249	ENSG00000173207	18.6338	-1.46344	-0.549366	0.000282398
CKS2	9	89311198..89316703	ENSG00000123975	71.8422	-1.80611	-0.852889	0
CLASRP	19	45039040..45070956	ENSG00000104859	6.59938	1.56528	0.646425	1.19248e-06
CLCN4	X	10156945..10237660	ENSG00000073464	2.36823	1.97491	0.981784	9.76286e-07
CLCN7	16	complement(1444934..1475580)	ENSG00000103249	12.5473	1.82003	0.863962	0
CLDN11	3	170418865..170860380	ENSG00000013297	7.62863	2.40789	1.26777	0
CLEC11A	19	50723329..50725718	ENSG00000105472	3.22314	4.83689	2.27408	3.60817e-07
CLGN	4	complement(140388455..140427968)	ENSG00000153132	12.1384	-2.00337	-1.00243	0
CLIC1	6	complement(31730581..31739763)	ENSG00000213719	156.749	1.68612	0.753707	0
CLIC4	1	24745357..24844324	ENSG00000169504	85.2318	-1.92165	-0.942347	0
CLINT1	5	complement(157785743..157859175)	ENSG00000113282	17.8774	-2.38156	-1.25191	0
CLIP1	12	complement(122271432..122422632)	ENSG00000130779	6.63526	-1.5208	-0.604833	8.99049e-10
CLIP4	2	29097705..29189643	ENSG00000115295	9.05154	-2.00504	-1.00363	0
CLK1	2	complement(200853009..200864744)	ENSG00000013441	9.92438	-2.14395	-1.10027	0
CLK4	5	complement(178602664..178630615)	ENSG00000113240	2.19783	-2.65518	-1.40881	1.11254e-08
CLN3	16	complement(28474111..28495575)	ENSG00000188603	4.41706	1.40714	0.49277	0.00112823
CLN5	13	76990660..77019143	ENSG00000102805	1.39842	-1.65765	-0.729143	0.0016142
CLN6	15	complement(68206992..68257211)	ENSG00000128973	6.26433	1.84933	0.887003	1.72368e-08
CLN8	8	1755778..1801711	ENSG00000182372	6.7132	1.42692	0.512906	1.88633e-05
CLOCK	4	complement(55427903..55547138)	ENSG00000134852	2.7775	-2.03821	-1.0273	0
CLPP	19	6361452..6368908	ENSG00000125656	20.1432	1.5108	0.595315	8.11027e-07
CLPTM1	19	44954585..44993341	ENSG00000104853	42.5994	1.7587	0.814512	0
CLPTM1L	5	complement(1317744..1345099)	ENSG00000049656	34.184	1.27369	0.349015	0.0216696
CLPX	15	complement(65148219..65185342)	ENSG00000166855	6.26417	-1.69709	-0.763061	1.86926e-08
CLSTN1	1	complement(9729026..9824526)	ENSG00000171603	82.1552	1.28801	0.365145	0.0023341
CLSTN2	3	139935185..140577397	ENSG00000158258	15.2425	-1.40229	-0.487784	4.55014e-07
CLTB	5	complement(176392455..176416569)	ENSG00000175416	42.0984	1.33178	0.413353	0.00384549
CLUH	17	complement(2689386..2712663)	ENSG00000132361	14.5124	1.9102	0.933725	0
CMPK1	1	47333797..47378839	ENSG00000162368	27.4856	-1.52552	-0.609298	7.41512e-10
CMTM3	16	66603874..66613892	ENSG00000140931	13.9055	1.65285	0.724953	5.97555e-11
CMTM6	3	complement(32481312..32503408)	ENSG00000091317	19.7693	-1.45342	-0.539455	1.43609e-06
CMTM7	3	32391671..32483067	ENSG00000153551	8.35243	2.31598	1.21162	0
CMTR2	16	complement(71281389..71289715)	ENSG00000180917	3.04569	-1.75335	-0.810113	0.000403439
CNDP2	18	74495816..74523454	ENSG00000133313	7.27924	1.36188	0.445599	0.00106688
CNIH3	1	224434660..224740549	ENSG00000143786	0.714323	3.29268	1.71926	0.00657177
CNN2	19	1026581..1039068	ENSG00000064666	121.877	2.15322	1.10649	0
CNN3	1	complement(94896949..94927278)	ENSG00000117519	160.672	-1.49082	-0.576108	2.71616e-12
CNOT1	16	complement(58519951..58629886)	ENSG00000125107	17.1167	-1.54543	-0.62801	0
CNOT2	12	70242994..70354993	ENSG00000111596	3.76789	-1.81888	-0.863054	0
CNOT3	19	54137728..54155681	ENSG00000088038	6.40512	1.56769	0.648645	3.56306e-08
CNOT4	7	complement(135361795..135510127)	ENSG00000080802	3.4609	-1.74285	-0.801448	0.000364657
CNOT6	5	180494412..180578405	ENSG00000113300	8.15465	-1.64206	-0.715505	3.99276e-10
CNOT6L	4	complement(77713387..77819615)	ENSG00000138767	2.19184	-1.81146	-0.857154	0.000213529
CNOT7	8	complement(17224964..17246878)	ENSG00000198791	7.18007	-1.57094	-0.651624	4.15573e-10
CNOT8	5	154857553..154876793	ENSG00000155508	10.3196	-1.43418	-0.520229	0.00253763
CNPPD1	2	complement(219171897..219178106)	ENSG00000115649	38.9332	1.60983	0.686912	0
CNPY2	12	complement(56309842..56316336)	ENSG00000257727	54.1607	2.79965	1.48525	0
CNPY3	6	42929192..42939287	ENSG00000137161	40.8928	1.51129	0.595781	1.10819e-08
CNTLN	9	17134982..17503923	ENSG00000044459	1.5547	-2.6397	-1.40037	1.08646e-11
CNTNAP1	17	42682613..42699814	ENSG00000108797	7.81453	1.45997	0.545937	1.9481e-05
COA3	17	complement(42795147..42798704)	ENSG00000183978	36.0613	2.04527	1.03229	0
COA4	11	complement(73872667..73876988)	ENSG00000181924	18.5716	2.48231	1.31169	0
COA7	1	complement(52684451..52698366)	ENSG00000162377	5.09238	1.83061	0.872321	7.33363e-10
COASY	17	42561467..42566277	ENSG00000068120	19.4086	1.48135	0.566917	4.93065e-08
COG3	13	45464898..45536630	ENSG00000136152	4.8101	-1.74088	-0.799814	0.000138737
COG4	16	complement(70480568..70523565)	ENSG00000103051	23.7199	-1.30142	-0.380092	0.0267264
COG5	7	complement(107201555..107564514)	ENSG00000164597	4.17789	-1.5571	-0.638862	1.56858e-05
COG6	13	39655627..39791665	ENSG00000133103	3.00634	-2.38419	-1.2535	2.71616e-12
COL11A1	1	complement(102876467..103108496)	ENSG00000060718	68.1675	-1.31832	-0.398701	0.000137527
COL12A1	6	complement(75084326..75206051)	ENSG00000111799	41.7013	-1.27657	-0.35227	0.00701614
COL18A1	21	45405137..45513720	ENSG00000182871	41.6622	2.0899	1.06343	0
COL1A1	17	complement(50183289..50201632)	ENSG00000108821	7.99781	1.94613	0.96061	0
COL4A3	2	227164565..227314792	ENSG00000169031	6.6283	-1.79381	-0.843029	0
COL4A3BP	5	complement(75368486..75512138)	ENSG00000113163	5.32581	-1.65289	-0.724987	2.64228e-07
COL4A4	2	complement(227002711..227164113)	ENSG00000081052	16.1955	-1.81032	-0.856245	0
COL4A5	X	108439844..108697545	ENSG00000188153	6.54019	-2.35527	-1.23589	0
COL5A1	9	134641774..134844843	ENSG00000130635	55.3139	1.63313	0.70764	0
COL5A2	2	complement(189031896..189179879)	ENSG00000204262	41.8391	-1.58847	-0.667639	0
COL6A1	21	45981737..46005050	ENSG00000142156	9.71874	1.48918	0.574519	1.07428e-06
COL7A1	3	complement(48564073..48595267)	ENSG00000114270	4.39564	1.76767	0.82185	0
COLGALT1	19	17555594..17583162	ENSG00000130309	36.0814	1.67711	0.745978	0
COMMD1	2	61888724..62147247	ENSG00000173163	9.69965	1.81482	0.859823	2.689e-10
COMMD4	15	75335891..75343224	ENSG00000140365	13.1514	1.5442	0.626856	9.26211e-10
COMMD5	8	complement(144841042..144853736)	ENSG00000170619	7.80583	1.88635	0.915601	1.08646e-11
COMMD8	4	complement(47450796..47463719)	ENSG00000169019	11.8428	-2.09409	-1.06632	7.70439e-08
COMMD9	11	complement(36269284..36289449)	ENSG00000110442	10.5562	-2.03037	-1.02174	0
COMT	22	19941607..19969975	ENSG00000093010	44.8935	1.88375	0.913609	0
COMTD1	10	complement(75233969..75236030)	ENSG00000165644	4.17912	3.43732	1.78128	6.40582e-05
COPB1	11	complement(14443440..14500027)	ENSG00000129083	38.7489	-1.62814	-0.703228	0
COPE	19	complement(18899514..18919397)	ENSG00000105669	67.8453	1.56362	0.644893	0
COPS2	15	complement(49106068..49155661)	ENSG00000166200	8.96938	-2.24266	-1.16521	0
COPS4	4	83034447..83075818	ENSG00000138663	13.4649	-2.19322	-1.13305	0
COPS6	7	100088954..100092200	ENSG00000168090	41.2444	1.3348	0.41662	0.000908328
COPS9	2	complement(240126563..240136807)	ENSG00000172428	15.7893	1.99344	0.995259	0
COPZ1	12	54301202..54351849	ENSG00000111481	56.8534	-1.47513	-0.560838	3.44952e-10
COQ4	9	128322536..128334072	ENSG00000167113	8.56545	1.80567	0.852534	0
COQ5	12	complement(120503274..120534434)	ENSG00000110871	14.0934	-2.18989	-1.13086	0
CORO1B	11	complement(67435510..67443821)	ENSG00000172725	19.1372	2.02985	1.02137	0
CORO2B	15	68578969..68727806	ENSG00000103647	12.1859	1.59666	0.675056	8.50158e-10
CORO7	16	complement(4354542..4425705)	ENSG00000262246	2.50584	1.76765	0.821833	3.10186e-05
COTL1	16	complement(84565594..84618077)	ENSG00000103187	104.548	1.8126	0.858064	0
COX11	17	complement(54951902..54968785)	ENSG00000166260	7.8758	-1.44318	-0.529248	0.0151175
COX15	10	complement(99711844..99732100)	ENSG00000014919	9.51154	-1.38044	-0.465127	0.0462388
COX20	1	244835322..244845057	ENSG00000203667	7.01503	1.49464	0.579795	4.58174e-05
COX4I1	16	85798633..85807044	ENSG00000131143	112.324	1.76787	0.822013	0
COX6A1	12	120438090..120440742	ENSG00000111775	259.39	-1.31912	-0.399579	0.000808879
COX6B1	19	35648223..35658861	ENSG00000126267	168.467	2.08359	1.05907	0
COX6C	8	complement(99873200..99894062)	ENSG00000164919	13.8266	1.37794	0.462516	0.0265571
COX7A2L	2	complement(42333546..42425088)	ENSG00000115944	21.5678	-1.76231	-0.817468	0
COX7C	5	86617904..86620962	ENSG00000127184	72.0986	1.65204	0.724247	0
COX8A	11	63974607..63976543	ENSG00000176340	170.872	1.40863	0.494294	9.68033e-06
CP	3	complement(149162410..149222055)	ENSG00000047457	2.27359	-2.05795	-1.04121	0.000234664
CPD	17	30378905..30469989	ENSG00000108582	11.7592	-1.57832	-0.658387	0
CPNE2	16	57092537..57148367	ENSG00000140848	5.74604	1.43873	0.524801	0.00012531
CPNE3	8	86514427..86561498	ENSG00000085719	15.2184	-1.9087	-0.932594	0
CPQ	8	96645227..97149654	ENSG00000104324	12.9212	-1.45687	-0.542868	0.00033065
CPS1	2	210477682..210679107	ENSG00000021826	2.87681	-1.5236	-0.607483	0.000480833
CPSF1	8	complement(144393229..144409349)	ENSG00000071894	22.4651	1.83601	0.876574	0
CPSF2	14	92121937..92172145	ENSG00000165934	5.31181	-2.02202	-1.0158	0
CPSF4	7	99438922..99457371	ENSG00000160917	8.10679	1.4025	0.488004	0.00788402
CPSF7	11	complement(61402641..61430031)	ENSG00000149532	20.9415	-1.5034	-0.588225	1.07017e-09
CPTP	1	1324756..1328897	ENSG00000224051	13.0076	1.70953	0.773602	1.2766e-10
CRBN	3	complement(3144628..3179727)	ENSG00000113851	4.19174	-3.33429	-1.73738	0
CRCP	7	66114604..66154568	ENSG00000241258	13.0309	-1.88557	-0.915002	0
CREB1	2	207529737..207603431	ENSG00000118260	3.26598	-1.54024	-0.623157	0.000143822
CREB3	9	35732335..35737004	ENSG00000107175	31.745	1.44114	0.527208	9.60874e-06
CREB5	7	28299321..28825894	ENSG00000146592	1.77489	-2.17691	-1.12228	9.72929e-09
CREBL2	12	12611827..12645108	ENSG00000111269	18.3941	-1.71838	-0.781052	0
CREBRF	5	173056352..173139284	ENSG00000164463	1.79093	-2.0545	-1.03879	1.07299e-07
CREG1	1	complement(167529677..167553767)	ENSG00000143162	21.3801	-1.57989	-0.659824	1.03893e-08
CRELD1	3	9933822..9945413	ENSG00000163703	15.6776	1.34015	0.422393	0.0122827
CRELD2	22	49918167..49927540	ENSG00000184164	13.1993	1.70539	0.770105	0
CRIP2	14	105472962..105480170	ENSG00000182809	1.43643	3.05297	1.61021	0.00140959
CRMP1	4	complement(5748084..5893058)	ENSG00000072832	4.3082	-1.62599	-0.701321	4.33957e-05
CROT	7	87345681..87399795	ENSG00000005469	3.96613	-2.40198	-1.26423	8.96333e-11
CRTAP	3	33113979..33147773	ENSG00000170275	61.0499	-1.34581	-0.42847	1.73758e-05
CRYZL1	21	complement(33589341..33643926)	ENSG00000205758	4.09083	-1.89772	-0.92427	5.43232e-10
CS	12	complement(56271699..56300392)	ENSG00000062485	26.1597	1.30543	0.384523	0.00304655
CSE1L	20	49046246..49096960	ENSG00000124207	38.2407	-1.45598	-0.541991	2.83187e-08
CSK	15	74782057..74803198	ENSG00000103653	13.7862	1.92649	0.945975	0
CSNK1A1	5	complement(149492197..149551552)	ENSG00000113712	26.5883	-1.50051	-0.585455	4.07424e-11
CSNK1E	22	complement(38290691..38318084)	ENSG00000213923	23.272	1.71785	0.780607	0
CSNK1G1	15	complement(64165517..64356259)	ENSG00000169118	2.63088	-1.68402	-0.751913	3.01291e-06
CSNK1G2	19	1941149..1981338	ENSG00000133275	27.5249	1.91771	0.939385	0
CSNK1G3	5	123512099..123617045	ENSG00000151292	5.13687	-1.72219	-0.784246	5.57576e-07
CSNK2A1	20	complement(473591..543821)	ENSG00000101266	21.4609	-1.34289	-0.425346	0.000741858
CSNK2B	6	31665236..31670343	ENSG00000204435	46.7333	1.39923	0.484636	1.8106e-06
CSPP1	8	67062426..67196263	ENSG00000104218	1.65017	-2.00071	-1.00051	0.00161035
CSRNP1	3	complement(39141855..39154562)	ENSG00000144655	12.2764	1.69382	0.760282	1.90131e-11
CSRP1	1	complement(201483530..201509456)	ENSG00000159176	0.880338	1.91206	0.935127	0.0354889
CSTF3	11	complement(33077188..33162371)	ENSG00000176102	6.81574	-1.50715	-0.591823	0.000803482
CTBP1	4	complement(1211448..1249953)	ENSG00000159692	16.0815	1.38412	0.468968	7.67304e-06
CTBS	1	complement(84549606..84574480)	ENSG00000117151	4.10974	-1.53719	-0.620299	0.000444711
CTCF	16	67562407..67639183	ENSG00000102974	12.3754	-1.35726	-0.440696	0.0264315
CTDNEP1	17	complement(7243591..7252491)	ENSG00000175826	85.5806	1.86786	0.901385	0
CTDP1	18	79679801..79756623	ENSG00000060069	2.62541	1.62366	0.69925	0.00979598
CTDSP1	2	218398256..218405941	ENSG00000144579	23.3712	1.34566	0.428319	0.000458522
CTDSPL2	15	44427234..44529038	ENSG00000137770	2.2754	-2.50142	-1.32275	0
CTGF	6	complement(131948176..131951373)	ENSG00000118523	409.222	4.56013	2.18908	0
CTR9	11	10750987..10779743	ENSG00000198730	10.787	-1.37745	-0.461999	0.00390946
CTSA	20	45890144..45898820	ENSG00000064601	58.7857	1.82172	0.865304	0
CTSB	8	complement(11842524..11869448)	ENSG00000164733	204.458	1.56694	0.647946	0
CTSC	11	complement(88293592..88337787)	ENSG00000109861	17.5598	1.34797	0.430792	4.64173e-05
CTSD	11	complement(1752752..1764573)	ENSG00000117984	827.203	1.73643	0.796125	0
CTSK	1	complement(150796208..150808323)	ENSG00000143387	34.6362	-1.36664	-0.450635	0.00452784
CTSO	4	complement(155924118..155953917)	ENSG00000256043	12.4389	-2.39028	-1.25718	0
CTSZ	20	complement(58995185..59007247)	ENSG00000101160	118.932	1.81929	0.863375	0
CTU2	16	88706463..88715386	ENSG00000174177	4.24526	2.26708	1.18084	6.19285e-10
CTXN1	19	complement(7924485..7926166)	ENSG00000178531	26.058	1.94743	0.961573	0
CUEDC1	17	complement(57861243..57955323)	ENSG00000180891	10.3472	2.15411	1.10709	0
CUL4B	X	complement(120524609..120575794)	ENSG00000158290	13.8318	-1.97249	-0.980021	0
CUL5	11	108008733..108107776	ENSG00000166266	5.48842	-1.76776	-0.82192	1.16795e-10
CUTA	6	complement(33416442..33418317)	ENSG00000112514	87.9004	2.65281	1.40752	0
CUTALP	9	120824828..120854385	ENSG00000226752	2.5264	-1.96362	-0.973519	7.33672e-05
CUX1	7	101815904..102283957	ENSG00000257923	9.73737	-1.34262	-0.425056	0.000247089
CWC15	11	complement(94962622..94973612)	ENSG00000150316	20.4181	-1.95045	-0.963809	0
CWF19L1	10	complement(100232298..100267680)	ENSG00000095485	7.05543	-1.64105	-0.714618	5.06023e-06
CWF19L2	11	complement(107326345..107457844)	ENSG00000152404	4.10493	-1.93248	-0.950452	0.000309661
CXADR	21	17512382..17593579	ENSG00000154639	6.04496	-1.56025	-0.641775	2.77365e-06
CXXC1	18	complement(50282343..50288304)	ENSG00000154832	13.1099	1.38239	0.467164	0.000959625
CXXC5	5	139647299..139683882	ENSG00000171604	42.8916	1.51848	0.602624	5.43232e-12
CYB5D2	17	4143168..4187310	ENSG00000167740	18.2434	1.43193	0.517964	0.000488246
CYB5R3	22	complement(42617840..42649568)	ENSG00000100243	79.8579	1.52469	0.608512	0
CYBA	16	complement(88643283..88651152)	ENSG00000051523	12.8555	2.55387	1.35268	0
CYBRD1	2	171522247..171558133	ENSG00000071967	26.2434	-1.52664	-0.610362	6.7904e-11
CYC1	8	144095027..144097525	ENSG00000179091	78.6292	2.35386	1.23503	0
CYHR1	8	complement(144449582..144465677)	ENSG00000187954	5.25648	1.56802	0.648946	3.59891e-09
CYLD	16	50742050..50801935	ENSG00000083799	6.6603	-1.67137	-0.741029	0
CYP1A1	15	complement(74719542..74725610)	ENSG00000140465	6.43517	-3.70416	-1.88915	0
CYP1B1	2	complement(38066973..38109902)	ENSG00000138061	11.9719	-4.36693	-2.12662	0
CYP24A1	20	complement(54153449..54173973)	ENSG00000019186	52.6044	1.4233	0.509243	2.85115e-08
CYP51A1	7	complement(92112151..92142952)	ENSG00000001630	18.975	1.55306	0.635111	1.16795e-10
CYR61	1	85580761..85583962	ENSG00000142871	439.198	1.81451	0.85958	0
CYTH2	19	48469032..48482314	ENSG00000105443	10.1806	1.31238	0.392186	0.00987394
CYTOR	2	87455368..87606805	ENSG00000222041	23.2122	3.83834	1.94048	0
DAB2	5	complement(39371675..39462300)	ENSG00000153071	8.36632	-1.6856	-0.753258	0
DAD1	14	complement(22564905..22589269)	ENSG00000129562	158.339	1.4444	0.530468	4.02128e-08
DAGLB	7	complement(6409126..6484190)	ENSG00000164535	9.80375	-1.40663	-0.492239	0.000986398
DALRD3	3	complement(49015488..49022293)	ENSG00000178149	8.01192	1.83556	0.876223	0
DAPK3	19	complement(3958453..3971123)	ENSG00000167657	23.6424	1.92957	0.948281	0
DARS	2	complement(135906677..135986100)	ENSG00000115866	20.9144	1.33631	0.418256	0.00304327
DAZAP1	19	1407569..1435687	ENSG00000071626	16.4613	1.53158	0.615016	2.44454e-11
DBF4	7	87876216..87909541	ENSG00000006634	2.55662	-2.11408	-1.08003	0.00351569
DBI	2	119366921..119372560	ENSG00000155368	84.6	-1.96676	-0.975824	0
DBN1	5	complement(177456608..177474401)	ENSG00000113758	75.419	1.57109	0.651766	0
DBP	19	complement(48630030..48637438)	ENSG00000105516	2.61341	-2.10767	-1.07565	9.23242e-07
DCAF13	8	103414714..103443453	ENSG00000164934	6.26884	-1.41772	-0.503569	0.00835725
DCAF15	19	13952492..13961449	ENSG00000132017	8.57188	1.53481	0.618058	0.000110319
DCAF17	2	171434217..171485052	ENSG00000115827	2.06237	-1.87505	-0.906933	0.000546486
DCAF6	1	167935783..168075843	ENSG00000143164	13.0657	-1.51517	-0.599477	1.9904e-08
DCBLD1	6	117453817..117569858	ENSG00000164465	5.09153	1.53017	0.613695	4.6051e-06
DCBLD2	3	complement(98795941..98901689)	ENSG00000057019	110.081	1.42019	0.506085	9.15346e-10
DCDC2	6	complement(24171756..24358052)	ENSG00000146038	1.30777	-3.48268	-1.8002	0.0130338
DCLK2	4	150078274..150257457	ENSG00000170390	2.8822	-1.89368	-0.921196	0.00202993
DCLRE1A	10	complement(113834725..113854383)	ENSG00000198924	3.62397	-2.04113	-1.02937	5.68423e-05
DCP2	5	112976702..113020970	ENSG00000172795	1.84271	-1.86223	-0.897032	0.000169157
DCTD	4	complement(182890060..182917936)	ENSG00000129187	34.252	1.91485	0.937228	0
DCTN3	9	complement(34613545..34620523)	ENSG00000137100	13.0239	1.43658	0.522643	7.24626e-05
DCTN4	5	complement(150708440..150759109)	ENSG00000132912	11.0079	-1.39325	-0.478456	0.000497775
DCTPP1	16	complement(30423619..30430075)	ENSG00000179958	24.8241	1.45623	0.542238	0.000124961
DCUN1D1	3	complement(182938074..182985953)	ENSG00000043093	3.24711	-2.01879	-1.01349	1.82254e-08
DCUN1D4	4	51843000..51916837	ENSG00000109184	4.0807	-1.78006	-0.831925	1.27456e-05
DCXR	17	complement(82035136..82037732)	ENSG00000169738	22.05	2.4858	1.31371	0
DDA1	19	17309518..17323301	ENSG00000130311	15.5424	1.31347	0.393379	0.0301929
DDB2	11	47214465..47239240	ENSG00000134574	13.5536	-1.52704	-0.610736	7.76143e-08
DDHD2	8	38225218..38275558	ENSG00000085788	3.61549	-1.82997	-0.871816	2.71616e-12
DDIT3	12	complement(57516588..57520517)	ENSG00000175197	19.4654	-2.06844	-1.04854	4.22879e-08
DDIT4	10	72273920..72276036	ENSG00000168209	65.4185	1.54361	0.626306	2.71616e-12
DDR2	1	162631373..162787400	ENSG00000162733	8.34011	-1.5628	-0.644133	1.79267e-10
DDT	22	complement(23971365..23980469)	ENSG00000099977	38.035	2.82989	1.50075	0
DDX17	22	complement(38483440..38507660)	ENSG00000100201	37.7928	-1.85752	-0.893375	0
DDX19A	16	70346829..70373383	ENSG00000168872	8.64701	1.43361	0.519654	6.79442e-06
DDX24	14	complement(94048291..94081245)	ENSG00000089737	25.5156	-1.37017	-0.454356	9.41338e-06
DDX3Y	Y	12904108..12920478	ENSG00000067048	7.39486	-1.62056	-0.696492	4.6775e-08
DDX41	5	complement(177511577..177517469)	ENSG00000183258	34.2939	2.09199	1.06487	0
DDX49	19	18919675..18928633	ENSG00000105671	20.7156	2.09983	1.07027	0
DDX5	17	complement(64499616..64508199)	ENSG00000108654	58.4182	-1.47256	-0.558324	2.44454e-11
DDX54	12	complement(113157174..113185479)	ENSG00000123064	18.6533	1.6024	0.680234	0
DDX55	12	123602077..123620941	ENSG00000111364	3.53073	-1.6671	-0.737344	0.013419
DDX58	9	complement(32455705..32526324)	ENSG00000107201	2.55439	-2.29423	-1.19801	0.00023512
DDX59	1	complement(200623896..200669969)	ENSG00000118197	2.80244	-2.21683	-1.1485	0.00158823
DDX6	11	complement(118747766..118791149)	ENSG00000110367	10.6776	-1.95106	-0.964258	0
DDX60L	4	complement(168356735..168537786)	ENSG00000181381	2.29008	-2.271	-1.18333	5.43232e-12
DEAF1	11	complement(644233..706715)	ENSG00000177030	23.4175	1.31479	0.394833	0.0063079
DECR2	16	401826..412487	ENSG00000242612	5.19719	2.67352	1.41874	0
DEDD2	19	complement(42198598..42220140)	ENSG00000160570	16.3826	1.59017	0.669182	6.7904e-09
DEGS1	1	224175756..224193441	ENSG00000143753	43.1642	1.57422	0.654637	0
DEGS2	14	complement(100143957..100160163)	ENSG00000168350	0.709924	8.05781	3.01039	7.82105e-06
DEK	6	complement(18223868..18264823)	ENSG00000124795	50.3688	-1.40466	-0.490221	3.82365e-07
DENND1B	1	complement(197504748..197775696)	ENSG00000213047	1.51752	-1.94658	-0.96094	7.00471e-06
DENND2A	7	complement(140518420..140673993)	ENSG00000146966	18.3898	-1.59869	-0.67689	5.43232e-12
DENND4A	15	complement(65658046..65792293)	ENSG00000174485	2.01827	-1.77403	-0.827032	0.000411823
DENND4B	1	complement(153929501..153946696)	ENSG00000198837	5.93673	1.4595	0.545479	3.05687e-05
DENND4C	9	19230435..19373545	ENSG00000137145	3.92379	-2.25486	-1.17304	0
DENND5B	12	complement(31382223..31591097)	ENSG00000170456	1.4156	-1.74345	-0.801946	0.0108295
DEPDC1	1	complement(68474152..68497221)	ENSG00000024526	6.10012	-3.17397	-1.66629	0
DEPDC1B	5	complement(60596912..60700190)	ENSG00000035499	3.28515	-4.12015	-2.0427	0
DEPDC7	11	33015864..33033582	ENSG00000121690	4.59971	-1.69407	-0.760491	0.0488121
DESI1	22	complement(41598028..41621096)	ENSG00000100418	12.2602	1.5179	0.602073	2.55509e-08
DGCR2	22	complement(19036282..19122454)	ENSG00000070413	29.9964	1.41412	0.499901	1.76637e-07
DGCR8	22	20080232..20111877	ENSG00000128191	8.65381	1.36125	0.444929	0.00210587
DGKA	12	55927319..55954027	ENSG00000065357	9.52406	1.29888	0.377266	0.025847
DGKQ	4	complement(958887..986895)	ENSG00000145214	5.68104	1.8794	0.910272	4.55201e-08
DGKZ	11	46332905..46380554	ENSG00000149091	7.15398	1.33081	0.412305	0.00656689
DHCR7	11	complement(71428193..71452868)	ENSG00000172893	57.7076	2.26962	1.18245	0
DHFR	5	complement(80626228..80654983)	ENSG00000228716	18.4166	-1.66082	-0.731893	0
DHPS	19	complement(12675717..12681902)	ENSG00000095059	17.4348	1.38809	0.473098	0.00107269
DHRS1	14	complement(24290598..24299833)	ENSG00000157379	7.52966	1.54051	0.62341	1.31548e-06
DHRS13	17	complement(28897781..28903071)	ENSG00000167536	3.92659	3.11801	1.64062	0
DHRS3	1	complement(12567910..12617731)	ENSG00000162496	44.2691	1.45265	0.53869	1.37411e-08
DHRS4	14	23953586..23969279	ENSG00000157326	9.40765	1.70274	0.767854	2.20789e-07
DHRS4L2	14	23969874..24006408	ENSG00000187630	12.5024	-4.51324	-2.17416	0
DHX29	5	complement(55256245..55307722)	ENSG00000067248	11.8815	-1.52476	-0.608586	5.41812e-07
DHX30	3	47802909..47850195	ENSG00000132153	16.6443	1.5874	0.666669	0
DHX34	19	47349281..47382704	ENSG00000134815	3.18115	1.47656	0.562241	0.0364024
DHX36	3	complement(154272546..154324497)	ENSG00000174953	3.69529	-1.47668	-0.562355	0.000378071
DHX37	12	complement(124946825..124989122)	ENSG00000150990	6.61206	1.58818	0.667372	6.41829e-09
DHX38	16	72093562..72112912	ENSG00000140829	13.3807	1.6407	0.714312	0
DHX40	17	59565525..59608345	ENSG00000108406	15.6231	-2.86276	-1.51741	0
DIAPH2	X	96684663..97604997	ENSG00000147202	2.19334	-1.52724	-0.610931	0.0138759
DIAPH3	13	complement(59665583..60163987)	ENSG00000139734	8.02025	-1.81676	-0.861365	0
DIO2	14	complement(80197527..80387757)	ENSG00000211448	150.96	-2.58025	-1.36751	0
DIP2B	12	50504985..50748667	ENSG00000066084	4.46372	-1.37893	-0.463549	0.0188778
DIS3	13	complement(72752169..72782096)	ENSG00000083520	3.8094	-1.38691	-0.47187	0.0258379
DIS3L	15	66293217..66333898	ENSG00000166938	7.91832	-1.48773	-0.573116	8.16034e-05
DISC1	1	231626815..232041272	ENSG00000162946	1.18544	-2.70441	-1.43531	4.07424e-11
DKC1	X	154762742..154777689	ENSG00000130826	13.0706	1.41764	0.503491	0.000105462
DKK1	10	52314296..52318042	ENSG00000107984	71.7327	-1.50927	-0.593855	1.03214e-10
DKK3	11	complement(11963106..12009769)	ENSG00000050165	204.509	1.37193	0.456211	2.46709e-07
DLC1	8	complement(13083361..13604610)	ENSG00000164741	6.34347	1.78234	0.833769	0
DLG1	3	complement(197042560..197299300)	ENSG00000075711	18.9891	-1.67491	-0.744085	0
DLG5	10	complement(77790791..77926526)	ENSG00000151208	10.7307	1.40656	0.492167	2.85986e-06
DLGAP4	20	36306336..36528637	ENSG00000080845	16.558	1.29831	0.376635	0.00786005
DLGAP5	14	complement(55148112..55191678)	ENSG00000126787	10.1929	-3.29554	-1.72051	0
DMPK	19	complement(45769717..45782552)	ENSG00000104936	11.9145	1.51495	0.599266	1.49633e-08
DMRTA1	9	22446841..22455740	ENSG00000176399	2.99096	-2.44421	-1.28937	9.34359e-10
DMTN	8	22048995..22082527	ENSG00000158856	10.3094	1.59757	0.675875	1.64871e-09
DMWD	19	complement(45782947..45792802)	ENSG00000185800	7.34728	2.12853	1.08986	0
DMXL1	5	119037772..119249138	ENSG00000172869	2.22427	-2.34812	-1.23151	0
DMXL2	15	complement(51447711..51622833)	ENSG00000104093	1.58631	-2.25072	-1.17039	5.78542e-10
DNAAF5	7	726701..786475	ENSG00000164818	6.98364	1.57815	0.658238	2.49887e-09
DNAJA1	9	33025211..33039907	ENSG00000086061	61.4411	-1.31853	-0.398929	0.00197216
DNAJA2	16	complement(46955362..46973788)	ENSG00000069345	13.3668	-1.39085	-0.47597	0.000769575
DNAJA3	16	4425805..4456775	ENSG00000103423	10.2937	1.51354	0.597927	6.33409e-09
DNAJB1	19	complement(14514770..14529770)	ENSG00000132002	51.9877	1.84622	0.884578	0
DNAJB12	10	complement(72332830..72355230)	ENSG00000148719	13.4195	1.4261	0.512079	5.69088e-06
DNAJB14	4	complement(99896248..99946726)	ENSG00000164031	2.17196	-1.97086	-0.978822	5.12132e-08
DNAJB2	2	219279267..219286900	ENSG00000135924	21.9869	1.2925	0.37016	0.0170847
DNAJB9	7	108569568..108574850	ENSG00000128590	7.96852	-1.83978	-0.879536	3.75562e-05
DNAJC10	2	182716041..182794464	ENSG00000077232	6.93672	-1.68465	-0.75245	0
DNAJC11	1	complement(6634168..6701924)	ENSG00000007923	20.355	1.32189	0.402604	0.00379317
DNAJC13	3	132417526..132539032	ENSG00000138246	8.01755	-1.43894	-0.525007	1.16225e-05
DNAJC16	1	15526813..15592379	ENSG00000116138	3.03182	-1.60982	-0.686898	0.0136146
DNAJC25-GNG10	9	111631386..111670229	ENSG00000244115	7.54684	-2.70781	-1.43713	0.0171613
DNAJC3	13	95677139..95794989	ENSG00000102580	15.6706	-1.31718	-0.397455	0.025104
DNAJC4	11	64230278..64234286	ENSG00000110011	10.8956	2.00818	1.00589	0
DNAJC5	20	63895182..63936031	ENSG00000101152	30.3596	1.7831	0.834386	0
DNAJC8	1	complement(28199456..28233025)	ENSG00000126698	39.8401	-1.60183	-0.679724	0
DNASE1L1	X	complement(154401238..154412112)	ENSG00000013563	25.6169	1.52123	0.60524	1.0593e-10
DNASE2	19	complement(12875211..12881468)	ENSG00000105612	37.2032	2.01332	1.00958	0
DNM1	9	128191655..128255248	ENSG00000106976	2.78279	1.42626	0.512242	0.00622361
DNMBP	10	complement(99875577..100009919)	ENSG00000107554	5.37216	1.91228	0.935297	0
DNMT1	19	complement(10133345..10231286)	ENSG00000130816	13.8189	1.33028	0.411729	0.000746002
DNMT3A	2	complement(25227855..25342590)	ENSG00000119772	2.67773	-1.42202	-0.507946	0.0273657
DNPEP	2	complement(219373546..219400022)	ENSG00000123992	9.69287	1.42061	0.506509	0.000328294
DNPH1	6	complement(43225629..43229484)	ENSG00000112667	27.3238	2.40731	1.26742	0
DNTTIP2	1	complement(93866283..93879918)	ENSG00000067334	11.1135	-1.88571	-0.915106	0
DOCK5	8	25184723..25418082	ENSG00000147459	11.6234	-1.45473	-0.540754	7.16523e-09
DOCK8	9	214854..465259	ENSG00000107099	1.57075	-2.10445	-1.07344	3.54052e-08
DOCK9	13	complement(98793429..99086625)	ENSG00000088387	2.25415	-1.91637	-0.938375	5.02218e-08
DOHH	19	complement(3490822..3500940)	ENSG00000129932	4.70884	4.24138	2.08453	0
DOK4	16	complement(57471922..57487327)	ENSG00000125170	16.5431	1.55529	0.637181	7.33363e-11
DOK7	4	3463311..3494483	ENSG00000175920	3.14542	2.72221	1.44478	1.14839e-08
DOPEY1	6	83067666..83171350	ENSG00000083097	1.5435	-2.05103	-1.03635	1.2253e-05
DOPEY2	21	36156782..36294274	ENSG00000142197	4.97189	-1.53246	-0.61585	4.05427e-06
DOT1L	19	2164149..2232578	ENSG00000104885	3.63992	1.79791	0.846324	0
DPAGT1	11	complement(119096503..119108331)	ENSG00000172269	13.4903	1.46518	0.551076	4.0533e-07
DPCD	10	101570560..101609668	ENSG00000166171	16.089	2.23325	1.15914	0
DPH3	3	complement(16257978..16264972)	ENSG00000154813	5.93247	-1.69399	-0.760426	0.00459394
DPM2	9	complement(127935099..127938484)	ENSG00000136908	11.4434	1.36836	0.452449	0.0387742
DPM3	1	complement(155139891..155140595)	ENSG00000179085	16.9804	1.7904	0.840281	0.00991507
DPP3	11	66480013..66509657	ENSG00000254986	20.0393	1.37934	0.46398	0.000158057
DPP7	9	complement(137110542..137115177)	ENSG00000176978	75.1665	2.73401	1.45102	0
DPP8	15	complement(65442463..65517704)	ENSG00000074603	4.11541	-1.60897	-0.686136	1.06742e-07
DPP9	19	complement(4675224..4724673)	ENSG00000142002	16.4132	1.53683	0.619957	2.71616e-12
DPY19L4	8	94719703..94793836	ENSG00000156162	3.76618	-2.17589	-1.12161	0
DPYD	1	complement(97077743..97921049)	ENSG00000188641	6.39003	-1.38929	-0.474345	0.0233771
DPYSL3	5	complement(147390811..147510056)	ENSG00000113657	16.1913	-1.42906	-0.515063	1.29307e-06
DPYSL4	10	132186900..132205776	ENSG00000151640	16.7469	1.56904	0.649879	2.22454e-09
DR1	1	93345888..93369498	ENSG00000117505	3.83564	-1.59781	-0.676096	2.01248e-07
DRAM1	12	101877351..102012130	ENSG00000136048	20.7087	1.43317	0.519212	1.29672e-06
DRAP1	11	65919257..65921561	ENSG00000175550	76.6107	2.41773	1.27365	0
DSC2	18	complement(31058840..31102415)	ENSG00000134755	5.38665	-2.11934	-1.08361	0
DSC3	18	complement(30990008..31042815)	ENSG00000134762	9.65202	-1.58036	-0.660251	1.1761e-09
DSEL	18	complement(67506582..67516980)	ENSG00000171451	5.97305	-2.2028	-1.13934	0
DSG2	18	31498043..31549008	ENSG00000046604	31.7929	-1.48019	-0.565778	4.12856e-10
DSN1	20	complement(36751791..36773818)	ENSG00000149636	12.6668	-3.04554	-1.6067	0
DST	6	complement(56457987..56954628)	ENSG00000151914	5.43978	-1.44973	-0.535786	3.732e-09
DTNA	18	34493290..34891844	ENSG00000134769	1.45851	-1.7255	-0.787012	0.00548082
DTWD1	15	49620980..49656232	ENSG00000104047	0.792026	-1.97132	-0.979165	0.0397074
DTX3	12	57604622..57609804	ENSG00000178498	14.2039	-1.6187	-0.694837	6.41014e-10
DTX3L	3	122564238..122575203	ENSG00000163840	4.35749	-1.5944	-0.673015	0.000128044
DUS1L	17	complement(82057506..82065887)	ENSG00000169718	8.79366	1.74222	0.800923	0
DUS3L	19	complement(5784832..5791238)	ENSG00000141994	5.53623	3.96409	1.98699	0
DUSP1	5	complement(172768090..172771195)	ENSG00000120129	131.521	2.93008	1.55094	0
DUSP4	8	complement(29333064..29350668)	ENSG00000120875	11.5401	2.89071	1.53142	0
DUSP5	10	110497838..110511544	ENSG00000138166	5.16806	2.25906	1.17572	2.16757e-05
DUSP6	12	complement(89347232..89353271)	ENSG00000139318	2.52415	4.65786	2.21967	0
DUSP7	3	complement(52048919..52056550)	ENSG00000164086	5.17608	1.98286	0.98758	0
DVL1	1	complement(1335276..1349350)	ENSG00000107404	39.4118	2.34134	1.22733	0
DYM	18	complement(49041474..49461347)	ENSG00000141627	7.20048	-1.52725	-0.610933	1.03288e-06
DYNC2H1	11	103109431..103479863	ENSG00000187240	1.86923	-1.65279	-0.724907	0.00296954
DYNC2LI1	2	43774039..43810010	ENSG00000138036	2.46108	-2.21094	-1.14466	0.000876656
DYRK1A	21	37365790..37517450	ENSG00000157540	3.53819	-1.50644	-0.591139	0.000168035
E2F1	20	complement(33675683..33686404)	ENSG00000101412	24.9154	1.91411	0.936677	0
E2F4	16	67192169..67198918	ENSG00000205250	14.842	1.3908	0.475912	0.000816857
E2F7	12	complement(77021247..77065580)	ENSG00000165891	7.33439	1.86841	0.901807	0
EBF4	20	2692878..2760108	ENSG00000088881	4.41765	2.01748	1.01256	2.08226e-07
EBNA1BP2	1	complement(43164175..43270936)	ENSG00000117395	25.6991	1.81074	0.856581	0
EBP	X	48521158..48528716	ENSG00000147155	24.0264	2.61932	1.38919	0
ECE2	3	184249650..184293031	ENSG00000145194	1.90956	3.24179	1.69679	2.71616e-12
ECI2	6	complement(4115689..4135597)	ENSG00000198721	16.6795	-1.86506	-0.89922	0
ECT2	3	172750682..172821474	ENSG00000114346	10.6579	-2.31649	-1.21194	0
EDEM3	1	complement(184690231..184754913)	ENSG00000116406	3.31433	-1.54632	-0.62884	0.000829152
EDF1	9	complement(136862119..136866286)	ENSG00000107223	186.316	3.16383	1.66167	0
EDIL3	5	complement(83940554..84384793)	ENSG00000164176	5.15666	-2.05841	-1.04153	1.68674e-09
EDN2	1	complement(41478775..41484673)	ENSG00000127129	31.0539	-2.04238	-1.03025	0
EEA1	12	complement(92770637..92929331)	ENSG00000102189	5.61126	-1.80542	-0.852338	0
EEF1B2	2	206159585..206162928	ENSG00000114942	211.303	1.50981	0.594368	0
EEF1D	8	complement(143579697..143599541)	ENSG00000104529	46.336	1.40231	0.487805	2.96822e-08
EEF1G	11	complement(62559601..62574086)	ENSG00000254772	630.552	1.3044	0.38339	0.000205095
EEF2	19	complement(3976056..3985469)	ENSG00000167658	1219.09	1.88819	0.917003	0
EFCAB14	1	complement(46675159..46719064)	ENSG00000159658	17.028	-1.69867	-0.764404	0
EFCAB7	1	63523372..63572693	ENSG00000203965	1.19361	-2.85874	-1.51538	0.00359691
EFEMP2	11	complement(65866441..65873592)	ENSG00000172638	88.3148	1.68172	0.74994	0
EFHC1	6	52362123..52529886	ENSG00000096093	1.81984	-1.88658	-0.915774	1.32244e-07
EFHD2	1	15409895..15430343	ENSG00000142634	18.708	1.8562	0.892354	0
EFR3A	8	131904088..132013642	ENSG00000132294	8.87591	-1.48867	-0.57402	7.14678e-06
EGFL7	9	136658856..136672678	ENSG00000172889	5.63623	2.52571	1.33669	2.71616e-12
EGFR	7	55019021..55211628	ENSG00000146648	49.628	-1.62608	-0.701402	0
EGLN1	1	complement(231363751..231425044)	ENSG00000135766	10.8796	1.38155	0.466285	0.00013993
EGLN2	19	40798996..40808433	ENSG00000269858	10.7832	1.71541	0.778551	0
EGR1	5	138465490..138469315	ENSG00000120738	3.0885	2.24236	1.16502	0.0067871
EHBP1L1	11	65576038..65592650	ENSG00000173442	9.36082	2.9769	1.57381	0
EHD1	11	complement(64851642..64888296)	ENSG00000110047	18.3782	1.31924	0.39971	0.00206328
EHD2	19	47713343..47743134	ENSG00000024422	110.55	1.52992	0.613454	0
EHD4	15	complement(41895939..41972578)	ENSG00000103966	4.51201	1.46497	0.550874	0.000177279
EHMT2	6	complement(31879759..31897687)	ENSG00000204371	13.6281	1.34136	0.423697	0.00100247
EID1	15	48877886..48880183	ENSG00000255302	78.4272	-1.48676	-0.572167	3.7483e-10
EIF1	17	41688885..41692668	ENSG00000173812	80.3615	1.36274	0.446507	4.28608e-06
EIF1AY	Y	20575725..20593154	ENSG00000198692	6.34974	-2.4431	-1.28871	0
EIF2AK1	7	complement(6022244..6059230)	ENSG00000086232	30.3055	-1.35637	-0.439749	8.69617e-05
EIF2AK2	2	complement(37099210..37157065)	ENSG00000055332	6.14456	-2.46918	-1.30403	0
EIF2AK3	2	complement(88556741..88627576)	ENSG00000172071	5.33255	-2.02243	-1.01609	7.37709e-09
EIF2AK4	15	39934146..40035591	ENSG00000128829	5.98058	-1.33969	-0.421899	0.0266234
EIF2B4	2	complement(27364352..27370486)	ENSG00000115211	7.68155	1.36156	0.445263	0.025083
EIF2S3	X	24054716..24077971	ENSG00000130741	44.7239	-1.74499	-0.803221	0
EIF3B	7	2354086..2380745	ENSG00000106263	31.8585	1.58967	0.668732	0
EIF3G	19	complement(10115017..10119918)	ENSG00000130811	39.6118	2.04147	1.02961	0
EIF3I	1	32221928..32231604	ENSG00000084623	181.792	1.28519	0.361982	0.00482537
EIF3J	15	44537057..44563029	ENSG00000104131	13.1184	-1.86115	-0.896191	0
EIF3L	22	37848868..37889407	ENSG00000100129	123.923	-1.3144	-0.394404	0.000223126
EIF4A1	17	7572706..7579005	ENSG00000161960	160.271	1.35873	0.442259	1.32923e-06
EIF4A3	17	complement(80135214..80147183)	ENSG00000141543	13.9453	1.51324	0.59764	1.04599e-08
EIF4E2	2	232550052..232583644	ENSG00000135930	12.8241	-1.35501	-0.438302	0.00149025
EIF4EBP1	8	38030341..38060365	ENSG00000187840	113.396	2.09097	1.06418	0
EIF4EBP2	10	70404379..70428618	ENSG00000148730	22.2099	-1.61258	-0.689373	0
EIF4G1	3	184314495..184335358	ENSG00000114867	103.811	1.98971	0.992557	0
EIF4G2	11	complement(10797050..10809110)	ENSG00000110321	115.656	-1.46965	-0.555473	5.43232e-12
EIF4H	7	74174245..74197101	ENSG00000106682	144.856	1.69491	0.761207	0
EIF6	20	complement(35278907..35284985)	ENSG00000242372	140.098	2.06608	1.0469	0
ELAVL1	19	complement(7958579..8005659)	ENSG00000066044	12.1929	1.30628	0.385468	0.0249817
ELF3	1	202007945..202017188	ENSG00000163435	3.40869	-8.4761	-3.0834	0
ELMOD2	4	140524158..140553770	ENSG00000179387	3.90746	-3.14497	-1.65305	0
ELOB	16	complement(2771414..2777297)	ENSG00000103363	182.221	1.83437	0.875286	0
ELOF1	19	complement(11551147..11559236)	ENSG00000130165	15.4443	2.60369	1.38056	0
ELOVL1	1	complement(43363397..43368074)	ENSG00000066322	68.3156	1.88037	0.911015	0
ELOVL2	6	complement(10980759..11044314)	ENSG00000197977	2.91997	-2.04834	-1.03446	0.000783021
ELOVL7	5	complement(60751791..60844389)	ENSG00000164181	4.57933	-2.14042	-1.0979	2.2009e-08
ELP2	18	36129444..36180556	ENSG00000134759	5.42164	-1.55648	-0.638289	3.04943e-08
EMB	5	complement(50396192..50443248)	ENSG00000170571	26.0876	-2.44227	-1.28822	0
EMC10	19	50476400..50490870	ENSG00000161671	7.88475	2.1097	1.07704	0
EMC6	17	3668815..3669668	ENSG00000127774	35.7694	2.25515	1.17322	0
EMC8	16	complement(85771758..85799608)	ENSG00000131148	12.5716	2.12872	1.08999	0
EMC9	14	complement(24138959..24141588)	ENSG00000100908	12.2299	2.3774	1.24938	5.43232e-12
EMD	X	154379197..154381523	ENSG00000102119	50.3981	1.42042	0.506317	1.35662e-06
EMG1_1	12	6970893..6979941	ENSG00000126749	4.98038	1.42349	0.509436	0.0124346
EMG1_2	12	6970921..6997428	ENSG00000268439	5.98901	2.2254	1.15406	0.00762829
EML1	14	99737693..99942060	ENSG00000066629	7.21749	-1.51265	-0.597075	3.03955e-07
EML2	19	complement(45606994..45645629)	ENSG00000125746	3.12187	1.73493	0.794881	6.61179e-05
EML3	11	complement(62602218..62612765)	ENSG00000149499	12.1989	1.90727	0.931508	0
EML5	14	complement(88612431..88792752)	ENSG00000165521	1.3993	-1.89398	-0.92142	0.000461852
EMP3	19	48321509..48330553	ENSG00000142227	141.943	2.55859	1.35535	0
ENAH	1	complement(225486835..225653142)	ENSG00000154380	8.25543	1.56046	0.641973	0
ENDOD1	11	95089810..95132645	ENSG00000149218	12.5526	1.5107	0.595213	6.39602e-08
ENKD1	16	complement(67662945..67667265)	ENSG00000124074	4.18507	2.03773	1.02696	0.00265651
ENO2	12	6913745..6923698	ENSG00000111674	57.9145	1.54852	0.630891	0
ENPP2	8	complement(119557086..119673453)	ENSG00000136960	26.8286	-1.96333	-0.973302	0
ENPP5	6	complement(46159187..46170971)	ENSG00000112796	2.84099	-2.21929	-1.1501	0.000180515
ENTPD4	8	complement(23385783..23457695)	ENSG00000197217	12.0677	1.40772	0.493364	1.15031e-05
ENTPD6	20	25195693..25226729	ENSG00000197586	18.4367	1.58313	0.662777	0
ENTPD7	10	99659506..99706240	ENSG00000198018	4.34776	2.4217	1.27602	3.25939e-09
EPAS1	2	46293667..46386703	ENSG00000116016	20.5894	1.63648	0.710597	0
EPB41	1	28887091..29120046	ENSG00000159023	3.80587	-1.53016	-0.613682	1.29932e-05
EPB41L2	6	complement(130839347..131063322)	ENSG00000079819	10.3624	-1.71146	-0.775225	0
EPB41L3	18	complement(5392381..5630700)	ENSG00000082397	10.9771	1.512	0.596461	4.07424e-11
EPDR1	7	37683843..37951941	ENSG00000086289	22.3605	-1.48581	-0.571254	2.00785e-06
EPHA2	1	complement(16124337..16156087)	ENSG00000142627	65.9685	3.12958	1.64597	0
EPHA4	2	complement(221418027..221574202)	ENSG00000116106	3.18634	-1.75568	-0.812027	0.000262529
EPHA5	4	complement(65319563..65670495)	ENSG00000145242	3.082	-2.05899	-1.04194	0
EPHB2	1	22710839..22921500	ENSG00000133216	16.0901	1.36647	0.450454	8.30646e-06
EPHX2	8	27490779..27545564	ENSG00000120915	5.93157	-1.94708	-0.961315	2.55186e-07
EPM2AIP1	3	complement(36985043..36993168)	ENSG00000178567	3.54197	-1.6729	-0.742348	8.78175e-07
EPN1	19	55675226..55709858	ENSG00000063245	9.78863	1.60693	0.684311	0
EPS15	1	complement(51354263..51519328)	ENSG00000085832	7.86384	-1.77692	-0.82938	0
EPS8	12	complement(15620158..15882329)	ENSG00000151491	11.3444	-1.51047	-0.594997	1.39176e-07
ERAP1	5	complement(96760810..96808100)	ENSG00000164307	7.04821	-1.84978	-0.887354	0
ERAP2	5	96875939..96919716	ENSG00000164308	16.6143	-1.47772	-0.563373	1.29289e-08
ERBB4	2	complement(211375717..212538841)	ENSG00000178568	1.26323	-2.10307	-1.07249	1.78324e-06
ERBIN	5	65926475..66082549	ENSG00000112851	6.44666	-1.95628	-0.968109	0
ERCC1	19	complement(45407333..45478828)	ENSG00000012061	16.8838	1.78893	0.839096	0
ERCC2	19	complement(45349837..45370918)	ENSG00000104884	18.8577	2.52297	1.33512	0
ERCC6	10	complement(49455368..49539538)	ENSG00000225830	11.3666	-1.78856	-0.838795	0
ERCC6L2	9	95875701..96014571	ENSG00000182150	2.15631	-2.03099	-1.02219	1.77667e-07
ERF	19	complement(42247572..42255157)	ENSG00000105722	24.7958	2.65603	1.40927	0
ERGIC1	5	172834275..172952685	ENSG00000113719	46.1563	1.62598	0.701308	0
ERGIC2	12	complement(29337352..29381189)	ENSG00000087502	10.4532	-1.52783	-0.61148	1.85639e-07
ERGIC3	20	35542021..35557634	ENSG00000125991	58.5808	1.82266	0.866046	0
ERI3	1	complement(44221070..44355260)	ENSG00000117419	19.0618	1.3848	0.469673	0.00171812
ERICH5	8	98064311..98093610	ENSG00000177459	12.7487	-2.30611	-1.20546	8.69171e-11
ERLEC1	2	53787044..53818819	ENSG00000068912	27.607	-1.42254	-0.508464	6.21992e-05
ERLIN1	10	complement(100150094..100188334)	ENSG00000107566	14.8291	-1.33864	-0.420772	0.00653774
ERLIN2	8	37736599..37759101	ENSG00000147475	9.83347	-1.33515	-0.417004	0.00567081
ERMAP	1	42817124..42844989	ENSG00000164010	6.20852	-1.55829	-0.639964	0.000158548
ERMARD	6	169751622..169781584	ENSG00000130023	3.30444	-1.73014	-0.790889	0.0404375
ERP29	12	112013316..112023451	ENSG00000089248	55.9855	1.93002	0.948616	0
ERRFI1	1	complement(8004404..8026308)	ENSG00000116285	5.87618	1.82224	0.865711	5.70394e-11
ESCO1	18	complement(21529281..21600884)	ENSG00000141446	3.0851	-2.04815	-1.03432	6.86237e-06
ESCO2	8	27771949..27812640	ENSG00000171320	2.08337	-3.2593	-1.70456	1.08646e-11
ESYT2	7	complement(158730995..158830253)	ENSG00000117868	27.1631	-1.46078	-0.546735	3.18877e-09
ETAA1	2	67397319..67410545	ENSG00000143971	5.11532	-1.94997	-0.963454	5.86929e-05
ETFB	19	complement(51345169..51366418)	ENSG00000105379	16.6181	1.99242	0.994524	0
ETNK1	12	22625075..22690665	ENSG00000139163	4.99604	-1.76263	-0.817726	2.4118e-06
ETS1	11	complement(128458761..128587558)	ENSG00000134954	11.6386	1.69031	0.757288	0
ETS2	21	38805307..38824955	ENSG00000157557	16.9392	-2.89612	-1.53412	0
ETV1	7	complement(13891228..13991425)	ENSG00000006468	2.59883	1.46853	0.554373	0.00336812
ETV5	3	complement(186046308..186110318)	ENSG00000244405	7.09279	3.03569	1.60202	0
EVA1A	2	complement(75469302..75569722)	ENSG00000115363	20.8263	2.41318	1.27094	0
EVA1B	1	complement(36322031..36324154)	ENSG00000142694	6.56983	4.6238	2.20908	1.53463e-09
EVC	4	5711197..5814305	ENSG00000072840	22.5438	-1.79966	-0.847725	0
EXOC1	4	55853616..55905034	ENSG00000090989	7.11941	-2.01362	-1.00979	0
EXOC2	6	complement(485133..693111)	ENSG00000112685	8.69748	-1.65018	-0.722627	6.13037e-09
EXOC4	7	133253073..134066589	ENSG00000131558	7.1663	-1.42719	-0.513177	6.74832e-05
EXOC5	14	complement(57200507..57269008)	ENSG00000070367	4.27396	-1.47503	-0.560742	2.10947e-05
EXOC6	10	92834713..93059493	ENSG00000138190	3.46451	-1.99023	-0.992935	9.14632e-07
EXOC6B	2	complement(72175984..72826041)	ENSG00000144036	5.07298	-1.47883	-0.564457	2.38521e-05
EXOG	3	38496127..38542161	ENSG00000157036	3.58454	-2.87011	-1.52111	0
EXOSC1	10	complement(97436142..97446017)	ENSG00000171311	10.1889	-2.17291	-1.11963	5.43232e-12
EXOSC4	8	144078626..144080647	ENSG00000178896	13.3752	2.0704	1.04991	0
EXOSC9	4	121801317..121817021	ENSG00000123737	9.14435	-1.57372	-0.654181	5.92734e-07
EXT1	8	complement(117794490..118111853)	ENSG00000182197	46.1413	1.33052	0.41199	5.65478e-05
EYA3	1	complement(27970344..28088696)	ENSG00000158161	3.92332	-1.58183	-0.661597	0.00022828
EYA4	6	133240598..133532120	ENSG00000112319	1.07151	-2.75576	-1.46245	0.000133737
EZH1	17	complement(42700275..42745049)	ENSG00000108799	5.70468	-1.62408	-0.699626	0.000623552
EZR	6	complement(158765741..158819412)	ENSG00000092820	195.098	1.60082	0.678813	0
F2R	5	76716043..76735781	ENSG00000181104	63.8316	1.36508	0.448981	4.54866e-06
F3	1	complement(94529225..94541800)	ENSG00000117525	105.22	1.58504	0.66452	0
F8A1	X	154886349..154888061	ENSG00000277203	10.4542	1.67424	0.743511	0.00350162
F8A3	X	complement(155456914..155458672)	ENSG00000277150	13.2667	1.52667	0.610392	0.000398206
FAAP100	17	complement(81539885..81553961)	ENSG00000185504	13.1325	1.9713	0.979147	0
FAAP20	1	complement(2184461..2212720)	ENSG00000162585	2.76235	2.48218	1.31161	0
FABP5	8	81280363..81284777	ENSG00000164687	9.89817	1.57022	0.65097	0.0393518
FADD	11	70203163..70207390	ENSG00000168040	33.6819	1.48355	0.569058	3.14396e-07
FADS2	11	61792980..61867354	ENSG00000134824	34.9693	1.47217	0.557941	1.6297e-11
FAF2	5	176447628..176510074	ENSG00000113194	14.9429	-1.38578	-0.470703	0.000197335
FAH	15	80152490..80186946	ENSG00000103876	8.0908	1.33443	0.416219	0.0212385
FAM109A	12	complement(111360651..111369121)	ENSG00000198324	4.07293	1.95743	0.968963	1.1024e-05
FAM110B	8	57994509..58204279	ENSG00000169122	2.48693	1.75821	0.814105	0.0315454
FAM111A	11	59142748..59155039	ENSG00000166801	8.62171	-1.92636	-0.945881	0
FAM122B	X	complement(134769566..134797232)	ENSG00000156504	7.58842	-1.54562	-0.628182	5.37599e-05
FAM126A	7	complement(22889371..23014130)	ENSG00000122591	3.3711	-1.6344	-0.708763	2.69715e-09
FAM129A	1	complement(184790724..184974550)	ENSG00000135842	6.54614	-1.3504	-0.433388	0.0330619
FAM129B	9	complement(127505339..127578989)	ENSG00000136830	194.882	2.20759	1.14247	0
FAM131B	7	complement(143353400..143362770)	ENSG00000159784	1.90491	1.79105	0.840805	0.00270442
FAM13A	4	complement(88725955..89111398)	ENSG00000138640	1.94416	-1.91087	-0.934229	2.17293e-10
FAM13B	5	complement(137937960..138051961)	ENSG00000031003	6.19134	-2.1124	-1.07888	0
FAM13C	10	complement(59246129..59363181)	ENSG00000148541	3.73182	-1.97341	-0.980694	2.71616e-11
FAM149B1	10	73168166..73244504	ENSG00000138286	5.15101	-1.9287	-0.94763	0
FAM156A	X	complement(52926402..52995472)	ENSG00000268350	2.47342	2.55104	1.35109	0.00108482
FAM156B	X	52891306..52908560	ENSG00000179304	6.25484	-3.2876	-1.71704	7.05468e-08
FAM160B1	10	114821744..114899832	ENSG00000151553	7.1246	-1.64209	-0.715535	7.1761e-09
FAM162A	3	122384176..122412334	ENSG00000114023	22.6306	1.87471	0.906669	0
FAM171A1	10	complement(15211643..15371062)	ENSG00000148468	21.0202	1.31798	0.398334	0.0118649
FAM171A2	17	complement(44353215..44363875)	ENSG00000161682	3.16885	1.81259	0.858055	0.00304326
FAM171B	2	186693971..186765965	ENSG00000144369	2.85276	-3.12986	-1.6461	0
FAM172A	5	complement(93618069..94111699)	ENSG00000113391	6.58634	-1.51955	-0.603644	0.000195313
FAM173A	16	720581..722601	ENSG00000103254	5.69483	3.14954	1.65514	6.51879e-11
FAM189B	1	complement(155247205..155255483)	ENSG00000160767	17.1345	1.50468	0.589458	8.33046e-09
FAM192A	16	complement(57152466..57186116)	ENSG00000172775	16.8952	-1.35994	-0.443542	0.00356091
FAM198B	4	complement(158124474..158173318)	ENSG00000164125	5.73145	-2.70664	-1.4365	0
FAM199X	X	104166620..104195902	ENSG00000123575	5.09079	-1.91566	-0.937841	0
FAM204A	10	complement(118297930..118342328)	ENSG00000165669	1.40002	-1.75975	-0.815369	2.93033e-06
FAM207A	21	44940010..44976989	ENSG00000160256	6.69558	3.52624	1.81813	6.38298e-10
FAM208A	3	complement(56620133..56683237)	ENSG00000163946	7.31774	-1.75119	-0.808333	0
FAM208B	10	5684838..5763740	ENSG00000108021	4.7262	-1.55754	-0.639268	1.64895e-07
FAM20C	7	192969..260745	ENSG00000177706	14.9247	2.2737	1.18504	0
FAM210A	18	complement(13663347..13726663)	ENSG00000177150	5.52025	-1.52932	-0.612887	0.00171691
FAM213A	10	80407829..80437115	ENSG00000122378	18.7543	1.34459	0.427168	0.000333355
FAM213B	1	2586491..2591469	ENSG00000157870	15.6881	1.51666	0.6009	1.20991e-07
FAM214A	15	complement(52581317..52709817)	ENSG00000047346	4.19069	-2.52199	-1.33456	0
FAM219A	9	complement(34398184..34458570)	ENSG00000164970	9.22575	1.60546	0.682987	4.19457e-08
FAM234A	16	234546..268971	ENSG00000167930	45.2382	1.55209	0.634217	0
FAM3A	X	complement(154506159..154516242)	ENSG00000071889	11.4704	1.79619	0.84494	0
FAM3C	7	complement(121348851..121396364)	ENSG00000196937	17.2129	-1.68691	-0.754386	5.43232e-12
FAM49A	2	complement(16549459..16666331)	ENSG00000197872	1.27675	-3.9127	-1.96816	4.4167e-05
FAM50A	X	154444126..154450654	ENSG00000071859	44.5858	1.32184	0.402549	0.00263147
FAM50B	6	3849386..3851317	ENSG00000145945	9.38122	1.53703	0.620141	0.00325723
FAM53C	5	138331935..138349729	ENSG00000120709	10.3653	-1.37661	-0.461125	0.00122249
FAM57A	17	732412..742972	ENSG00000167695	26.7077	2.29297	1.19721	0
FAM69A	1	complement(92832737..92961522)	ENSG00000154511	7.98383	-2.25399	-1.17248	6.7904e-11
FAM83D	20	38926312..38953106	ENSG00000101447	13.2521	-1.48138	-0.566941	0.00147857
FAM83G	17	complement(18968789..19004804)	ENSG00000188522	6.67212	2.13447	1.09388	0
FAM84B	8	complement(126552442..126558393)	ENSG00000168672	89.0629	-1.42085	-0.506755	5.44862e-09
FAM89B	11	65572349..65574198	ENSG00000176973	32.374	1.90899	0.932808	0
FAM8A1	6	17600355..17611719	ENSG00000137414	7.43287	-2.5246	-1.33605	0
FAM91A1	8	123768456..123815452	ENSG00000176853	6.24677	-1.43508	-0.52113	0.000997669
FAM96A	15	complement(64072559..64094018)	ENSG00000166797	11.4826	-1.85632	-0.892443	2.73837e-06
FAM96B	16	complement(66932055..66934423)	ENSG00000166595	42.4776	1.49867	0.583681	2.03137e-06
FAM98B	15	38454127..38487710	ENSG00000171262	3.56548	-1.63032	-0.705158	0.0106981
FANCD2	3	10026414..10101930	ENSG00000144554	3.18831	-1.77765	-0.82997	5.35347e-05
FANCI	15	89243949..89317261	ENSG00000140525	9.80117	-1.97191	-0.97959	0
FANCL	2	complement(58159243..58241372)	ENSG00000115392	8.61265	-2.01089	-1.00784	7.82988e-07
FAP	2	complement(162170684..162245151)	ENSG00000078098	8.8143	-1.39747	-0.48282	0.000935294
FAR1	11	13668670..13732346	ENSG00000197601	9.1093	-1.71308	-0.776594	0
FARSA	19	complement(12922479..12934037)	ENSG00000179115	40.2896	1.75857	0.814407	0
FASN	17	complement(82078333..82098332)	ENSG00000169710	43.7174	2.77306	1.47148	0
FASTK	7	complement(151076593..151080866)	ENSG00000164896	20.0315	1.89456	0.921866	0
FAT3	11	92352096..92896470	ENSG00000165323	3.06151	-1.51607	-0.600335	5.739e-07
FAT4	4	125316399..125492932	ENSG00000196159	2.54824	-1.85383	-0.89051	0
FAU	11	complement(65120628..65122473)	ENSG00000149806	206.24	1.82297	0.866292	0
FAXDC2	5	complement(154818491..154859252)	ENSG00000170271	4.82426	-4.33892	-2.11734	0
FBL	19	complement(39834458..39846414)	ENSG00000105202	57.609	1.75591	0.812223	0
FBLN7	2	112138385..112188216	ENSG00000144152	2.15339	1.72388	0.785662	0.00477986
FBRS	16	30658431..30670814	ENSG00000156860	12.5985	1.71281	0.776363	0
FBRSL1	12	132489551..132585188	ENSG00000112787	4.65308	2.11968	1.08385	0
FBXL12	19	complement(9810267..9827816)	ENSG00000127452	6.41384	1.97337	0.980661	1.621e-07
FBXL14	12	complement(1565993..1594165)	ENSG00000171823	6.19436	1.72918	0.790085	0.00413221
FBXL15	10	102419189..102423136	ENSG00000107872	3.58707	2.26057	1.17668	0.000152878
FBXL18	7	complement(5431335..5513798)	ENSG00000155034	3.1434	2.04052	1.02894	1.48981e-07
FBXL19	16	30923055..30948783	ENSG00000099364	8.90187	2.02959	1.02119	0
FBXL20	17	complement(39252644..39402523)	ENSG00000108306	2.49332	-1.54166	-0.624485	0.000532407
FBXL4	6	complement(98868538..98948006)	ENSG00000112234	3.1958	-1.6424	-0.715805	1.4322e-05
FBXL5	4	complement(15604539..15681679)	ENSG00000118564	24.7289	-1.82713	-0.869579	0
FBXL6	8	complement(144355431..144359376)	ENSG00000182325	6.46372	2.23775	1.16205	2.71616e-12
FBXO17	19	complement(38941401..38975910)	ENSG00000269190	5.92307	1.9435	0.958656	2.25441e-09
FBXO28	1	224114087..224162047	ENSG00000143756	5.81092	-1.75897	-0.814728	4.88909e-10
FBXO30	6	complement(145793502..145814753)	ENSG00000118496	2.29005	-1.65569	-0.727431	0.015796
FBXO32	8	complement(123497889..123541206)	ENSG00000156804	77.2296	-1.55375	-0.635755	0
FBXO33	14	complement(39397669..39432500)	ENSG00000165355	7.77503	-1.79112	-0.840865	1.21945e-05
FBXO9	6	53051991..53100873	ENSG00000112146	6.85829	-1.57417	-0.654591	2.1273e-08
FBXW4	10	complement(101610664..101695295)	ENSG00000107829	8.43535	1.44102	0.527086	0.00016398
FBXW5	9	complement(136940435..136944696)	ENSG00000159069	45.9414	1.34289	0.425346	0.000184795
FBXW9	19	complement(12688053..12696643)	ENSG00000132004	9.04277	1.8869	0.916017	2.11042e-06
FCF1	14	74713144..74738620	ENSG00000119616	10.5012	-1.82702	-0.86949	0
FCGRT	19	49506816..49526333	ENSG00000104870	14.3198	1.36445	0.448317	0.0023389
FDPS	1	155308748..155320666	ENSG00000160752	35.7136	1.72543	0.786958	0
FDX2	19	complement(10310045..10316015)	ENSG00000267673	14.6784	1.74419	0.802558	1.06107e-07
FER	5	108747822..109196841	ENSG00000151422	1.85822	-1.70658	-0.771105	0.000799036
FEZ2	2	complement(36531805..36646087)	ENSG00000171055	6.79328	-1.45505	-0.541074	0.000179342
FGF1	5	complement(142592178..142698070)	ENSG00000113578	1.98468	2.149	1.10367	0.0255229
FGF5	4	80266599..80336680	ENSG00000138675	10.469	1.79588	0.844691	0
FGFR1	8	complement(38411138..38468834)	ENSG00000077782	13.6027	1.43518	0.521235	1.98796e-08
FGFRL1	4	1009936..1026897	ENSG00000127418	27.0728	1.69914	0.764802	0
FHL1	X	136146702..136211359	ENSG00000022267	11.6156	-1.44236	-0.528429	1.9428e-05
FHL3	1	complement(37996770..38005606)	ENSG00000183386	22.5001	1.58785	0.667073	4.43277e-09
FIBP	11	complement(65883741..65888539)	ENSG00000172500	28.9286	1.8206	0.864415	0
FILIP1L	3	complement(99830141..100114513)	ENSG00000168386	32.9971	-1.95575	-0.967723	0
FIS1	7	complement(101239458..101252316)	ENSG00000214253	48.1111	3.06467	1.61573	0
FITM2	20	complement(44302838..44311169)	ENSG00000197296	4.26756	-1.7463	-0.804305	0.00190348
FJX1	11	35618419..35620868	ENSG00000179431	15.8241	2.20806	1.14278	0
FKBP10	17	41812680..41823217	ENSG00000141756	78.1043	1.37332	0.45767	1.08878e-06
FKBP11	12	complement(48921518..48926474)	ENSG00000134285	9.60721	1.72371	0.785518	6.6608e-06
FKBP1A	20	complement(1368978..1393172)	ENSG00000088832	243.374	-1.27903	-0.355054	0.0046771
FKBP2	11	64241003..64244132	ENSG00000173486	34.9422	2.06365	1.0452	0
FKBP4	12	2794953..2805423	ENSG00000004478	16.7624	1.58377	0.663358	2.71616e-12
FKBP8	19	complement(18531751..18544077)	ENSG00000105701	129.613	2.51539	1.33078	0
FKTN	9	105558130..105641118	ENSG00000106692	4.13131	-1.84517	-0.883755	1.90131e-11
FLG	1	complement(152302175..152325203)	ENSG00000143631	1.00231	1.86048	0.895671	0.000306594
FLII	17	complement(18244836..18258916)	ENSG00000177731	51.0103	1.56136	0.642805	0
FLNA	X	complement(154348524..154374638)	ENSG00000196924	568.855	2.17015	1.11779	0
FLNB	3	58008400..58172251	ENSG00000136068	62.5614	1.72073	0.783021	0
FLNC	7	128830377..128859274	ENSG00000128591	133.159	1.82691	0.869408	0
FLOT2	17	complement(28879335..28897679)	ENSG00000132589	39.0133	1.52586	0.609625	1.35808e-11
FLYWCH2	16	2883186..2899382	ENSG00000162076	12.6976	2.23362	1.15938	1.35808e-10
FMNL2	2	152335237..152649834	ENSG00000157827	12.8001	-1.74712	-0.80498	0
FMNL3	12	complement(49636499..49708165)	ENSG00000161791	4.25068	1.49292	0.578137	3.33194e-07
FMR1	X	147911951..147951125	ENSG00000102081	5.21796	-2.17398	-1.12034	0
FN3K	17	82735575..82751197	ENSG00000167363	3.09844	1.99856	0.998962	0.000238603
FN3KRP	17	82716683..82730328	ENSG00000141560	11.2757	1.41531	0.501118	0.00480486
FNBP4	11	complement(47716517..47767443)	ENSG00000109920	5.99302	-2.13879	-1.0968	0
FNDC10	1	complement(1598012..1600096)	ENSG00000228594	38.3261	1.77569	0.828379	0
FNTA	8	43034194..43085788	ENSG00000168522	5.37119	-1.39857	-0.483951	0.00312106
FNTB	14	64986720..65062652	ENSG00000257365	9.58558	-1.40911	-0.49478	0.0154247
FOLR3	11	72114869..72139892	ENSG00000110203	27.2371	1.63031	0.705151	2.51788e-09
FOPNL	16	complement(15865720..15888625)	ENSG00000133393	13.5019	-2.26169	-1.1774	0
FOSL1	11	complement(65892049..65900573)	ENSG00000175592	27.4511	3.86524	1.95056	0
FOXD1	5	complement(73444827..73448527)	ENSG00000251493	15.8986	2.21517	1.14742	0
FOXF2	6	1389834..1395597	ENSG00000137273	11.5474	-1.49439	-0.57956	0.00891859
FOXK2	17	82519713..82644662	ENSG00000141568	10.1555	1.45512	0.541137	4.05697e-07
FOXL1	16	86576368..86582160	ENSG00000176678	1.84711	2.7557	1.46242	0.00084498
FOXO1	13	complement(40469953..40666597)	ENSG00000150907	3.21599	-2.18152	-1.12533	1.50774e-08
FOXP2	7	114086327..114693772	ENSG00000128573	0.569205	-3.49396	-1.80486	1.74598e-07
FOXP4	6	41546426..41602384	ENSG00000137166	8.95028	2.07883	1.05577	0
FPGS	9	127794597..127814327	ENSG00000136877	26.0117	2.1605	1.11137	0
FPGT	1	74198212..74234086	ENSG00000254685	2.15525	-2.74458	-1.45658	0.000361354
FRA10AC1	10	complement(93667883..93702572)	ENSG00000148690	3.03402	-1.9593	-0.970339	7.60525e-11
FRMD6	14	51489100..51730727	ENSG00000139926	24.8287	-1.60226	-0.680109	0
FRMD8	11	65386599..65413525	ENSG00000126391	7.09386	1.88099	0.911489	3.22761e-08
FRS2	12	69470349..69579789	ENSG00000166225	6.80251	-2.06561	-1.04657	0
FRY	13	32031300..32299122	ENSG00000073910	0.574004	-2.74914	-1.45898	0.000930312
FRYL	4	complement(48497361..48780322)	ENSG00000075539	2.84358	-1.55264	-0.634727	2.34519e-07
FST	5	53480409..53487134	ENSG00000134363	3.73142	2.85257	1.51226	6.48592e-08
FSTL3	19	676365..683399	ENSG00000070404	98.4301	3.16481	1.66212	0
FTH1	11	complement(61959718..61967660)	ENSG00000167996	1460.32	1.47889	0.564518	0
FTL	19	48965301..48966878	ENSG00000087086	3892.89	-2.47224	-1.30582	0
FTO	16	53701692..54158512	ENSG00000140718	2.23345	-1.40074	-0.48619	0.00458583
FUCA1	1	complement(23845077..23868294)	ENSG00000179163	39.5117	-1.64551	-0.718536	0
FURIN	15	90868592..90883458	ENSG00000140564	62.7806	2.1913	1.13179	0
FUS	16	31180110..31194871	ENSG00000089280	25.2755	1.39694	0.482269	1.92217e-07
FUT11	10	73772291..73780251	ENSG00000196968	10.6553	1.75402	0.810668	0
FXR1	3	180868141..180982753	ENSG00000114416	10.4811	-1.40787	-0.493512	4.46262e-06
FXR2	17	complement(7591230..7614871)	ENSG00000129245	17.9918	1.5333	0.616639	6.00271e-10
FZD2	17	44557459..44559570	ENSG00000180340	43.6765	1.3301	0.411537	0.00321401
FZD4	11	complement(86945679..86955391)	ENSG00000174804	5.56299	1.44621	0.532275	0.000157408
FZD6	8	103298433..103332866	ENSG00000164930	17.4802	-1.53791	-0.620967	1.65794e-08
FZD8	10	complement(35638249..35642278)	ENSG00000177283	3.47075	4.37517	2.12934	0
G2E3	14	30559123..30620063	ENSG00000092140	2.0844	-2.21633	-1.14817	1.20679e-08
G6PD	X	complement(154531391..154547572)	ENSG00000160211	56.8515	1.47975	0.565351	7.60525e-11
GAB1	4	143336762..143474568	ENSG00000109458	1.95981	-2.07074	-1.05015	2.96224e-07
GABARAP	17	complement(7240014..7242770)	ENSG00000170296	96.2151	-1.28781	-0.364915	0.0112731
GABARAPL2	16	75566351..75577881	ENSG00000034713	60.0142	-1.50291	-0.58776	5.54205e-08
GABPA	21	25734570..25772460	ENSG00000154727	6.26347	-2.57576	-1.365	0
GABRE	X	complement(151953124..151974680)	ENSG00000102287	1.80262	-2.70361	-1.43489	2.71616e-12
GADD45A	1	67685061..67688338	ENSG00000116717	21.6548	1.48516	0.570615	5.82112e-06
GADD45GIP1	19	complement(12953119..12957236)	ENSG00000179271	51.2903	3.6534	1.86924	0
GALC	14	complement(87837820..87993665)	ENSG00000054983	7.15793	-2.16443	-1.11399	0
GALE	1	complement(23795599..23800804)	ENSG00000117308	20.7634	2.07369	1.0522	0
GALK1	17	complement(75751594..75765711)	ENSG00000108479	11.8139	2.75295	1.46098	0
GALNS	16	complement(88813734..88856970)	ENSG00000141012	4.76667	1.64147	0.714991	5.51381e-10
GALNT1	18	35581117..35711834	ENSG00000141429	21.3177	-1.4581	-0.544094	1.73356e-07
GALNT13	2	153871913..154453849	ENSG00000144278	3.87949	-1.59018	-0.669191	0.0289474
GALNT17	7	71132169..71713600	ENSG00000185274	7.85403	2.23449	1.15994	0
GALNT18	11	complement(11270876..11622005)	ENSG00000110328	7.90577	2.50906	1.32715	0
GALNT2	1	230057990..230282124	ENSG00000143641	87.8677	1.42654	0.512524	8.93617e-10
GALNT5	2	157257598..157314211	ENSG00000136542	2.15497	-1.7958	-0.844628	0.00663218
GALNT7	4	173168753..173323967	ENSG00000109586	10.4498	-2.04523	-1.03226	0
GAPVD1	9	125261794..125367207	ENSG00000165219	3.0887	-1.61439	-0.690991	7.65224e-08
GARS	7	30594681..30634033	ENSG00000106105	40.2827	1.66388	0.734552	0
GAS2L1	22	29306582..29312785	ENSG00000185340	4.49054	2.03141	1.02248	0
GAS2L3	12	100573683..100628286	ENSG00000139354	2.25799	-2.5771	-1.36575	3.66682e-10
GAS5	1	complement(173863900..173868882)	ENSG00000234741	41.5242	1.33854	0.420658	0.000259835
GATAD2A	19	19385826..19508931	ENSG00000167491	12.9553	2.42934	1.28056	0
GATC	12	120446438..120463749	ENSG00000257218	9.33598	-1.68824	-0.755521	4.21738e-05
GATS	7	complement(100200653..100272218)	ENSG00000239521	5.97503	-2.14105	-1.09832	1.46673e-10
GBE1	3	complement(81489699..81762161)	ENSG00000114480	26.2524	-1.46641	-0.552288	1.74568e-08
GBGT1	9	complement(133152948..133163945)	ENSG00000148288	2.83255	2.37873	1.25019	6.86435e-06
GBP2	1	complement(89106132..89150456)	ENSG00000162645	0.833552	-3.31297	-1.72813	0.0422803
GCA	2	162318840..162371595	ENSG00000115271	5.969	-1.57105	-0.651728	0.00183797
GCAT	22	37807905..37817176	ENSG00000100116	6.01283	1.89719	0.923861	0.00019629
GCC2	2	108448561..108509415	ENSG00000135968	4.65733	-1.8417	-0.88104	0
GCFC2	2	complement(75652000..75710989)	ENSG00000005436	4.12252	-2.45464	-1.29551	2.71616e-12
GCLC	6	complement(53497341..53616970)	ENSG00000001084	4.07317	-2.27218	-1.18408	0
GCLM	1	complement(93885205..93909456)	ENSG00000023909	8.5541	-3.03356	-1.60101	0
GCN1	12	complement(120127203..120194710)	ENSG00000089154	20.1892	1.43388	0.519919	1.30729e-08
GDF5	20	complement(35433347..35454746)	ENSG00000125965	4.81488	-1.914	-0.93659	0.00201849
GDI1	X	154436913..154443467	ENSG00000203879	31.0731	1.29218	0.36981	0.00948508
GDI2	10	complement(5765223..5842132)	ENSG00000057608	71.2934	-1.57889	-0.658915	0
GEM	8	complement(94249253..94262350)	ENSG00000164949	24.8573	-1.76946	-0.823306	0
GEN1	2	17753858..17788941	ENSG00000178295	2.05425	-3.25744	-1.70374	0
GFM2	5	complement(74721204..74767371)	ENSG00000164347	7.73489	-1.5429	-0.625646	0.0350753
GFPT1	2	complement(69319769..69387254)	ENSG00000198380	8.80304	-1.44277	-0.528836	7.67538e-06
GGH	8	complement(63015079..63039171)	ENSG00000137563	17.3704	-1.81348	-0.858765	0
GGT7	20	complement(34844720..34872860)	ENSG00000131067	17.8616	1.3957	0.480984	0.000603847
GHDC	17	complement(42188799..42194532)	ENSG00000167925	3.7189	1.84137	0.880779	0.000108944
GID8	20	62938119..62948475	ENSG00000101193	12.1638	-1.35194	-0.435027	0.0262318
GIGYF2	2	232697299..232860575	ENSG00000204120	6.40839	-1.83202	-0.873435	0
GINM1	6	149566294..149591748	ENSG00000055211	25.4944	-1.89465	-0.92193	0
GINS2	16	complement(85676198..85690073)	ENSG00000131153	9.12046	1.46416	0.550077	0.000902036
GINS4	8	41529206..41545046	ENSG00000147536	5.25916	-1.71972	-0.782176	1.02625e-07
GIPC1	19	complement(14477760..14496149)	ENSG00000123159	64.4835	2.2527	1.17165	0
GJA1	6	121435692..121449727	ENSG00000152661	159.867	-2.96353	-1.56732	0
GJC2	1	228149852..228159826	ENSG00000198835	1.80236	3.14944	1.6551	0.0303652
GLIPR2	9	36136536..36163913	ENSG00000122694	10.2067	-1.55401	-0.635994	7.80323e-05
GLMN	1	complement(92246402..92298987)	ENSG00000174842	2.49292	-4.07886	-2.02817	2.94141e-06
GLMP	1	complement(156290089..156295689)	ENSG00000198715	37.6512	1.92958	0.948288	0
GLO1	6	complement(38675925..38703141)	ENSG00000124767	42.4202	-1.89843	-0.92481	0
GLRB	4	157076057..157172090	ENSG00000109738	17.1842	-1.64556	-0.718579	6.7904e-11
GLS	2	190880827..190965552	ENSG00000115419	23.1606	-2.79659	-1.48367	0
GLT8D1	3	complement(52694488..52706032)	ENSG00000016864	20.1587	-1.43761	-0.52367	1.32633e-05
GLYR1	16	complement(4803203..4847342)	ENSG00000140632	21.8046	1.52421	0.608064	2.98778e-11
GMFB	14	complement(54474484..54489196)	ENSG00000197045	9.94994	-2.00897	-1.00646	0
GMIP	19	complement(19629476..19643667)	ENSG00000089639	4.94888	1.59766	0.675962	0.000212518
GMPPB	3	complement(49716844..49723951)	ENSG00000173540	7.18705	1.72982	0.790618	0
GMPS	3	155870536..155944026	ENSG00000163655	7.92822	-1.45631	-0.542318	6.66108e-06
GNA11	19	3094410..3124004	ENSG00000088256	19.2633	1.48346	0.568967	1.47488e-09
GNA13	17	complement(65010715..65056839)	ENSG00000120063	10.1263	-1.4775	-0.563154	2.60809e-05
GNAQ	9	complement(77716087..78031458)	ENSG00000156052	14.1253	-1.64704	-0.719875	0
GNAS	20	58839718..58911192	ENSG00000087460	120.104	1.49273	0.577955	0
GNB1L	22	complement(19783224..19854939)	ENSG00000185838	0.578223	3.92541	1.97284	6.5523e-05
GNB2	7	100673531..100679174	ENSG00000172354	135.246	2.9246	1.54824	0
GNG12	1	complement(67701466..67833467)	ENSG00000172380	100.61	-1.50218	-0.587053	0
GNL2	1	complement(37566816..37595935)	ENSG00000134697	7.31552	1.48496	0.570421	1.08901e-05
GNPAT	1	231241207..231277973	ENSG00000116906	14.5917	-1.36362	-0.447447	0.0426492
GNPDA1	5	complement(141991749..142013041)	ENSG00000113552	19.6585	-2.3618	-1.23989	0
GNPDA2	4	complement(44682200..44726595)	ENSG00000163281	2.7656	-2.13148	-1.09185	9.11792e-06
GNPTAB	12	complement(101745497..101830938)	ENSG00000111670	9.881	-1.33544	-0.417317	0.00506225
GNPTG	16	1351923..1364113	ENSG00000090581	22.2125	1.6082	0.685444	0
GNS	12	complement(64713445..64759447)	ENSG00000135677	72.4203	-1.44007	-0.526135	7.74106e-10
GOLGA1	9	complement(124878357..124948492)	ENSG00000136935	7.3358	-1.94612	-0.960598	0
GOLGA2	9	complement(128255829..128275995)	ENSG00000167110	13.7776	1.3223	0.403049	0.00491704
GOLGA4	3	37243177..37366751	ENSG00000144674	9.2552	-1.37488	-0.459306	0.000234116
GOLGA5	14	92794231..92839963	ENSG00000066455	14.0556	-1.41103	-0.496752	0.0032124
GOLGA8A	15	complement(34379068..34437466)	ENSG00000175265	13.4452	-1.50255	-0.587413	2.14224e-08
GOLGB1	3	complement(121663199..121749767)	ENSG00000173230	11.5552	-1.67707	-0.745941	0
GOLPH3L	1	complement(150646225..150697144)	ENSG00000143457	10.2615	-2.20847	-1.14305	0
GOSR2	17	46923075..46975524	ENSG00000108433	4.08909	1.47581	0.561508	9.2023e-07
GPAA1	8	144082590..144086216	ENSG00000197858	79.9722	2.06679	1.04739	0
GPALPP1	13	44989529..45037669	ENSG00000133114	1.81756	-2.39581	-1.26051	1.08646e-10
GPAM	10	complement(112149864..112215377)	ENSG00000119927	3.66698	-1.52803	-0.611669	5.8446e-05
GPAT4	8	41577187..41625001	ENSG00000158669	11.6795	1.54684	0.629321	3.25939e-11
GPATCH8	17	complement(44395284..44503430)	ENSG00000186566	6.41261	-1.34964	-0.432579	0.0167417
GPBP1	5	57173948..57264679	ENSG00000062194	7.20039	-1.62524	-0.700653	9.43866e-09
GPBP1L1	1	complement(45627304..45688113)	ENSG00000159592	8.43611	-1.52175	-0.605728	2.05407e-07
GPC6	13	93226842..94407401	ENSG00000183098	5.56972	-1.69069	-0.757615	1.12612e-08
GPCPD1	20	complement(5544404..5611026)	ENSG00000125772	1.94633	-1.81428	-0.859397	0.00446893
GPD1L	3	32105689..32168713	ENSG00000152642	4.29829	-1.68999	-0.757016	0.00608897
GPD2	2	156435290..156613735	ENSG00000115159	5.2619	-1.53386	-0.617165	2.62231e-05
GPI	19	34359480..34402156	ENSG00000105220	152.476	1.28924	0.366523	0.00110265
GPKOW	X	complement(49113389..49123801)	ENSG00000068394	15.9194	1.70932	0.773424	4.21038e-05
GPN1	2	27628247..27651508	ENSG00000198522	13.2542	-1.35475	-0.438022	0.0454257
GPR107	9	130053426..130140169	ENSG00000148358	13.218	-1.29719	-0.375389	0.029077
GPR137	11	64270062..64289500	ENSG00000173264	10.4528	1.91896	0.940321	0
GPR89A	1	145607990..145670648	ENSG00000117262	3.91001	-1.77798	-0.830239	0.000335707
GPRASP2	X	102712176..102717733	ENSG00000158301	4.37923	-1.74095	-0.799874	0.0396194
GPRC5A	12	12890782..12917937	ENSG00000013588	64.1409	-1.3431	-0.425566	1.37437e-05
GPRC5B	16	complement(19856691..19886167)	ENSG00000167191	11.2911	-1.90019	-0.926142	0
GPS1	17	82050691..82057470	ENSG00000169727	21.3215	1.54435	0.626997	2.71616e-12
GPS2	17	complement(7311324..7315564)	ENSG00000132522	16.3734	1.63561	0.70983	2.71616e-11
GPSM1	9	136327476..136359605	ENSG00000160360	8.34671	2.17716	1.12245	0
GPSM2	1	108875350..108934545	ENSG00000121957	2.35038	-2.13043	-1.09115	1.18422e-07
GPT2	16	46884378..46931297	ENSG00000166123	7.03671	1.66332	0.734068	2.17293e-11
GPX1	3	complement(49357176..49358600)	ENSG00000233276	256.305	1.92699	0.946346	0
GPX8	5	55160118..55167071	ENSG00000164294	19.0762	-1.36092	-0.444582	0.00325585
GRAMD1A	19	34994784..35026471	ENSG00000089351	8.84842	1.53811	0.621154	2.62517e-08
GRAMD4	22	46576012..46679790	ENSG00000075240	5.76499	1.52062	0.604661	7.61063e-05
GRB2	17	complement(75318076..75405709)	ENSG00000177885	27.2102	-1.38477	-0.469642	2.76833e-05
GRHPR	9	37422666..37436990	ENSG00000137106	16.4581	1.96989	0.978118	0
GRIK5	19	complement(41998321..42069498)	ENSG00000105737	15.4678	1.60421	0.681862	0
GRIN2A	16	complement(9753404..10182754)	ENSG00000183454	0.268025	-4.37387	-2.12891	0.00635795
GRINA	8	143990058..143993415	ENSG00000178719	135.22	1.54089	0.623767	0
GRK6	5	177403204..177442901	ENSG00000198055	14.3894	1.64728	0.720081	0
GRN	17	44345086..44353102	ENSG00000030582	226.648	1.43719	0.523253	1.92847e-10
GRPEL1	4	complement(7058906..7068197)	ENSG00000109519	9.14356	2.07865	1.05565	0
GRWD1	19	48445773..48457022	ENSG00000105447	10.5265	2.41902	1.27442	0
GSDMD	8	143553207..143563062	ENSG00000104518	6.72654	1.52793	0.611583	5.80494e-06
GSDME	7	complement(24698353..24758113)	ENSG00000105928	11.8623	-1.69471	-0.761042	0
GSKIP	14	96363452..96387288	ENSG00000100744	4.52369	-1.83843	-0.878474	0.00148189
GSR	8	complement(30678061..30727926)	ENSG00000104687	15.5769	-1.9247	-0.94463	0
GSS	20	complement(34928430..34955817)	ENSG00000100983	38.518	2.27414	1.18532	0
GSTM2	1	109668022..109709551	ENSG00000213366	2.35384	-2.00885	-1.00637	0.000591099
GSTO1	10	104235356..104267459	ENSG00000148834	104.12	-1.4678	-0.553652	2.7569e-09
GSTP1	11	67583595..67586660	ENSG00000084207	258.546	1.49158	0.576837	0
GTF2A1	14	complement(81175452..81221377)	ENSG00000165417	6.70259	-2.04844	-1.03453	8.14848e-12
GTF2B	1	complement(88852932..88891944)	ENSG00000137947	10.5909	-1.49249	-0.577718	0.01767
GTF2F1	19	complement(6379569..6393981)	ENSG00000125651	37.5613	1.30397	0.382908	0.009481
GTF2I	7	74657667..74760692	ENSG00000263001	28.9394	-1.44408	-0.530148	2.01539e-09
GTF2IP4	7	73154938..73207283	ENSG00000233369	65.6988	-2.51646	-1.3314	0
GTF2IRD1	7	74453790..74602604	ENSG00000006704	12.6936	-1.36821	-0.452289	0.00106108
GTF2IRD2B	7	75092573..75149817	ENSG00000174428	4.29944	-1.71956	-0.782039	0.000716365
GTF3A	13	27424544..27435823	ENSG00000122034	31.2016	1.80411	0.851288	0
GTPBP6	X	complement(304529..318819)	ENSG00000178605	15.3941	1.78055	0.832324	0
GTSE1	22	46296741..46330810	ENSG00000075218	11.8097	-1.43404	-0.520084	0.00047049
GUCY1A2	11	complement(106674012..107018524)	ENSG00000152402	1.51577	-3.23458	-1.69358	0
GUK1	1	228139962..228148984	ENSG00000143774	50.3709	2.14077	1.09813	0
GULP1	2	188291669..188595931	ENSG00000144366	1.01548	-2.94044	-1.55603	5.62653e-08
GUSB	7	complement(65960684..65982314)	ENSG00000169919	38.1499	1.55407	0.636052	0
GYS1	19	complement(48968125..48993310)	ENSG00000104812	40.8656	2.1855	1.12796	0
H1FX	3	complement(129314771..129316277)	ENSG00000184897	69.1376	2.45254	1.29428	0
H2AFV	7	complement(44826791..44848083)	ENSG00000105968	38.1382	-1.77006	-0.823799	0
H3F3B	17	complement(75776434..75785893)	ENSG00000132475	107.974	1.3284	0.409689	8.45142e-05
HABP4	9	96450201..96491336	ENSG00000130956	8.02489	1.72969	0.790512	5.43232e-11
HACD2	3	complement(123490820..123585185)	ENSG00000206527	12.5694	-1.36197	-0.445691	0.00514883
HACD3	15	65530418..65578352	ENSG00000074696	25.5599	-1.31117	-0.390855	0.0130752
HADH	4	107989714..108035175	ENSG00000138796	3.70652	-1.6038	-0.681492	6.05161e-08
HADHB	2	26243170..26290468	ENSG00000138029	31.7608	-1.77818	-0.830404	0
HAGH	16	complement(1795620..1827194)	ENSG00000063854	11.8873	2.42906	1.2804	0
HARS2	5	140691426..140699291	ENSG00000112855	9.74035	-1.73998	-0.799073	3.08799e-05
HAUS1	18	46104332..46128333	ENSG00000152240	10.1966	-2.12629	-1.08834	1.44989e-08
HAUS2	15	42548810..42569994	ENSG00000137814	4.92316	-1.68731	-0.754726	0.0052212
HAUS6	9	complement(19053143..19103119)	ENSG00000147874	4.41526	-1.55892	-0.640545	0.0136919
HBEGF	5	complement(140332843..140346631)	ENSG00000113070	5.57328	2.6988	1.43232	0
HBP1	7	107168961..107202529	ENSG00000105856	17.1282	-2.98461	-1.57754	0
HCFC1	X	complement(153947553..153971807)	ENSG00000172534	12.1948	1.34923	0.432141	0.000352963
HCFC1R1	16	complement(3022620..3024286)	ENSG00000103145	111.355	2.62309	1.39127	0
HCP5	6	31400702..31477506	ENSG00000206337	4.42407	-2.43198	-1.28213	3.43459e-08
HDAC10	22	complement(50245183..50251405)	ENSG00000100429	5.75759	1.69294	0.759534	4.61747e-09
HDAC5	17	complement(44076746..44123702)	ENSG00000108840	6.50347	1.46863	0.554469	7.07865e-06
HDAC7	12	complement(47782722..47833132)	ENSG00000061273	18.0072	2.05419	1.03857	0
HDDC3	15	complement(90929964..90932569)	ENSG00000184508	10.6027	1.77882	0.830924	2.9358e-06
HDGF	1	complement(156742107..156766925)	ENSG00000143321	126.889	-1.43515	-0.521203	1.17881e-09
HDGFL2	19	4472287..4502211	ENSG00000167674	16.4756	1.72996	0.790737	0
HDGFL3	15	complement(83112738..83208018)	ENSG00000166503	2.8019	-1.43744	-0.523505	0.000829943
HDHD5	22	complement(17137511..17165287)	ENSG00000069998	14.0229	2.10011	1.07046	0
HEATR1	1	complement(236549005..236604504)	ENSG00000119285	6.60557	-1.53801	-0.621063	1.14016e-07
HEATR3	16	50065941..50106387	ENSG00000155393	5.60531	-2.62651	-1.39315	0
HEATR5A	14	complement(31291791..31420582)	ENSG00000129493	5.41451	-1.84866	-0.886477	0
HEBP2	6	138403531..138422197	ENSG00000051620	4.23015	1.60241	0.68024	2.32503e-09
HECTD1	14	complement(31100112..31207804)	ENSG00000092148	10.8138	-1.6283	-0.70337	0
HECTD2	10	91409280..91514829	ENSG00000165338	0.699661	-2.66901	-1.41631	0.017928
HECTD3	1	complement(45002540..45011329)	ENSG00000126107	11.9756	1.52173	0.605712	1.94586e-08
HEG1	3	complement(124965710..125055958)	ENSG00000173706	22.8917	-1.67701	-0.745887	0
HEMK1	3	50569152..50596168	ENSG00000114735	1.35337	1.58054	0.660422	6.9721e-06
HERC2	15	complement(28111040..28322152)	ENSG00000128731	3.55891	1.30864	0.388071	0.0420327
HERC4	10	complement(67921899..68075348)	ENSG00000148634	3.5791	-1.46705	-0.552916	2.14388e-05
HERPUD1	16	56932048..56944863	ENSG00000051108	13.8234	1.36809	0.452167	0.000677278
HES1	3	194136145..194138732	ENSG00000114315	5.90067	3.15178	1.65617	4.88909e-11
HES4	1	complement(998962..1000172)	ENSG00000188290	9.40714	2.56818	1.36074	4.39156e-06
HEXB	5	74640023..74722647	ENSG00000049860	30.0457	-1.31795	-0.398295	0.00283866
HGH1	8	144137769..144140843	ENSG00000235173	11.6885	1.5095	0.594073	2.78773e-05
HGS	17	81683326..81703138	ENSG00000185359	27.1991	1.53117	0.614632	2.71616e-12
HHIPL1	14	99645110..99680569	ENSG00000182218	9.65471	1.48243	0.567963	6.00027e-08
HIBADH	7	complement(27525442..27662995)	ENSG00000106049	23.1962	-1.47482	-0.56054	2.08403e-05
HIBCH	2	complement(190189735..190344193)	ENSG00000198130	2.21427	-2.17674	-1.12217	3.33191e-07
HIF1A	14	61695513..61748259	ENSG00000100644	139.905	-1.44477	-0.530843	1.52105e-10
HIGD1A	3	complement(42784298..42804531)	ENSG00000181061	34.6255	-1.51691	-0.601139	0.00734648
HINT1	5	complement(131159027..131171735)	ENSG00000169567	90.9598	1.56878	0.649638	0
HINT2	9	complement(35812960..35815354)	ENSG00000137133	9.92664	2.11672	1.08183	0
HINT3	6	125956781..125980244	ENSG00000111911	9.84733	-2.49761	-1.32055	0
HIPK2	7	complement(139561570..139777778)	ENSG00000064393	7.21267	-1.80338	-0.850707	0
HIST1H1C	6	complement(26055787..26056428)	ENSG00000187837	24.5664	2.36532	1.24204	1.6297e-11
HIST1H2BK	6	complement(27146418..27146798)	ENSG00000197903	51.3153	1.48232	0.567861	0.0152243
HIST1H4I	6	27138588..27139881	ENSG00000276180	3.61665	-4.57589	-2.19405	0.00135357
HIST2H4B	1	complement(149854045..149861210)	ENSG00000270276	1.23758	11.0884	3.47098	0.0167206
HIVEP1	6	12008762..12164999	ENSG00000095951	3.21807	1.72248	0.784485	1.90131e-11
HIVEP2	6	complement(142751467..142956698)	ENSG00000010818	3.51027	1.53463	0.617888	1.48283e-06
HIVEP3	1	complement(41506365..42035925)	ENSG00000127124	0.739842	2.1557	1.10816	0.000120996
HJURP	2	complement(233833416..233854566)	ENSG00000123485	18.6328	-2.3606	-1.23916	0
HK1	10	69269984..69401882	ENSG00000156515	73.6526	2.33663	1.22443	0
HK2	2	74833981..74893359	ENSG00000159399	9.88152	1.75444	0.811012	0
HKDC1	10	69220303..69267559	ENSG00000156510	7.95894	1.74979	0.807182	8.14848e-12
HLA-B	6	complement(31269491..31357188)	ENSG00000234745	188.11	1.26466	0.338751	0.0148681
HLA-C	6	complement(31268749..31272130)	ENSG00000204525	322.719	1.59044	0.66943	0
HLA-H	6	29887752..29890482	ENSG00000206341	28.297	-2.02208	-1.01584	7.01337e-05
HLF	17	55265012..55325065	ENSG00000108924	1.05296	-6.47977	-2.69594	1.77229e-08
HLTF	3	complement(149030127..149086554)	ENSG00000071794	8.31423	-1.76237	-0.817513	0
HM13	20	31514428..31577923	ENSG00000101294	24.7723	1.47654	0.562216	5.16071e-11
HMBS	11	119084866..119093549	ENSG00000256269	10.5996	1.68838	0.755639	2.71616e-12
HMG20B	19	3572777..3579088	ENSG00000064961	18.9354	1.61566	0.692122	0
HMGA1	6	34236873..34246231	ENSG00000137309	457.242	1.37046	0.454665	2.82837e-07
HMGA2	12	65824131..65966295	ENSG00000149948	1.60237	3.41499	1.77188	0
HMGB1	13	complement(30456704..30617597)	ENSG00000189403	30.1433	-1.45566	-0.541676	1.94477e-09
HMGB2	4	complement(173331695..173335125)	ENSG00000164104	59.0403	-1.37624	-0.460736	1.77354e-05
HMGB3	X	150980509..150990775	ENSG00000029993	9.58867	-2.19819	-1.13631	0
HMGCR	5	75336329..75362104	ENSG00000113161	8.32733	1.63584	0.710034	1.90131e-11
HMGCS1	5	complement(43289395..43313512)	ENSG00000112972	15.6648	2.24367	1.16586	0
HMGN1	21	complement(39342315..39349647)	ENSG00000205581	30.0392	-1.33552	-0.417406	0.000690712
HMGN4	6	26538405..26546254	ENSG00000182952	41.3552	-1.78796	-0.838317	0
HMGXB3	5	150000046..150053142	ENSG00000113716	10.3665	1.42894	0.514942	1.37934e-05
HMMR	5	163460203..163491945	ENSG00000072571	15.4829	-3.75504	-1.90883	0
HMOX1	22	35380361..35394214	ENSG00000100292	101.09	-3.93773	-1.97736	0
HMOX2	16	4474690..4510347	ENSG00000103415	16.8981	1.6832	0.75121	0
HNMT	2	137964020..138016364	ENSG00000150540	2.9688	-1.92885	-0.94774	0.000524632
HNRNPA0	5	complement(137745651..137754376)	ENSG00000177733	14.1595	1.99931	0.999501	0
HNRNPA1	12	54280193..54287088	ENSG00000135486	196.922	-1.27597	-0.3516	0.00429879
HNRNPA2B1	7	complement(26189927..26201529)	ENSG00000122566	81.076	-1.59898	-0.677149	0
HNRNPA3	2	177212563..177223958	ENSG00000170144	33.6055	-1.28715	-0.364184	0.0140442
HNRNPAB	5	178204507..178211163	ENSG00000197451	97.4684	1.43146	0.517484	1.24346e-08
HNRNPF	10	complement(43385617..43409166)	ENSG00000169813	62.7972	1.3252	0.406213	0.000339176
HNRNPL	19	complement(38836388..38852347)	ENSG00000104824	47.4288	1.32988	0.411295	8.09184e-05
HNRNPLL	2	complement(38561978..38603586)	ENSG00000143889	7.04355	-2.12145	-1.08505	0
HNRNPM	19	8444767..8489114	ENSG00000099783	34.1172	1.57223	0.65281	0
HNRNPR	1	complement(23303771..23344336)	ENSG00000125944	18.7649	1.31365	0.393578	0.00166759
HOMER2	15	complement(82836946..82986153)	ENSG00000103942	2.60594	-1.60565	-0.68316	5.66846e-07
HOMER3	19	complement(18929201..18941261)	ENSG00000051128	15.0774	2.36627	1.24261	0
HOOK3	8	42896932..43030539	ENSG00000168172	2.76298	-1.87529	-0.907114	0
HP1BP3	1	complement(20742661..20787323)	ENSG00000127483	27.2861	-1.50225	-0.587123	3.53101e-11
HPCAL1	2	10302889..10427617	ENSG00000115756	38.7881	2.97695	1.57384	0
HPS1	10	complement(98416198..98446947)	ENSG00000107521	19.8532	-1.56882	-0.649679	1.6297e-11
HPS5	11	complement(18278668..18322198)	ENSG00000110756	4.16492	-1.99796	-0.99853	2.71616e-12
HPS6	10	102065390..102068038	ENSG00000166189	16.7308	2.01752	1.01258	0
HRAS	11	complement(532242..537287)	ENSG00000174775	22.0979	1.81229	0.857815	0
HS2ST1	1	86914648..87109998	ENSG00000153936	5.54529	-1.6513	-0.723598	1.23178e-08
HS3ST1	4	complement(11393150..11429765)	ENSG00000002587	1.84648	3.57494	1.83792	0
HS3ST3A1	17	complement(13495689..13601927)	ENSG00000153976	23.0867	3.08565	1.62558	0
HS3ST3B1	17	14301083..14349404	ENSG00000125430	5.08322	2.96869	1.56983	0
HSD17B10	X	complement(53431258..53434373)	ENSG00000072506	30.4316	1.39621	0.481518	0.0123504
HSD17B11	4	complement(87336610..87391386)	ENSG00000198189	9.3448	-1.64675	-0.719625	6.56819e-05
HSD17B2	16	82035004..82098534	ENSG00000086696	13.5201	-1.68397	-0.751868	0
HSD17B7	1	162790702..162812817	ENSG00000132196	4.02484	2.38996	1.25698	0
HSDL2	9	112379937..112472410	ENSG00000119471	13.8244	-1.49664	-0.581732	1.75546e-05
HSF1	8	144291591..144314722	ENSG00000185122	17.4856	1.68481	0.752586	0
HSF2	6	122399546..122433119	ENSG00000025156	5.59304	-2.3397	-1.22633	4.35292e-08
HSP90AB1	6	44246166..44253888	ENSG00000096384	766.714	-1.7492	-0.806697	0
HSP90B1	12	103930107..103953645	ENSG00000166598	447.856	-1.43193	-0.51796	1.81983e-10
HSPA13	21	complement(14371115..14383484)	ENSG00000155304	14.6443	-2.1639	-1.11364	0
HSPA1A	6	31815464..31817946	ENSG00000204389	53.2412	1.74183	0.800608	0
HSPA4L	4	127781821..127840733	ENSG00000164070	3.71842	-1.85473	-0.89121	0
HSPA5	9	complement(125234853..125241330)	ENSG00000044574	409.119	1.38251	0.467286	5.6727e-08
HSPB1	7	76302544..76304295	ENSG00000106211	342.041	1.72588	0.787335	0
HSPBP1	19	complement(55262231..55280381)	ENSG00000133265	28.7973	1.776	0.828635	0
HSPG2	1	complement(21822245..21937297)	ENSG00000142798	36.0547	1.83615	0.876684	0
HSPH1	13	complement(31134974..31162388)	ENSG00000120694	7.84352	-1.49112	-0.576396	1.06534e-06
HYAL2	3	complement(50317790..50322906)	ENSG00000068001	11.0038	2.21934	1.15013	0
HYI	1	complement(43451003..43453989)	ENSG00000178922	62.7536	2.69294	1.42918	0
HYOU1	11	complement(119044189..119057202)	ENSG00000149428	61.6722	1.33707	0.419075	2.17416e-05
IAH1	2	9473658..9496543	ENSG00000134330	5.36295	1.82648	0.869063	0
IARS2	1	220094102..220148041	ENSG00000067704	33.2771	-1.46242	-0.548356	2.16967e-08
IBTK	6	complement(82169983..82247754)	ENSG00000005700	6.80567	-1.61136	-0.688281	7.7139e-10
ICAM1	19	10270835..10286615	ENSG00000090339	3.29404	2.19351	1.13324	1.17767e-07
ICAM3	19	complement(10333776..10339823)	ENSG00000076662	4.99321	2.55185	1.35154	0
ICE2	15	complement(60419609..60479160)	ENSG00000128915	1.90693	-1.87463	-0.906603	2.71616e-11
ID1	20	31605283..31606515	ENSG00000125968	76.9741	30.6251	4.93664	0
ID2	2	8678845..8684453	ENSG00000115738	10.3659	6.3819	2.67399	0
ID3	1	complement(23557918..23559794)	ENSG00000117318	48.5605	6.58464	2.7191	0
ID4	6	19837386..19840684	ENSG00000172201	3.617	7.00779	2.80896	0
IDE	10	complement(92451684..92574076)	ENSG00000119912	6.05462	-1.82533	-0.868159	0
IDH3B	20	complement(2658395..2664219)	ENSG00000101365	30.3718	1.52938	0.612951	8.39294e-10
IDH3G	X	complement(153785766..153794523)	ENSG00000067829	31.714	2.21275	1.14584	0
IDI1	10	complement(1039908..1049170)	ENSG00000067064	18.5722	2.05441	1.03873	0
IER2	19	13150415..13154908	ENSG00000160888	12.3361	4.4829	2.16443	0
IER3	6	complement(30743199..30744554)	ENSG00000137331	102.758	3.17089	1.66489	0
IER5L	9	complement(129175552..129178262)	ENSG00000188483	22.5838	5.99324	2.58334	0
IFFO2	1	complement(18904281..18956686)	ENSG00000169991	5.7292	2.56472	1.3588	0
IFI27L1	14	94081282..94103846	ENSG00000165948	4.23671	2.9871	1.57875	0
IFI27L2	14	complement(94127779..94130253)	ENSG00000119632	21.0768	2.08243	1.05827	0
IFIH1	2	complement(162267079..162318703)	ENSG00000115267	2.47658	-2.33682	-1.22454	9.18092e-05
IFIT1	10	89392546..89406486	ENSG00000185745	3.50696	-2.81102	-1.49109	2.71616e-12
IFITM3	11	complement(319669..327537)	ENSG00000142089	245.028	2.30313	1.2036	0
IFNAR1	21	33324477..33359862	ENSG00000142166	10.1447	-1.35614	-0.439506	0.00991245
IFNGR1	6	complement(137197484..137219449)	ENSG00000027697	9.11362	-2.5825	-1.36877	0
IFNGR2	21	33402896..33479348	ENSG00000159128	14.6238	1.67778	0.746556	1.35808e-11
IFRD1	7	112422968..112481017	ENSG00000006652	3.72201	-1.54537	-0.627956	0.000391891
IFRD2	3	complement(50287732..50292918)	ENSG00000214706	21.0863	1.5507	0.632916	1.24943e-10
IFT43	14	75902136..76084585	ENSG00000119650	4.426	2.0495	1.03527	0
IFT52	20	43590931..43647296	ENSG00000101052	9.1852	-2.1625	-1.1127	2.29244e-09
IFT74	9	26947039..27062930	ENSG00000096872	4.41019	-2.05217	-1.03715	5.19379e-06
IFT80	3	complement(160256986..160399880)	ENSG00000068885	4.09808	-1.6023	-0.680147	1.64546e-05
IGFBP5	2	complement(216672105..216695525)	ENSG00000115461	44.974	-1.76774	-0.821902	0
IGFBP6	12	53097436..53102345	ENSG00000167779	164.482	1.92784	0.946986	0
IGSF8	1	complement(160091340..160098943)	ENSG00000162729	12.6421	2.06743	1.04784	0
IKBKB	8	42271302..42332653	ENSG00000104365	5.58468	1.35765	0.441109	0.00470903
IKZF2	2	complement(212999691..213152427)	ENSG00000030419	0.629755	-3.16961	-1.66431	0.0383052
IL11	19	complement(55364389..55370463)	ENSG00000095752	3.1227	19.854	4.31136	0
IL13RA1	X	118727572..118794539	ENSG00000131724	17.3879	-1.68635	-0.753908	0
IL18	11	complement(112143251..112164117)	ENSG00000150782	31.4089	1.65123	0.723537	0
IL1RN	2	113107214..113134016	ENSG00000136689	1.15852	-7.24311	-2.85661	0.0010218
IL4R	16	27313668..27364778	ENSG00000077238	6.39317	2.58168	1.36831	0
IL6ST	5	complement(55935095..55994993)	ENSG00000134352	18.801	-1.57846	-0.658516	0
ILF3	19	10654261..10692417	ENSG00000129351	32.6604	1.30906	0.388533	0.000468878
ILK	11	6603708..6610874	ENSG00000166333	70.0996	1.91971	0.940887	0
IMMT	2	complement(86143932..86195770)	ENSG00000132305	25.4836	-1.6166	-0.692959	0
IMP3	15	complement(75639085..75648706)	ENSG00000177971	18.1114	1.56262	0.64397	1.84563e-08
IMP4	2	130342225..130347810	ENSG00000136718	16.0975	2.07207	1.05107	0
IMPACT	18	24426616..24453535	ENSG00000154059	6.32661	-1.68768	-0.755039	1.32551e-07
IMPAD1	8	complement(56957933..56993844)	ENSG00000104331	16.3027	-1.36159	-0.445296	0.000212196
IMPDH1	7	complement(128392277..128410252)	ENSG00000106348	22.8543	1.93602	0.953092	0
INAFM2	15	40323664..40326715	ENSG00000259330	5.26799	1.77834	0.830527	0.00145084
INF2	14	104689606..104722535	ENSG00000203485	18.3512	1.5301	0.613626	0
ING1	13	110712736..110723339	ENSG00000153487	3.07467	2.05613	1.03993	5.56541e-09
ING4	12	complement(6650280..6663148)	ENSG00000111653	23.5866	-2.23123	-1.15784	0
INHBA	7	complement(41667168..41705834)	ENSG00000122641	4.23422	1.63456	0.708902	6.01901e-09
INIP	9	complement(112683926..112718236)	ENSG00000148153	5.7302	-1.85512	-0.891513	2.86012e-09
INO80E	16	29995294..30005793	ENSG00000169592	10.4612	-1.6519	-0.724128	1.6297e-11
INPP4A	2	98444854..98594390	ENSG00000040933	2.49677	-1.42092	-0.506823	0.0242095
INPP4B	4	complement(142023160..142847432)	ENSG00000109452	6.98557	-1.79468	-0.84373	0
INPP5A	10	132537820..132783480	ENSG00000068383	8.54848	1.65985	0.731055	6.0163e-09
INSIG1	7	155297776..155310235	ENSG00000186480	16.8602	1.43057	0.516592	1.81474e-05
INSR	19	complement(7112255..7294034)	ENSG00000171105	4.22287	-1.43307	-0.519109	0.00137031
INTS10	8	19817140..19852083	ENSG00000104613	4.60263	-1.47884	-0.564466	0.00390809
INTS11	1	complement(1311585..1324691)	ENSG00000127054	13.3128	1.80845	0.854757	0
INTS13	12	complement(26905181..26938326)	ENSG00000064102	9.81852	-1.58493	-0.664423	9.51583e-06
INTS5	11	complement(62646848..62653302)	ENSG00000185085	12.1352	1.83884	0.878795	0
INTS6	13	complement(51354077..51454264)	ENSG00000102786	1.04243	-1.55927	-0.640875	0.000362711
INTS7	1	complement(211940399..212035542)	ENSG00000143493	4.50975	-1.64261	-0.715986	4.02493e-05
INTS8	8	94813311..94881746	ENSG00000164941	3.08284	-1.59236	-0.671168	0.0349612
IPO13	1	43946939..43968022	ENSG00000117408	12.0877	-1.33661	-0.418579	0.0397103
IPO4	14	complement(24180219..24188964)	ENSG00000196497	18.1626	1.69463	0.760967	0
IPO8	12	complement(30628988..30695986)	ENSG00000133704	7.18779	-1.54096	-0.623825	7.51689e-07
IRAK1	X	complement(154010500..154019980)	ENSG00000184216	88.2573	1.67988	0.74836	0
IRAK2	3	10164865..10243743	ENSG00000134070	2.29586	2.62744	1.39366	0.000130691
IREB2	15	78437431..78501456	ENSG00000136381	5.43701	-1.90128	-0.926968	0
IRF2BP1	19	complement(45883607..45886170)	ENSG00000170604	9.20266	1.89038	0.918677	1.95238e-07
IRF2BP2	1	complement(234604269..234609525)	ENSG00000168264	16.2894	1.90186	0.927413	0
IRF3	19	complement(49659569..49665875)	ENSG00000126456	10.6383	1.60798	0.685248	4.82933e-09
IRF7	11	complement(612553..615999)	ENSG00000185507	4.33314	1.77669	0.829189	0.00726146
IRS1	2	complement(226731317..226799759)	ENSG00000169047	5.00716	1.74565	0.803762	0
IRS2	13	complement(109752698..109786568)	ENSG00000185950	19.369	1.8727	0.905123	0
ISCA1	9	complement(86264546..86283102)	ENSG00000135070	9.74212	-1.98818	-0.991452	0
ISOC2	19	complement(55452985..55462343)	ENSG00000063241	10.4797	1.37402	0.458402	0.0058411
ISY1	3	complement(129127415..129161293)	ENSG00000240682	12.2274	-1.57484	-0.655205	8.16641e-08
ITCH	20	34363235..34511393	ENSG00000078747	7.09739	-1.53332	-0.61666	2.14413e-06
ITGA1	5	52787896..52959210	ENSG00000213949	5.20908	-1.70593	-0.770555	0
ITGA2	5	52989326..53094779	ENSG00000164171	1.41226	2.2798	1.1889	0.00304635
ITGA3	17	50055968..50090481	ENSG00000005884	457.656	1.71664	0.77959	0
ITGA5	12	complement(54395261..54419460)	ENSG00000161638	73.9765	1.69448	0.760839	0
ITGAV	2	186590065..186680901	ENSG00000138448	74.227	-1.41497	-0.500773	6.08963e-09
ITGB1	10	complement(32900319..33005792)	ENSG00000150093	509.619	-1.65102	-0.723358	0
ITGB1BP1	2	complement(9403475..9423547)	ENSG00000119185	12.7674	-1.5781	-0.658186	8.96333e-11
ITGB3	17	47253846..47311816	ENSG00000259207	6.5873	1.95419	0.966568	1.73019e-09
ITGB4	17	75721328..75757818	ENSG00000132470	11.7924	1.41463	0.500427	1.00885e-05
ITGB8	7	20330702..20415754	ENSG00000105855	3.31319	-1.51322	-0.597626	3.84878e-06
ITM2B	13	48233158..48270357	ENSG00000136156	54.4733	-1.51735	-0.601551	0
ITM2C	2	230864639..230879248	ENSG00000135916	37.1155	1.38347	0.468292	3.96686e-05
ITPA	20	3208868..3223870	ENSG00000125877	14.0791	1.44085	0.526919	0.00364984
ITPKB	1	complement(226631690..226739323)	ENSG00000143772	3.62287	-2.1297	-1.09065	1.55093e-09
ITPR3	6	33620365..33696574	ENSG00000096433	32.8334	1.47877	0.564394	1.35808e-11
ITPRIP	10	complement(104309698..104338404)	ENSG00000148841	9.66246	1.31567	0.395799	0.0323472
ITSN1	21	33642400..33899861	ENSG00000205726	3.14473	-1.54048	-0.623384	2.09552e-08
IVD	15	40405795..40435947	ENSG00000128928	10.921	1.31954	0.40003	0.0201796
IVL	1	152908545..152911886	ENSG00000163207	3.26993	4.16271	2.05752	9.03582e-06
IVNS1ABP	1	complement(185296388..185317329)	ENSG00000116679	18.849	-1.5483	-0.630688	2.71616e-12
JAG2	14	complement(105140981..105168824)	ENSG00000184916	0.944612	2.29314	1.19733	0.0366097
JAZF1	7	complement(27830573..28180743)	ENSG00000153814	5.08769	-2.45839	-1.29771	9.77818e-11
JMJD1C	10	complement(63167221..63521850)	ENSG00000171988	4.18654	-1.5325	-0.615886	2.82756e-06
JMJD6	17	complement(76712832..76726799)	ENSG00000070495	3.04999	1.66712	0.737359	0.00387998
JMJD7	15	41828085..41837581	ENSG00000243789	3.01883	3.09832	1.63148	0.00178386
JMJD8	16	complement(681671..684528)	ENSG00000161999	59.6672	2.45284	1.29446	0
JMY	5	79236189..79327215	ENSG00000152409	2.38159	-1.94952	-0.963117	2.76781e-06
JOSD2	19	complement(50505998..50511353)	ENSG00000161677	22.1802	3.56448	1.83369	0
JPH2	20	complement(44111695..44187578)	ENSG00000149596	4.71388	1.72139	0.783571	2.44672e-05
JPT1	17	complement(75135248..75168281)	ENSG00000189159	19.31	1.83562	0.876271	0
JTB	1	complement(153974269..153977688)	ENSG00000143543	68.3669	1.37621	0.460705	5.45124e-05
JUN	1	complement(58780788..58784327)	ENSG00000177606	50.5506	2.72864	1.44818	0
JUNB	19	12791496..12793315	ENSG00000171223	22.3005	10.7191	3.42211	0
JUND	19	complement(18279760..18281622)	ENSG00000130522	52.2446	1.98235	0.987213	0
KANK1	9	470291..746106	ENSG00000107104	6.69048	1.34073	0.423015	0.00279989
KANSL1L	2	complement(210021423..210171383)	ENSG00000144445	1.89464	-4.07694	-2.02749	0
KANSL3	2	complement(96593170..96642787)	ENSG00000114982	8.01858	-1.35423	-0.43747	0.0056508
KAT2B	3	20040023..20154404	ENSG00000114166	8.04209	-2.11567	-1.08111	0
KAT7	17	49788555..49835030	ENSG00000136504	5.93262	-1.79019	-0.840117	0
KATNAL1	13	complement(30202630..30307484)	ENSG00000102781	3.37621	-1.4791	-0.564721	0.00822753
KATNB1	16	57735730..57757250	ENSG00000140854	7.57324	1.5024	0.587268	2.39924e-05
KBTBD11	8	1973878..2006936	ENSG00000176595	22.1949	1.83581	0.876418	0
KBTBD4	11	complement(47572197..47579015)	ENSG00000123444	11.9301	-1.45929	-0.545263	0.000872812
KCNK6	19	38319844..38332076	ENSG00000099337	5.39587	1.61579	0.692239	4.23504e-08
KCNN4	19	complement(43766533..43781257)	ENSG00000104783	7.32099	3.01139	1.59043	0
KCNQ3	8	complement(132120858..132481019)	ENSG00000184156	0.934799	2.07552	1.05347	0.000115788
KCTD10	12	complement(109448656..109477544)	ENSG00000110906	7.21106	1.70914	0.773272	0
KCTD11	17	7351889..7354944	ENSG00000213859	22.9399	2.4095	1.26873	0
KCTD15	19	33795933..33815763	ENSG00000153885	3.89742	2.04504	1.03213	0
KCTD20	6	36442767..36491143	ENSG00000112078	8.93154	-1.42862	-0.514622	0.000280063
KCTD21	11	complement(78171249..78188822)	ENSG00000188997	6.18565	-1.83039	-0.872153	1.40466e-05
KCTD3	1	215567392..215621807	ENSG00000136636	11.3434	-1.35213	-0.435239	0.0266199
KCTD4	13	complement(45192853..45194717)	ENSG00000180332	7.14819	-4.95656	-2.30934	0
KCTD5	16	2682475..2709030	ENSG00000167977	15.934	2.1835	1.12664	0
KCTD8	4	complement(44173909..44448807)	ENSG00000183783	5.6174	-2.44795	-1.29157	2.11848e-06
KDELC2	11	complement(108472105..108498432)	ENSG00000178202	14.6963	-1.85238	-0.889383	0
KDELR1	19	complement(48382570..48391553)	ENSG00000105438	125.006	1.29917	0.377593	0.00169874
KDELR2	7	complement(6445953..6484242)	ENSG00000136240	63.6252	1.37326	0.457601	2.1767e-06
KDM2B	12	complement(121429097..121581015)	ENSG00000089094	2.29712	1.60346	0.681185	2.07064e-07
KDM3A	2	86440647..86492716	ENSG00000115548	6.97998	-1.33407	-0.415831	0.00593686
KDM4B	19	4969113..5153595	ENSG00000127663	8.13102	2.27397	1.18521	0
KDM5B	1	complement(202724491..202809470)	ENSG00000117139	9.16236	-1.46009	-0.546056	1.32663e-07
KEAP1	19	complement(10486120..10503741)	ENSG00000079999	30.8276	1.56633	0.647391	0
KHDC4	1	complement(155913043..155934400)	ENSG00000132680	5.22279	-1.57797	-0.658072	4.96546e-05
KHSRP	19	complement(6413348..6424794)	ENSG00000088247	40.9163	1.86808	0.901559	0
KIAA0141	5	141923808..141942047	ENSG00000081791	13.2156	-1.45385	-0.539881	2.80064e-06
KIAA0232	4	6781375..6884170	ENSG00000170871	4.17092	-1.41191	-0.497648	0.0216713
KIAA0355	19	34254537..34355586	ENSG00000166398	5.07458	1.55042	0.632655	4.88007e-07
KIAA0586	14	58427385..58551289	ENSG00000100578	2.02406	-1.98444	-0.988732	1.78343e-06
KIAA0753	17	complement(6578148..6640927)	ENSG00000198920	4.35466	-1.56769	-0.648639	0.000177722
KIAA1109	4	122152333..122362758	ENSG00000138688	2.99219	-2.38846	-1.25608	0
KIAA1468	18	62187258..62307829	ENSG00000134444	3.4608	-1.68559	-0.753249	5.02232e-07
KIAA1522	1	32741885..32774970	ENSG00000162522	38.7695	-1.59269	-0.671464	0
KIAA1551	12	31959370..31993107	ENSG00000174718	2.11853	-2.09794	-1.06898	1.59089e-05
KIAA1671	22	24952730..25197448	ENSG00000197077	5.69675	-1.98319	-0.987826	0
KIAA1755	20	complement(38210488..38260772)	ENSG00000149633	0.343979	5.09673	2.34957	0.0115624
KIAA2013	1	complement(11919591..11926428)	ENSG00000116685	35.176	1.46311	0.54904	1.33282e-08
KIDINS220	2	complement(8721081..8837630)	ENSG00000134313	4.72126	-1.35644	-0.439821	0.00479962
KIF11	10	92593286..92655395	ENSG00000138160	11.7312	-2.4255	-1.27828	0
KIF13A	6	complement(17759183..17987623)	ENSG00000137177	13.2808	-1.4206	-0.5065	6.11696e-07
KIF14	1	complement(200551497..200620734)	ENSG00000118193	2.72382	-3.27449	-1.71127	0
KIF15	3	44761717..44873376	ENSG00000163808	3.2962	-3.07705	-1.62155	0
KIF16B	20	complement(16272104..16573434)	ENSG00000089177	2.29179	-2.16737	-1.11594	1.39486e-07
KIF1C	17	4997948..5028401	ENSG00000129250	37.0068	1.95819	0.969521	0
KIF20A	5	138178719..138187715	ENSG00000112984	29.5234	-1.511	-0.595505	1.0593e-09
KIF20B	10	89701610..89774939	ENSG00000138182	4.85961	-2.10219	-1.07189	0
KIF21B	1	complement(200969390..201023700)	ENSG00000116852	0.36494	4.10445	2.03719	0.00209101
KIF22	16	29790719..29805385	ENSG00000079616	15.7019	1.48224	0.567779	1.59235e-07
KIF23	15	69414246..69448427	ENSG00000137807	9.061	-1.81308	-0.858439	0
KIF24	9	complement(34252381..34311371)	ENSG00000186638	2.35232	-1.78515	-0.836044	0.00983514
KIF2C	1	44739818..44767767	ENSG00000142945	14.981	-1.74803	-0.80573	0
KIF3C	2	complement(25926596..25982749)	ENSG00000084731	11.6855	1.45245	0.538491	7.63741e-07
KIF4A	X	70290090..70420832	ENSG00000090889	7.70414	-1.86248	-0.897226	2.71616e-12
KIF5B	10	complement(32009010..32056431)	ENSG00000170759	20.4643	-1.51351	-0.597896	6.54595e-10
KIFC2	8	144466043..144474202	ENSG00000167702	7.04549	1.78995	0.839922	2.71616e-12
KIFC3	16	complement(57758217..57863053)	ENSG00000140859	17.3674	2.68012	1.4223	0
KIZ	20	21125983..21246622	ENSG00000088970	2.33995	-1.81603	-0.860787	0.0212505
KLC1	14	103561896..103714249	ENSG00000126214	3.24364	1.40823	0.493884	8.33062e-05
KLC2	11	66257294..66267860	ENSG00000174996	10.5402	1.388	0.47301	0.000578469
KLF11	2	10042849..10054836	ENSG00000172059	10.6273	-2.02201	-1.01579	0
KLF16	19	complement(1852399..1863568)	ENSG00000129911	10.0596	2.25224	1.17136	0
KLF2	19	16324817..16327874	ENSG00000127528	4.99596	4.42234	2.14481	0
KLHDC10	7	130070510..130135720	ENSG00000128607	7.98965	-2.40274	-1.26468	0
KLHDC2	14	49767608..49786385	ENSG00000165516	7.78876	-1.59239	-0.671196	1.20489e-08
KLHL24	3	183635568..183684477	ENSG00000114796	3.88264	-1.71862	-0.781254	5.97543e-05
KLHL26	19	18636965..18671714	ENSG00000167487	2.06587	1.83901	0.878928	0.00577506
KLHL36	16	84648525..84667686	ENSG00000135686	7.24309	1.41172	0.49745	2.38332e-05
KLHL4	X	87517749..87670050	ENSG00000102271	2.88538	-4.05285	-2.01894	0
KLHL7	7	23105758..23177914	ENSG00000122550	4.01825	-1.69138	-0.758197	0.000544367
KLHL9	9	complement(21329671..21335380)	ENSG00000198642	7.54584	-1.39033	-0.475426	0.0163042
KMT2A	11	118436490..118526832	ENSG00000118058	4.2411	-1.39544	-0.480717	7.36392e-05
KNL1	15	40594020..40664342	ENSG00000137812	1.50463	-3.21399	-1.68436	6.66817e-09
KNOP1	16	complement(19701934..19718235)	ENSG00000103550	2.87169	1.62683	0.702061	5.63716e-06
KNTC1	12	122527246..122626396	ENSG00000184445	3.16736	-1.76752	-0.821728	2.06428e-10
KPNA1	3	complement(122421949..122514945)	ENSG00000114030	9.21184	-1.35679	-0.440195	0.00317837
KPNA2	17	68035519..68046842	ENSG00000182481	76.214	-1.81073	-0.856574	0
KPNA3	13	complement(49699307..49792921)	ENSG00000102753	13.5632	-1.77979	-0.831706	0
KPNA4	3	complement(160494995..160565588)	ENSG00000186432	7.16598	-1.37301	-0.457343	0.00250231
KRAS	12	complement(25204789..25250936)	ENSG00000133703	3.635	-1.83531	-0.876024	8.86905e-06
KRCC1	2	complement(88027205..88055729)	ENSG00000172086	15.4219	-3.17025	-1.6646	0
KRI1	19	complement(10553078..10566037)	ENSG00000129347	9.21892	2.08803	1.06214	0
KRIT1	7	complement(92198969..92246166)	ENSG00000001631	4.48686	-1.78511	-0.83601	9.80806e-09
KRT18	12	52948871..52952901	ENSG00000111057	416.016	1.33438	0.416173	1.11227e-05
KRT31	17	complement(41393724..41397592)	ENSG00000094796	20.0113	2.76399	1.46675	0
KRT33B	17	complement(41363494..41369800)	ENSG00000131738	145.729	1.73276	0.793071	0
KRT34	17	complement(41377650..41382403)	ENSG00000131737	138.637	2.24718	1.16811	0
KRT7	12	52232520..52252186	ENSG00000135480	1222.19	1.27144	0.346465	0.0038778
KRT8	12	complement(52897187..52949954)	ENSG00000170421	252.231	1.26614	0.340438	0.00761092
KRT81	12	complement(52285913..52291534)	ENSG00000205426	5.76816	2.15549	1.10802	7.92822e-05
KRT86	12	52249300..52309163	ENSG00000170442	3.04811	2.68813	1.4266	0.00717322
KRTAP2-3	17	complement(41059240..41060114)	ENSG00000212724	94.4662	12.6383	3.65973	0
KRTCAP2	1	complement(155169408..155173475)	ENSG00000163463	12.6362	1.40714	0.492764	0.000533151
KTI12	1	complement(52032103..52033816)	ENSG00000198841	6.72143	1.90324	0.928456	0.000300418
KYAT3	1	complement(88935773..88992953)	ENSG00000137944	7.59938	-2.00749	-1.00539	0.000287403
LACTB	15	63121800..63142061	ENSG00000103642	10.444	-1.40422	-0.489773	0.0102774
LAGE3	X	complement(154477769..154479257)	ENSG00000196976	18.8271	2.36299	1.24061	2.71616e-12
LAMA5	20	complement(62307955..62367312)	ENSG00000130702	6.45503	1.98707	0.990645	0
LAMB2	3	complement(49121114..49133118)	ENSG00000172037	116.081	1.49997	0.584929	0
LAMP1	13	113297241..113323672	ENSG00000185896	95.4891	1.33056	0.412038	3.42826e-05
LAMP2	X	complement(120427827..120469365)	ENSG00000005893	38.0557	-1.3788	-0.463416	5.08154e-06
LAMTOR2	1	156054752..156058510	ENSG00000116586	35.4503	4.6119	2.20536	0
LAMTOR3	4	complement(99878336..99894490)	ENSG00000109270	6.7913	-1.61841	-0.694573	1.06579e-05
LAMTOR4	7	100148907..100155944	ENSG00000188186	18.9896	1.47475	0.560467	7.29465e-05
LANCL1	2	complement(210431249..210477652)	ENSG00000115365	15.1	-1.8055	-0.852401	0
LAP3	4	17577192..17607972	ENSG00000002549	14.0718	1.60836	0.685589	1.0593e-10
LAPTM4A	2	complement(20032650..20052028)	ENSG00000068697	101.071	1.28223	0.358653	0.0139187
LARP6	15	complement(70829130..70854159)	ENSG00000166173	16.5572	1.38787	0.472874	3.67542e-05
LARP7	4	112636964..112657592	ENSG00000174720	10.5089	-1.54678	-0.629268	2.90302e-06
LATS2	13	complement(20973032..21061547)	ENSG00000150457	6.6691	1.42248	0.508404	0.00145289
LAYN	11	111540280..111561745	ENSG00000204381	23.1518	-1.38552	-0.470429	0.000686715
LBR	1	complement(225401502..225428925)	ENSG00000143815	11.1392	-1.87159	-0.904262	0
LCA5	6	complement(79484991..79537458)	ENSG00000135338	1.90858	-2.34415	-1.22906	0.000468021
LCLAT1	2	30447226..30644225	ENSG00000172954	2.66772	-1.85832	-0.893998	7.49184e-05
LCORL	4	complement(17841199..18021876)	ENSG00000178177	0.885806	-2.63249	-1.39643	1.49809e-06
LDHA	11	18394388..18408425	ENSG00000134333	321.71	1.34072	0.423007	4.78693e-06
LDLR	19	11089362..11133816	ENSG00000130164	18.8133	3.38647	1.75978	0
LDOC1	X	complement(141175745..141177125)	ENSG00000182195	45.591	1.63617	0.710321	0
LENG1	19	complement(54155161..54159882)	ENSG00000105617	3.83182	4.42297	2.14502	6.31181e-08
LEPR	1	65420652..65641559	ENSG00000116678	2.27873	-2.35748	-1.23725	2.71616e-12
LETMD1	12	51047962..51060424	ENSG00000050426	8.03881	-1.70856	-0.772785	5.92123e-09
LGALS1	22	37675608..37679806	ENSG00000100097	1359.98	2.48327	1.31224	0
LGALS8	1	236518000..236552981	ENSG00000116977	8.27121	-1.48826	-0.573631	2.02088e-07
LGR4	11	complement(27365961..27472775)	ENSG00000205213	7.14186	-1.60513	-0.682688	4.7799e-08
LHFPL2	5	complement(78485215..78770021)	ENSG00000145685	9.40727	-1.69435	-0.760732	0
LIF	22	complement(30240447..30246851)	ENSG00000128342	42.2729	2.04461	1.03182	0
LIG4	13	complement(108207439..108218368)	ENSG00000174405	3.0947	-1.93592	-0.953023	0.00105713
LIMA1	12	complement(50175788..50283546)	ENSG00000050405	21.0241	-2.03148	-1.02253	0
LIMD1	3	45555394..45686338	ENSG00000144791	4.18571	-1.49167	-0.576927	8.34733e-06
LIMK1	7	74082933..74122525	ENSG00000106683	15.146	1.73446	0.794487	0
LIMK2	22	31212239..31280080	ENSG00000182541	18.8454	1.40779	0.493434	1.92206e-06
LINC00116	2	complement(110211529..110245420)	ENSG00000175701	6.14578	2.65221	1.4072	2.71616e-12
LLGL1	17	18225587..18244875	ENSG00000131899	7.70324	1.46225	0.548194	8.33482e-06
LMAN1	18	complement(59327823..59359962)	ENSG00000074695	28.1208	-1.50406	-0.588862	4.61747e-11
LMAN2	5	complement(177331562..177351852)	ENSG00000169223	140.661	1.64887	0.721474	0
LMBRD1	6	complement(69675802..69797111)	ENSG00000168216	11.6981	-1.63525	-0.709512	0.00367605
LMBRD2	5	complement(36098412..36151961)	ENSG00000164187	1.76807	-2.4361	-1.28458	6.54893e-08
LMF1	16	complement(853634..981318)	ENSG00000103227	2.59107	2.05424	1.03861	0
LMF2	22	complement(50502949..50507691)	ENSG00000100258	46.7168	2.09815	1.06912	0
LMNA	1	156082573..156140089	ENSG00000160789	88.5536	1.76903	0.822958	0
LMOD1	1	complement(201896452..201946588)	ENSG00000163431	5.39152	-3.59061	-1.84423	0
LNPEP	5	96935394..97037515	ENSG00000113441	2.67638	-1.63634	-0.710473	3.31562e-08
LNX2	13	complement(27545911..27620404)	ENSG00000139517	4.32038	-2.08633	-1.06096	1.78052e-07
LONP1	19	complement(5691834..5720572)	ENSG00000196365	42.3749	2.39749	1.26152	0
LOXL1	15	73925989..73952137	ENSG00000129038	67.7523	1.73037	0.791078	0
LPCAT1	5	complement(1456480..1523977)	ENSG00000153395	24.2627	2.41623	1.27276	0
LPCAT2	16	55508998..55586670	ENSG00000087253	6.31611	-1.40439	-0.489944	0.00417036
LPP	3	188153284..188890671	ENSG00000145012	3.08743	-1.63648	-0.7106	2.71616e-12
LRBA	4	complement(150264531..151015727)	ENSG00000198589	3.96172	-1.34787	-0.430679	0.0249979
LRFN1	19	complement(39306568..39315336)	ENSG00000128011	1.3867	4.24274	2.085	3.91071e-05
[truncated: 2,527 more rows]

## Sheet: 6h_vs_3h
Name	Chromosome	Region	Identifier	6 vs. 3 - GE - Max group means	6 vs. 3 - GE - Fold change	6 vs. 3 - GE - Log fold change	6 vs. 3 - GE - Bonferroni
ABCA1	9	complement(104781002..104928237)	ENSG00000165029	1.65689	-1.68002	-0.748478	0.029521
ABCB9	12	complement(122920951..122981649)	ENSG00000150967	1.36573	-1.9478	-0.961845	3.65736e-07
ABCC4	13	complement(95019829..95301446)	ENSG00000125257	6.75865	-2.14875	-1.1035	0
ABCE1	4	145097932..145129179	ENSG00000164163	7.4008	1.59999	0.678061	1.76412e-07
ABHD4	14	22598237..22613215	ENSG00000100439	44.3337	-1.49919	-0.584179	2.28157e-10
ABHD5	3	43690113..43734371	ENSG00000011198	6.9317	1.67506	0.744211	0.000119269
ABL1	9	130713946..130887675	ENSG00000097007	39.2979	1.49993	0.584898	2.71616e-11
ABLIM1	10	complement(114431113..114685003)	ENSG00000099204	6.99989	-1.48341	-0.568919	3.16879e-06
ACAA2	18	complement(49782167..49813960)	ENSG00000167315	23.0973	-1.30085	-0.379452	0.0392017
ACAT2	6	159760328..159779055	ENSG00000120437	17.762	-1.59139	-0.670289	4.1014e-10
ACSL1	4	complement(184755595..184826818)	ENSG00000151726	6.29419	-1.48936	-0.574693	0.000467149
ACSM3	16	20610243..20797581	ENSG00000005187	0.91372	-4.08888	-2.03171	8.05988e-07
ACTB	7	complement(5527151..5563784)	ENSG00000075624	2483.54	1.53996	0.62289	0
ACTG1	17	complement(81509971..81523847)	ENSG00000184009	4062.01	1.40639	0.491994	2.20009e-09
ACTN1	14	complement(68874143..68979440)	ENSG00000072110	118.835	1.70952	0.773594	0
ACTN4	19	38647649..38731583	ENSG00000130402	318.186	1.35849	0.442	8.61303e-07
ACTR3	2	113889960..113962596	ENSG00000115091	9.12061	1.54706	0.629529	2.14577e-10
ADAM19	5	complement(157395534..157575775)	ENSG00000135074	9.08134	1.43696	0.52302	6.35631e-05
ADAMTS1	21	complement(26835747..26845409)	ENSG00000154734	7.18031	-1.56982	-0.650598	3.33767e-07
ADAMTS12	5	complement(33523535..33892192)	ENSG00000151388	19.8847	1.30219	0.380944	0.00653027
ADAMTS14	10	70672803..70762441	ENSG00000138316	1.41413	-2.68812	-1.4266	0.0292862
ADAMTS15	11	130448974..130476641	ENSG00000166106	13.6944	1.9516	0.964658	0
ADAMTS9	3	complement(64515654..64688000)	ENSG00000163638	1.47652	1.75624	0.81249	0.0185312
ADM	11	10304680..10307397	ENSG00000148926	21.7748	1.48485	0.570315	1.22667e-05
ADORA1	1	203090654..203167405	ENSG00000163485	7.92275	-2.23018	-1.15716	0
AGO2	8	complement(140520156..140635619)	ENSG00000123908	2.76701	1.44139	0.527459	0.00221738
AGPAT5	8	6708357..6759666	ENSG00000155189	7.58745	1.57699	0.657176	1.78178e-05
AHR	7	17298622..17346152	ENSG00000106546	4.84059	-1.67918	-0.747753	4.49554e-07
AJAP1	1	4654732..4792534	ENSG00000196581	3.66049	1.96748	0.976346	0
AK2	1	complement(33007940..33080996)	ENSG00000004455	24.7991	1.30212	0.380861	0.0175316
AK4	1	65147549..65232145	ENSG00000162433	13.9241	1.67402	0.743319	0
AKAP12	6	151239999..151358557	ENSG00000131016	16.518	1.77333	0.826458	0
AKAP2	9	110048598..110172512	ENSG00000241978	18.2708	1.48801	0.57338	3.54731e-09
AKAP8L	19	complement(15380048..15419141)	ENSG00000011243	10.2948	-1.40938	-0.495056	0.00333088
AKR1C3	10	5035354..5107686	ENSG00000196139	8.03566	-3.47403	-1.79661	0
ALAS1	3	52198086..52214327	ENSG00000023330	19.3599	-1.65885	-0.730187	2.15935e-09
ALDH18A1	10	complement(95605929..95656706)	ENSG00000059573	26.9925	1.38921	0.474261	0.000134082
ALDH1A3	15	100877714..100916626	ENSG00000184254	67.9687	-2.1034	-1.07273	0
ALDH3A2	17	19648136..19677598	ENSG00000072210	16.4613	-1.53187	-0.615295	1.64328e-08
ALDH3B1	11	68008578..68029282	ENSG00000006534	22.5206	-1.5369	-0.62002	2.71616e-11
AMD1	6	110874770..110895713	ENSG00000123505	4.94147	1.79691	0.845519	4.64463e-10
AMIGO2	12	complement(47075707..47079951)	ENSG00000139211	23.6494	3.39362	1.76282	0
AMOT	X	complement(112774503..112840815)	ENSG00000126016	2.23353	-2.50605	-1.32541	3.80262e-11
ANGPTL2	9	complement(127087332..127122883)	ENSG00000136859	26.4402	-2.38359	-1.25314	0
ANGPTL4	19	8363289..8374373	ENSG00000167772	27.1004	6.40736	2.67973	0
ANGPTL7	1	11189341..11195981	ENSG00000171819	16.004	-4.69283	-2.23046	0
ANKHD1-EIF4EBP3	5	140401908..140549569	ENSG00000254996	2.84926	-1.71815	-0.780854	0.000155486
ANKRD1	10	complement(90912096..90921276)	ENSG00000148677	61.0151	2.32854	1.21943	0
ANKRD10	13	complement(110878540..110915069)	ENSG00000088448	6.84968	-1.43737	-0.523431	0.0402386
AP1S3	2	complement(223751686..223838027)	ENSG00000152056	2.57606	1.89935	0.925507	0.0227931
APBA1	9	complement(69427530..69672306)	ENSG00000107282	0.997676	3.02428	1.59659	0.00507873
APOLD1	12	12725917..12829975	ENSG00000178878	1.40234	-2.16639	-1.11529	0.000591012
ARF6	14	49893092..49897054	ENSG00000165527	25.3743	1.55227	0.634384	4.6718e-10
ARFGEF3	6	138161921..138344663	ENSG00000112379	2.2961	1.48949	0.574822	0.00180592
ARHGAP1	11	complement(46677080..46700615)	ENSG00000175220	49.8132	-1.58632	-0.665686	0
ARHGAP17	16	complement(24919385..25015666)	ENSG00000140750	11.8279	-1.35175	-0.434823	0.00153945
ARHGDIA	17	complement(81867721..81871406)	ENSG00000141522	147.088	1.47906	0.564684	1.6297e-11
ARHGEF28	5	73626158..73941993	ENSG00000214944	2.71918	-1.77425	-0.827212	2.71616e-11
ARHGEF3	3	complement(56727418..57079329)	ENSG00000163947	5.80222	-1.51152	-0.596	0.000209658
ARID5A	2	96536743..96552638	ENSG00000196843	4.85129	2.97469	1.57274	0
ARL4C	2	complement(234493041..234497053)	ENSG00000188042	49.8671	-1.31328	-0.393179	0.00255785
ARMC9	2	231198546..231374837	ENSG00000135931	6.45552	-1.6817	-0.749919	1.08646e-11
ARMCX1	X	101550531..101554700	ENSG00000126947	15.2811	-1.75158	-0.808658	1.11091e-08
ARMCX6	X	complement(101615118..101618001)	ENSG00000198960	12.4623	-1.48049	-0.56607	0.00663243
ARNT2	15	80404350..80597937	ENSG00000172379	6.63347	-1.51457	-0.598912	8.30518e-06
ARNTL	11	13276652..13387266	ENSG00000133794	2.94627	1.78085	0.832567	0.00149991
ARPC5	1	complement(183620846..183635757)	ENSG00000162704	22.597	1.64387	0.717096	0
ARSJ	4	complement(113900284..113979727)	ENSG00000180801	2.07743	2.60374	1.38058	1.68664e-05
ASAP2	2	9206765..9405683	ENSG00000151693	12.6294	1.33927	0.421448	0.00794418
ASNS	7	complement(97852118..97872542)	ENSG00000070669	10.1825	1.39215	0.477319	0.0220816
ASPHD1	16	29900375..29919864	ENSG00000174939	16.3528	1.6277	0.702835	0.00134217
ASPM	1	complement(197084128..197146694)	ENSG00000066279	3.18709	-1.57346	-0.65394	2.79468e-05
ATAD3A	1	1512151..1534687	ENSG00000197785	21.4646	1.38652	0.471473	0.00249751
ATAD3B	1	1471769..1497848	ENSG00000160072	4.0672	1.58904	0.66816	0.0157273
ATG2A	11	complement(64894546..64917248)	ENSG00000110046	11.4808	-1.42024	-0.506138	3.06456e-05
ATP13A3	3	complement(194402672..194498364)	ENSG00000133657	15.9061	1.30867	0.388099	0.00428684
ATP2A2	12	110280756..110351093	ENSG00000174437	21.4793	1.39903	0.484426	3.20157e-07
ATP6V0C	16	2513870..2520218	ENSG00000185883	141.336	1.3225	0.403267	0.00098862
AURKA	20	complement(56369389..56392337)	ENSG00000087586	13.3233	-1.44689	-0.532959	0.00448346
B4GALT1	9	complement(33104082..33167356)	ENSG00000086062	48.8562	1.37044	0.454638	1.01779e-05
BAHCC1	17	81395475..81466332	ENSG00000266074	1.23549	-1.8506	-0.88799	0.00353253
BAIAP2L1	7	complement(98291651..98401068)	ENSG00000006453	6.65506	1.43886	0.52493	0.0309848
BAMBI	10	28677342..28682939	ENSG00000095739	37.3419	-1.73166	-0.792152	0
BCAP29	7	107579977..107629170	ENSG00000075790	2.11394	1.90642	0.930869	0.000181571
BCAR1	16	complement(75228187..75268053)	ENSG00000050820	18.4472	1.67664	0.74557	0
BCAR3	1	complement(93561786..93847150)	ENSG00000137936	19.9415	1.46086	0.546815	6.04044e-07
BCL2L1	20	complement(31664452..31723989)	ENSG00000171552	99.9679	1.45816	0.544149	4.8076e-10
BCL2L11	2	111119378..111168447	ENSG00000153094	3.51415	-3.29918	-1.72211	0
BCL2L13	22	17628855..17730855	ENSG00000099968	16.446	-1.50639	-0.591096	2.04799e-09
BCOR	X	complement(40049815..40177329)	ENSG00000183337	7.36149	1.41048	0.496182	0.00078334
BDNF	11	complement(27654893..27722058)	ENSG00000176697	6.97318	2.06756	1.04793	0
BLOC1S5	6	complement(8013567..8064414)	ENSG00000188428	3.51271	-1.85269	-0.889621	0.0298243
BMF	15	complement(40087890..40108892)	ENSG00000104081	11.3486	-6.02466	-2.59088	0
BMP4	14	complement(53949736..53958761)	ENSG00000125378	43.4176	-1.60269	-0.680492	0
BMP6	6	7726797..7881422	ENSG00000153162	7.84969	-2.36256	-1.24035	7.87687e-11
BNC2	9	complement(16409503..16870843)	ENSG00000173068	2.72804	-1.76669	-0.821053	5.70394e-11
BNIP3	10	complement(131966455..131982013)	ENSG00000176171	52.8128	2.0583	1.04145	0
BNIP3L	8	26382898..26505636	ENSG00000104765	28.6882	1.31021	0.389795	0.0161612
BOP1	8	complement(144262102..144291370)	ENSG00000261236	17.9146	1.45967	0.545642	2.13522e-05
BRD8	5	complement(138139766..138178986)	ENSG00000112983	13.0051	-1.86589	-0.899865	0
BTBD11	12	107318413..107659642	ENSG00000151136	5.38928	-1.63264	-0.707205	8.16179e-08
BTN3A1	6	26402237..26415216	ENSG00000026950	2.33494	-2.01648	-1.01184	0.000465897
BUB1	2	complement(110637698..110678114)	ENSG00000169679	5.84599	-1.4129	-0.498656	0.0487698
BUB1B	15	40161023..40221136	ENSG00000156970	4.26841	-1.59917	-0.677322	0.00769035
BYSL	6	41921188..41933046	ENSG00000112578	13.2379	1.81553	0.860387	1.28708e-05
BZW1	2	200810594..200827338	ENSG00000082153	31.0485	1.52071	0.604743	2.71616e-12
C11orf24	11	complement(68261335..68272001)	ENSG00000171067	16.0371	1.43922	0.525287	0.000409512
C15orf52	15	complement(40331452..40340967)	ENSG00000188549	17.8909	1.303	0.381842	0.0198983
C16orf45	16	15434295..15625028	ENSG00000166780	8.82246	-1.53465	-0.61791	0.000361994
C19orf24	19	1275438..1279249	ENSG00000228300	22.2289	1.44635	0.532418	0.000698405
C19orf70	19	complement(5678421..5680896)	ENSG00000174917	24.0964	1.38538	0.470277	0.0346031
C1QBP	17	complement(5432777..5448830)	ENSG00000108561	29.7733	1.38778	0.472784	0.00162321
C21orf33	21	44133605..44145723	ENSG00000160221	3.30667	-4.88783	-2.28919	3.85396e-06
C4orf3	4	complement(119296419..119304445)	ENSG00000164096	32.1476	1.3273	0.408495	0.0112067
CABLES1	18	23134564..23260467	ENSG00000134508	11.2072	-2.57934	-1.367	0
CACYBP	1	174999163..175011715	ENSG00000116161	11.4919	1.3747	0.459114	0.0232061
CALCOCO1	12	complement(53708517..53727745)	ENSG00000012822	15.3776	-1.4297	-0.515715	8.68875e-07
CALD1	7	134744252..134970728	ENSG00000122786	23.5535	1.54874	0.631098	0
CAP1	1	40040233..40072649	ENSG00000131236	123.526	1.35208	0.435185	8.9116e-06
CAPN15	16	527717..554636	ENSG00000103326	6.3455	1.44084	0.526909	0.000690388
CAPN5	11	77066932..77126155	ENSG00000149260	17.9449	-1.37517	-0.459608	0.00024259
CAPRIN2	12	complement(30709552..30754951)	ENSG00000110888	3.82624	1.75746	0.81349	1.39366e-08
CARD6	5	40841184..40860175	ENSG00000132357	5.94769	-1.58619	-0.665562	0.0475991
CAT	11	34438925..34472062	ENSG00000121691	24.449	-1.39327	-0.478476	0.000406486
CAVIN1	17	complement(42402452..42423517)	ENSG00000177469	83.4316	1.4229	0.508835	2.20253e-08
CBLB	3	complement(105655461..105869552)	ENSG00000114423	4.03616	-2.21426	-1.14683	0
CBR3	21	36134912..36146566	ENSG00000159231	13.8569	-2.47051	-1.30481	1.95564e-09
CCDC124	19	17933016..17943991	ENSG00000007080	51.3191	1.42074	0.506642	4.35846e-05
CCDC77	12	389273..442645	ENSG00000120647	3.14277	-2.33352	-1.22251	9.50862e-06
CCDC85B	11	65890112..65891635	ENSG00000175602	12.6868	1.90478	0.929624	7.70858e-05
CCDC86	11	60842071..60851081	ENSG00000110104	19.7965	1.60115	0.679104	1.00528e-06
CCL2	17	34255218..34257203	ENSG00000108691	48.1542	-1.58191	-0.661666	6.9789e-08
CCNB1	5	69167010..69178245	ENSG00000134057	33.0476	-1.4995	-0.584477	1.44138e-07
CCNB2	15	59105078..59125045	ENSG00000157456	12.8591	-1.55084	-0.633053	5.55991e-05
CCND1	11	69641087..69654474	ENSG00000110092	248.865	1.8715	0.904199	0
CCND3	6	complement(41934933..42050357)	ENSG00000112576	8.96082	1.62254	0.698254	3.35174e-08
CCNG2	4	77157151..77433388	ENSG00000138764	3.80377	-1.64672	-0.719592	1.19214e-05
CCT2	12	69585334..69601570	ENSG00000166226	28.8949	1.29895	0.377349	0.0342497
CCT5	5	10249921..10266412	ENSG00000150753	39.1253	1.35365	0.436854	5.40179e-05
CD3EAP	19	45406209..45410766	ENSG00000117877	6.27088	2.5279	1.33794	1.14595e-07
CD82	11	44564427..44620363	ENSG00000085117	19.8836	1.35107	0.4341	0.00707336
CDC20	1	43358955..43363203	ENSG00000117399	42.1715	-1.34961	-0.432539	0.00577364
CDC25A	3	complement(48157146..48188402)	ENSG00000164045	3.39746	2.0041	1.00295	0.000290785
CDC25B	20	3786772..3806121	ENSG00000101224	14.9067	-1.60349	-0.681215	1.65143e-09
CDC42	1	22052627..22092946	ENSG00000070831	55.1923	1.32712	0.408294	0.00082717
CDC42EP1	22	37560447..37569405	ENSG00000128283	62.8129	1.40771	0.493354	2.11056e-06
CDC42SE1	1	complement(151050971..151070325)	ENSG00000197622	16.7941	1.48953	0.574855	1.72608e-06
CDCA5	11	complement(65066300..65084164)	ENSG00000146670	12.8777	-1.37703	-0.461562	0.0250242
CDCA8	1	37692418..37709719	ENSG00000134690	19.6462	-1.65181	-0.724052	4.01449e-09
CDCP1	3	complement(45082278..45146422)	ENSG00000163814	6.20154	2.22333	1.15273	0
CDH11	16	complement(64943753..65126112)	ENSG00000140937	21.7612	1.41625	0.502081	6.13988e-08
CDK5RAP2	9	complement(120388869..120580170)	ENSG00000136861	4.74397	-1.43836	-0.524426	0.00132147
CDKN1B	12	12715058..12722371	ENSG00000111276	15.7626	-1.41655	-0.502381	0.00769234
CDKN2C	1	50960745..50974633	ENSG00000123080	10.2561	-1.53264	-0.616017	0.000250979
CDR2	16	complement(22345936..22437165)	ENSG00000140743	17.851	-1.51197	-0.596433	3.56067e-07
CDR2L	17	74987632..75005800	ENSG00000109089	13.6025	1.41286	0.498619	0.00489617
CELF2	10	10798397..11336675	ENSG00000048740	11.6777	1.42587	0.511847	1.76882e-06
CENPB	20	complement(3783851..3786690)	ENSG00000125817	60.9604	1.36292	0.446704	7.02563e-05
CENPE	4	complement(103105806..103198409)	ENSG00000138778	1.48772	-1.65884	-0.730172	0.0302947
CENPF	1	214603195..214664588	ENSG00000117724	7.44663	-1.61079	-0.687766	1.6297e-11
CEP170	1	complement(243124428..243255348)	ENSG00000143702	6.66554	1.44832	0.534384	2.11216e-05
CEP55	10	93496632..93529092	ENSG00000138180	11.6222	-1.4886	-0.57396	0.000708536
CERK	22	complement(46684411..46738261)	ENSG00000100422	15.1011	1.46708	0.552943	4.7665e-06
CES2	16	66934444..66945096	ENSG00000172831	25.7711	-1.41137	-0.497097	3.92719e-06
CGNL1	15	57375967..57550727	ENSG00000128849	12.6756	-2.21825	-1.14942	0
CHD2	15	92900189..93028005	ENSG00000173575	5.74377	-1.43804	-0.524106	4.68945e-06
CHD6	20	complement(41402101..41618494)	ENSG00000124177	3.08064	-1.40925	-0.494925	0.012808
CHRFAM7A	15	complement(30357766..30393849)	ENSG00000166664	0.642157	-18.5607	-4.21418	3.2943e-05
CHST2	3	143119331..143124014	ENSG00000175040	10.4608	1.37226	0.456553	0.0431953
CHST3	10	71964365..72013564	ENSG00000122863	15.3023	1.39868	0.48407	4.91707e-05
CHSY1	15	complement(101175723..101251932)	ENSG00000131873	8.58902	1.69491	0.761211	4.04708e-10
CIT	12	complement(119685790..119877291)	ENSG00000122966	3.21426	-1.41973	-0.505615	0.00890803
CKAP2	13	52455429..52476628	ENSG00000136108	9.08217	-1.4024	-0.487895	0.0261736
CKAP5	11	complement(46743048..46846308)	ENSG00000175216	11.6008	-1.39443	-0.47968	0.000110944
CLCF1	11	complement(67364168..67374177)	ENSG00000175505	18.9248	1.45616	0.542169	0.00395082
CLIC1	6	complement(31730581..31739763)	ENSG00000213719	156.749	1.26882	0.343489	0.0333234
CLIC4	1	24745357..24844324	ENSG00000169504	38.2505	1.28048	0.356685	0.0476854
CLSTN2	3	139935185..140577397	ENSG00000158258	12.6791	-1.31936	-0.399839	0.00200952
CLUH	17	complement(2689386..2712663)	ENSG00000132361	14.5124	1.3776	0.462153	0.000342816
CMC2	16	complement(80966448..81020270)	ENSG00000103121	1.513	1.86014	0.895409	1.5471e-06
CMTM7	3	32391671..32483067	ENSG00000153551	8.35243	1.44635	0.532412	0.0260466
CNBP	3	complement(129169484..129183922)	ENSG00000169714	85.2651	1.30388	0.382808	0.00953692
CNN2	19	1026581..1039068	ENSG00000064666	121.877	1.29627	0.374361	0.00245366
CNN3	1	complement(94896949..94927278)	ENSG00000117519	92.932	1.2844	0.361096	0.0126219
CNTROB	17	7932101..7949918	ENSG00000170037	9.40321	-1.4067	-0.492316	0.00170488
COA7	1	complement(52684451..52698366)	ENSG00000162377	5.09238	1.55216	0.634281	0.013269
COPS9	2	complement(240126563..240136807)	ENSG00000172428	15.7893	1.47321	0.55896	0.00642593
COQ8A	1	226897536..226987545	ENSG00000163050	5.05198	-1.52984	-0.613382	6.00176e-05
CORO1C	12	complement(108645109..108731596)	ENSG00000110880	48.5626	1.55039	0.63263	0
CORO2B	15	68578969..68727806	ENSG00000103647	12.1859	1.3948	0.480055	0.0118256
CRB2	9	123356170..123380324	ENSG00000148204	4.6754	-2.06677	-1.04738	2.86827e-09
CRIM1	2	36355926..36551135	ENSG00000150938	131.697	1.27206	0.347167	0.00689151
CRMP1	4	complement(5748084..5893058)	ENSG00000072832	4.2066	-1.79647	-0.845167	2.29287e-07
CRY2	11	45847118..45883248	ENSG00000121671	2.01518	-1.89392	-0.921377	0.00724496
CTDSP2	12	complement(57819927..57846739)	ENSG00000175215	40.7996	-1.35165	-0.434722	7.29336e-05
CTGF	6	complement(131948176..131951373)	ENSG00000118523	409.222	3.97831	1.99215	0
CTPS1	1	40979335..41012565	ENSG00000171793	7.51888	1.4538	0.539825	0.00199945
CXCL8	4	73740506..73743716	ENSG00000169429	3.22951	4.27513	2.09597	9.1718e-07
CYCS	7	complement(25120091..25125361)	ENSG00000172115	13.7369	1.35095	0.433973	0.0324088
CYP1A1	15	complement(74719542..74725610)	ENSG00000140465	5.18036	-3.37941	-1.75677	0
CYP1B1	2	complement(38066973..38109902)	ENSG00000138061	6.44288	-2.65859	-1.41066	0
CYP24A1	20	complement(54153449..54173973)	ENSG00000019186	52.6044	1.44767	0.533733	1.31951e-08
CYP51A1	7	complement(92112151..92142952)	ENSG00000001630	28.7601	-1.47821	-0.563849	4.33499e-08
CYR61	1	85580761..85583962	ENSG00000142871	439.198	1.92031	0.941337	0
CYSTM1	5	140174642..140282052	ENSG00000120306	47.9707	1.44687	0.532938	1.31744e-06
DAB2	5	complement(39371675..39462300)	ENSG00000153071	6.95838	-1.58587	-0.665277	5.90276e-08
DAPK1	9	87497228..87708633	ENSG00000196730	9.48294	-1.4548	-0.540825	4.08137e-06
DBN1	5	complement(177456608..177474401)	ENSG00000113758	75.419	1.27259	0.347763	0.0167691
DBP	19	complement(48630030..48637438)	ENSG00000105516	3.61421	-3.29315	-1.71947	0
DCAF11	14	24114195..24125242	ENSG00000100897	12.1396	-1.33369	-0.415421	0.0279781
DCTPP1	16	complement(30423619..30430075)	ENSG00000179958	24.8241	1.51772	0.601903	0.000116174
DDAH1	1	complement(85318481..85578363)	ENSG00000153904	32.1098	1.31995	0.400482	0.00416169
DDB2	11	47214465..47239240	ENSG00000134574	11.5106	-1.46748	-0.553337	5.87421e-05
DDR1	6	30876421..30900156	ENSG00000204580	14.0758	-1.4676	-0.553458	5.2191e-08
DDX18	2	117814650..117832379	ENSG00000088205	5.93693	1.4012	0.486662	0.01143
DDX21	10	68956128..68985073	ENSG00000165732	9.2436	1.76152	0.816818	1.08646e-11
DDX41	5	complement(177511577..177517469)	ENSG00000183258	34.2939	1.44156	0.527629	1.33162e-07
DEGS1	1	224175756..224193441	ENSG00000143753	43.1642	1.57617	0.65642	1.90131e-11
DENND2A	7	complement(140518420..140673993)	ENSG00000146966	15.2503	-1.50005	-0.585011	2.83279e-07
DESI1	22	complement(41598028..41621096)	ENSG00000100418	12.2602	1.38704	0.472013	0.00402987
DHCR7	11	complement(71428193..71452868)	ENSG00000172893	81.896	-1.38418	-0.469031	8.73544e-07
DHRS3	1	complement(12567910..12617731)	ENSG00000162496	60.3572	-1.32967	-0.411073	0.000905887
DIO2	14	complement(80197527..80387757)	ENSG00000211448	74.6178	-1.44266	-0.528735	4.4545e-10
DISC1	1	231626815..232041272	ENSG00000162946	0.747327	-1.93127	-0.949553	0.0403249
DLC1	8	complement(13083361..13604610)	ENSG00000164741	6.34347	2.18414	1.12707	0
DLGAP4	20	36306336..36528637	ENSG00000080845	16.558	1.29497	0.372914	0.0271535
DNAJB4	1	77979175..78017964	ENSG00000162616	5.91556	1.67387	0.743184	9.91612e-05
DNAJB5	9	34989641..34998900	ENSG00000137094	4.73496	-1.5346	-0.617862	0.00176644
DNMBP	10	complement(99875577..100009919)	ENSG00000107554	5.37216	1.7125	0.776108	3.23223e-10
DOPEY2	21	36156782..36294274	ENSG00000142197	4.04594	-1.41181	-0.497546	0.0396192
DPYSL3	5	complement(147390811..147510056)	ENSG00000113657	16.3803	-1.63596	-0.710141	0
DRAM1	12	101877351..102012130	ENSG00000136048	20.7087	1.35862	0.442143	0.00292173
DTL	1	212035553..212107400	ENSG00000143476	7.05245	1.59354	0.672231	1.07356e-05
DTX2	7	76461676..76505995	ENSG00000091073	4.56436	-1.54086	-0.623735	0.00914644
DUSP1	5	complement(172768090..172771195)	ENSG00000120129	131.521	2.61822	1.38859	0
DUSP14	17	37489831..37513501	ENSG00000276023	18.8462	1.43481	0.520858	0.00174938
DUSP4	8	complement(29333064..29350668)	ENSG00000120875	11.5401	1.96406	0.973838	0
DVL1	1	complement(1335276..1349350)	ENSG00000107404	39.4118	1.29313	0.370864	0.0280051
DYNLL1	12	120469850..120498493	ENSG00000088986	64.7335	1.36119	0.444867	7.71175e-05
DYRK1B	19	complement(39825350..39834201)	ENSG00000105204	13.5345	-1.39932	-0.484724	0.0223042
E2F1	20	complement(33675683..33686404)	ENSG00000101412	24.9154	1.45075	0.536795	6.68588e-05
E2F7	12	complement(77021247..77065580)	ENSG00000165891	7.33439	1.60355	0.681269	1.48897e-07
EBP	X	48521158..48528716	ENSG00000147155	32.6731	-1.32573	-0.406785	0.0414246
EDN1	6	12290363..12297194	ENSG00000078401	3.18469	3.14601	1.65352	0.00444734
EFHD2	1	15409895..15430343	ENSG00000142634	18.708	1.37489	0.459318	0.0406356
EGFR	7	55019021..55211628	ENSG00000146648	44.8477	-1.66238	-0.733254	0
EGLN1	1	complement(231363751..231425044)	ENSG00000135766	10.8796	1.44143	0.527499	1.77197e-05
EHBP1L1	11	65576038..65592650	ENSG00000173442	9.36082	1.42296	0.5089	0.00085079
EHD4	15	complement(41895939..41972578)	ENSG00000103966	4.51201	1.49006	0.57537	0.0012123
EIF1AD	11	complement(65996545..66002176)	ENSG00000175376	7.53754	1.52046	0.604508	0.00867159
EIF2S1	14	67359997..67386516	ENSG00000134001	7.3437	1.39454	0.479792	0.0358502
EIF4EBP1	8	38030341..38060365	ENSG00000187840	113.396	1.74918	0.806682	0
EIF4G1	3	184314495..184335358	ENSG00000114867	103.811	1.2736	0.348908	0.00642292
ELF3	1	202007945..202017188	ENSG00000163435	2.99622	-8.43999	-3.07724	0
ELK3	12	96194382..96269835	ENSG00000111145	17.2525	1.4096	0.495286	0.000146173
ELL2	5	complement(95885098..95962071)	ENSG00000118985	11.1172	1.478	0.563647	9.88878e-07
EML1	14	99737693..99942060	ENSG00000066629	6.08268	-1.44247	-0.528542	0.00037722
EMP1	12	13196716..13219939	ENSG00000134531	9.53651	1.59935	0.677486	3.0421e-10
ENAH	1	complement(225486835..225653142)	ENSG00000154380	8.25543	1.84233	0.881528	0
ENC1	5	complement(74627406..74641424)	ENSG00000171617	21.1125	1.36596	0.449911	0.00026203
ENDOD1	11	95089810..95132645	ENSG00000149218	12.5526	1.44961	0.535669	0.000117563
ENO1	1	complement(8861002..8879249)	ENSG00000074800	709.882	1.30283	0.38165	0.000226868
ENO2	12	6913745..6923698	ENSG00000111674	57.9145	1.52349	0.607384	2.71616e-12
ENPP2	8	complement(119557086..119673453)	ENSG00000136960	15.8106	-1.30817	-0.387548	0.034472
EPAS1	2	46293667..46386703	ENSG00000116016	20.5894	1.40161	0.48709	5.26984e-06
EPB41	1	28887091..29120046	ENSG00000159023	3.23669	-1.47162	-0.557408	0.00363593
EPB41L3	18	complement(5392381..5630700)	ENSG00000082397	10.9771	1.48522	0.570672	7.88773e-09
EPHA2	1	complement(16124337..16156087)	ENSG00000142627	65.9685	1.67037	0.740171	0
EPS8	12	complement(15620158..15882329)	ENSG00000151491	9.09186	-1.36906	-0.453189	0.0196467
ERCC2	19	complement(45349837..45370918)	ENSG00000104884	18.8577	1.38608	0.471015	6.00969e-05
ERCC6	10	complement(49455368..49539538)	ENSG00000225830	9.46868	-1.68502	-0.752765	0
ERF	19	complement(42247572..42255157)	ENSG00000105722	24.7958	1.56808	0.649003	1.0756e-09
ERG28	14	complement(75649791..75661189)	ENSG00000133935	18.7729	-1.44226	-0.528331	0.000809913
ERICH5	8	98064311..98093610	ENSG00000177459	11.4196	-2.33577	-1.2239	6.98053e-10
ERMAP	1	42817124..42844989	ENSG00000164010	6.28806	-1.78426	-0.835328	1.90294e-08
ERO1A	14	complement(52639916..52695900)	ENSG00000197930	15.0883	1.36705	0.451068	0.000367982
ERRFI1	1	complement(8004404..8026308)	ENSG00000116285	5.87618	1.90184	0.927399	4.34586e-09
ESPL1	12	53268299..53293643	ENSG00000135476	3.20184	-1.4513	-0.537341	0.0463024
ETS1	11	complement(128458761..128587558)	ENSG00000134954	11.6386	1.95388	0.966343	0
ETS2	21	38805307..38824955	ENSG00000157557	13.1832	-2.54915	-1.35002	0
ETV5	3	complement(186046308..186110318)	ENSG00000244405	7.09279	2.23688	1.16149	0
EVA1A	2	complement(75469302..75569722)	ENSG00000115363	20.8263	1.49606	0.581168	8.51586e-06
EVC	4	5711197..5814305	ENSG00000072840	16.086	-1.45299	-0.539022	4.12631e-07
F11R	1	complement(160995211..161021348)	ENSG00000158769	7.90374	-1.53041	-0.613921	4.92111e-05
F2R	5	76716043..76735781	ENSG00000181104	63.8316	1.3055	0.384598	0.00232681
F2RL2	5	complement(76615482..76623434)	ENSG00000164220	24.7844	1.3179	0.398239	0.0453746
F3	1	complement(94529225..94541800)	ENSG00000117525	105.22	2.25683	1.1743	0
FAM102A	9	complement(127940579..127980513)	ENSG00000167106	13.9772	-1.59883	-0.677019	5.43232e-11
FAM129B	9	complement(127505339..127578989)	ENSG00000136830	194.882	1.48179	0.567339	2.71616e-12
FAM13A	4	complement(88725955..89111398)	ENSG00000138640	1.47626	-1.63882	-0.712658	0.00168419
FAM13C	10	complement(59246129..59363181)	ENSG00000148541	3.45249	-2.06607	-1.04689	2.44454e-11
FAM162A	3	122384176..122412334	ENSG00000114023	22.6306	1.73114	0.791725	0
FAM171A1	10	complement(15211643..15371062)	ENSG00000148468	21.0202	1.51069	0.595203	7.15437e-08
FAM177A1	14	35044907..35113130	ENSG00000151327	3.97394	1.5987	0.676902	0.00786827
FAM196B	5	complement(169864264..169980740)	ENSG00000204767	14.6734	1.61677	0.693116	1.36354e-07
FAM20C	7	192969..260745	ENSG00000177706	14.9247	1.52272	0.606648	2.03421e-07
FAM216A	12	110468364..110490385	ENSG00000204856	6.456	1.67824	0.746951	0.0473875
FAM57A	17	732412..742972	ENSG00000167695	26.7077	1.79842	0.846727	0
FAM83D	20	38926312..38953106	ENSG00000101447	12.795	-1.61814	-0.694339	1.03439e-05
FAM83G	17	complement(18968789..19004804)	ENSG00000188522	6.67212	1.49384	0.579028	2.24722e-05
FAM84B	8	complement(126552442..126558393)	ENSG00000168672	79.4714	-1.434	-0.520042	2.49887e-09
FARSA	19	complement(12922479..12934037)	ENSG00000179115	40.2896	1.4377	0.523759	4.4128e-06
FAT3	11	92352096..92896470	ENSG00000165323	3.01703	-1.6887	-0.75591	1.90131e-11
FAT4	4	125316399..125492932	ENSG00000196159	1.87196	-1.54068	-0.623563	0.000499266
FAXDC2	5	complement(154818491..154859252)	ENSG00000170271	3.19925	-3.25683	-1.70347	0
FDFT1	8	11795573..11839309	ENSG00000079459	64.2022	-1.80637	-0.85309	0
FDPS	1	155308748..155320666	ENSG00000160752	51.0785	-1.39501	-0.480275	2.96325e-06
FGF2	4	122826708..122898236	ENSG00000138685	49.1847	1.70553	0.770224	0
FGF5	4	80266599..80336680	ENSG00000138675	10.469	2.637	1.3989	0
FGFR1	8	complement(38411138..38468834)	ENSG00000077782	13.6027	1.37982	0.464476	1.69195e-05
FHL2	2	complement(105357712..105438513)	ENSG00000115641	18.4179	1.65132	0.723621	0
FILIP1L	3	complement(99830141..100114513)	ENSG00000168386	23.7451	-1.59208	-0.670915	0
FJX1	11	35618419..35620868	ENSG00000179431	15.8241	1.70163	0.766913	8.68628e-09
FKBP4	12	2794953..2805423	ENSG00000004478	16.7624	1.52409	0.607946	1.64409e-08
FLCN	17	complement(17212212..17237188)	ENSG00000154803	4.00625	-1.46158	-0.547524	0.00206819
FMNL3	12	complement(49636499..49708165)	ENSG00000161791	4.25068	1.59332	0.672036	1.67777e-08
FNDC3B	3	172039628..172401665	ENSG00000075420	9.97233	1.30239	0.381162	0.0219264
FNTB	14	64986720..65062652	ENSG00000257365	8.81655	-1.46537	-0.551265	0.00481003
FOSL1	11	complement(65892049..65900573)	ENSG00000175592	27.4511	3.33756	1.73879	0
FOXD1	5	complement(73444827..73448527)	ENSG00000251493	15.8986	2.31606	1.21167	0
FOXL1	16	86576368..86582160	ENSG00000176678	1.84711	2.8801	1.52612	0.010874
FOXP2	7	114086327..114693772	ENSG00000128573	0.396219	-2.75156	-1.46025	0.00488191
FOXP4	6	41546426..41602384	ENSG00000137166	8.95028	1.44402	0.530091	0.000281312
FOXQ1	6	1312440..1314748	ENSG00000164379	4.82942	-2.06543	-1.04644	0.0191005
FRMD6	14	51489100..51730727	ENSG00000139926	18.108	-1.32176	-0.402459	0.00218928
FSTL3	19	676365..683399	ENSG00000070404	98.4301	1.52724	0.610928	0
FUT11	10	73772291..73780251	ENSG00000196968	10.6553	1.47313	0.558881	8.0366e-05
FZD2	17	44557459..44559570	ENSG00000180340	68.9995	-1.5407	-0.623588	2.44454e-11
G3BP1	5	151771045..151812785	ENSG00000145907	8.92998	1.32505	0.406047	0.00881432
GABARAPL1	12	10212458..10223130	ENSG00000139112	15.622	-1.53092	-0.614401	2.75142e-07
GADD45A	1	67685061..67688338	ENSG00000116717	21.6548	1.37897	0.463586	0.0469505
GADD45GIP1	19	complement(12953119..12957236)	ENSG00000179271	51.2903	1.4313	0.517324	1.20934e-05
GALM	2	38665910..38741237	ENSG00000143891	7.92616	-2.26367	-1.17866	8.22997e-10
GARS	7	30594681..30634033	ENSG00000106105	40.2827	1.51241	0.596854	1.08646e-10
GAS7	17	complement(9910609..10198551)	ENSG00000007237	7.06199	-1.47814	-0.563783	3.38199e-06
GATS	7	complement(100200653..100272218)	ENSG00000239521	4.58063	-1.85637	-0.892481	5.88285e-05
GDF5	20	complement(35433347..35454746)	ENSG00000125965	5.36866	-2.41141	-1.26988	6.76378e-08
GEM	8	complement(94249253..94262350)	ENSG00000164949	21.1391	-1.70181	-0.767073	1.6297e-11
GEMIN4	17	complement(744414..753999)	ENSG00000179409	7.76752	1.51855	0.602692	2.85175e-05
GIPC1	19	complement(14477760..14496149)	ENSG00000123159	64.4835	1.3476	0.430396	0.00013683
GJA1	6	121435692..121449727	ENSG00000152661	128.715	-2.69874	-1.43228	0
GLIS2	16	4314761..4339597	ENSG00000126603	35.1301	-2.05965	-1.0424	0
GLRX	5	complement(95751319..95823005)	ENSG00000173221	1.6746	-2.14303	-1.09965	0.00199342
GLS	2	190880827..190965552	ENSG00000115419	12.2752	-1.67585	-0.744891	0
GLTP	12	complement(109850943..109880488)	ENSG00000139433	24.3381	1.37547	0.45993	0.00504232
GLUL	1	complement(182381704..182392206)	ENSG00000135821	15.8787	-1.34977	-0.432714	0.000475225
GNB4	3	complement(179396089..179451590)	ENSG00000114450	2.98932	1.94109	0.956867	2.40951e-08
GNPDA1	5	complement(141991749..142013041)	ENSG00000113552	11.0353	-1.49982	-0.584793	0.000101575
GNPNAT1	14	complement(52775194..52791668)	ENSG00000100522	6.52585	1.71839	0.781058	2.01793e-06
GPR176	15	complement(39799032..39920892)	ENSG00000166073	15.9688	1.33631	0.418259	0.0169718
GPRC5B	16	complement(19856691..19886167)	ENSG00000167191	12.4305	-2.36581	-1.24234	0
GPRC5C	17	74424851..74451653	ENSG00000170412	1.81474	-2.27051	-1.18302	0.000719587
GRM1	6	146027646..146437598	ENSG00000152822	0.695643	-3.31138	-1.72743	0.0340685
GRPEL1	4	complement(7058906..7068197)	ENSG00000109519	9.14356	1.51732	0.601525	0.000156867
GSPT1	16	complement(11868128..11916082)	ENSG00000103342	10.2002	1.37757	0.462128	0.00113564
GSTO1	10	104235356..104267459	ENSG00000148834	61.1836	1.47099	0.556783	2.13702e-07
GTF2IP4	7	73154938..73207283	ENSG00000233369	32.6392	-1.4148	-0.500598	7.75071e-06
GTPBP4	10	988019..1019936	ENSG00000107937	6.70403	1.67975	0.748246	3.94658e-09
GTSE1	22	46296741..46330810	ENSG00000075218	10.2456	-1.40749	-0.49312	0.0141385
GUCY1A2	11	complement(106674012..107018524)	ENSG00000152402	0.785521	-1.89587	-0.922859	0.00536865
GYS1	19	complement(48968125..48993310)	ENSG00000104812	40.8656	1.86326	0.897832	0
HBEGF	5	complement(140332843..140346631)	ENSG00000113070	5.57328	3.90847	1.9666	0
HBP1	7	107168961..107202529	ENSG00000105856	7.41518	-1.46227	-0.548205	0.000398336
HCP5	6	31400702..31477506	ENSG00000206337	4.14439	-2.57793	-1.36621	1.85514e-08
HDAC11	3	13479724..13506424	ENSG00000163517	6.78792	-1.43954	-0.525611	0.0125939
HDAC7	12	complement(47782722..47833132)	ENSG00000061273	18.0072	1.3375	0.419543	0.00050768
HDHD5	22	complement(17137511..17165287)	ENSG00000069998	14.0229	1.3425	0.424918	0.0272223
HEG1	3	complement(124965710..125055958)	ENSG00000173706	15.9345	-1.32059	-0.401185	0.00312258
HIF1A	14	61695513..61748259	ENSG00000100644	83.504	1.33185	0.413432	7.41495e-05
HIST1H2AC	6	26124145..26139116	ENSG00000180573	12.4135	-2.26435	-1.1791	1.0473e-07
HIVEP1	6	12008762..12164999	ENSG00000095951	3.21807	1.63097	0.705734	1.33259e-06
HK1	10	69269984..69401882	ENSG00000156515	73.6526	1.45307	0.539106	2.689e-10
HK2	2	74833981..74893359	ENSG00000159399	9.88152	2.00381	1.00275	0
HMGA2	12	65824131..65966295	ENSG00000149948	1.60237	3.39148	1.76192	0
HMGB2	4	complement(173331695..173335125)	ENSG00000164104	56.4949	-1.48976	-0.575079	1.57537e-09
HMGCR	5	75336329..75362104	ENSG00000113161	16.8763	-1.97615	-0.982694	0
HMGCS1	5	complement(43289395..43313512)	ENSG00000112972	30.9174	-1.92484	-0.944741	0
HMMR	5	163460203..163491945	ENSG00000072571	5.79627	-1.58908	-0.66819	0.00170065
HNRNPAB	5	178204507..178211163	ENSG00000197451	97.4684	1.38834	0.473363	3.42406e-06
HPCAL1	2	10302889..10427617	ENSG00000115756	38.7881	1.64379	0.71703	0
HPS4	22	complement(26443423..26483837)	ENSG00000100099	7.29608	-1.4047	-0.490258	0.00024243
HS3ST3A1	17	complement(13495689..13601927)	ENSG00000153976	23.0867	1.94917	0.962862	0
HS3ST3B1	17	14301083..14349404	ENSG00000125430	5.08322	2.10203	1.07179	0
HS6ST1	2	complement(128236716..128318577)	ENSG00000136720	24.3697	-1.8075	-0.853992	0
HSD17B2	16	82035004..82098534	ENSG00000086696	15.2299	-2.14587	-1.10156	0
HSD17B7	1	162790702..162812817	ENSG00000132196	7.76163	-1.87993	-0.910683	3.53101e-11
HSP90AA1	14	complement(102080738..102139699)	ENSG00000080824	94.5289	1.37797	0.462544	6.0116e-07
HSPA5	9	complement(125234853..125241330)	ENSG00000044574	409.119	1.37114	0.455373	2.49675e-07
HSPE1	2	197499994..197503457	ENSG00000115541	18.7243	1.41314	0.498906	0.0327475
HYI	1	complement(43451003..43453989)	ENSG00000178922	62.7536	1.32222	0.402958	0.00198823
IARS	9	complement(92210207..92293756)	ENSG00000196305	29.2173	1.28115	0.357435	0.0254267
ID1	20	31605283..31606515	ENSG00000125968	76.9741	8.30514	3.054	0
ID2	2	8678845..8684453	ENSG00000115738	10.3659	5.69998	2.51096	0
ID3	1	complement(23557918..23559794)	ENSG00000117318	48.5605	6.03853	2.5942	0
ID4	6	19837386..19840684	ENSG00000172201	3.617	6.37871	2.67326	3.19149e-09
IDH1	2	complement(208236227..208266074)	ENSG00000138413	16.8125	-1.57489	-0.655253	8.93617e-10
IDI1	10	complement(1039908..1049170)	ENSG00000067064	29.4282	-1.5451	-0.627699	3.85695e-10
IER2	19	13150415..13154908	ENSG00000160888	12.3361	2.1043	1.07334	0
IER3	6	complement(30743199..30744554)	ENSG00000137331	102.758	1.70252	0.767669	0
IER5L	9	complement(129175552..129178262)	ENSG00000188483	22.5838	2.49939	1.32158	0
IFFO2	1	complement(18904281..18956686)	ENSG00000169991	5.7292	2.22896	1.15637	0
IFIT1	10	89392546..89406486	ENSG00000185745	2.70044	-2.44748	-1.2913	3.43434e-07
IGF2BP2	3	complement(185643739..185825056)	ENSG00000073792	12.5347	1.3811	0.465819	0.00681416
IGFBP3	7	complement(45912245..45921874)	ENSG00000146674	556.747	1.27482	0.350299	0.00338416
IL11	19	complement(55364389..55370463)	ENSG00000095752	3.1227	12.895	3.68874	6.51879e-11
IL11RA	9	34650702..34661892	ENSG00000137070	7.68052	-10.8025	-3.43329	0.0001893
IL18	11	complement(112143251..112164117)	ENSG00000150782	31.4089	1.59455	0.673145	1.19511e-10
IL1RAP	3	190514051..190659750	ENSG00000196083	1.40179	2.19763	1.13595	3.66948e-05
IL4R	16	27313668..27364778	ENSG00000077238	6.39317	1.7883	0.838589	3.84271e-06
IL7R	5	35852695..35879603	ENSG00000168685	8.6066	2.09987	1.0703	0
IMP3	15	complement(75639085..75648706)	ENSG00000177971	18.1114	1.48798	0.573353	0.000105265
IMPA2	18	11981025..12030883	ENSG00000141401	7.9639	-1.75667	-0.812844	6.96172e-05
IMPDH1	7	complement(128392277..128410252)	ENSG00000106348	22.8543	1.3959	0.481191	0.000281791
INAFM2	15	40323664..40326715	ENSG00000259330	5.26799	1.89274	0.920479	0.00209145
INCENP	11	62123973..62153163	ENSG00000149503	12.6838	-1.44419	-0.530263	0.000229187
ING4	12	complement(6650280..6663148)	ENSG00000111653	13.2764	-1.41961	-0.505491	0.0289713
INHBA	7	complement(41667168..41705834)	ENSG00000122641	4.23422	2.46665	1.30255	0
INSIG1	7	155297776..155310235	ENSG00000186480	36.0966	-2.08768	-1.0619	0
IQCJ-SCHIP1	3	158962235..159897366	ENSG00000283154	7.98099	1.58838	0.66756	0.0081701
IQGAP3	1	complement(156525405..156572604)	ENSG00000183856	11.0121	-1.35178	-0.434862	0.0110065
IRS2	13	complement(109752698..109786568)	ENSG00000185950	19.369	1.39892	0.484316	5.15307e-06
ITGB3	17	47253846..47311816	ENSG00000259207	6.5873	2.13923	1.09709	5.05206e-10
ITPKB	1	complement(226631690..226739323)	ENSG00000143772	2.74293	-1.82551	-0.8683	0.000550741
JAG1	20	complement(10637684..10674107)	ENSG00000101384	8.59474	-1.44049	-0.526563	3.5452e-05
JPT2	16	1678256..1702280	ENSG00000206053	26.2671	1.35133	0.434385	0.000751049
JUN	1	complement(58780788..58784327)	ENSG00000177606	50.5506	1.96594	0.975221	0
JUNB	19	12791496..12793315	ENSG00000171223	22.3005	3.16236	1.661	0
JUP	17	complement(41754604..41786931)	ENSG00000173801	38.078	-1.30933	-0.388831	0.00422261
KAT5	11	65711996..65719604	ENSG00000172977	15.2452	-1.42856	-0.514566	0.000575538
KAT6B	10	74825582..75032622	ENSG00000156650	2.83266	-1.47106	-0.556858	0.00171465
KCNQ3	8	complement(132120858..132481019)	ENSG00000184156	0.934799	2.81179	1.49149	1.59835e-07
KCP	7	complement(128862451..128910719)	ENSG00000135253	1.04763	-3.17134	-1.66509	8.21821e-05
KCTD10	12	complement(109448656..109477544)	ENSG00000110906	7.21106	1.34784	0.430647	0.0170154
KCTD11	17	7351889..7354944	ENSG00000213859	22.9399	1.71718	0.780044	0
KCTD15	19	33795933..33815763	ENSG00000153885	3.89742	1.68392	0.751827	1.62968e-05
KCTD5	16	2682475..2709030	ENSG00000167977	15.934	1.46222	0.548158	0.000106361
KCTD7	7	66628767..66649067	ENSG00000243335	3.50272	-1.82854	-0.870691	2.38127e-05
KDELR3	22	38468062..38483447	ENSG00000100196	19.375	1.47885	0.564473	0.00131135
KDM4A	1	43650158..43705515	ENSG00000066135	14.499	-1.38955	-0.474616	0.000921472
KIAA1109	4	122152333..122362758	ENSG00000138688	1.71752	-1.54995	-0.632222	7.59491e-05
KIAA1522	1	32741885..32774970	ENSG00000162522	39.7796	-1.84948	-0.887121	0
KIAA1671	22	24952730..25197448	ENSG00000197077	4.72191	-1.85954	-0.894945	0
KIF11	10	92593286..92655395	ENSG00000138160	6.16498	-1.44249	-0.528557	0.0447994
KIF14	1	complement(200551497..200620734)	ENSG00000118193	1.50403	-2.04547	-1.03244	0.00176721
KIF20A	5	138178719..138187715	ENSG00000112984	28.302	-1.63884	-0.712676	0
KIF22	16	29790719..29805385	ENSG00000079616	24.9277	-1.54823	-0.630617	2.44454e-10
KIF2C	1	44739818..44767767	ENSG00000142945	12.2977	-1.62343	-0.699049	6.89144e-08
KIFC3	16	complement(57758217..57863053)	ENSG00000140859	17.3674	1.34389	0.42642	0.00106952
KIZ	20	21125983..21246622	ENSG00000088970	2.37127	-2.08173	-1.05779	0.00023495
KLC4	6	43040777..43075099	ENSG00000137171	7.57125	-1.44501	-0.531078	0.000796488
KLF7	2	complement(207074137..207167267)	ENSG00000118263	5.20345	1.3798	0.464454	0.0281622
KLF9	9	complement(70384597..70414624)	ENSG00000119138	5.91102	1.70833	0.77259	2.80259e-07
KLHDC2	14	49767608..49786385	ENSG00000165516	6.02817	-1.3942	-0.479435	0.0395412
KLHL29	2	23385217..23708611	ENSG00000119771	3.09051	-1.43495	-0.521003	0.0224419
KLHL4	X	87517749..87670050	ENSG00000102271	1.65069	-2.62156	-1.39043	2.27002e-06
KPNA2	17	68035519..68046842	ENSG00000182481	48.5715	-1.30551	-0.384618	0.0110986
KRT31	17	complement(41393724..41397592)	ENSG00000094796	20.0113	1.88601	0.915338	5.91406e-07
KRT32	17	complement(41459811..41467429)	ENSG00000108759	17.9481	-1.55916	-0.640771	0.000172877
KRT33B	17	complement(41363494..41369800)	ENSG00000131738	145.729	1.48355	0.569051	1.92847e-10
KRT34	17	complement(41377650..41382403)	ENSG00000131737	138.637	2.57715	1.36578	0
KRTAP2-3	17	complement(41059240..41060114)	ENSG00000212724	94.4662	6.93835	2.79459	0
LBH	2	30231531..30323730	ENSG00000213626	240.47	-1.34744	-0.430223	4.31253e-06
LDB1	10	complement(102107560..102120453)	ENSG00000198728	56.8234	-1.41263	-0.498382	1.5727e-06
LDHA	11	18394388..18408425	ENSG00000134333	321.71	1.39858	0.48396	9.98732e-09
LDLR	19	11089362..11133816	ENSG00000130164	29.5126	-1.53015	-0.61367	2.71616e-12
LETMD1	12	51047962..51060424	ENSG00000050426	6.33313	-1.52091	-0.604935	0.00317649
LIF	22	complement(30240447..30246851)	ENSG00000128342	42.2729	1.53094	0.614414	1.90131e-11
LIPE	19	complement(42401507..42427426)	ENSG00000079435	1.60466	-2.91845	-1.5452	0.00470095
LMAN1	18	complement(59327823..59359962)	ENSG00000074695	16.1246	1.34572	0.428379	0.00218014
LMCD1	3	8501707..8574673	ENSG00000071282	6.33635	-1.41917	-0.505047	0.000889641
LMOD1	1	complement(201896452..201946588)	ENSG00000163431	4.50725	-3.39782	-1.76461	0
LONP1	19	complement(5691834..5720572)	ENSG00000196365	42.3749	1.42075	0.506651	1.47919e-07
LPIN1	2	11677595..11827409	ENSG00000134324	6.08233	-1.70174	-0.767009	0
LRIG1	3	complement(66378797..66501263)	ENSG00000144749	5.24691	-3.71046	-1.8916	0
LRP11	6	complement(149818798..149864026)	ENSG00000120256	8.83795	-1.57959	-0.659553	7.18411e-05
LRP12	8	complement(104489231..104589024)	ENSG00000147650	2.84899	1.54716	0.629619	0.0010619
LRP5	11	68312609..68449275	ENSG00000162337	16.6861	1.36658	0.450574	0.000655338
LRRC17	7	102912991..102944949	ENSG00000128606	29.3315	-1.681	-0.749317	0
LRRC59	17	complement(50375059..50397553)	ENSG00000108829	43.73	1.39967	0.48509	1.49393e-06
LRRN1	3	3799437..3847703	ENSG00000175928	45.0453	-1.98288	-0.987599	0
LSS	21	complement(46188141..46228824)	ENSG00000160285	30.4511	-1.41213	-0.497869	3.0745e-07
LTBP4	19	40592883..40629818	ENSG00000090006	14.6721	-1.32051	-0.401097	0.00935592
LYPLA2	1	23790970..23795539	ENSG00000011009	38.0474	1.38249	0.467272	0.000713778
MACF1	1	39081316..39487177	ENSG00000127603	9.85074	-1.27135	-0.346361	0.0178383
MAFF	22	38200767..38216511	ENSG00000185022	5.92765	3.25296	1.70175	0
MAFK	7	1530714..1543043	ENSG00000198517	10.9247	1.4749	0.560614	0.000140544
MANF	3	51385047..51389397	ENSG00000145050	41.1048	1.62452	0.70001	5.43232e-12
MAP1A	15	43510958..43531620	ENSG00000166963	0.687431	-2.91597	-1.54398	0.00217575
MAP1B	5	72107234..72209570	ENSG00000131711	12.0215	1.39773	0.483089	6.94587e-06
MAP2K1	15	66386817..66492312	ENSG00000169032	34.9705	1.57477	0.655145	2.71616e-12
MAP2K3	17	21284672..21315240	ENSG00000034152	18.3315	1.81065	0.856504	0
MAPK1IP1L	14	55051631..55070192	ENSG00000168175	9.49547	1.39366	0.478883	0.00152851
MARCH4	2	complement(216257865..216372027)	ENSG00000144583	28.4166	1.76226	0.817427	0
MARCH8	10	complement(45454585..45594906)	ENSG00000165406	4.86631	-1.46392	-0.549835	0.00329134
MARF1	16	complement(15594386..15643166)	ENSG00000166783	4.53593	-1.47766	-0.563319	0.000105621
MARS	12	57475445..57517569	ENSG00000166986	19.4815	1.39715	0.482484	1.27997e-05
MARS2	2	197705369..197708387	ENSG00000247626	2.93639	2.38625	1.25475	0.009068
MCC	5	complement(113022099..113488830)	ENSG00000171444	1.78654	-1.57812	-0.658208	0.0144302
MCCC1	3	complement(183015218..183116075)	ENSG00000078070	5.77567	-1.48143	-0.566989	0.0406413
MCL1	1	complement(150574551..150579738)	ENSG00000143384	32.3176	1.31325	0.393145	0.00790065
MED12	X	71118556..71142454	ENSG00000184634	9.58019	-1.34166	-0.424015	0.0259051
MEGF9	9	complement(120600813..120714470)	ENSG00000106780	15.0774	-1.90125	-0.926946	0
MEIS2	15	complement(36889204..37101299)	ENSG00000134138	4.83736	-1.44136	-0.527427	0.000541503
METTL7A	12	50923472..50932517	ENSG00000185432	1.29621	-6.16831	-2.62487	1.79953e-05
MFSD12	19	complement(3538261..3574290)	ENSG00000161091	12.8013	1.54019	0.623112	3.02458e-07
MGLL	3	complement(127689062..127823250)	ENSG00000074416	14.8581	1.59531	0.673838	0
MICAL2	11	12094008..12263789	ENSG00000133816	14.9554	1.99472	0.996188	0
MICU1	10	complement(72367327..72626191)	ENSG00000107745	15.4565	-1.42963	-0.515647	0.000377166
MIF	22	23894004..23895227	ENSG00000240972	511.07	1.41019	0.495894	1.51209e-08
MITF	3	69739435..69968337	ENSG00000187098	10.8182	-1.41981	-0.505697	9.31105e-05
MKI67	10	complement(128096659..128126385)	ENSG00000148773	14.7545	-1.71351	-0.776954	0
MMP14	14	22836557..22849027	ENSG00000157227	205.808	1.29488	0.372819	0.000876529
MN1	22	complement(27748277..27801498)	ENSG00000169184	17.3125	-1.36894	-0.453059	0.00014838
MRPL12	17	81703357..81707526	ENSG00000262814	36.5216	1.52077	0.604799	0.000157597
MRPL17	11	complement(6680782..6683401)	ENSG00000158042	67.6418	1.50429	0.589085	4.59031e-10
MRPL23	11	1947278..1984522	ENSG00000214026	22.6406	1.42914	0.515149	0.000143291
MRPL57	13	21176645..21179084	ENSG00000173141	22.711	1.6313	0.70602	7.05387e-09
MRTO4	1	19251539..19260128	ENSG00000053372	17.4634	1.41275	0.498508	0.00411733
MSANTD3	9	100427156..100451711	ENSG00000066697	22.5478	1.39488	0.480136	0.000721612
MSC	8	complement(71841549..71844468)	ENSG00000178860	28.6684	-1.37721	-0.461752	0.00784496
MSH6	2	47695530..47810101	ENSG00000116062	6.756	1.36059	0.444232	0.00605954
MSMO1	4	165327623..165343160	ENSG00000052802	37.8603	-1.47933	-0.564941	6.92349e-08
MT1E	16	56625475..56627112	ENSG00000169715	165.029	3.53378	1.82121	0
MT1X	16	56682424..56684196	ENSG00000187193	39.4403	4.91693	2.29776	0
MT2A	16	56608199..56609497	ENSG00000125148	1127.57	1.59256	0.671347	0
MTAP	9	21802543..21937651	ENSG00000099810	3.18525	1.439	0.525068	0.00217651
MTCL1	18	8705661..8832778	ENSG00000168502	4.73802	1.52996	0.613494	2.81993e-06
MTHFR	1	complement(11785723..11806920)	ENSG00000177000	4.27561	-1.85972	-0.895085	0
MTSS1L	16	complement(70661204..70686066)	ENSG00000132613	21.0749	-1.45252	-0.538561	8.31773e-07
MUM1	19	1354711..1378431	ENSG00000160953	6.56665	-1.42564	-0.511608	0.000249145
MVD	16	complement(88651935..88663161)	ENSG00000167508	17.3443	-1.33164	-0.413202	0.0237047
MVK	12	109573255..109598117	ENSG00000110921	8.64352	-1.7705	-0.824156	0
MXD3	5	complement(177301461..177312757)	ENSG00000213347	6.45115	-1.97921	-0.984922	1.26818e-08
MXD4	4	complement(2247432..2262294)	ENSG00000123933	29.835	-1.30021	-0.378748	0.00628219
MYADM	19	53866223..53876437	ENSG00000179820	46.9582	1.68456	0.752368	0
MYBBP1A	17	complement(4538897..4555631)	ENSG00000132382	13.4768	1.54514	0.627735	4.84835e-09
MYC	8	127735434..127741434	ENSG00000136997	60.2707	1.60788	0.685162	0
MYL12A	18	3247481..3256236	ENSG00000101608	60.7271	1.79989	0.847905	0
MYL9	20	36541484..36551447	ENSG00000101335	75.1109	1.32564	0.406688	0.00076022
MYO18A	17	complement(29071124..29180412)	ENSG00000196535	6.66251	-1.38994	-0.475018	0.000143246
MYO1C	17	complement(1464098..1492812)	ENSG00000197879	84.9164	1.27814	0.35405	0.00515467
MYO1E	15	complement(59132434..59372900)	ENSG00000157483	15.3793	1.37297	0.457296	8.12486e-05
MYO7A	11	77128264..77215239	ENSG00000137474	4.26969	-2.89999	-1.53605	0
NACC1	19	13118103..13141141	ENSG00000160877	29.5655	1.30559	0.384702	0.0174742
NAMPT	7	complement(106248285..106286326)	ENSG00000105835	8.49927	1.92264	0.943088	0
NANS	9	98056739..98083075	ENSG00000095380	23.5039	1.33324	0.414934	0.00408634
NARS	18	complement(57600656..57622213)	ENSG00000134440	30.5703	1.30815	0.387524	0.0178916
NAT8L	4	2059512..2069089	ENSG00000185818	4.90701	1.73663	0.796294	2.0699e-07
NAV1	1	201622885..201826969	ENSG00000134369	9.51475	1.79791	0.846319	0
NBPF10	1	complement(146064699..146144804)	ENSG00000271425	2.88663	-2.05311	-1.03781	0
NBPF14	1	complement(148531385..148679751)	ENSG00000270629	9.04058	-1.6283	-0.703366	0
NBPF19	1	149390623..149556361	ENSG00000271383	1.79926	-1.47593	-0.561627	0.00380061
NCAPD2	12	6493356..6531955	ENSG00000010292	21.4146	-1.42072	-0.506624	1.69448e-06
NCAPH	2	96335787..96373845	ENSG00000121152	10.5721	-1.54625	-0.628773	0.000106644
NCEH1	3	complement(172630249..172711218)	ENSG00000144959	26.0381	1.32494	0.405924	0.00533182
NCKIPSD	3	complement(48673844..48686364)	ENSG00000213672	22.1376	1.35886	0.442394	0.0059532
NCOR2	12	complement(124324415..124567589)	ENSG00000196498	15.9452	1.40945	0.495134	3.67198e-07
NCS1	9	130172578..130237304	ENSG00000107130	25.988	1.35028	0.43326	0.000532494
NDE1	16	15643267..15726353	ENSG00000072864	7.46791	-1.42987	-0.515881	0.00682587
NDRG1	8	complement(133237171..133302022)	ENSG00000104419	29.8449	1.29963	0.378097	0.00287786
NDRG4	16	58462846..58513628	ENSG00000103034	6.47151	-3.1866	-1.67202	0
NDUFC2-KCTD14	11	complement(78016971..78079865)	ENSG00000259112	16.1165	3.67801	1.87893	7.27528e-06
NEDD9	6	complement(11183298..11382348)	ENSG00000111859	5.89849	5.56106	2.47536	0
NEK7	1	198156963..198322420	ENSG00000151414	25.3941	1.47178	0.557559	1.9263e-08
NEURL1B	5	172641266..172691540	ENSG00000214357	3.2324	-2.78593	-1.47816	0
NGF	1	complement(115285918..115338236)	ENSG00000134259	32.836	1.48962	0.574948	0.00169194
NKX3-1	8	complement(23678693..23682927)	ENSG00000167034	11.0272	1.81188	0.857484	1.03214e-10
NME1-NME2	17	51153590..51171744	ENSG00000011052	119.179	1.40759	0.493228	3.47505e-06
NOG	17	56593699..56595590	ENSG00000183691	5.58179	2.48362	1.31244	0.000586087
NOLC1	10	102152176..102163871	ENSG00000166197	20.4252	1.44542	0.531491	1.08855e-05
NOP16	5	complement(176383938..176388975)	ENSG00000048162	13.437	1.76718	0.821448	3.06926e-10
NOP56	20	2652145..2658393	ENSG00000101361	27.0509	1.56404	0.645274	2.71616e-12
NOP58	2	202265716..202303666	ENSG00000055044	13.3012	1.50186	0.586754	8.56765e-05
NOTCH2	1	complement(119911553..120069626)	ENSG00000134250	31.9274	-1.35156	-0.434628	7.41658e-06
NPPB	1	complement(11857464..11858931)	ENSG00000120937	222.079	1.52046	0.604512	9.77818e-11
NR1D1	17	complement(40092787..40100725)	ENSG00000126368	29.2996	-1.91852	-0.939994	0
NR3C2	4	complement(148078762..148444698)	ENSG00000151623	1.64312	-2.06113	-1.04344	0.00149856
NSMF	9	complement(137447573..137459334)	ENSG00000165802	23.6134	1.31822	0.398596	0.0117533
NSUN2	5	complement(6599239..6633291)	ENSG00000037474	9.12951	1.6307	0.705491	9.04753e-09
NT5DC3	12	complement(103770453..103841197)	ENSG00000111696	3.30143	-1.61169	-0.688577	4.58857e-05
NT5E	6	85449584..85495791	ENSG00000135318	79.8336	1.40119	0.48665	1.30267e-07
NTMT1	9	129608884..129636131	ENSG00000148335	15.492	1.38218	0.466942	0.0295354
NTNG1	1	107140007..107483458	ENSG00000162631	4.94117	-1.39585	-0.481143	0.0196205
NUDT18	8	complement(22106872..22109419)	ENSG00000275074	13.1377	1.63637	0.7105	0.0241629
NUMA1	11	complement(72002864..72080693)	ENSG00000137497	48.0582	-1.4473	-0.533367	1.38524e-10
NUSAP1	15	41332694..41381050	ENSG00000137804	13.3966	-1.59436	-0.672973	2.6823e-06
OAF	11	120210767..120230332	ENSG00000184232	37.1882	1.33637	0.418315	0.00297387
ODC1	2	complement(10439968..10448504)	ENSG00000115758	71.125	1.56578	0.646882	0
OGFRL1	6	71288803..71308950	ENSG00000119900	24.767	2.53878	1.34413	0
OSMR	5	38845858..38945596	ENSG00000145623	14.5594	1.62588	0.70122	0
OTX2	14	complement(56799905..56810479)	ENSG00000165588	25.2425	-1.60597	-0.683446	4.61747e-11
OXTR	3	complement(8750408..8769628)	ENSG00000180914	74.1416	1.27612	0.35176	0.0157289
P2RY2	11	73218298..73236352	ENSG00000175591	4.78432	2.01681	1.01207	0.000857294
P2RY6	11	73264505..73298617	ENSG00000171631	5.56155	2.33499	1.22342	1.35917e-08
P4HA1	10	complement(73007217..73096974)	ENSG00000122884	44.1113	1.3997	0.485116	1.05855e-05
PACSIN2	22	complement(42835412..43015145)	ENSG00000100266	20.438	1.31223	0.392025	0.0438617
PAPSS2	10	87659613..87747705	ENSG00000198682	73.1572	1.44309	0.529159	3.63422e-09
PAX6	11	complement(31784779..31818062)	ENSG00000007372	5.96984	-1.538	-0.62106	1.49389e-10
PBX1	1	164555584..164899296	ENSG00000185630	1.29799	-2.10457	-1.07353	0
PCDH1	5	complement(141853111..141879246)	ENSG00000156453	13.2139	1.92164	0.942336	0
PCDH18	4	complement(137518918..137532494)	ENSG00000189184	1.29434	-2.80546	-1.48824	1.64337e-06
PCK2	14	24094053..24110598	ENSG00000100889	11.9408	1.39324	0.478441	0.0107353
PCLO	7	complement(82754013..83162930)	ENSG00000186472	0.491923	-1.88238	-0.912561	0.0235306
PCMTD2	20	64255695..64287821	ENSG00000203880	4.55979	-1.54612	-0.628655	0.0013391
PDCD1LG2	9	5510570..5571254	ENSG00000197646	5.2006	2.49219	1.31741	3.26056e-05
PDCD4	10	110871795..110900006	ENSG00000150593	10.0325	-1.57473	-0.655107	9.31211e-07
PDE1C	7	complement(31751179..32299329)	ENSG00000154678	6.36614	1.70505	0.769818	0
PDGFRB	5	complement(150113837..150155872)	ENSG00000113721	28.3966	-1.89182	-0.919772	0
PDK2	17	50094737..50112152	ENSG00000005882	19.5034	-1.77483	-0.827679	0
PDK4	7	complement(95583499..95596491)	ENSG00000004799	1.59393	-4.58358	-2.19648	7.61883e-09
PDLIM5	4	94451857..94668227	ENSG00000163110	13.7258	1.43021	0.516228	4.15646e-07
PDLIM7	5	complement(177483394..177497606)	ENSG00000196923	66.0278	1.41121	0.496937	1.01663e-07
PDXP	22	37658727..37666934	ENSG00000241360	14.3994	1.43846	0.524528	0.0332046
PEG10	7	94656325..94669695	ENSG00000242265	13.7751	-1.6501	-0.722558	0
PER3	1	7784320..7845177	ENSG00000049246	3.04626	-2.43915	-1.28638	0
PFKFB3	10	6144934..6254644	ENSG00000170525	27.1474	1.75859	0.814419	0
PFKFB4	3	complement(48517684..48562015)	ENSG00000114268	10.5596	1.70563	0.770308	0
PFKP	10	3066333..3137712	ENSG00000067057	148.324	1.37721	0.461746	3.23595e-07
PGK1	X	78065188..78129296	ENSG00000102144	262.345	1.37698	0.461504	1.45374e-07
PGM1	1	63593276..63660245	ENSG00000079739	28.3254	1.34417	0.426712	0.00183881
PHC2	1	complement(33323623..33431052)	ENSG00000134686	36.384	1.44246	0.528528	4.88556e-08
PHF21A	11	complement(45929323..46121178)	ENSG00000135365	4.23224	-1.53367	-0.616984	6.46851e-06
PHLDA1	12	complement(76025447..76033932)	ENSG00000139289	6.20469	1.76307	0.81809	2.71616e-12
PI4KB	1	complement(151291797..151327715)	ENSG00000143393	16.7984	-1.39017	-0.475262	0.000244637
PICALM	11	complement(85957684..86069882)	ENSG00000073921	26.9841	1.53851	0.621531	1.35808e-11
PIK3C2B	1	complement(204422628..204494724)	ENSG00000133056	0.738814	-3.608	-1.8512	7.60409e-05
PIK3IP1	22	complement(31281593..31292534)	ENSG00000100100	28.3236	-1.81994	-0.863891	0
PIK3R3	1	complement(46040140..46133036)	ENSG00000117461	1.40492	-2.83974	-1.50576	3.53019e-08
PINK1	1	20633455..20651511	ENSG00000158828	44.0803	-1.39326	-0.478461	2.06306e-06
PIP4P1	14	complement(20457719..20461612)	ENSG00000165782	10.7158	-1.49921	-0.584199	0.000210105
PIP5K1B	9	68705414..69009176	ENSG00000107242	1.25975	-2.56749	-1.36036	0.00699749
PITPNM1	11	complement(67491768..67506263)	ENSG00000110697	14.6975	1.37896	0.463584	0.000427361
PLAU	10	73909177..73917497	ENSG00000122861	4.33127	3.62734	1.85891	1.40616e-08
PLAUR	19	complement(43646095..43670547)	ENSG00000011422	19.6251	1.46035	0.546317	1.96859e-06
PLCD1	3	complement(38007496..38029762)	ENSG00000187091	4.38159	-1.86791	-0.901428	0.000224976
PLCE1	10	94030812..94332823	ENSG00000138193	2.81975	-1.49037	-0.575671	0.00096162
PLD1	3	complement(171600405..171810950)	ENSG00000075651	1.14738	-1.93412	-0.951678	0.00979891
PLEKHA2	8	38901235..38973909	ENSG00000169499	11.5779	1.33802	0.420098	0.0266134
PLEKHA5	12	19129752..19376400	ENSG00000052126	2.61568	-1.5297	-0.613248	0.000413627
PLK1	16	23677656..23690367	ENSG00000166851	16.7357	-1.4949	-0.580045	3.59353e-07
PLK3	1	44800225..44805990	ENSG00000173846	7.58202	2.58399	1.3696	2.71616e-12
PLOD2	3	complement(146069440..146163653)	ENSG00000152952	48.0135	1.54551	0.628087	0
PLPP1	5	complement(55424854..55535050)	ENSG00000067113	9.03486	-1.86399	-0.898391	0.00424453
PLXNA2	1	complement(208022242..208244320)	ENSG00000076356	1.79717	2.12333	1.08633	8.60208e-09
PMAIP1	18	59899948..59904306	ENSG00000141682	3.69419	-2.49603	-1.31964	0.00054429
PMEPA1	20	complement(57648392..57711536)	ENSG00000124225	19.6731	1.69748	0.763391	0
PMM2	16	8788823..8849331	ENSG00000140650	6.5189	1.51358	0.597966	1.19176e-05
PNMA2	8	complement(26504686..26514092)	ENSG00000240694	9.42427	1.49309	0.578297	2.33371e-05
PNP	14	20468954..20477094	ENSG00000198805	16.4212	1.41736	0.50321	0.000286601
PNPLA3	22	43923739..43964488	ENSG00000100344	5.69295	-1.99383	-0.995544	1.24951e-05
PNRC1	6	89080751..89085160	ENSG00000146278	19.0108	-1.35631	-0.439687	0.0380848
PODXL	7	complement(131500262..131558217)	ENSG00000128567	54.5144	1.67399	0.743288	0
POLR2A	17	7484366..7514616	ENSG00000181222	39.731	-1.28228	-0.358706	0.00979141
PPA1	10	complement(70202830..70233911)	ENSG00000180817	14.3703	1.41297	0.498733	0.000199465
PPAN	19	10106289..10111634	ENSG00000130810	13.4555	1.86978	0.902869	1.35808e-11
PPARD	6	35342558..35428191	ENSG00000112033	24.093	1.64147	0.714991	0
PPFIA4	1	203026498..203078740	ENSG00000143847	3.66752	1.79339	0.842688	5.28631e-06
PPIF	10	79347469..79355337	ENSG00000108179	26.4434	1.34471	0.427293	0.0212741
PPL	16	complement(4882507..4960741)	ENSG00000118898	20.024	-5.46336	-2.44979	0
PPM1H	12	complement(62643982..62935037)	ENSG00000111110	2.30115	-2.56522	-1.35908	2.82481e-10
PPP1R13L	19	complement(45379634..45406349)	ENSG00000104881	31.8774	1.37087	0.455096	5.05558e-05
PPP1R14B	11	complement(64244480..64246941)	ENSG00000173457	188.922	1.39868	0.484062	2.70915e-07
PPP1R16A	8	144477969..144502121	ENSG00000160972	9.36735	1.51747	0.601665	7.88658e-06
PPP2R2B	5	complement(146581146..147084784)	ENSG00000156475	0.57928	-2.28357	-1.19129	0.0451986
PPP2R5D	6	42984499..43012342	ENSG00000112640	17.1642	-1.37816	-0.462743	0.0110923
PPRC1	10	102132994..102150331	ENSG00000148840	8.34887	1.65294	0.725034	1.90131e-09
PRC1	15	complement(90966038..90995629)	ENSG00000198901	20.8394	-1.46574	-0.551632	1.42101e-07
PRMT1	19	49675786..49689029	ENSG00000126457	40.0441	1.29306	0.370791	0.0137339
PRPS1	X	107628424..107651026	ENSG00000147224	37.0479	-1.43401	-0.520058	1.85259e-05
PRRX1	1	170662728..170739419	ENSG00000116132	1.19594	2.4612	1.29936	0.000172051
PRSS23	11	86791059..86952910	ENSG00000150687	197.122	-1.24694	-0.318388	0.0422663
PSAT1	9	78297143..78330093	ENSG00000135069	24.3295	1.42456	0.510512	0.00118274
PSRC1	1	complement(109279556..109283186)	ENSG00000134222	8.61264	-1.59542	-0.673937	0.000580158
PTCH1	9	complement(95442980..95517057)	ENSG00000185920	1.02767	-1.90245	-0.927855	0.0129119
PTER	10	16436943..16513745	ENSG00000165983	4.66063	-2.08116	-1.05739	2.64282e-09
PTGIS	20	complement(49503874..49568146)	ENSG00000124212	43.4135	-1.98327	-0.987878	0
PTMS	12	6765516..6770952	ENSG00000159335	115.612	1.29718	0.375384	0.0141022
PTPRB	12	complement(70515866..70637440)	ENSG00000127329	7.2019	2.27407	1.18528	0
PTPRE	10	127907061..128085855	ENSG00000132334	3.34128	1.57683	0.657024	9.26962e-06
PTPRJ	11	47980558..48170841	ENSG00000149177	6.93821	1.54752	0.629959	5.28864e-08
PTPRS	19	complement(5158495..5340803)	ENSG00000105426	8.19819	-1.57418	-0.654603	4.29153e-09
PTX3	3	157436789..157443628	ENSG00000163661	9.40651	2.06551	1.0465	2.89711e-06
PUS1	12	131929200..131945896	ENSG00000177192	3.6984	1.74475	0.803021	0.00221508
PVR	19	44643798..44663583	ENSG00000073008	86.203	2.16	1.11103	0
PXN	12	complement(120210439..120265771)	ENSG00000089159	41.5692	1.40601	0.491611	1.34613e-07
R3HDM2	12	complement(57253762..57431005)	ENSG00000179912	7.9154	-1.37404	-0.458421	0.0483042
RAB11FIP1	8	complement(37858618..37899467)	ENSG00000156675	5.64568	-1.3762	-0.460686	0.0168063
RAB30	11	complement(82973133..83071923)	ENSG00000137502	2.20248	-1.57168	-0.652308	0.000788149
RACGAP1	12	complement(49976923..50033136)	ENSG00000161800	16.0316	-1.48629	-0.571712	1.77109e-06
RAI14	5	34656237..34832627	ENSG00000039560	19.277	1.71634	0.779332	0
RAP2B	3	153162270..153170620	ENSG00000181467	4.68236	1.45738	0.543379	0.00253189
RAPH1	2	complement(203394345..203535410)	ENSG00000173166	4.78472	2.67327	1.41861	0
RARA	17	40309192..40357643	ENSG00000131759	13.8054	1.6467	0.71958	6.51879e-11
RASD2	22	35540868..35554001	ENSG00000100302	7.25534	-1.65791	-0.729369	4.63818e-05
RASGRF1	15	complement(78959947..79090773)	ENSG00000058335	1.1122	-2.05984	-1.04254	0.0275591
RASGRF2	5	80960672..81230156	ENSG00000113319	4.3336	-1.52426	-0.608111	1.37458e-05
RASGRP3	2	33436324..33564750	ENSG00000152689	0.634855	-2.86615	-1.51911	0.00757593
RASSF4	10	44959407..44995891	ENSG00000107551	6.39813	-1.55235	-0.634456	1.16488e-07
RB1CC1	8	complement(52622456..52745843)	ENSG00000023287	7.14505	-1.60042	-0.678447	1.95618e-08
RBM12	20	complement(35648925..35664956)	ENSG00000244462	9.03192	1.34729	0.430058	0.0425468
RBMS1	2	complement(160272151..160493794)	ENSG00000153250	4.4431	2.11744	1.08232	0
RELT	11	73376264..73397474	ENSG00000054967	3.39609	1.92091	0.94179	1.60423e-05
RERE	1	complement(8352397..8817643)	ENSG00000142599	11.3327	-1.47521	-0.560916	2.40679e-08
RETSAT	2	complement(85342088..85354620)	ENSG00000042445	36.3534	-1.46516	-0.551063	2.57356e-08
REV3L	6	complement(111299028..111483715)	ENSG00000009413	3.05039	-1.72886	-0.789825	2.71616e-09
REXO1	19	complement(1815246..1848463)	ENSG00000079313	5.64113	1.45564	0.541651	0.0296686
RFLNB	17	complement(439978..445939)	ENSG00000183688	28.6608	1.38059	0.465285	0.000224259
RGMB	5	98768650..98798643	ENSG00000174136	16.978	1.31843	0.398825	0.012764
RGS3	9	113444731..113597743	ENSG00000138835	3.99435	1.64389	0.717114	1.01313e-09
RGS4	1	163068775..163076802	ENSG00000117152	9.77604	1.99811	0.998639	0
RHOC	1	complement(112701106..112707434)	ENSG00000155366	156.746	1.2708	0.345742	0.0107029
RHOF	12	complement(121777754..121803403)	ENSG00000139725	8.22656	-1.65601	-0.727712	1.49932e-09
RIMKLA	1	42380795..42422578	ENSG00000177181	2.75831	2.2159	1.1479	6.16568e-10
RIMS1	6	71886703..72403143	ENSG00000079841	1.46838	1.67265	0.742133	0.0370978
RND3	2	complement(150468195..150539011)	ENSG00000115963	30.271	1.44095	0.527021	1.59893e-06
RNF185	22	31160183..31207019	ENSG00000138942	23.9912	1.43052	0.516541	2.70155e-05
RNF24	20	complement(3927309..4015582)	ENSG00000101236	6.05161	1.55693	0.638706	2.12106e-06
RPL22L1	3	complement(170864875..170870483)	ENSG00000163584	21.3315	1.42458	0.510532	0.00203554
RPL9	4	complement(39454124..39458948)	ENSG00000163682	191.176	1.38931	0.47437	1.15518e-07
RPS15	19	1438358..1440494	ENSG00000115268	306.164	1.31941	0.399893	0.000123177
RPS21	20	62387116..62388520	ENSG00000171858	83.6129	1.41848	0.504344	4.97094e-05
RRAGC	1	complement(38838198..38859823)	ENSG00000116954	5.17687	-1.57565	-0.655949	0.000501695
RRBP1	20	complement(17613678..17682295)	ENSG00000125844	39.2336	1.40849	0.494151	1.6828e-07
RRS1	8	66429028..66430733	ENSG00000179041	11.2603	1.79717	0.845727	0.00129537
RUSC2	9	35490127..35561898	ENSG00000198853	33.396	1.54686	0.629347	0
[truncated: 231 more rows]
