# Supplementary material for: Expression of Pro-Angiogenic Markers Is Enhanced by Blue Light in Human RPE Cells
Source: Antioxidants (Basel). 2020 Nov 20;9(11):1154. doi: 10.3390/antiox9111154 (PMC7699675; doi:10.3390/antiox9111154)
Supplement: Supplementary file 1 [file antioxidants-09-01154-s001.zip › Supplementary Materials/Table S2_H-RPE_3h_vs_0h_report.xlsx]

## Sheet: Dataset(H-RPE_3h_vs_0h)
Name of dataset: H-RPE_3h_vs_0h
No. of identified items: 3770 of 3878
No. of unidentified items: 108
ID type: GeneSymbol
Number of mapped gene: 3770
Is dataset quantitative :NO
Mapped items:
Dataset item (Gene symbol )		Entrez ID	Gene symbol	Description	Alternate names	Chromosome	Map location
AAMDC		28971	AAMDC	adipogenesis associated, Mth938 domain containing	C11orf67|CK067|PTD015	11	11q14.1
AAR2		25980	AAR2	AAR2 splicing factor homolog	C20orf4|CGI-23	20	20pter-q12
AARS2		57505	AARS2	alanyl-tRNA synthetase 2, mitochondrial	AARSL|COXPD8|LKENP|MT-ALARS|MTALARS	6	6p21.1
AASDHPPT		60496	AASDHPPT	aminoadipate-semialdehyde dehydrogenase-phosphopantetheinyl transferase	AASD-PPT|CGI-80|LYS2|LYS5	11	11q22
ABCA1		19	ABCA1	ATP-binding cassette, sub-family A (ABC1), member 1	ABC-1|ABC1|CERP|HDLDT1|TGD	9	9q31.1
ABCA2		20	ABCA2	ATP-binding cassette, sub-family A (ABC1), member 2	ABC2	9	9q34
ABCA3		21	ABCA3	ATP-binding cassette, sub-family A (ABC1), member 3	ABC-C|ABC3|EST111653|LBM180|SMDP3	16	16p13.3
ABCA7		10347	ABCA7	ATP-binding cassette, sub-family A (ABC1), member 7	ABCA-SSN|ABCX	19	19p13.3
ABCB8		11194	ABCB8	ATP-binding cassette, sub-family B (MDR/TAP), member 8	EST328128|M-ABC1|MABC1	7	7q36
ABCD1		215	ABCD1	ATP-binding cassette, sub-family D (ALD), member 1	ABC42|ALD|ALDP|AMN	X	Xq28
ABCD3		5825	ABCD3	ATP-binding cassette, sub-family D (ALD), member 3	ABC43|CBAS5|PMP70|PXMP1|ZWS2	1	1p21.3
ABCE1		6059	ABCE1	ATP-binding cassette, sub-family E (OABP), member 1	ABC38|OABP|RLI|RNASEL1|RNASELI|RNS4I	4	4q31
ABCF1		23	ABCF1	ATP-binding cassette, sub-family F (GCN20), member 1	ABC27|ABC50	6	6p21.33
ABCF3		55324	ABCF3	ATP-binding cassette, sub-family F (GCN20), member 3	EST201864	3	3q27.1
ABHD10		55347	ABHD10	abhydrolase domain containing 10	-	3	3q13.2
ABHD11		83451	ABHD11	abhydrolase domain containing 11	PP1226|WBSCR21	7	7q11.23
ABHD12		26090	ABHD12	abhydrolase domain containing 12	ABHD12A|BEM46L2|C20orf22|PHARC|dJ965G21.2	20	20p11.21
ABHD14A		25864	ABHD14A	abhydrolase domain containing 14A	DORZ1	3	3p21.1
ABHD4		63874	ABHD4	abhydrolase domain containing 4	ABH4	14	14q11.2
ABHD8		79575	ABHD8	abhydrolase domain containing 8	-	19	19p13.11
ABI1		10006	ABI1	abl-interactor 1	ABI-1|ABLBP4|E3B1|NAP1BP|SSH3BP|SSH3BP1	10	10p11.2
ABI2		10152	ABI2	abl-interactor 2	ABI-2|ABI2B|AIP-1|AblBP3|SSH3BP2|argBP1|argBPIA|argBPIB	2	2q33
ABLIM3		22885	ABLIM3	actin binding LIM protein family, member 3	HMFN1661	5	5q32
ABT1		29777	ABT1	activator of basal transcription 1	hABT1	6	6p22.2
ABTB2		25841	ABTB2	ankyrin repeat and BTB (POZ) domain containing 2	ABTB2A|BTBD22	11	11p13
ACAA2		10449	ACAA2	acetyl-CoA acyltransferase 2	DSAEC	18	18q21.1
ACACA		31	ACACA	acetyl-CoA carboxylase alpha	ACAC|ACACAD|ACC|ACC1|ACCA	17	17q21
ACAD9		28976	ACAD9	acyl-CoA dehydrogenase family, member 9	NPD002	3	3q21.3
ACADM		34	ACADM	acyl-CoA dehydrogenase, C-4 to C-12 straight chain	ACAD1|MCAD|MCADH	1	1p31
ACAT2		39	ACAT2	acetyl-CoA acetyltransferase 2	-	6	6q25.3
ACBD3		64746	ACBD3	acyl-CoA binding domain containing 3	GCP60|GOCAP1|GOLPH1|PAP7	1	1q42.12
ACBD4		79777	ACBD4	acyl-CoA binding domain containing 4	HMFT0700	17	17q21.31
ACD		65057	ACD	adrenocortical dysplasia homolog (mouse)	PIP1|PTOP|TINT1|TPP1	16	16q22.1
ACLY		47	ACLY	ATP citrate lyase	ACL|ATPCL|CLATP	17	17q21.2
ACO1		48	ACO1	aconitase 1, soluble	ACONS|HEL60|IREB1|IREBP|IREBP1|IRP1	9	9p21.1
ACO2		50	ACO2	aconitase 2, mitochondrial	ACONM|ICRD|OCA8	22	22q13.2
ACOT1		641371	ACOT1	acyl-CoA thioesterase 1	ACH2|CTE-1|LACH2	14	14q24.3
ACOT2		10965	ACOT2	acyl-CoA thioesterase 2	CTE-IA|CTE1A|MTE1|PTE2|PTE2A|ZAP128	14	14q24.3
ACOT7		11332	ACOT7	acyl-CoA thioesterase 7	ACH1|ACT|BACH|CTE-II|LACH|LACH1|hBACH	1	1p36
ACOT8		10005	ACOT8	acyl-CoA thioesterase 8	HNAACTE|PTE-1|PTE-2|PTE1|PTE2|hACTE-III|hTE	20	20q13.12
ACP2		53	ACP2	acid phosphatase 2, lysosomal	LAP	11	11p11.2|11p12-p11
ACSF3		197322	ACSF3	acyl-CoA synthetase family member 3	-	16	16q24.3
ACSL3		2181	ACSL3	acyl-CoA synthetase long-chain family member 3	ACS3|FACL3|PRO2194	2	2q34-q35
ACSL4		2182	ACSL4	acyl-CoA synthetase long-chain family member 4	ACS4|FACL4|LACS4|MRX63|MRX68	X	Xq22.3-q23
ACSS2		55902	ACSS2	acyl-CoA synthetase short-chain family member 2	ACAS2|ACECS|ACS|ACSA|dJ1161H23.1	20	20q11.22
ACTA2		59	ACTA2	actin, alpha 2, smooth muscle, aorta	AAT6|ACTSA|MYMY5	10	10q23.3
ACTB		60	ACTB	actin, beta	BRWS1|PS1TP5BP1	7	7p22
ACTG1		71	ACTG1	actin gamma 1	ACT|ACTG|BRWS2|DFNA20|DFNA26|HEL-176	17	17q25
ACTL6A		86	ACTL6A	actin-like 6A	ACTL6|ARPN-BETA|Arp4|BAF53A|INO80K	3	3q26.33
ACTN4		81	ACTN4	actinin, alpha 4	ACTININ-4|FSGS|FSGS1	19	19q13
ACTR1B		10120	ACTR1B	ARP1 actin-related protein 1 homolog B, centractin beta (yeast)	ARP1B|CTRN2|PC3	2	2q11.2
ACTR3		10096	ACTR3	ARP3 actin-related protein 3 homolog (yeast)	ARP3	2	2q14.1
ACTR6		64431	ACTR6	ARP6 actin-related protein 6 homolog (yeast)	ARP6|CDA12|HSPC281|MSTP136|hARP6|hARPX	12	12q23.1
ACY1		95	ACY1	aminoacylase 1	ACY-1|ACY1D|HEL-S-5	3	3p21.1
ADA		100	ADA	adenosine deaminase	-	20	20q13.12
ADAM10		102	ADAM10	ADAM metallopeptidase domain 10	AD10|AD18|CD156c|HsT18717|MADM|RAK|kuz	15	15q22
ADAM9		8754	ADAM9	ADAM metallopeptidase domain 9	CORD9|MCMP|MDC9|Mltng	8	8p11.22
ADAMTS5		11096	ADAMTS5	ADAM metallopeptidase with thrombospondin type 1 motif, 5	ADAM-TS 11|ADAM-TS 5|ADAM-TS5|ADAMTS-11|ADAMTS-5|ADAMTS11|ADMP-2	21	21q21.3
ADAMTS7		11173	ADAMTS7	ADAM metallopeptidase with thrombospondin type 1 motif, 7	ADAM-TS 7|ADAM-TS7|ADAMTS-7	15	15q24.2
ADD1		118	ADD1	adducin 1 (alpha)	ADDA	4	4p16.3
ADD3		120	ADD3	adducin 3 (gamma)	ADDL	10	10q25.2
ADGRA3		166647	ADGRA3	adhesion G protein-coupled receptor A3	GPR125|PGR21|TEM5L	4	4p15.2
ADGRG1		9289	ADGRG1	adhesion G protein-coupled receptor G1	BFPP|BPPR|GPR56|TM7LN4|TM7XN1	16	16q21
ADGRG6		57211	ADGRG6	adhesion G protein-coupled receptor G6	APG1|DREG|GPR126|PS1TP2|VIGR	6	6q24.1
ADGRL2		23266	ADGRL2	adhesion G protein-coupled receptor L2	CIRL2|CL2|LEC1|LPHH1|LPHN2	1	1p31.1
ADH5		128	ADH5	alcohol dehydrogenase 5 (class III), chi polypeptide	ADH-3|ADHX|FALDH|FDH|GSH-FDH|GSNOR	4	4q23
ADI1		55256	ADI1	acireductone dioxygenase 1	APL1|ARD|Fe-ARD|HMFT1638|MTCBP1|Ni-ARD|SIPL|mtnD	2	2p25.3
ADM		133	ADM	adrenomedullin	AM|PAMP	11	11p15.4
ADORA1		134	ADORA1	adenosine A1 receptor	RDC7	1	1q32.1
ADPRHL2		54936	ADPRHL2	ADP-ribosylhydrolase like 2	ARH3	1	1p34.3
ADRM1		11047	ADRM1	adhesion regulating molecule 1	ARM-1|ARM1|GP110	20	20q13.33
ADSL		158	ADSL	adenylosuccinate lyase	AMPS|ASASE|ASL	22	22q13.2
ADSS		159	ADSS	adenylosuccinate synthase	ADEH|ADSS 2	1	1q44
AES		166	AES	amino-terminal enhancer of split	AES-1|AES-2|ESP1|GRG|GRG5|Grg-5|TLE5	19	19p13.3
AFF1		4299	AFF1	AF4/FMR2 family, member 1	AF4|MLLT2|PBM1	4	4q21
AFF4		27125	AFF4	AF4/FMR2 family, member 4	AF5Q31|CHOPS|MCEF	5	5q31
AGAP1		116987	AGAP1	ArfGAP with GTPase domain, ankyrin repeat and PH domain 1	AGAP-1|CENTG2|GGAP1|cnt-g2	2	2q37
AGAP3		116988	AGAP3	ArfGAP with GTPase domain, ankyrin repeat and PH domain 3	AGAP-3|CENTG3|CRAG|MRIP-1|cnt-g3	7	7q36.1
AGBL5		60509	AGBL5	ATP/GTP binding protein-like 5	CCP5	2	2p23.3
AGGF1		55109	AGGF1	angiogenic factor with G patch and FHA domains 1	GPATC7|GPATCH7|HSU84971|HUS84971|VG5Q	5	5q13.3
AGK		55750	AGK	acylglycerol kinase	CATC5|CTRCT38|MTDPS10|MULK	7	7q34
AGL		178	AGL	amylo-alpha-1, 6-glucosidase, 4-alpha-glucanotransferase	GDE	1	1p21
AGPAT2		10555	AGPAT2	1-acylglycerol-3-phosphate O-acyltransferase 2	1-AGPAT2|BSCL|BSCL1|LPAAB|LPAAT-beta	9	9q34.3
AGPAT5		55326	AGPAT5	1-acylglycerol-3-phosphate O-acyltransferase 5	1AGPAT5|LPAATE	8	8p23.1
AGPS		8540	AGPS	alkylglycerone phosphate synthase	ADAP-S|ADAS|ADHAPS|ADPS|ALDHPSY	2	2q31.2
AGRN		375790	AGRN	agrin	CMS8|CMSPPD	1	1p36.33
AGTPBP1		23287	AGTPBP1	ATP/GTP binding protein 1	CCP1|NNA1	9	9q21.33
AGTRAP		57085	AGTRAP	angiotensin II receptor-associated protein	ATRAP	1	1p36.22
AHCTF1		25909	AHCTF1	AT hook containing transcription factor 1	ELYS|MST108|MSTP108|TMBS62	1	1q44
AHCY		191	AHCY	adenosylhomocysteinase	SAHH|adoHcyase	20	20q11.22
AHCYL1		10768	AHCYL1	adenosylhomocysteinase-like 1	DCAL|IRBIT|PPP1R78|PRO0233|XPVKONA	1	1p13.2
AHDC1		27245	AHDC1	AT hook, DNA binding motif, containing 1	MRD25	1	1p36.13
AHNAK		79026	AHNAK	AHNAK nucleoprotein	AHNAKRS	11	11q12.2
AHNAK2		113146	AHNAK2	AHNAK nucleoprotein 2	C14orf78	14	14q32.33
AHR		196	AHR	aryl hydrocarbon receptor	bHLHe76	7	7p15
AIDA		64853	AIDA	axin interactor, dorsalization associated	C1orf80	1	1q41
AIMP2		7965	AIMP2	aminoacyl tRNA synthetase complex-interacting multifunctional protein 2	JTV-1|JTV1|P38|PRO0992	7	7p22
AK4		205	AK4	adenylate kinase 4	AK 4|AK3|AK3L1|AK3L2	1	1p31.3
AK5		26289	AK5	adenylate kinase 5	AK6	1	1p31
AKAP10		11216	AKAP10	A kinase (PRKA) anchor protein 10	AKAP-10|D-AKAP-2|D-AKAP2|PRKA10	17	17p11.1
AKAP11		11215	AKAP11	A kinase (PRKA) anchor protein 11	AKAP-11|AKAP220|PPP1R44|PRKA11	13	13q14.11
AKAP2		11217	AKAP2	A kinase (PRKA) anchor protein 2	AKAP-2|AKAPKL|PRKA2	9	9q31.3
AKIRIN1		79647	AKIRIN1	akirin 1	C1orf108|STRF2	1	1p34.3
AKR1C3		8644	AKR1C3	aldo-keto reductase family 1, member C3	DD3|DDX|HA1753|HAKRB|HAKRe|HSD17B5|PGFS|hluPGFS	10	10p15-p14
AKR7A2		8574	AKR7A2	aldo-keto reductase family 7, member A2	AFAR|AFAR1|AFB1-AR1|AKR7	1	1p36.13
AKT1		207	AKT1	v-akt murine thymoma viral oncogene homolog 1	AKT|CWS6|PKB|PKB-ALPHA|PRKBA|RAC|RAC-ALPHA	14	14q32.32
AKT1S1		84335	AKT1S1	AKT1 substrate 1 (proline-rich)	Lobe|PRAS40	19	19q13.33
AKT2		208	AKT2	v-akt murine thymoma viral oncogene homolog 2	HIHGHH|PKBB|PKBBETA|PRKBB|RAC-BETA	19	19q13.1-q13.2
AKT3		10000	AKT3	v-akt murine thymoma viral oncogene homolog 3	MPPH|MPPH2|PKB-GAMMA|PKBG|PRKBG|RAC-PK-gamma|RAC-gamma|STK-2	1	1q44
ALCAM		214	ALCAM	activated leukocyte cell adhesion molecule	CD166|MEMD	3	3q13.1
ALDH2		217	ALDH2	aldehyde dehydrogenase 2 family (mitochondrial)	ALDH-E2|ALDHI|ALDM	12	12q24.2
ALDH3A2		224	ALDH3A2	aldehyde dehydrogenase 3 family, member A2	ALDH10|FALDH|SLS	17	17p11.2
ALDH4A1		8659	ALDH4A1	aldehyde dehydrogenase 4 family, member A1	ALDH4|P5CD|P5CDh	1	1p36
ALDOA		226	ALDOA	aldolase A, fructose-bisphosphate	ALDA|GSD12|HEL-S-87p	16	16p11.2
ALDOC		230	ALDOC	aldolase C, fructose-bisphosphate	ALDC	17	17cen-q12
ALG12		79087	ALG12	ALG12, alpha-1,6-mannosyltransferase	CDG1G|ECM39|PP14673|hALG12	22	22q13.33
ALG2		85365	ALG2	ALG2, alpha-1,3/1,6-mannosyltransferase	CDGIi|CMS14|CMSTA3|NET38|hALPG2	9	9q22.33
ALG3		10195	ALG3	ALG3, alpha-1,3- mannosyltransferase	CDG1D|CDGS4|CDGS6|D16Ertd36e|NOT56L|Not56|not	3	3q27.1
ALG8		79053	ALG8	ALG8, alpha-1,3-glucosyltransferase	CDG1H	11	11q14.1
ALKBH7		84266	ALKBH7	alkB homolog 7	ABH7|SPATA11|UNQ6002	19	19p13.3
ALYREF		10189	ALYREF	Aly/REF export factor	ALY|ALY/REF|BEF|REF|THOC4	17	17q25.3
AMD1		262	AMD1	adenosylmethionine decarboxylase 1	ADOMETDC|AMD|SAMDC	6	6q21
AMDHD2		51005	AMDHD2	amidohydrolase domain containing 2	CGI-14	16	16p13.3
AMMECR1		9949	AMMECR1	Alport syndrome, mental retardation, midface hypoplasia and elliptocytosis chromosomal region gene 1	AMMERC1	X	Xq22.3
AMMECR1L		83607	AMMECR1L	AMMECR1-like	-	2	2q21
AMPD2		271	AMPD2	adenosine monophosphate deaminase 2	PCH9|SPG63	1	1p13.3
ANAPC11		51529	ANAPC11	anaphase promoting complex subunit 11	APC11|Apc11p|HSPC214	17	17q25.3
ANAPC13		25847	ANAPC13	anaphase promoting complex subunit 13	APC13|SWM1	3	3q22.2
ANAPC15		25906	ANAPC15	anaphase promoting complex subunit 15	APC15|C11orf51|HSPC020	11	11q13.4
ANAPC4		29945	ANAPC4	anaphase promoting complex subunit 4	APC4	4	4p15.2
ANGPTL2		23452	ANGPTL2	angiopoietin-like 2	ARP2|HARP	9	9q34
ANGPTL4		51129	ANGPTL4	angiopoietin-like 4	ANGPTL2|ARP4|FIAF|HARP|HFARP|NL2|PGAR|TGQTL|UNQ171|pp1158	19	19p13.3
ANKHD1		54882	ANKHD1	ankyrin repeat and KH domain containing 1	MASK|MASK1|PP2500|VBARP	5	5q31.3
ANKHD1-EIF4EBP3		404734	ANKHD1-EIF4EBP3	ANKHD1-EIF4EBP3 readthrough	MASK-BP3|MASK-BP3ARF	5	5q31.3
ANKIB1		54467	ANKIB1	ankyrin repeat and IBR domain containing 1	-	7	7q21.2
ANKRD12		23253	ANKRD12	ankyrin repeat domain 12	ANCO-2|ANCO1|GAC-1|Nbla00144	18	18p11.22
ANKRD13A		88455	ANKRD13A	ankyrin repeat domain 13A	ANKRD13|NY-REN-25	12	12q24.11
ANKRD13B		124930	ANKRD13B	ankyrin repeat domain 13B	-	17	17q11.2
ANKRD13D		338692	ANKRD13D	ankyrin repeat domain 13 family, member D	-	11	11q13.2
ANKRD17		26057	ANKRD17	ankyrin repeat domain 17	GTAR|MASK2|NY-BR-16	4	4q13.3
ANKRD39		51239	ANKRD39	ankyrin repeat domain 39	-	2	2q11.2
ANKRD54		129138	ANKRD54	ankyrin repeat domain 54	LIAR	22	22q13.1
ANKRD9		122416	ANKRD9	ankyrin repeat domain 9	-	14	14q32.31
ANKS3		124401	ANKS3	ankyrin repeat and sterile alpha motif domain containing 3	-	16	16p13.3
ANKS6		203286	ANKS6	ankyrin repeat and sterile alpha motif domain containing 6	ANKRD14|NPHP16|PKDR1|SAMD6	9	9q22.33
ANLN		54443	ANLN	anillin actin binding protein	FSGS8|Scraps|scra	7	7p15-p14
ANP32A		8125	ANP32A	acidic (leucine-rich) nuclear phosphoprotein 32 family, member A	C15orf1|HPPCn|I1PP2A|LANP|MAPM|PHAP1|PHAPI|PP32	15	15q23
ANXA1		301	ANXA1	annexin A1	ANX1|LPC1	9	9q21.13
ANXA11		311	ANXA11	annexin A11	ANX11|CAP50	10	10q23
ANXA2		302	ANXA2	annexin A2	ANX2|ANX2L4|CAL1H|HEL-S-270|LIP2|LPC2|LPC2D|P36|PAP-IV	15	15q22.2
ANXA3		306	ANXA3	annexin A3	ANX3	4	4q21.21
ANXA4		307	ANXA4	annexin A4	ANX4|HEL-S-274|PIG28|ZAP36	2	2p13
AP1B1		162	AP1B1	adaptor-related protein complex 1, beta 1 subunit	ADTB1|AP105A|BAM22|CLAPB2	22	22q12.2
AP1G1		164	AP1G1	adaptor-related protein complex 1, gamma 1 subunit	ADTG|CLAPG1	16	16q23
AP1M1		8907	AP1M1	adaptor-related protein complex 1, mu 1 subunit	AP47|CLAPM2|CLTNM|MU-1A	19	19p13.12
AP1M2		10053	AP1M2	adaptor-related protein complex 1, mu 2 subunit	AP1-mu2|HSMU1B|MU-1B|MU1B|mu2	19	19p13.2
AP1S2		8905	AP1S2	adaptor-related protein complex 1, sigma 2 subunit	DC22|MRX59|MRXS21|MRXS5|MRXSF|PGS|SIGMA1B	X	Xp22.2
AP1S3		130340	AP1S3	adaptor-related protein complex 1, sigma 3 subunit	PSORS15	2	2q36.1
AP2A1		160	AP2A1	adaptor-related protein complex 2, alpha 1 subunit	ADTAA|AP2-ALPHA|CLAPA1	19	19q13.33
AP2A2		161	AP2A2	adaptor-related protein complex 2, alpha 2 subunit	ADTAB|CLAPA2|HIP-9|HIP9|HYPJ	11	11p15.5
AP3B1		8546	AP3B1	adaptor-related protein complex 3, beta 1 subunit	ADTB3|ADTB3A|HPS|HPS2|PE	5	5q14.1
AP3M1		26985	AP3M1	adaptor-related protein complex 3, mu 1 subunit	-	10	10q22.2
AP3S2		10239	AP3S2	adaptor-related protein complex 3, sigma 2 subunit	AP3S3|sigma3b	15	15q26.1
AP5B1		91056	AP5B1	adaptor-related protein complex 5, beta 1 subunit	AP-5|PP1030	11	11q13.1
AP5Z1		9907	AP5Z1	adaptor-related protein complex 5, zeta 1 subunit	KIAA0415|SPG48|zeta	7	7p22.2
APAF1		317	APAF1	apoptotic peptidase activating factor 1	APAF-1|CED4	12	12q23
APC		324	APC	adenomatous polyposis coli	BTPS2|DP2|DP2.5|DP3|GS|PPP1R46	5	5q21-q22
APCDD1L		164284	APCDD1L	adenomatosis polyposis coli down-regulated 1-like	-	20	20q13.32
APEH		327	APEH	acylaminoacyl-peptide hydrolase	AARE|ACPH|APH|D3F15S2|D3S48E|DNF15S2|OPH	3	3p21.31
APH1A		51107	APH1A	APH1A gamma secretase subunit	6530402N02Rik|APH-1|APH-1A|CGI-78	1	1p36.13-q31.3
API5		8539	API5	apoptosis inhibitor 5	AAC-11|AAC11	11	11p11.2
APLP1		333	APLP1	amyloid beta (A4) precursor-like protein 1	APLP	19	19q13.1
APMAP		57136	APMAP	adipocyte plasma membrane associated protein	BSCv|C20orf3	20	20p11.2
APOE		348	APOE	apolipoprotein E	AD2|APO-E|LDLCQ5|LPG	19	19q13.2
APPBP2		10513	APPBP2	amyloid beta precursor protein (cytoplasmic tail) binding protein 2	APP-BP2|HS.84084|PAT1	17	17q23.2
APPL1		26060	APPL1	adaptor protein, phosphotyrosine interaction, PH domain and leucine zipper containing 1	APPL|DIP13alpha	3	3p14.3
APRT		353	APRT	adenine phosphoribosyltransferase	AMP|APRTD	16	16q24
ARAF		369	ARAF	A-Raf proto-oncogene, serine/threonine kinase	A-RAF|ARAF1|PKS2|RAFA1	X	Xp11.4-p11.2
ARAP1		116985	ARAP1	ArfGAP with RhoGAP domain, ankyrin repeat and PH domain 1	CENTD2	11	11q13.4
ARAP3		64411	ARAP3	ArfGAP with RhoGAP domain, ankyrin repeat and PH domain 3	CENTD3|DRAG1	5	5q31.3
ARCN1		372	ARCN1	archain 1	COPD	11	11q23.3
ARF1		375	ARF1	ADP-ribosylation factor 1	-	1	1q42
ARF4		378	ARF4	ADP-ribosylation factor 4	ARF2	3	3p14.3
ARF6		382	ARF6	ADP-ribosylation factor 6	-	14	14q21.3
ARFGAP1		55738	ARFGAP1	ADP-ribosylation factor GTPase activating protein 1	ARF1GAP|HRIHFB2281	20	20q13.33
ARFGEF1		10565	ARFGEF1	ADP-ribosylation factor guanine nucleotide-exchange factor 1 (brefeldin A-inhibited)	ARFGEP1|BIG1|P200	8	8q13
ARFGEF2		10564	ARFGEF2	ADP-ribosylation factor guanine nucleotide-exchange factor 2 (brefeldin A-inhibited)	BIG2|PVNH2|dJ1164I10.1	20	20q13.13
ARFIP1		27236	ARFIP1	ADP-ribosylation factor interacting protein 1	HSU52521	4	4q31.3
ARFRP1		10139	ARFRP1	ADP-ribosylation factor related protein 1	ARL18|ARP|Arp1	20	20q13.3
ARGLU1		55082	ARGLU1	arginine and glutamate rich 1	-	13	13q33.3
ARHGAP1		392	ARHGAP1	Rho GTPase activating protein 1	CDC42GAP|RHOGAP|RHOGAP1|p50rhoGAP	11	11p11.2
ARHGAP11A		9824	ARHGAP11A	Rho GTPase activating protein 11A	GAP (1-12)	15	15q13.2
ARHGAP12		94134	ARHGAP12	Rho GTPase activating protein 12	-	10	10p11.22
ARHGAP23		57636	ARHGAP23	Rho GTPase activating protein 23	-	17	17q12
ARHGAP28		79822	ARHGAP28	Rho GTPase activating protein 28	-	18	18p11.31
ARHGAP29		9411	ARHGAP29	Rho GTPase activating protein 29	PARG1	1	1p22.1
ARHGAP35		2909	ARHGAP35	Rho GTPase activating protein 35	GRF-1|GRLF1|P190-A|P190A|p190ARhoGAP|p190RhoGAP	19	19q13.3
ARHGAP5		394	ARHGAP5	Rho GTPase activating protein 5	GFI2|RhoGAP5|p190-B|p190BRhoGAP	14	14q12
ARHGDIA		396	ARHGDIA	Rho GDP dissociation inhibitor (GDI) alpha	GDIA1|HEL-S-47e|NPHS8|RHOGDI|RHOGDI-1	17	17q25.3
ARHGDIG		398	ARHGDIG	Rho GDP dissociation inhibitor (GDI) gamma	RHOGDI-3	16	16p13.3
ARHGEF1		9138	ARHGEF1	Rho guanine nucleotide exchange factor (GEF) 1	GEF1|LBCL2|LSC|P115-RHOGEF|SUB1.5	19	19q13.13
ARHGEF18		23370	ARHGEF18	Rho/Rac guanine nucleotide exchange factor (GEF) 18	P114-RhoGEF	19	19p13.3
ARID1A		8289	ARID1A	AT rich interactive domain 1A (SWI-like)	B120|BAF250|BAF250a|BM029|C1orf4|ELD|MRD14|OSA1|P270|SMARCF1|hELD|hOSA1	1	1p35.3
ARID1B		57492	ARID1B	AT rich interactive domain 1B (SWI1-like)	6A3-5|BAF250B|BRIGHT|DAN15|ELD/OSA1|MRD12|OSA2|P250R	6	6q25.1
ARID4A		5926	ARID4A	AT rich interactive domain 4A (RBP1-like)	RBBP-1|RBBP1|RBP-1|RBP1	14	14q23.1
ARID4B		51742	ARID4B	AT rich interactive domain 4B (RBP1-like)	BCAA|BRCAA1|RBBP1L1|RBP1L1|SAP180	1	1q42.3
ARL2		402	ARL2	ADP-ribosylation factor-like 2	ARFL2	11	11q13
ARL5A		26225	ARL5A	ADP-ribosylation factor-like 5A	ARFLP5|ARL5	2	2q23.3
ARL5B		221079	ARL5B	ADP-ribosylation factor-like 5B	ARL8	10	10p12.31
ARL6IP1		23204	ARL6IP1	ADP-ribosylation factor-like 6 interacting protein 1	AIP1|ARL6IP|ARMER|SPG61	16	16p12-p11.2
ARL8A		127829	ARL8A	ADP-ribosylation factor-like 8A	ARL10B|GIE2	1	1q32.1
ARL8B		55207	ARL8B	ADP-ribosylation factor-like 8B	ARL10C|Gie1	3	3p26.1
ARMC5		79798	ARMC5	armadillo repeat containing 5	AIMAH2	16	16p11.2
ARNTL2		56938	ARNTL2	aryl hydrocarbon receptor nuclear translocator-like 2	BMAL2|CLIF|MOP9|PASD9|bHLHe6	12	12p12.2-p11.2
ARPC1B		10095	ARPC1B	actin related protein 2/3 complex, subunit 1B, 41kDa	ARC41|p40-ARC|p41-ARC	7	7q22.1
ARPC2		10109	ARPC2	actin related protein 2/3 complex, subunit 2, 34kDa	ARC34|PNAS-139|PRO2446|p34-Arc	2	2q36.1
ARPC4		10093	ARPC4	actin related protein 2/3 complex, subunit 4, 20kDa	ARC20|P20-ARC	3	3p25.3
ARPC4-TTLL3		100526693	ARPC4-TTLL3	ARPC4-TTLL3 readthrough	-	3	3p
ARPP19		10776	ARPP19	cAMP-regulated phosphoprotein, 19kDa	ARPP-16|ARPP-19|ARPP16|ENSAL	15	15q21.2
ARRDC1		92714	ARRDC1	arrestin domain containing 1	-	9	9q34.3
ARRDC3		57561	ARRDC3	arrestin domain containing 3	TLIMP	5	5q14.3
ARRDC4		91947	ARRDC4	arrestin domain containing 4	-	15	15q26.3
ARSA		410	ARSA	arylsulfatase A	MLD	22	22q13.33
ARSI		340075	ARSI	arylsulfatase family, member I	SPG66	5	5q32
ARVCF		421	ARVCF	armadillo repeat gene deleted in velocardiofacial syndrome	-	22	22q11.21
ASB13		79754	ASB13	ankyrin repeat and SOCS box containing 13	-	10	10p15.1
ASCC3		10973	ASCC3	activating signal cointegrator 1 complex subunit 3	ASC1p200|HELIC1|RNAH	6	6q16
ASF1A		25842	ASF1A	anti-silencing function 1A histone chaperone	CGI-98|CIA|HSPC146	6	6q22.31
ASF1B		55723	ASF1B	anti-silencing function 1B histone chaperone	CIA-II	19	19p13.12
ASH1L		55870	ASH1L	ash1 (absent, small, or homeotic)-like (Drosophila)	ASH1|ASH1L1|KMT2H	1	1q22
ASNA1		439	ASNA1	arsA arsenite transporter, ATP-binding, homolog 1 (bacterial)	ARSA-I|ARSA1|ASNA-I|GET3|TRC40|hASNA-I	19	19q13.3
ASNSD1		54529	ASNSD1	asparagine synthetase domain containing 1	NBLA00058|NS3TP1	2	2p24.3-q21.3
ASPH		444	ASPH	aspartate beta-hydroxylase	AAH|BAH|CASQ2BP1|FDLAB|HAAH|JCTN|junctin	8	8q12.1
ASPHD1		253982	ASPHD1	aspartate beta-hydroxylase domain containing 1	-	16	16p11.2
ASPM		259266	ASPM	asp (abnormal spindle) homolog, microcephaly associated (Drosophila)	ASP|Calmbp1|MCPH5	1	1q31
ASXL2		55252	ASXL2	additional sex combs like transcriptional regulator 2	ASXH2	2	2p24.1
ATAD2		29028	ATAD2	ATPase family, AAA domain containing 2	ANCCA|CT137|PRO2000	8	8q24.13
ATAD3A		55210	ATAD3A	ATPase family, AAA domain containing 3A	-	1	1p36.33
ATF5		22809	ATF5	activating transcription factor 5	ATFX|HMFN0395	19	19q13.3
ATF6		22926	ATF6	activating transcription factor 6	ATF6A	1	1q23.3
ATF6B		1388	ATF6B	activating transcription factor 6 beta	CREB-RP|CREBL1|G13	6	6p21.3
ATG101		60673	ATG101	autophagy related 101	C12orf44	12	12q13.13
ATG12		9140	ATG12	autophagy related 12	APG12|APG12L|FBR93|HAPG12	5	5q21-q22
ATG2A		23130	ATG2A	autophagy related 2A	-	11	11q13.1
ATG2B		55102	ATG2B	autophagy related 2B	C14orf103	14	14q32.2
ATG4B		23192	ATG4B	autophagy related 4B, cysteine peptidase	APG4B|AUTL1	2	2q37.3
ATG9A		79065	ATG9A	autophagy related 9A	APG9L1|MGD3208|mATG9	2	2q35
ATL2		64225	ATL2	atlastin GTPase 2	ARL3IP2|ARL6IP2|atlastin2	2	2p22.3
ATL3		25923	ATL3	atlastin GTPase 3	HSN1F	11	11q13.1
ATM		472	ATM	ATM serine/threonine kinase	AT1|ATA|ATC|ATD|ATDC|ATE|TEL1|TELO1	11	11q22-q23
ATMIN		23300	ATMIN	ATM interactor	ASCIZ|ZNF822	16	16q23.2
ATN1		1822	ATN1	atrophin 1	B37|D12S755E|DRPLA|HRS|NOD	12	12p13.31
ATOX1		475	ATOX1	antioxidant 1 copper chaperone	ATX1|HAH1	5	5q32
ATP10D		57205	ATP10D	ATPase, class V, type 10D	ATPVD	4	4p12
ATP11B		23200	ATP11B	ATPase, class VI, type 11B	ATPIF|ATPIR	3	3q27
ATP11C		286410	ATP11C	ATPase, class VI, type 11C	ATPIG|ATPIQ	X	Xq27.1
ATP13A2		23400	ATP13A2	ATPase type 13A2	CLN12|HSA9947|KRPPD|PARK9	1	1p36
ATP13A3		79572	ATP13A3	ATPase type 13A3	AFURS1	3	3q29
ATP1A1		476	ATP1A1	ATPase, Na+/K+ transporting, alpha 1 polypeptide	-	1	1p21
ATP1B1		481	ATP1B1	ATPase, Na+/K+ transporting, beta 1 polypeptide	ATP1B	1	1q24
ATP2B1		490	ATP2B1	ATPase, Ca++ transporting, plasma membrane 1	PMCA1|PMCA1kb	12	12q21.3
ATP2B4		493	ATP2B4	ATPase, Ca++ transporting, plasma membrane 4	ATP2B2|MXRA1|PMCA4|PMCA4b|PMCA4x	1	1q32.1
ATP5C1		509	ATP5C1	ATP synthase, H+ transporting, mitochondrial F1 complex, gamma polypeptide 1	ATP5C|ATP5CL1	10	10p15.1
ATP5D		513	ATP5D	ATP synthase, H+ transporting, mitochondrial F1 complex, delta subunit	-	19	19p13.3
ATP5F1		515	ATP5F1	ATP synthase, H+ transporting, mitochondrial Fo complex, subunit B1	PIG47	1	1p13.2
ATP5G2		517	ATP5G2	ATP synthase, H+ transporting, mitochondrial Fo complex, subunit C2 (subunit 9)	ATP5A	12	12q13.13
ATP5I		521	ATP5I	ATP synthase, H+ transporting, mitochondrial Fo complex, subunit E	ATP5K	4	4p16.3
ATP5J2		9551	ATP5J2	ATP synthase, H+ transporting, mitochondrial Fo complex, subunit F2	ATP5JL	7	7q22.1
ATP5L		10632	ATP5L	ATP synthase, H+ transporting, mitochondrial Fo complex, subunit G	ATP5JG	11	11q23.3
ATP6AP1		537	ATP6AP1	ATPase, H+ transporting, lysosomal accessory protein 1	16A|ATP6IP1|ATP6S1|Ac45|CF2|VATPS1|XAP-3|XAP3	X	Xq28
ATP6V0B		533	ATP6V0B	ATPase, H+ transporting, lysosomal 21kDa, V0 subunit b	ATP6F|HATPL|VMA16	1	1p32.3
ATP6V0C		527	ATP6V0C	ATPase, H+ transporting, lysosomal 16kDa, V0 subunit c	ATP6C|ATP6L|ATPL|VATL|VPPC|Vma3	16	16p13.3
ATP6V0D1		9114	ATP6V0D1	ATPase, H+ transporting, lysosomal 38kDa, V0 subunit d1	ATP6D|ATP6DV|P39|VATX|VMA6|VPATPD	16	16q22.1
ATP6V0E2		155066	ATP6V0E2	ATPase, H+ transporting V0 subunit e2	ATP6V0E2L|C7orf32	7	7q36.1
ATP6V1A		523	ATP6V1A	ATPase, H+ transporting, lysosomal 70kDa, V1 subunit A	ATP6A1|ATP6V1A1|HO68|VA68|VPP2|Vma1	3	3q13.31
ATP6V1E1		529	ATP6V1E1	ATPase, H+ transporting, lysosomal 31kDa, V1 subunit E1	ATP6E|ATP6E2|ATP6V1E|P31|Vma4	22	22q11.1
ATP6V1H		51606	ATP6V1H	ATPase, H+ transporting, lysosomal 50/57kDa, V1 subunit H	CGI-11|MSTP042|NBP1|SFD|SFDalpha|SFDbeta|VMA13	8	8q11.2
ATP8B1		5205	ATP8B1	ATPase, aminophospholipid transporter, class I, type 8B, member 1	ATPIC|BRIC|FIC1|ICP1|PFIC|PFIC1	18	18q21.31
ATPAF1		64756	ATPAF1	ATP synthase mitochondrial F1 complex assembly factor 1	ATP11|ATP11p	1	1p33
ATPAF2		91647	ATPAF2	ATP synthase mitochondrial F1 complex assembly factor 2	ATP12|ATP12p|LP3663|MC5DN1	17	17p11.2
ATPIF1		93974	ATPIF1	ATPase inhibitory factor 1	ATPI|ATPIP|IP	1	1p35.3
ATRAID		51374	ATRAID	all-trans retinoic acid-induced differentiation factor	APR--3|APR-3|APR3|C2orf28|HSPC013|PRO240|p18	2	2p23.3
ATRX		546	ATRX	alpha thalassemia/mental retardation syndrome X-linked	ATR2|JMS|MRXHF1|RAD54|RAD54L|SFM1|SHS|XH2|XNP|ZNF-HX	X	Xq21.1
ATXN10		25814	ATXN10	ataxin 10	E46L|HUMEEP|SCA10	22	22q13.31
ATXN2		6311	ATXN2	ataxin 2	ASL13|ATX2|SCA2|TNRC13	12	12q24.1
ATXN2L		11273	ATXN2L	ataxin 2-like	A2D|A2LG|A2LP|A2RP	16	16p11
AURKA		6790	AURKA	aurora kinase A	AIK|ARK1|AURA|AURORA2|BTAK|PPP1R47|STK15|STK6|STK7	20	20q13
AURKAIP1		54998	AURKAIP1	aurora kinase A interacting protein 1	AIP|AKIP|MRP-S38	1	1p36.33
AURKB		9212	AURKB	aurora kinase B	AIK2|AIM-1|AIM1|ARK2|AurB|IPL1|PPP1R48|STK12|STK5|aurkb-sv1|aurkb-sv2	17	17p13.1
AVL9		23080	AVL9	AVL9 homolog (S. cerevisiase)	KIAA0241	7	7p14.3
AXIN1		8312	AXIN1	axin 1	AXIN|PPP1R49	16	16p13.3
AZI2		64343	AZI2	5-azacytidine induced 2	AZ2|NAP1|TILP	3	3p24.1
AZIN1		51582	AZIN1	antizyme inhibitor 1	AZI|AZIA1|OAZI|OAZIN|ODC1L	8	8q22.3
B3GALT6		126792	B3GALT6	UDP-Gal:betaGal beta 1,3-galactosyltransferase polypeptide 6	EDSP2|SEMDJL1|beta3GalT6	1	1p36.33
B3GAT3		26229	B3GAT3	beta-1,3-glucuronyltransferase 3	GLCATI|glcUAT-I	11	11q12.3
B3GLCT		145173	B3GLCT	beta 3-glucosyltransferase	B3GALTL|B3GTL|B3Glc-T|Gal-T|beta3Glc-T	13	13q12.3
B3GNT9		84752	B3GNT9	UDP-GlcNAc:betaGal beta-1,3-N-acetylglucosaminyltransferase 9	-	16	16q22.1
B4GALNT4		338707	B4GALNT4	beta-1,4-N-acetyl-galactosaminyl transferase 4	-	11	11p15.5
B4GALT2		8704	B4GALT2	UDP-Gal:betaGlcNAc beta 1,4- galactosyltransferase, polypeptide 2	B4Gal-T2|B4Gal-T3|beta4Gal-T2	1	1p34-p33
B4GALT3		8703	B4GALT3	UDP-Gal:betaGlcNAc beta 1,4- galactosyltransferase, polypeptide 3	beta4Gal-T3	1	1q23.3
B4GALT7		11285	B4GALT7	xylosylprotein beta 1,4-galactosyltransferase, polypeptide 7	EDSP1|XGALT1|XGPT1	5	5q35.2-q35.3
B4GAT1		11041	B4GAT1	beta-1,4-glucuronyltransferase 1	B3GN-T1|B3GNT1|B3GNT6|BETA3GNTI|MDDGA13|iGAT|iGNT	11	11q13.2
B9D2		80776	B9D2	B9 protein domain 2	ICIS-1|MKS10|MKSR2	19	19q13.2
BAD		572	BAD	BCL2-associated agonist of cell death	BBC2|BCL2L8	11	11q13.1
BAG1		573	BAG1	BCL2-associated athanogene	BAG-1|HAP|RAP46	9	9p12
BAG2		9532	BAG2	BCL2-associated athanogene 2	BAG-2|dJ417I1.2	6	6p12.1-p11.2
BAHCC1		57597	BAHCC1	BAH domain and coiled-coil containing 1	BAHD2	17	17q25.3
BAIAP2		10458	BAIAP2	BAI1-associated protein 2	BAP2|FLAF3|IRSP53	17	17q25
BANF1		8815	BANF1	barrier to autointegration factor 1	BAF|BCRP1|D14S1460|NGPS	11	11q13.1
BANP		54971	BANP	BTG3 associated nuclear protein	BEND1|SMAR1|SMARBP1	16	16q24
BARD1		580	BARD1	BRCA1 associated RING domain 1	-	2	2q35
BASP1		10409	BASP1	brain abundant, membrane attached signal protein 1	CAP-23|CAP23|NAP-22|NAP22	5	5p15.1
BAX		581	BAX	BCL2-associated X protein	BCL2L4	19	19q13.3-q13.4
BAZ1A		11177	BAZ1A	bromodomain adjacent to zinc finger domain, 1A	ACF1|WALp1|WCRF180|hACF1	14	14q13.2
BBC3		27113	BBC3	BCL2 binding component 3	JFY-1|JFY1|PUMA	19	19q13.3-q13.4
BBS10		79738	BBS10	Bardet-Biedl syndrome 10	C12orf58	12	12q21.2
BBX		56987	BBX	bobby sox homolog (Drosophila)	ARTC1|HBP2|HSPC339|MDS001	3	3q13.1
BCAP29		55973	BCAP29	B-cell receptor-associated protein 29	BAP29	7	7q22.3
BCAP31		10134	BCAP31	B-cell receptor-associated protein 31	6C6-AG|BAP31|CDM|DDCH|DXS1357E	X	Xq28
BCAR1		9564	BCAR1	breast cancer anti-estrogen resistance 1	CAS|CAS1|CASS1|CRKAS|P130Cas	16	16q23.1
BCAS2		10286	BCAS2	breast carcinoma amplified sequence 2	DAM1|SPF27|Snt309	1	1p13.2
BCAT1		586	BCAT1	branched chain amino-acid transaminase 1, cytosolic	BCATC|BCT1|ECA39|MECA39|PNAS121|PP18	12	12p12.1
BCAT2		587	BCAT2	branched chain amino-acid transaminase 2, mitochondrial	BCAM|BCATM|BCT2|PP18	19	19q13
BCKDK		10295	BCKDK	branched chain ketoacid dehydrogenase kinase	BCKDKD|BDK	16	16p11.2
BCL2L1		598	BCL2L1	BCL2-like 1	BCL-XL/S|BCL2L|BCLX|BCLXL|BCLXS|Bcl-X|PPP1R52|bcl-xL|bcl-xS	20	20q11.21
BCL3		602	BCL3	B-cell CLL/lymphoma 3	BCL4|D19S37	19	19q13.1-q13.2
BCL7B		9275	BCL7B	B-cell CLL/lymphoma 7B	-	7	7q11.23
BCL7C		9274	BCL7C	B-cell CLL/lymphoma 7C	-	16	16p11
BCL9L		283149	BCL9L	B-cell CLL/lymphoma 9-like	BCL9-2|DLNB11	11	11q23.3
BCLAF1		9774	BCLAF1	BCL2-associated transcription factor 1	BTF|bK211L9.1	6	6q23.3
BDH1		622	BDH1	3-hydroxybutyrate dehydrogenase, type 1	BDH|SDR9C1	3	3q29
BDH2		56898	BDH2	3-hydroxybutyrate dehydrogenase, type 2	DHRS6|EFA6R|PRO20933|SDR15C1|UCPA-OR|UNQ6308	4	4q24
BDP1		55814	BDP1	B double prime 1, subunit of RNA polymerase III transcription initiation factor IIIB	HSA238520|TAF3B1|TFC5|TFIIIB''|TFIIIB150|TFIIIB90|TFNR	5	5q13
BEST1		7439	BEST1	bestrophin 1	ARB|BEST|BMD|RP50|TU15B|VMD2	11	11q13
BHLHE40		8553	BHLHE40	basic helix-loop-helix family, member e40	BHLHB2|DEC1|HLHB2|SHARP-2|STRA13|Stra14	3	3p26
BHLHE41		79365	BHLHE41	basic helix-loop-helix family, member e41	BHLHB3|DEC2|SHARP1|hDEC2	12	12p12.1
BICC1		80114	BICC1	BicC family RNA binding protein 1	BICC|CYSRD	10	10q21.1
BIN1		274	BIN1	bridging integrator 1	AMPH2|AMPHL|SH3P9	2	2q14
BIRC2		329	BIRC2	baculoviral IAP repeat containing 2	API1|HIAP2|Hiap-2|MIHB|RNF48|c-IAP1|cIAP1	11	11q22
BIVM-ERCC5		100533467	BIVM-ERCC5	BIVM-ERCC5 readthrough	ERCC5-202	13	13q
BLCAP		10904	BLCAP	bladder cancer associated protein	BC10	20	20q11.23
BLM		641	BLM	Bloom syndrome, RecQ helicase-like	BS|RECQ2|RECQL2|RECQL3	15	15q26.1
BLOC1S1		2647	BLOC1S1	biogenesis of lysosomal organelles complex-1, subunit 1	BLOS1|GCN5L1|MICoA|RT14	12	12q13-q14
BLOC1S3		388552	BLOC1S3	biogenesis of lysosomal organelles complex-1, subunit 3	BLOS3|HPS8|RP	19	19q13.32
BLOC1S6		26258	BLOC1S6	biogenesis of lysosomal organelles complex-1, subunit 6, pallidin	BLOS6|HPS9|PA|PALLID|PLDN	15	15q21.1
BLVRA		644	BLVRA	biliverdin reductase A	BLVR|BVR|BVRA	7	7p13
BLVRB		645	BLVRB	biliverdin reductase B	BVRB|FLR|HEL-S-10|SDR43U1	19	19q13.1-q13.2
BMI1		648	BMI1	BMI1 proto-oncogene, polycomb ring finger	FLVI2/BMI1|PCGF4|RNF51	10	10p11.23
BMP1		649	BMP1	bone morphogenetic protein 1	OI13|PCOLC|PCP|PCP2|TLD	8	8p21.3
BMP4		652	BMP4	bone morphogenetic protein 4	BMP2B|BMP2B1|MCOPS6|OFC11|ZYME	14	14q22-q23
BNIP2		663	BNIP2	BCL2/adenovirus E1B 19kDa interacting protein 2	BNIP-2|NIP2	15	15q22.2
BNIP3L		665	BNIP3L	BCL2/adenovirus E1B 19kDa interacting protein 3-like	BNIP3a|NIX	8	8p21
BOC		91653	BOC	BOC cell adhesion associated, oncogene regulated	CDON2	3	3q13.2
BOLA2		552900	BOLA2	bolA family member 2	BOLA2A|My016	16	16p11.2
BOLA2B		654483	BOLA2B	bolA family member 2B	BOLA2	16	16p11.2
BPNT1		10380	BPNT1	3'(2'), 5'-bisphosphate nucleotidase 1	HEL20|PIP	1	1q41
BRF1		2972	BRF1	BRF1, RNA polymerase III transcription initiation factor 90 kDa subunit	BRF|BRF-1|CFDS|GTF3B|HEL-S-76p|TAF3B2|TAF3C|TAFIII90|TF3B90|TFIIIB90|hBRF	14	14q
BRI3		25798	BRI3	brain protein I3	I3	7	7q21.3
BRIX1		55299	BRIX1	BRX1, biogenesis of ribosomes	BRIX|BXDC2	5	5p13.2
BRWD1		54014	BRWD1	bromodomain and WD repeat domain containing 1	C21orf107|N143|WDR9	21	21q22.2
BSCL2		26580	BSCL2	Berardinelli-Seip congenital lipodystrophy 2 (seipin)	GNG3LG|HMN5|PELD|SPG17	11	11q13
BTBD1		53339	BTBD1	BTB (POZ) domain containing 1	C15orf1|NS5ATP8	15	15q24
BTBD11		121551	BTBD11	BTB (POZ) domain containing 11	ABTB2B	12	12q23.3
BTBD2		55643	BTBD2	BTB (POZ) domain containing 2	-	19	19p13.3
BTBD6		90135	BTBD6	BTB (POZ) domain containing 6	BDPL	14	14q32
BTBD7		55727	BTBD7	BTB (POZ) domain containing 7	FUP1	14	14q32.12
BTF3L4		91408	BTF3L4	basic transcription factor 3-like 4	-	1	1p32.3
BUB1		699	BUB1	BUB1 mitotic checkpoint serine/threonine kinase	BUB1A|BUB1L|hBUB1	2	2q14
BUB1B		701	BUB1B	BUB1 mitotic checkpoint serine/threonine kinase B	BUB1beta|BUBR1|Bub1A|MAD3L|MVA1|SSK1|hBUBR1	15	15q15
BUD31		8896	BUD31	BUD31 homolog	Cwc14|EDG-2|EDG2|G10|YCR063W|fSAP17	7	7q22.1
BZW1		9689	BZW1	basic leucine zipper and W2 domains 1	BZAP45|Nbla10236	2	2q33
BZW2		28969	BZW2	basic leucine zipper and W2 domains 2	HSPC028|MST017|MSTP017	7	7p21.1
C10orf67		256815	C10orf67	chromosome 10 open reading frame 67	-	10	10p12.2
C10orf88		80007	C10orf88	chromosome 10 open reading frame 88	-	10	10q26.13
C11orf24		53838	C11orf24	chromosome 11 open reading frame 24	DM4E3	11	11q13
C11orf58		10944	C11orf58	chromosome 11 open reading frame 58	IMAGE145052|SMAP	11	11p15.1
C11orf74		119710	C11orf74	chromosome 11 open reading frame 74	HEPIS	11	11p12
C11orf98		102288414	C11orf98	chromosome 11 open reading frame 98	C11orf48	11	11q12.3
C12orf10		60314	C12orf10	chromosome 12 open reading frame 10	Gamm1|MST024|MSTP024|MYG|MYG1	12	12q13
C12orf57		113246	C12orf57	chromosome 12 open reading frame 57	C10|GRCC10	12	12p13.31
C15orf39		56905	C15orf39	chromosome 15 open reading frame 39	-	15	15q24.2
C15orf41		84529	C15orf41	chromosome 15 open reading frame 41	HH114	15	15q14
C15orf52		388115	C15orf52	chromosome 15 open reading frame 52	-	15	15q15.1
C15orf61		145853	C15orf61	chromosome 15 open reading frame 61	-	15	15q23
C16orf45		89927	C16orf45	chromosome 16 open reading frame 45	-	16	16p13.11
C16orf62		57020	C16orf62	chromosome 16 open reading frame 62	-	16	16p12.3
C17orf49		124944	C17orf49	chromosome 17 open reading frame 49	BAP18|HEPIS	17	17p13.1
C18orf21		83608	C18orf21	chromosome 18 open reading frame 21	HsT3108|PNAS-124|PNAS-131|XTP13	18	18q12.2
C19orf24		55009	C19orf24	chromosome 19 open reading frame 24	-	19	19p13.3
C19orf33		64073	C19orf33	chromosome 19 open reading frame 33	H2RSP|IMUP|IMUP-1|IMUP-2	19	19q13.2
C19orf48		84798	C19orf48	chromosome 19 open reading frame 48	-	19	19q13.33
C19orf53		28974	C19orf53	chromosome 19 open reading frame 53	HSPC023|LYDG10	19	19p13.2
C19orf70		125988	C19orf70	chromosome 19 open reading frame 70	P117|QIL1	19	19p13.3
C1GALT1		56913	C1GALT1	core 1 synthase, glycoprotein-N-acetylgalactosamine 3-beta-galactosyltransferase 1	C1GALT|T-synthase	7	7p21.3
C1GALT1C1		29071	C1GALT1C1	C1GALT1-specific chaperone 1	C1GALT2|C38H2-L1|COSMC|HSPC067|MST143|TNPS	X	Xq24
C1orf109		54955	C1orf109	chromosome 1 open reading frame 109	-	1	1p34.3
C1orf123		54987	C1orf123	chromosome 1 open reading frame 123	-	1	1p32.3
C1orf159		54991	C1orf159	chromosome 1 open reading frame 159	-	1	1p36.33
C1orf35		79169	C1orf35	chromosome 1 open reading frame 35	MMTAG2	1	1q42.13
C1orf43		25912	C1orf43	chromosome 1 open reading frame 43	HSPC012|NICE-3|NS5ATP4|S863-3	1	1q21.2
C1orf53		388722	C1orf53	chromosome 1 open reading frame 53	-	1	1q31.3
C1QBP		708	C1QBP	complement component 1, q subcomponent binding protein	GC1QBP|HABP1|SF2p32|gC1Q-R|gC1qR|p32	17	17p13.3
C1QL1		10882	C1QL1	complement component 1, q subcomponent-like 1	C1QRF|C1QTNF14|CRF	17	17q21
C1QTNF5		114902	C1QTNF5	C1q and tumor necrosis factor related protein 5	CTRP5	11	11q23.3
C1R		715	C1R	complement component 1, r subcomponent	-	12	12p13
C20orf24		55969	C20orf24	chromosome 20 open reading frame 24	PNAS-11|RIP5	20	20q11.23
C20orf27		54976	C20orf27	chromosome 20 open reading frame 27	-	20	20p13
C2CD3		26005	C2CD3	C2 calcium-dependent domain containing 3	OFD14	11	11q13.4
C2CD5		9847	C2CD5	C2 calcium-dependent domain containing 5	CDP138|KIAA0528	12	12p12.1
C2orf49		79074	C2orf49	chromosome 2 open reading frame 49	asw	2	2q12.1
C2orf69		205327	C2orf69	chromosome 2 open reading frame 69	-	2	2q33.1
C3orf14		57415	C3orf14	chromosome 3 open reading frame 14	HT021	3	3p14.2
C3orf58		205428	C3orf58	chromosome 3 open reading frame 58	DIA1|GoPro49|HASF	3	3q24
C4orf3		401152	C4orf3	chromosome 4 open reading frame 3	-	4	4q26
C5orf15		56951	C5orf15	chromosome 5 open reading frame 15	HTGN29|KCT2	5	5q31.1
C5orf22		55322	C5orf22	chromosome 5 open reading frame 22	-	5	5p13.3
C5orf24		134553	C5orf24	chromosome 5 open reading frame 24	-	5	5q31.1
C5orf42		65250	C5orf42	chromosome 5 open reading frame 42	JBTS17|OFD6	5	5p13.2
C6orf47		57827	C6orf47	chromosome 6 open reading frame 47	D6S53E|G4|NG34	6	6p21.3
C6orf62		81688	C6orf62	chromosome 6 open reading frame 62	Nbla00237|XTP12|dJ30M3.2	6	6p22.3
C6orf99		100130967	C6orf99	chromosome 6 open reading frame 99	yR211F11.1	6	6q25.3
C7orf26		79034	C7orf26	chromosome 7 open reading frame 26	-	7	7p22.1
C7orf50		84310	C7orf50	chromosome 7 open reading frame 50	YCR016W	7	7p22.3
C8orf82		414919	C8orf82	chromosome 8 open reading frame 82	-	8	8q24
CA12		771	CA12	carbonic anhydrase XII	CAXII|HsT18816	15	15q22
CA9		768	CA9	carbonic anhydrase IX	CAIX|MN	9	9p13.3
CAAP1		79886	CAAP1	caspase activity and apoptosis inhibitor 1	C9orf82|CAAP	9	9p21.2
CAB39		51719	CAB39	calcium binding protein 39	CGI-66|MO25	2	2q37.1
CABLES1		91768	CABLES1	Cdk5 and Abl enzyme substrate 1	CABL1|CABLES|HsT2563|IK3-1	18	18q11.2
CACFD1		11094	CACFD1	calcium channel flower domain containing 1	C9orf7|D9S2135|FLOWER	9	9q34
CACHD1		57685	CACHD1	cache domain containing 1	-	1	1p31.3
CACNB3		784	CACNB3	calcium channel, voltage-dependent, beta 3 subunit	CAB3|CACNLB3	12	12q13
CACTIN		58509	CACTIN	cactin, spliceosome C complex subunit	C19orf29|NY-REN-24|fSAPc	19	19p13.3
CACUL1		143384	CACUL1	CDK2-associated, cullin domain 1	C10orf46|CAC1	10	10q26.11
CADM1		23705	CADM1	cell adhesion molecule 1	BL2|IGSF4|IGSF4A|NECL2|Necl-2|RA175|ST17|SYNCAM|TSLC1|sTSLC-1|sgIGSF|synCAM1	11	11q23.2
CADM4		199731	CADM4	cell adhesion molecule 4	IGSF4C|NECL4|Necl-4|TSLL2|synCAM4	19	19q13.31
CALCOCO2		10241	CALCOCO2	calcium binding and coiled-coil domain 2	NDP52	17	17q21.32
CALD1		800	CALD1	caldesmon 1	CDM|H-CAD|HCAD|L-CAD|LCAD|NAG22	7	7q33
CALM2		805	CALM2	calmodulin 2 (phosphorylase kinase, delta)	CAMII|LQT15|PHKD|PHKD2|caM	2	2p21
CALM3		808	CALM3	calmodulin 3 (phosphorylase kinase, delta)	HEL-S-72|PHKD|PHKD3	19	19q13.2-q13.3
CAMK2B		816	CAMK2B	calcium/calmodulin-dependent protein kinase II beta	CAM2|CAMK2|CAMKB	7	7p14.3-p14.1
CAMK2D		817	CAMK2D	calcium/calmodulin-dependent protein kinase II delta	CAMKD	4	4q26
CAMLG		819	CAMLG	calcium modulating ligand	CAML	5	5q23
CAMSAP2		23271	CAMSAP2	calmodulin regulated spectrin-associated protein family, member 2	CAMSAP1L1	1	1q32.1
CAMSAP3		57662	CAMSAP3	calmodulin regulated spectrin-associated protein family, member 3	KIAA1543|NEZHA|PPP1R80	19	19p13.2
CAND1		55832	CAND1	cullin-associated and neddylation-dissociated 1	TIP120|TIP120A	12	12q14
CANX		821	CANX	calnexin	CNX|IP90|P90	5	5q35
CAPN1		823	CAPN1	calpain 1, (mu/I) large subunit	CANP|CANP1|CANPL1|muCANP|muCL	11	11q13
CAPN10		11132	CAPN10	calpain 10	CANP10|NIDDM1	2	2q37.3
CAPN15		6650	CAPN15	calpain 15	SOLH	16	16p13.3
CAPN5		726	CAPN5	calpain 5	ADNIV|HTRA3|VRNI|nCL-3	11	11q14
CAPN7		23473	CAPN7	calpain 7	CALPAIN7|PALBH	3	3p24
CAPNS1		826	CAPNS1	calpain, small subunit 1	CALPAIN4|CANP|CANPS|CAPN4|CDPS|CSS1	19	19q13.12
CAPRIN1		4076	CAPRIN1	cell cycle associated protein 1	GPIAP1|GPIP137|GRIP137|M11S1|RNG105|p137GPI	11	11p13
CAPRIN2		65981	CAPRIN2	caprin family member 2	C1QDC1|EEG-1|EEG1|RNG140	12	12p11
CAPZA1		829	CAPZA1	capping protein (actin filament) muscle Z-line, alpha 1	CAPPA1|CAPZ|CAZ1	1	1p13.2
CAPZA2		830	CAPZA2	capping protein (actin filament) muscle Z-line, alpha 2	CAPPA2|CAPZ	7	7q31.2-q31.3
CAPZB		832	CAPZB	capping protein (actin filament) muscle Z-line, beta	CAPB|CAPPB|CAPZ	1	1p36.1
CARD10		29775	CARD10	caspase recruitment domain family, member 10	BIMP1|CARMA3	22	22q13.1
CARD11		84433	CARD11	caspase recruitment domain family, member 11	BENTA|BIMP3|CARMA1|IMD11|PPBL	7	7p22
CARHSP1		23589	CARHSP1	calcium regulated heat stable protein 1, 24kDa	CRHSP-24|CSDC1	16	16p13.2
CARM1		10498	CARM1	coactivator-associated arginine methyltransferase 1	PRMT4	19	19p13.2
CASC4		113201	CASC4	cancer susceptibility candidate 4	H63	15	15q15.3
CASD1		64921	CASD1	CAS1 domain containing 1	C7orf12|NBLA04196	7	7q21.3
CASP3		836	CASP3	caspase 3, apoptosis-related cysteine peptidase	CPP32|CPP32B|SCA-1	4	4q34
CASP8AP2		9994	CASP8AP2	caspase 8 associated protein 2	CED-4|FLASH|RIP25	6	6q15
CAV2		858	CAV2	caveolin 2	CAV	7	7q31.1
CBLB		868	CBLB	Cbl proto-oncogene B, E3 ubiquitin protein ligase	Cbl-b|Nbla00127|RNF56	3	3q13.11
CBR1		873	CBR1	carbonyl reductase 1	CBR|SDR21C1|hCBR1	21	21q22.13
CBR3		874	CBR3	carbonyl reductase 3	HEL-S-25|SDR21C2|hCBR3	21	21q22.2
CBWD5		220869	CBWD5	COBW domain containing 5	DC36	9	9q21.11
CBX1		10951	CBX1	chromobox homolog 1	CBX|HP1-BETA|HP1Hs-beta|HP1Hsbeta|M31|MOD1|p25beta	17	17q21.32
CBX3		11335	CBX3	chromobox homolog 3	HECH|HP1-GAMMA|HP1Hs-gamma	7	7p15.2
CBX4		8535	CBX4	chromobox homolog 4	NBP16|PC2	17	17q25.3
CBX5		23468	CBX5	chromobox homolog 5	HEL25|HP1|HP1A	12	12q13.13
CBX8		57332	CBX8	chromobox homolog 8	PC3|RC1	17	17q25.3
CC2D1A		54862	CC2D1A	coiled-coil and C2 domain containing 1A	FREUD-1|Freud-1/Aki1|MRT3	19	19p13.12
CCAR1		55749	CCAR1	cell division cycle and apoptosis regulator 1	-	10	10q21.3
CCDC117		150275	CCDC117	coiled-coil domain containing 117	dJ366L4.1	22	22q12.1
CCDC12		151903	CCDC12	coiled-coil domain containing 12	-	3	3p21.31
CCDC124		115098	CCDC124	coiled-coil domain containing 124	-	19	19p13.11
CCDC14		64770	CCDC14	coiled-coil domain containing 14	-	3	3q21.1
CCDC186		55088	CCDC186	coiled-coil domain containing 186	C10orf118	10	10q25.3
CCDC22		28952	CCDC22	coiled-coil domain containing 22	CXorf37|JM1	X	Xp11.23
CCDC47		57003	CCDC47	coiled-coil domain containing 47	GK001|MSTP041	17	17q23.3
CCDC50		152137	CCDC50	coiled-coil domain containing 50	C3orf6|DFNA44|YMER	3	3q28
CCDC58		131076	CCDC58	coiled-coil domain containing 58	-	3	3q21.1
CCDC59		29080	CCDC59	coiled-coil domain containing 59	BR22|HSPC128|TAP26	12	12q21.31
CCDC71		64925	CCDC71	coiled-coil domain containing 71	-	3	3p21.31
CCDC74A		90557	CCDC74A	coiled-coil domain containing 74A	-	2	2q21.1
CCDC80		151887	CCDC80	coiled-coil domain containing 80	DRO1|SSG1|URB|okuribin	3	3q13.2
CCDC82		79780	CCDC82	coiled-coil domain containing 82	HSPC048	11	11q21
CCDC85B		11007	CCDC85B	coiled-coil domain containing 85B	DIPA	11	11q12.1
CCDC85C		317762	CCDC85C	coiled-coil domain containing 85C	-	14	14q32.31
CCDC88A		55704	CCDC88A	coiled-coil domain containing 88A	APE|GIRDIN|GIV|GRDN|HkRP1|KIAA1212	2	2p16.1
CCDC90B		60492	CCDC90B	coiled-coil domain containing 90B	MDS011|MDS025	11	11q14.1
CCDC92		80212	CCDC92	coiled-coil domain containing 92	-	12	12q24.31
CCL2		6347	CCL2	chemokine (C-C motif) ligand 2	GDCF-2|HC11|HSMCR30|MCAF|MCP-1|MCP1|SCYA2|SMC-CF	17	17q11.2-q12
CCM2		83605	CCM2	cerebral cavernous malformation 2	C7orf22|OSM|PP10187	7	7p13
CCNC		892	CCNC	cyclin C	CycC	6	6q21
CCND1		595	CCND1	cyclin D1	BCL1|D11S287E|PRAD1|U21B31	11	11q13
CCNE2		9134	CCNE2	cyclin E2	CYCE2	8	8q22.1
CCNG1		900	CCNG1	cyclin G1	CCNG	5	5q32-q34
CCNI		10983	CCNI	cyclin I	CCNI1|CYC1|CYI	4	4q21.1
CCNY		219771	CCNY	cyclin Y	C10orf9|CBCP1|CCNX|CFP1	10	10p11.21
CCNYL1		151195	CCNYL1	cyclin Y-like 1	-	2	2q33.3
CCP110		9738	CCP110	centriolar coiled coil protein 110kDa	CP110|Cep110	16	16p12.3
CCPG1		9236	CCPG1	cell cycle progression 1	CPR8	15	15q21.1
CCS		9973	CCS	copper chaperone for superoxide dismutase	-	11	11q13
CCSAP		126731	CCSAP	centriole, cilia and spindle-associated protein	C1orf96|CSAP	1	1q42.13
CCSER2		54462	CCSER2	coiled-coil serine-rich protein 2	FAM190B|Gcap14|KIAA1128|bA486O22.1	10	10q23.1
CCT2		10576	CCT2	chaperonin containing TCP1, subunit 2 (beta)	99D8.1|CCT-beta|CCTB|HEL-S-100n|PRO1633|TCP-1-beta	12	12q15
CCZ1B		221960	CCZ1B	CCZ1 homolog, vacuolar protein trafficking and biogenesis associated B	C7orf28B|H_NH0577018.2	7	7p22.1
CD151		977	CD151	CD151 molecule (Raph blood group)	GP27|MER2|PETA-3|RAPH|SFA1|TSPAN24	11	11p15.5
CD276		80381	CD276	CD276 molecule	4Ig-B7-H3|B7-H3|B7H3|B7RP-2	15	15q23-q24
CD2AP		23607	CD2AP	CD2-associated protein	CMS	6	6p12
CD2BP2		10421	CD2BP2	CD2 (cytoplasmic tail) binding protein 2	FWP010|LIN1|PPP1R59|Snu40|U5-52K	16	16p11.2
CD320		51293	CD320	CD320 molecule	8D6|8D6A|TCBLR	19	19p13.3-p13.2
CD44		960	CD44	CD44 molecule (Indian blood group)	CDW44|CSPG8|ECMR-III|HCELL|HUTCH-I|IN|LHR|MC56|MDU2|MDU3|MIC4|Pgp1	11	11p13
CD47		961	CD47	CD47 molecule	IAP|MER6|OA3	3	3q13.1-q13.2
CD63		967	CD63	CD63 molecule	LAMP-3|ME491|MLA1|OMA81H|TSPAN30	12	12q12-q13
CD68		968	CD68	CD68 molecule	GP110|LAMP4|SCARD1	17	17p13
CD81		975	CD81	CD81 molecule	CVID6|S5.7|TAPA1|TSPAN28	11	11p15.5
CD82		3732	CD82	CD82 molecule	4F9|C33|GR15|IA4|KAI1|R2|SAR2|ST6|TSPAN27	11	11p11.2
CD9		928	CD9	CD9 molecule	BTCC-1|DRAP-27|MIC3|MRP-1|TSPAN-29|TSPAN29	12	12p13.3
CD99		4267	CD99	CD99 molecule	HBA71|MIC2|MIC2X|MIC2Y|MSK5X	X|Y	Xp22.32 and Yp11.3
CDC123		8872	CDC123	cell division cycle 123	C10orf7|D123	10	10p13
CDC25B		994	CDC25B	cell division cycle 25B	-	20	20p13
CDC25C		995	CDC25C	cell division cycle 25C	CDC25|PPP1R60	5	5q31
CDC26		246184	CDC26	cell division cycle 26	ANAPC12|APC12|C9orf17	9	9q32
CDC27		996	CDC27	cell division cycle 27	ANAPC3|APC3|CDC27Hs|D0S1430E|D17S978E|H-NUC|HNUC|NUC2	17	17q21.32
CDC34		997	CDC34	cell division cycle 34	E2-CDC34|UBC3|UBCH3|UBE2R1	19	19p13.3
CDC37		11140	CDC37	cell division cycle 37	P50CDC37	19	19p13.2
CDC42		998	CDC42	cell division cycle 42	CDC42Hs|G25K	1	1p36.1
CDC42EP1		11135	CDC42EP1	CDC42 effector protein (Rho GTPase binding) 1	BORG5|CEP1|MSE55	22	22q13.1
CDC73		79577	CDC73	cell division cycle 73	C1orf28|FIHP|HPTJT|HRPT1|HRPT2|HYX	1	1q25
CDH4		1002	CDH4	cadherin 4, type 1, R-cadherin (retinal)	CAD4|R-CAD|RCAD	20	20q13.3
CDIP1		29965	CDIP1	cell death-inducing p53 target 1	C16orf5|CDIP|I1|LITAFL	16	16p13.3
CDK1		983	CDK1	cyclin-dependent kinase 1	CDC2|CDC28A|P34CDC2	10	10q21.1
CDK10		8558	CDK10	cyclin-dependent kinase 10	PISSLRE	16	16q24
CDK11B		984	CDK11B	cyclin-dependent kinase 11B	CDC2L1|CDK11|CDK11-p110|CDK11-p46|CDK11-p58|CLK-1|PITSLREA|PK58|p58|p58CDC2L1|p58CLK-1	1	1p36.33
CDK12		51755	CDK12	cyclin-dependent kinase 12	CRK7|CRKR|CRKRS	17	17q12
CDK14		5218	CDK14	cyclin-dependent kinase 14	PFTAIRE1|PFTK1	7	7q21-q22
CDK16		5127	CDK16	cyclin-dependent kinase 16	PCTAIRE|PCTAIRE1|PCTGAIRE|PCTK1	X	Xp11
CDK2AP1		8099	CDK2AP1	cyclin-dependent kinase 2 associated protein 1	DOC1|DORC1|ST19|doc-1|p12DOC-1	12	12q24.31
CDK2AP2		10263	CDK2AP2	cyclin-dependent kinase 2 associated protein 2	DOC-1R|p14	11	11q13
CDK5		1020	CDK5	cyclin-dependent kinase 5	LIS7|PSSALRE	7	7q36
CDK6		1021	CDK6	cyclin-dependent kinase 6	MCPH12|PLSTIRE	7	7q21-q22
CDK9		1025	CDK9	cyclin-dependent kinase 9	C-2k|CDC2L4|CTK1|PITALRE|TAK	9	9q34.1
CDKN1A		1026	CDKN1A	cyclin-dependent kinase inhibitor 1A (p21, Cip1)	CAP20|CDKN1|CIP1|MDA-6|P21|SDI1|WAF1|p21CIP1	6	6p21.2
CDKN1B		1027	CDKN1B	cyclin-dependent kinase inhibitor 1B (p27, Kip1)	CDKN4|KIP1|MEN1B|MEN4|P27KIP1	12	12p13.1-p12
CDKN2AIP		55602	CDKN2AIP	CDKN2A interacting protein	CARF	4	4q35.1
CDKN2B		1030	CDKN2B	cyclin-dependent kinase inhibitor 2B (p15, inhibits CDK4)	CDK4I|INK4B|MTS2|P15|TP15|p15INK4b	9	9p21
CDKN2D		1032	CDKN2D	cyclin-dependent kinase inhibitor 2D (p19, inhibits CDK4)	INK4D|p19|p19-INK4D	19	19p13
CDT1		81620	CDT1	chromatin licensing and DNA replication factor 1	DUP|RIS2	16	16q24.3
CDV3		55573	CDV3	CDV3 homolog (mouse)	H41	3	3q22.1
CEBPB		1051	CEBPB	CCAAT/enhancer binding protein (C/EBP), beta	C/EBP-beta|IL6DBP|NF-IL6|TCF5	20	20q13.1
CELSR1		9620	CELSR1	cadherin, EGF LAG seven-pass G-type receptor 1	ADGRC1|CDHF9|FMI2|HFMI2|ME2	22	22q13.3
CELSR2		1952	CELSR2	cadherin, EGF LAG seven-pass G-type receptor 2	ADGRC2|CDHF10|EGFL2|Flamingo1|MEGF3	1	1p21
CENPC		1060	CENPC	centromere protein C	CENP-C|CENPC1|MIF2|hcp-4	4	4q13.2
CENPE		1062	CENPE	centromere protein E, 312kDa	CENP-E|KIF10|MCPH13|PPP1R61	4	4q24-q25
CENPJ		55835	CENPJ	centromere protein J	BM032|CENP-J|CPAP|LAP|LIP1|MCPH6|SASS4|SCKL4|Sas-4	13	13q12.12
CENPK		64105	CENPK	centromere protein K	AF5alpha|CENP-K|FKSG14|P33|Solt	5	5q12.3
CENPU		79682	CENPU	centromere protein U	CENP50|CENPU50|KLIP1|MLF1IP|PBIP1	4	4q35.1
CEP104		9731	CEP104	centrosomal protein 104kDa	GlyBP|KIAA0562	1	1p36.32
CEP131		22994	CEP131	centrosomal protein 131kDa	AZ1|AZI1|ZA1	17	17q25.3
CEP170B		283638	CEP170B	centrosomal protein 170B	CEP170R|FAM68C|KIAA0284	14	14q32.33
CEP192		55125	CEP192	centrosomal protein 192kDa	PPP1R62	18	18p11.21
CEP295		85459	CEP295	centrosomal protein 295kDa	KIAA1731	11	11q21
CEP350		9857	CEP350	centrosomal protein 350kDa	CAP350|GM133	1	1q25.2
CEP57		9702	CEP57	centrosomal protein 57kDa	MVA2|PIG8|TSP57	11	11q21
CEP57L1		285753	CEP57L1	centrosomal protein 57kDa-like 1	C6orf182|bA487F23.2|cep57R	6	6q21
CEP70		80321	CEP70	centrosomal protein 70kDa	BITE	3	3q22.3
CEP78		84131	CEP78	centrosomal protein 78kDa	C9orf81|IP63	9	9q21.2
CEP95		90799	CEP95	centrosomal protein 95kDa	CCDC45	17	17q23.3
CERCAM		51148	CERCAM	cerebral endothelial cell adhesion molecule	CEECAM1|GLT25D3	9	9q34.11
CERS1		10715	CERS1	ceramide synthase 1	EPM8|LAG1|LASS1|UOG1	19	19p12
CERS4		79603	CERS4	ceramide synthase 4	LASS4|Trh1	19	19p13.2
CERS6		253782	CERS6	ceramide synthase 6	CERS5|LASS6	2	2q24.3
CES2		8824	CES2	carboxylesterase 2	CE-2|CES2A1|PCE-2|iCE	16	16q22.1
CETN2		1069	CETN2	centrin, EF-hand protein, 2	CALT|CEN2	X	Xq28
CFAP20		29105	CFAP20	cilia and flagella associated protein 20	C16orf80|EVORF|GTL3|fSAP23	16	16q21
CFAP36		112942	CFAP36	cilia and flagella associated protein 36	CCDC104	2	2p16.1
CFAP97		57587	CFAP97	cilia and flagella associated protein 97	KIAA1430|hmw	4	4q35.1
CFL2		1073	CFL2	cofilin 2 (muscle)	NEM7	14	14q12
CFLAR		8837	CFLAR	CASP8 and FADD-like apoptosis regulator	CASH|CASP8AP1|CLARP|Casper|FLAME|FLAME-1|FLAME1|FLIP|I-FLICE|MRIT|c-FLIP|c-FLIPL|c-FLIPR|c-FLIPS	2	2q33-q34
CGGBP1		8545	CGGBP1	CGG triplet repeat binding protein 1	CGGBP|p20-CGGBP	3	3p11.1
CHCHD2		51142	CHCHD2	coiled-coil-helix-coiled-coil-helix domain containing 2	C7orf17	7	7p11.2
CHCHD3		54927	CHCHD3	coiled-coil-helix-coiled-coil-helix domain containing 3	MINOS3|Mic19|PPP1R22	7	7q33
CHCHD5		84269	CHCHD5	coiled-coil-helix-coiled-coil-helix domain containing 5	C2orf9|MIC14	2	2q13
CHCHD6		84303	CHCHD6	coiled-coil-helix-coiled-coil-helix domain containing 6	CHCM1|Mic25|PPP1R23	3	3q21.3
CHD1		1105	CHD1	chromodomain helicase DNA binding protein 1	-	5	5q15-q21
CHD9		80205	CHD9	chromodomain helicase DNA binding protein 9	AD013|CHD-9|CReMM|KISH2|PRIC320	16	16q12.2
CHERP		10523	CHERP	calcium homeostasis endoplasmic reticulum protein	DAN16|SCAF6|SRA1	19	19p13.1
CHI3L1		1116	CHI3L1	chitinase 3-like 1 (cartilage glycoprotein-39)	ASRT7|CGP-39|GP-39|GP39|HC-gp39|HCGP-3P|YKL-40|YKL40|YYL-40|hCGP-39	1	1q32.1
CHIC1		53344	CHIC1	cysteine-rich hydrophobic domain 1	BRX	X	Xq13.2
CHID1		66005	CHID1	chitinase domain containing 1	GL008|SI-CLP|SICLP	11	11p15.5
CHKB		1120	CHKB	choline kinase beta	CHETK|CHKL|CK|CKB|CKEKB|EK|EKB|MDCMC	22	22q13.33
CHM		1121	CHM	choroideremia (Rab escort protein 1)	DXS540|GGTA|HSD-32|REP-1|TCD	X	Xq21.2
CHML		1122	CHML	choroideremia-like (Rab escort protein 2)	REP2	1	1q43
CHMP2A		27243	CHMP2A	charged multivesicular body protein 2A	BC-2|BC2|CHMP2|VPS2|VPS2A	19	19q
CHMP2B		25978	CHMP2B	charged multivesicular body protein 2B	ALS17|CHMP2.5|DMT1|VPS2-2|VPS2B	3	3p11.2
CHMP3		51652	CHMP3	charged multivesicular body protein 3	CGI-149|NEDF|VPS24	2	2p11.2
CHMP4B		128866	CHMP4B	charged multivesicular body protein 4B	C20orf178|CHMP4A|CTPP3|CTRCT31|SNF7|SNF7-2|Shax1|VPS32B|Vps32-2|dJ553F4.4	20	20q11.22
CHMP4C		92421	CHMP4C	charged multivesicular body protein 4C	SNF7-3|Shax3|VPS32C	8	8q21.13
CHMP5		51510	CHMP5	charged multivesicular body protein 5	C9orf83|CGI-34|HSPC177|PNAS-2|SNF7DC2|Vps60	9	9p13.3
CHMP6		79643	CHMP6	charged multivesicular body protein 6	VPS20	17	17q25.3
CHMP7		91782	CHMP7	charged multivesicular body protein 7	-	8	8p21.3
CHPF		79586	CHPF	chondroitin polymerizing factor	CHSY2|CSS2	2	2q35
CHPF2		54480	CHPF2	chondroitin polymerizing factor 2	CSGLCA-T|CSGlcAT|ChSy-3|chPF-2	7	7q36.1
CHRDL1		91851	CHRDL1	chordin-like 1	CHL|MGC1|MGCN|NRLN1|VOPT|dA141H5.1	X	Xq23
CHST14		113189	CHST14	carbohydrate (N-acetylgalactosamine 4-0) sulfotransferase 14	ATCS|D4ST1|EDSMC1|HNK1ST	15	15q15.1
CHST2		9435	CHST2	carbohydrate (N-acetylglucosamine-6-O) sulfotransferase 2	C6ST|GST-2|GST2|Gn6ST-1|HEL-S-75|glcNAc6ST-1	3	3q24
CHTOP		26097	CHTOP	chromatin target of PRMT1	C1orf77|FL-SRAG|FOP|SRAG|SRAG-3|SRAG-5|pp7704	1	1q21.3
CHURC1		91612	CHURC1	churchill domain containing 1	C14orf52|My015|chch	14	14q23.3
CIAO1		9391	CIAO1	cytosolic iron-sulfur assembly component 1	CIA1|WDR39	2	2q11.2
CIC		23152	CIC	capicua transcriptional repressor	-	19	19q13.2
CIPC		85457	CIPC	CLOCK-interacting pacemaker	KIAA1737	14	14q24.3
CIR1		9541	CIR1	corepressor interacting with RBPJ, 1	CIR	2	2q31.1
CISD3		284106	CISD3	CDGSH iron sulfur domain 3	Miner2	17	17q12
CITED2		10370	CITED2	Cbp/p300-interacting transactivator, with Glu/Asp-rich carboxy-terminal domain, 2	ASD8|MRG-1|MRG1|P35SRJ|VSD2	6	6q23.3
CIZ1		25792	CIZ1	CDKN1A interacting zinc finger protein 1	LSFR1|NP94|ZNF356	9	9q34.1
CKAP2		26586	CKAP2	cytoskeleton associated protein 2	LB1|TMAP|se20-10	13	13q14
CKAP4		10970	CKAP4	cytoskeleton-associated protein 4	CLIMP-63|ERGIC-63|p63	12	12q23.3
CKLF		51192	CKLF	chemokine-like factor	C32|CKLF1|CKLF2|CKLF3|CKLF4|HSPC224|UCK-1	16	16q21
CKS2		1164	CKS2	CDC28 protein kinase regulatory subunit 2	CKSHS2	9	9q22
CLCF1		23529	CLCF1	cardiotrophin-like cytokine factor 1	BSF-3|BSF3|CISS2|CLC|NNT-1|NNT1|NR6	11	11q13.3
CLCN7		1186	CLCN7	chloride channel, voltage-sensitive 7	CLC-7|CLC7|OPTA2|OPTB4|PPP1R63	16	16p13
CLDN11		5010	CLDN11	claudin 11	OSP|OTM	3	3q26.2-q26.3
CLGN		1047	CLGN	calmegin	-	4	4q28.3-q31.1
CLIC1		1192	CLIC1	chloride intracellular channel 1	G6|NCC27	6	6p21.3
CLIC4		25932	CLIC4	chloride intracellular channel 4	CLIC4L|H1|MTCLIC|huH1|p64H1	1	1p36.11
CLINT1		9685	CLINT1	clathrin interactor 1	CLINT|ENTH|EPN4|EPNR	5	5q33.3
CLIP1		6249	CLIP1	CAP-GLY domain containing linker protein 1	CLIP|CLIP-170|CLIP170|CYLN1|RSN	12	12q24.3
CLIP4		79745	CLIP4	CAP-GLY domain containing linker protein family, member 4	RSNL2	2	2p23.2
CLK1		1195	CLK1	CDC-like kinase 1	CLK|CLK/STY|STY	2	2q33
CLK4		57396	CLK4	CDC-like kinase 4	-	5	5q35
CLN3		1201	CLN3	ceroid-lipofuscinosis, neuronal 3	BTS|JNCL	16	16p12.1
CLN5		1203	CLN5	ceroid-lipofuscinosis, neuronal 5	NCL	13	13q21.1-q32
CLN6		54982	CLN6	ceroid-lipofuscinosis, neuronal 6, late infantile, variant	CLN4A|HsT18960|nclf	15	15q23
CLOCK		9575	CLOCK	clock circadian regulator	KAT13D|bHLHe8	4	4q12
CLPTM1		1209	CLPTM1	cleft lip and palate associated transmembrane protein 1	-	19	19q13.3
CLPX		10845	CLPX	caseinolytic mitochondrial matrix peptidase chaperone subunit	-	15	15q22.31
CLSTN1		22883	CLSTN1	calsyntenin 1	ALC-ALPHA|CDHR12|CST-1|CSTN1|PIK3CD|XB31alpha|alcalpha1|alcalpha2	1	1p36.22
CLTC		1213	CLTC	clathrin, heavy chain (Hc)	CHC|CHC17|CLH-17|CLTCL2|Hc	17	17q23.1
CLUH		23277	CLUH	clustered mitochondria (cluA/CLU1) homolog	CLU1|KIAA0664	17	17p13.3
CMPK1		51727	CMPK1	cytidine monophosphate (UMP-CMP) kinase 1, cytosolic	CK|CMK|CMPK|UMK|UMP-CMPK|UMPK	1	1p32
CMTM3		123920	CMTM3	CKLF-like MARVEL transmembrane domain containing 3	BNAS2|CKLFSF3	16	16q21
CMTM6		54918	CMTM6	CKLF-like MARVEL transmembrane domain containing 6	CKLFSF6|PRO2219	3	3p22.3
CMTM7		112616	CMTM7	CKLF-like MARVEL transmembrane domain containing 7	CKLFSF7	3	3p22.3
CMTR2		55783	CMTR2	cap methyltransferase 2	AFT|FTSJD1|HMTr2|MTr2	16	16q22.2
CNDP2		55748	CNDP2	CNDP dipeptidase 2 (metallopeptidase M20 family)	CN2|CPGL|HEL-S-13|HsT2298|PEPA	18	18q22.3
CNIH1		10175	CNIH1	cornichon family AMPA receptor auxiliary protein 1	CNIH|CNIH-1|CNIL|TGAM77	14	14q22.2
CNIH4		29097	CNIH4	cornichon family AMPA receptor auxiliary protein 4	CNIH-4|HSPC163	1	1q42.11
CNN2		1265	CNN2	calponin 2	-	19	19p13.3
CNN3		1266	CNN3	calponin 3, acidic	-	1	1p22-p21
CNNM3		26505	CNNM3	cyclin and CBS domain divalent metal cation transport mediator 3	ACDP3	2	2p12-p11.2
CNOT11		55571	CNOT11	CCR4-NOT transcription complex, subunit 11	C2orf29|C40	2	2q11.2
CNOT2		4848	CNOT2	CCR4-NOT transcription complex, subunit 2	CDC36|HSPC131|NOT2|NOT2H	12	12q15
CNOT3		4849	CNOT3	CCR4-NOT transcription complex, subunit 3	LENG2|NOT3|NOT3H	19	19q13.4
CNOT6		57472	CNOT6	CCR4-NOT transcription complex, subunit 6	CCR4|Ccr4a	5	5q35.3
CNOT7		29883	CNOT7	CCR4-NOT transcription complex, subunit 7	CAF1|Caf1a|hCAF-1	8	8p22-p21.3
CNOT8		9337	CNOT8	CCR4-NOT transcription complex, subunit 8	CAF1|CALIF|Caf1b|POP2|hCAF1	5	5q31-q33
CNPPD1		27013	CNPPD1	cyclin Pas1/PHO80 domain containing 1	C2orf24|CGI-57	2	2q35
CNPY2		10330	CNPY2	canopy FGF signaling regulator 2	HP10390|MSAP|TMEM4|ZSIG9	12	12q15
CNPY3		10695	CNPY3	canopy FGF signaling regulator 3	CAG4A|ERDA5|PRAT4A|TNRC5	6	6p21.1
CNTLN		54875	CNTLN	centlein, centrosomal protein	C9orf101|C9orf39|bA340N12.1	9	9p22.2
CNTNAP1		8506	CNTNAP1	contactin associated protein 1	CASPR|CNTNAP|NRXN4|P190	17	17q21
COA3		28958	COA3	cytochrome c oxidase assembly factor 3	CCDC56|HSPC009|MITRAC12	17	17q21
COA4		51287	COA4	cytochrome c oxidase assembly factor 4 homolog	CHCHD8|CMC3|E2IG2	11	11q13.4
COASY		80347	COASY	CoA synthase	DPCK|NBIA6|NBP|PPAT|UKR1|pOV-2	17	17q12-q21
COBLL1		22837	COBLL1	cordon-bleu WH2 repeat protein-like 1	COBLR1	2	2q24.3
COG3		83548	COG3	component of oligomeric golgi complex 3	SEC34	13	13q14.13
COG5		10466	COG5	component of oligomeric golgi complex 5	CDG2I|GOLTC1|GTC90	7	7q31
COG6		57511	COG6	component of oligomeric golgi complex 6	CDG2L|COD2|SHNS	13	13q14.11
COL11A1		1301	COL11A1	collagen, type XI, alpha 1	CO11A1|COLL6|STL2	1	1p21
COL18A1		80781	COL18A1	collagen, type XVIII, alpha 1	KNO|KNO1|KS	21	21q22.3
COL1A1		1277	COL1A1	collagen, type I, alpha 1	EDSC|OI1|OI2|OI3|OI4	17	17q21.33
COL4A1		1282	COL4A1	collagen, type IV, alpha 1	BSVD|RATOR	13	13q34
COL4A3		1285	COL4A3	collagen, type IV, alpha 3 (Goodpasture antigen)	-	2	2q36-q37
COL4A3BP		10087	COL4A3BP	collagen, type IV, alpha 3 (Goodpasture antigen) binding protein	CERT|CERTL|GPBP|MRD34|STARD11	5	5q13.3
COL4A4		1286	COL4A4	collagen, type IV, alpha 4	CA44	2	2q35-q37
COL4A5		1287	COL4A5	collagen, type IV, alpha 5	ASLN|ATS|CA54	X	Xq22
COL5A1		1289	COL5A1	collagen, type V, alpha 1	EDSC	9	9q34.2-q34.3
COL5A2		1290	COL5A2	collagen, type V, alpha 2	EDSC	2	2q14-q32
COL6A1		1291	COL6A1	collagen, type VI, alpha 1	OPLL	21	21q22.3
COL7A1		1294	COL7A1	collagen, type VII, alpha 1	EBD1|EBDCT|EBR1|NDNC8	3	3p21.1
COLGALT1		79709	COLGALT1	collagen beta(1-O)galactosyltransferase 1	GLT25D1	19	19p13.11
COMMD1		150684	COMMD1	copper metabolism (Murr1) domain containing 1	C2orf5|MURR1	2	2p15
COMMD4		54939	COMMD4	COMM domain containing 4	-	15	15q24.2
COMMD5		28991	COMMD5	COMM domain containing 5	HCARG|HT002	8	8q24.3
COMMD6		170622	COMMD6	COMM domain containing 6	Acrg	13	13q22
COMMD8		54951	COMMD8	COMM domain containing 8	-	4	4p12
COMMD9		29099	COMMD9	COMM domain containing 9	HSPC166	11	11p13
COMT		1312	COMT	catechol-O-methyltransferase	HEL-S-98n	22	22q11.21
COMTD1		118881	COMTD1	catechol-O-methyltransferase domain containing 1	-	10	10q22.2
COPB1		1315	COPB1	coatomer protein complex, subunit beta 1	COPB	11	11p15.2
COPE		11316	COPE	coatomer protein complex, subunit epsilon	epsilon-COP	19	19p13.11
COPS2		9318	COPS2	COP9 signalosome subunit 2	ALIEN|CSN2|SGN2|TRIP15	15	15q21.2
COPS4		51138	COPS4	COP9 signalosome subunit 4	CSN4	4	4q21.22
COPS6		10980	COPS6	COP9 signalosome subunit 6	CSN6|MOV34-34KD	7	7q22.1
COPS7B		64708	COPS7B	COP9 signalosome subunit 7B	CSN7B|SGN7b	2	2q37.1
COPZ1		22818	COPZ1	coatomer protein complex, subunit zeta 1	CGI-120|COPZ|HSPC181|zeta-COP|zeta1-COP	12	12q13.2-q13.3
COQ4		51117	COQ4	coenzyme Q4	CGI-92|COQ10D7	9	9q34.11
COQ5		84274	COQ5	coenzyme Q5, methyltransferase	-	12	12q24.31
COQ6		51004	COQ6	coenzyme Q6 monooxygenase	CGI-10|CGI10|COQ10D6	14	14q24.3
CORO1B		57175	CORO1B	coronin, actin binding protein, 1B	CORONIN-2	11	11q13.2
COTL1		23406	COTL1	coactosin-like F-actin binding protein 1	CLP	16	16q24.1
COX11		1353	COX11	COX11 cytochrome c oxidase copper chaperone	COX11P	17	17q22
COX4I1		1327	COX4I1	cytochrome c oxidase subunit IV isoform 1	COX4|COX4-1|COXIV	16	16q24.1
COX5B		1329	COX5B	cytochrome c oxidase subunit Vb	COXVB	2	2q11.2
COX6A1		1337	COX6A1	cytochrome c oxidase subunit VIa polypeptide 1	CMTRID|COX6A|COX6AL	12	12q24.2|12q24.2
COX6B1		1340	COX6B1	cytochrome c oxidase subunit VIb polypeptide 1 (ubiquitous)	COX6B|COXG|COXVIb1	19	19q13.1
COX6C		1345	COX6C	cytochrome c oxidase subunit VIc	-	8	8q22.2
COX7A2L		9167	COX7A2L	cytochrome c oxidase subunit VIIa polypeptide 2 like	COX7AR|COX7RP|EB1|SIG81	2	2p21
COX7C		1350	COX7C	cytochrome c oxidase subunit VIIc	-	5	5q14
COX8A		1351	COX8A	cytochrome c oxidase subunit VIIIA (ubiquitous)	COX|COX8|COX8-2|COX8L|VIII|VIII-L	11	11q12-q13
CP		1356	CP	ceruloplasmin (ferroxidase)	CP-2	3	3q23-q25
CPD		1362	CPD	carboxypeptidase D	GP180	17	17q11.2
CPNE1		8904	CPNE1	copine I	COPN1|CPN1	20	20q11.22
CPNE2		221184	CPNE2	copine II	COPN2|CPN2	16	16q13
CPNE3		8895	CPNE3	copine III	CPN3|PRO1071	8	8q21.3
CPSF1		29894	CPSF1	cleavage and polyadenylation specific factor 1, 160kDa	CPSF160|HSU37012|P/cl.18	8	8q24.23
CPSF2		53981	CPSF2	cleavage and polyadenylation specific factor 2, 100kDa	CPSF100	14	14q31.1
CPSF7		79869	CPSF7	cleavage and polyadenylation specific factor 7, 59kDa	CFIm59	11	11q12.2
CPT1C		126129	CPT1C	carnitine palmitoyltransferase 1C	CATL1|CPT1-B|CPT1P|CPTI-B|CPTIC|SPG73	19	19q13.33
CPTP		80772	CPTP	ceramide-1-phosphate transfer protein	GLTPD1	1	1p36.33
CRAT		1384	CRAT	carnitine O-acetyltransferase	CAT1	9	9q34.1
CRB2		286204	CRB2	crumbs family member 2	FSGS9|VMCKD	9	9q33.3
CRBN		51185	CRBN	cereblon	MRT2|MRT2A	3	3p26.2
CRCP		27297	CRCP	CGRP receptor component	CGRP-RCP|CGRPRCP|RCP|RCP9	7	7q11.21
CREB1		1385	CREB1	cAMP responsive element binding protein 1	CREB	2	2q34
CREB5		9586	CREB5	cAMP responsive element binding protein 5	CRE-BPA|CREB-5	7	7p15.1
CREBBP		1387	CREBBP	CREB binding protein	CBP|KAT3A|RSTS	16	16p13.3
CREBL2		1389	CREBL2	cAMP responsive element binding protein-like 2	-	12	12p13
CREBZF		58487	CREBZF	CREB/ATF bZIP transcription factor	SMILE|ZF	11	11q14
CRELD2		79174	CRELD2	cysteine-rich with EGF-like domains 2	-	22	22q13.33
CRKL		1399	CRKL	v-crk avian sarcoma virus CT10 oncogene homolog-like	-	22	22q11.21
CRTC1		23373	CRTC1	CREB regulated transcription coactivator 1	MECT1|TORC-1|TORC1|WAMTP1	19	19p13.11
CRYAB		1410	CRYAB	crystallin, alpha B	CMD1II|CRYA2|CTPP2|CTRCT16|HEL-S-101|HSPB5|MFM2	11	11q22.3-q23.1
CRYBG3		131544	CRYBG3	beta-gamma crystallin domain containing 3	DKFZp667G2110|vlAKAP	3	3q11.2
CRYZL1		9946	CRYZL1	crystallin, zeta (quinone reductase)-like 1	4P11|QOH-1	21	21q21.3
CS		1431	CS	citrate synthase	-	12	12q13.2
CSE1L		1434	CSE1L	CSE1 chromosome segregation 1-like (yeast)	CAS|CSE1|XPO2	20	20q13
CSK		1445	CSK	c-src tyrosine kinase	-	15	15q24.1
CSNK1A1		1452	CSNK1A1	casein kinase 1, alpha 1	CK1|CK1a|CKIa|HEL-S-77p|HLCDGP1|PRO2975	5	5q32
CSNK1D		1453	CSNK1D	casein kinase 1, delta	ASPS|CKIdelta|FASPS2|HCKID	17	17q25
CSNK1E		1454	CSNK1E	casein kinase 1, epsilon	CKIepsilon|HCKIE	22	22q13.1
CSNK1G2		1455	CSNK1G2	casein kinase 1, gamma 2	CK1g2	19	19p13.3
CSNK1G3		1456	CSNK1G3	casein kinase 1, gamma 3	CKI-gamma 3|CSNK1G3L	5	5q23
CSNK2A1		1457	CSNK2A1	casein kinase 2, alpha 1 polypeptide	CK2A1|CKII|CSNK2A3	20	20p13
CSNK2B		1460	CSNK2B	casein kinase 2, beta polypeptide	CK2B|CK2N|CSK2B|G5A	6	6p21.3
CSTF3		1479	CSTF3	cleavage stimulation factor, 3' pre-RNA, subunit 3, 77kDa	CSTF-77	11	11p13
CTBS		1486	CTBS	chitobiase, di-N-acetyl-	CTB	1	1p22
CTDNEP1		23399	CTDNEP1	CTD nuclear envelope phosphatase 1	DULLARD|HSA011916|NET56	17	17p13
CTDSP1		58190	CTDSP1	CTD (carboxy-terminal domain, RNA polymerase II, polypeptide A) small phosphatase 1	NIF3|NLI-IF|NLIIF|SCP1	2	2q35
CTDSPL2		51496	CTDSPL2	CTD (carboxy-terminal domain, RNA polymerase II, polypeptide A) small phosphatase like 2	HSPC058|HSPC129	15	15q15.3-q21.1
CTSA		5476	CTSA	cathepsin A	GLB2|GSL|NGBE|PPCA|PPGB	20	20q13.1
CTSB		1508	CTSB	cathepsin B	APPS|CPSB	8	8p22
CTSC		1075	CTSC	cathepsin C	CPPI|DPP-I|DPP1|DPPI|HMS|JP|JPD|PALS|PDON1|PLS	11	11q14.2
CTSD		1509	CTSD	cathepsin D	CLN10|CPSD|HEL-S-130P	11	11p15.5
CTSH		1512	CTSH	cathepsin H	ACC-4|ACC-5|ACC4|ACC5|CPSB|minichain	15	15q25.1
CTSO		1519	CTSO	cathepsin O	CTSO1	4	4q32.1
CTSZ		1522	CTSZ	cathepsin Z	CTSX	20	20q13.32
CTXN1		404217	CTXN1	cortexin 1	CTXN	19	19p13.2
CUEDC1		404093	CUEDC1	CUE domain containing 1	-	17	17q23.2
CUL4B		8450	CUL4B	cullin 4B	CUL-4B|MRXHF2|MRXS15|MRXSC|SFM2	X	Xq23
CUL5		8065	CUL5	cullin 5	VACM-1|VACM1	11	11q22.3
CUTA		51596	CUTA	cutA divalent cation tolerance homolog (E. coli)	ACHAP|C6orf82	6	6p21.32
CWC15		51503	CWC15	CWC15 spliceosome-associated protein	AD002|C11orf5|Cwf15|HSPC148|ORF5	11	11q21
CWC22		57703	CWC22	CWC22 spliceosome-associated protein	EIF4GL|NCM|fSAPb	2	2q31.3
CWF19L1		55280	CWF19L1	CWF19-like 1, cell cycle control (S. pombe)	C19L1|SCAR17	10	10q24.31
CXADR		1525	CXADR	coxsackie virus and adenovirus receptor	CAR|CAR4/6|HCAR	21	21q21.1
CXCL8		3576	CXCL8	chemokine (C-X-C motif) ligand 8	GCP-1|GCP1|IL8|LECT|LUCT|LYNAP|MDNCF|MONAP|NAF|NAP-1|NAP1	4	4q13-q21
CXXC1		30827	CXXC1	CXXC finger protein 1	2410002I16Rik|5830420C16Rik|CFP1|CGBP|HsT2645|PCCX1|PHF18|SPP1|ZCGPC1|hCGBP	18	18q12
CXXC5		51523	CXXC5	CXXC finger protein 5	CF5|HSPC195|RINF|WID	5	5q31.2
CYB561A3		220002	CYB561A3	cytochrome b561 family, member A3	CYBASC3|LCYTB	11	11q12.2
CYB5D2		124936	CYB5D2	cytochrome b5 domain containing 2	-	17	17p13.2
CYB5R3		1727	CYB5R3	cytochrome b5 reductase 3	B5R|DIA1	22	22q13.2
CYBA		1535	CYBA	cytochrome b-245, alpha polypeptide	p22-PHOX	16	16q24
CYC1		1537	CYC1	cytochrome c-1	MC3DN6|UQCR4	8	8q24.3
CYHR1		50626	CYHR1	cysteine/histidine-rich 1	CHRP	8	8q24.3
CYLD		1540	CYLD	cylindromatosis (turban tumor syndrome)	BRSS|CDMT|CYLD1|CYLDI|EAC|MFT|MFT1|SBS|TEM|USPL2	16	16q12.1
CYP1B1		1545	CYP1B1	cytochrome P450, family 1, subfamily B, polypeptide 1	CP1B|CYPIB1|GLC3A|P4501B1	2	2p22.2
CYP51A1		1595	CYP51A1	cytochrome P450, family 51, subfamily A, polypeptide 1	CP51|CYP51|CYPL1|LDM|P450-14DM|P450L1	7	7q21.2
CYSTM1		84418	CYSTM1	cysteine-rich transmembrane module containing 1	C5orf32|ORF1-FL49	5	5q31.3
CYTH2		9266	CYTH2	cytohesin 2	ARNO|CTS18|CTS18.1|PSCD2|PSCD2L|SEC7L|Sec7p-L|Sec7p-like	19	19q13.33
CYTH3		9265	CYTH3	cytohesin 3	ARNO3|GRP1|PSCD3	7	7p22.1
D2HGDH		728294	D2HGDH	D-2-hydroxyglutarate dehydrogenase	D2HGD	2	2q37.3
DAAM1		23002	DAAM1	dishevelled associated activator of morphogenesis 1	-	14	14q23.1
DAB2IP		153090	DAB2IP	DAB2 interacting protein	AF9Q34|AIP-1|AIP1|DIP1/2	9	9q33.1-q33.3
DALRD3		55152	DALRD3	DALR anticodon binding domain containing 3	-	3	3p21.31
DAPK3		1613	DAPK3	death-associated protein kinase 3	DLK|ZIP|ZIPK	19	19p13.3
DAW1		164781	DAW1	dynein assembly factor with WDR repeat domains 1	ODA16|WDR69	2	2q36.3
DAZAP1		26528	DAZAP1	DAZ associated protein 1	-	19	19p13.3
DBI		1622	DBI	diazepam binding inhibitor (GABA receptor modulator, acyl-CoA binding protein)	ACBD1|ACBP|CCK-RP|EP	2	2q12-q21
DBNDD2		55861	DBNDD2	dysbindin (dystrobrevin binding protein 1) domain containing 2	C20orf35|CK1BP|HSMNP1	20	20q13.12
DBP		1628	DBP	D site of albumin promoter (albumin D-box) binding protein	DABP	19	19q13.3
DCAF13		25879	DCAF13	DDB1 and CUL4 associated factor 13	GM83|HSPC064|WDSOF1	8	8q22.3
DCAF15		90379	DCAF15	DDB1 and CUL4 associated factor 15	C19orf72	19	19p13.12
DCAF17		80067	DCAF17	DDB1 and CUL4 associated factor 17	C2orf37	2	2q31.1
DCAF6		55827	DCAF6	DDB1 and CUL4 associated factor 6	1200006M05Rik|ARCAP|IQWD1|MSTP055|NRIP|PC326	1	1q24.2
DCK		1633	DCK	deoxycytidine kinase	-	4	4q13.3-q21.1
DCLRE1A		9937	DCLRE1A	DNA cross-link repair 1A	PSO2|SNM1|SNM1A	10	10q25.1
DCP2		167227	DCP2	decapping mRNA 2	NUDT20	5	5q22.2
DCPS		28960	DCPS	decapping enzyme, scavenger	ARS|DCS1|HINT-5|HINT5|HSL1|HSPC015	11	11q24.2
DCTD		1635	DCTD	dCMP deaminase	-	4	4q35.1
DCTN2		10540	DCTN2	dynactin 2 (p50)	DCTN50|DYNAMITIN|HEL-S-77|RBP50	12	12q13.3
DCTN3		11258	DCTN3	dynactin 3 (p22)	DCTN-22|DCTN22	9	9p13
DCUN1D1		54165	DCUN1D1	DCN1, defective in cullin neddylation 1, domain containing 1	DCNL1|DCUN1L1|RP42|SCCRO|SCRO|Tes3	3	3q26.3
DCUN1D4		23142	DCUN1D4	DCN1, defective in cullin neddylation 1, domain containing 4	-	4	4q12
DCUN1D5		84259	DCUN1D5	DCN1, defective in cullin neddylation 1, domain containing 5	SCCRO5	11	11q22.3
DCXR		51181	DCXR	dicarbonyl/L-xylulose reductase	DCR|HCR2|HCRII|KIDCR|P34H|PNTSU|SDR20C1|XR	17	17q25.3
DDAH1		23576	DDAH1	dimethylarginine dimethylaminohydrolase 1	DDAH|HEL-S-16	1	1p22
DDAH2		23564	DDAH2	dimethylarginine dimethylaminohydrolase 2	DDAH|DDAHII|G6a|HEL-S-277|NG30	6	6p21.3
DDIT3		1649	DDIT3	DNA-damage-inducible transcript 3	CEBPZ|CHOP|CHOP-10|CHOP10|GADD153	12	12q13.1-q13.2
DDIT4		54541	DDIT4	DNA-damage-inducible transcript 4	Dig2|REDD-1|REDD1	10	10q22.1
DDR1		780	DDR1	discoidin domain receptor tyrosine kinase 1	CAK|CD167|DDR|EDDR1|HGK2|MCK10|NEP|NTRK4|PTK3|PTK3A|RTK6|TRKE	6	6p21.3
DDRGK1		65992	DDRGK1	DDRGK domain containing 1	C20orf116|UFBP1|dJ1187M17.3	20	20p13
DDT		1652	DDT	D-dopachrome tautomerase	DDCT	22	22q11.23
DDX17		10521	DDX17	DEAD (Asp-Glu-Ala-Asp) box helicase 17	P72|RH70	22	22q13.1
DDX21		9188	DDX21	DEAD (Asp-Glu-Ala-Asp) box helicase 21	GUA|GURDB|RH-II/GU|RH-II/GuA	10	10q21
DDX24		57062	DDX24	DEAD (Asp-Glu-Ala-Asp) box helicase 24	-	14	14q32
DDX39B		7919	DDX39B	DEAD (Asp-Glu-Ala-Asp) box polypeptide 39B	BAT1|D6S81E|UAP56	6	6p21.3
DDX3X		1654	DDX3X	DEAD (Asp-Glu-Ala-Asp) box helicase 3, X-linked	CAP-Rf|DBX|DDX14|DDX3|HLP2	X	Xp11.3-p11.23
DDX3Y		8653	DDX3Y	DEAD (Asp-Glu-Ala-Asp) box helicase 3, Y-linked	DBY	Y	Yq11
DDX41		51428	DDX41	DEAD (Asp-Glu-Ala-Asp) box polypeptide 41	ABS	5	5q35.3
DDX49		54555	DDX49	DEAD (Asp-Glu-Ala-Asp) box polypeptide 49	R27090_2	19	19p12
DDX5		1655	DDX5	DEAD (Asp-Glu-Ala-Asp) box helicase 5	G17P1|HLR1|HUMP68|p68	17	17q21
DDX52		11056	DDX52	DEAD (Asp-Glu-Ala-Asp) box polypeptide 52	HUSSY19|ROK1	17	17q21.1
DDX54		79039	DDX54	DEAD (Asp-Glu-Ala-Asp) box polypeptide 54	DP97	12	12q24.13
DDX55		57696	DDX55	DEAD (Asp-Glu-Ala-Asp) box polypeptide 55	-	12	12q24.31
DDX6		1656	DDX6	DEAD (Asp-Glu-Ala-Asp) box helicase 6	HLR2|P54|RCK	11	11q23.3
DDX60L		91351	DDX60L	DEAD (Asp-Glu-Ala-Asp) box polypeptide 60-like	-	4	4q32.3
DECR1		1666	DECR1	2,4-dienoyl CoA reductase 1, mitochondrial	DECR|NADPH|SDR18C1	8	8q21.3
DECR2		26063	DECR2	2,4-dienoyl CoA reductase 2, peroxisomal	PDCR|SDR17C1	16	16p13.3
DEDD2		162989	DEDD2	death effector domain containing 2	FLAME-3	19	19q13.2
DEK		7913	DEK	DEK proto-oncogene	D6S231E	6	6p22.3
DENND1B		163486	DENND1B	DENN/MADD domain containing 1B	C1ORF18|C1orf218|FAM31B	1	1q31.3
DENND4C		55667	DENND4C	DENN/MADD domain containing 4C	C9orf55|C9orf55B|bA513M16.3	9	9p22.1
DENND6A		201627	DENND6A	DENN/MADD domain containing 6A	AFI1A|FAM116A	3	3p14.3
DEPDC1		55635	DEPDC1	DEP domain containing 1	DEP.8|DEPDC1-V2|DEPDC1A|SDP35	1	1p31.2
DEPDC1B		55789	DEPDC1B	DEP domain containing 1B	BRCC3|XTP1	5	5q12.1
DEPDC7		91614	DEPDC7	DEP domain containing 7	TR2|dJ85M6.4	11	11p13
DERA		51071	DERA	deoxyribose-phosphate aldolase (putative)	CGI-26|DEOC	12	12p12.3
DEXI		28955	DEXI	Dexi homolog (mouse)	MYLE	16	16p13.13
DGCR2		9993	DGCR2	DiGeorge syndrome critical region gene 2	DGS-C|IDD|LAN|SEZ-12	22	22q11.21
DGCR6L		85359	DGCR6L	DiGeorge syndrome critical region gene 6-like	DGCR6	22	22q11.21
DGKQ		1609	DGKQ	diacylglycerol kinase, theta 110kDa	DAGK|DAGK4|DAGK7	4	4p16.3
DHCR24		1718	DHCR24	24-dehydrocholesterol reductase	DCE|Nbla03646|SELADIN1|seladin-1	1	1p32.3
DHCR7		1717	DHCR7	7-dehydrocholesterol reductase	SLOS	11	11q13.4
DHFR		1719	DHFR	dihydrofolate reductase	DHFRP1|DYR	5	5q14.1
DHRS1		115817	DHRS1	dehydrogenase/reductase (SDR family) member 1	SDR19C1	14	14q12
DHRS13		147015	DHRS13	dehydrogenase/reductase (SDR family) member 13	SDR7C5	17	17q11.2
DHRS3		9249	DHRS3	dehydrogenase/reductase (SDR family) member 3	DD83.1|RDH17|Rsdr1|SDR1|SDR16C1|retSDR1	1	1p36.1
DHRS4		10901	DHRS4	dehydrogenase/reductase (SDR family) member 4	CR|NRDR|PHCR|PSCD|SCAD-SRL|SDR-SRL|SDR25C1|SDR25C2	14	14q11.2
DHRS4L2		317749	DHRS4L2	dehydrogenase/reductase (SDR family) member 4 like 2	SDR25C3	14	14q11.2
DHX15		1665	DHX15	DEAH (Asp-Glu-Ala-His) box helicase 15	DBP1|DDX15|HRH2|PRP43|PRPF43|PrPp43p	4	4p15.3
DHX29		54505	DHX29	DEAH (Asp-Glu-Ala-His) box polypeptide 29	DDX29	5	5q11.2
DHX30		22907	DHX30	DEAH (Asp-Glu-Ala-His) box helicase 30	DDX30|RETCOR	3	3p21.31
DHX32		55760	DHX32	DEAH (Asp-Glu-Ala-His) box polypeptide 32	DDX32|DHLP1	10	10q26.2
DHX36		170506	DHX36	DEAH (Asp-Glu-Ala-His) box polypeptide 36	DDX36|G4R1|MLEL1|RHAU	3	3q25.2
DHX38		9785	DHX38	DEAH (Asp-Glu-Ala-His) box polypeptide 38	DDX38|PRP16|PRPF16	16	16q22
DHX40		79665	DHX40	DEAH (Asp-Glu-Ala-His) box polypeptide 40	ARG147|DDX40|PAD	17	17q23.1
DIAPH3		81624	DIAPH3	diaphanous-related formin 3	AN|AUNA1|DIA2|DRF3|NSDAN|diap3|mDia2	13	13q21.2
DICER1		23405	DICER1	dicer 1, ribonuclease type III	DCR1|Dicer|Dicer1e|HERNA|K12H4.8-LIKE|MNG1|RMSE2	14	14q32.13
DIO2		1734	DIO2	deiodinase, iodothyronine, type II	5DII|D2|DIOII|SelY|TXDI2	14	14q24.2-q24.3
DIS3		22894	DIS3	DIS3 homolog, exosome endoribonuclease and 3'-5' exoribonuclease	2810028N01Rik|EXOSC11|KIAA1008|RRP44|dis3p	13	13q22.1
DKK1		22943	DKK1	dickkopf WNT signaling pathway inhibitor 1	DKK-1|SK	10	10q11.2
DKK3		27122	DKK3	dickkopf WNT signaling pathway inhibitor 3	REIC|RIG	11	11p15.2
DLG1		1739	DLG1	discs, large homolog 1 (Drosophila)	DLGH1|SAP-97|SAP97|dJ1061C18.1.1|hdlg	3	3q29
DLG5		9231	DLG5	discs, large homolog 5 (Drosophila)	LP-DLG|P-DLG5|PDLG	10	10q23
DLGAP5		9787	DLGAP5	discs, large (Drosophila) homolog-associated protein 5	DLG7|HURP	14	14q22.3
DMAP1		55929	DMAP1	DNA methyltransferase 1 associated protein 1	DNMAP1|DNMTAP1|EAF2|MEAF2|SWC4	1	1p34
DMPK		1760	DMPK	dystrophia myotonica-protein kinase	DM|DM1|DM1PK|DMK|MDPK|MT-PK	19	19q13.3
DMRTA1		63951	DMRTA1	DMRT-like family A1	DMO|DMRT4	9	9p21.3
DMTN		2039	DMTN	dematin actin binding protein	DMT|EPB49	8	8p21.1
DMWD		1762	DMWD	dystrophia myotonica, WD repeat containing	D19S593E|DMR-N9|DMRN9|gene59	19	19q13.3
DMXL1		1657	DMXL1	Dmx-like 1	-	5	5q22
DNAJA1		3301	DNAJA1	DnaJ (Hsp40) homolog, subfamily A, member 1	DJ-2|DjA1|HDJ2|HSDJ|HSJ2|HSPF4|NEDD7|hDJ-2	9	9p13.3
DNAJA2		10294	DNAJA2	DnaJ (Hsp40) homolog, subfamily A, member 2	CPR3|DJ3|DJA2|DNAJ|DNJ3|HIRIP4|PRO3015|RDJ2	16	16q12.1
DNAJA3		9093	DNAJA3	DnaJ (Hsp40) homolog, subfamily A, member 3	HCA57|TID1|hTID-1	16	16p13.3
DNAJB1		3337	DNAJB1	DnaJ (Hsp40) homolog, subfamily B, member 1	HSPF1|Hdj1|Hsp40|RSPH16B|Sis1	19	19p13.2
DNAJB11		51726	DNAJB11	DnaJ (Hsp40) homolog, subfamily B, member 11	ABBP-2|ABBP2|DJ9|Dj-9|EDJ|ERdj3|ERj3|ERj3p|PRO1080|UNQ537	3	3q27.3
DNAJB12		54788	DNAJB12	DnaJ (Hsp40) homolog, subfamily B, member 12	DJ10	10	10q22.1
DNAJB14		79982	DNAJB14	DnaJ (Hsp40) homolog, subfamily B, member 14	EGNR9427|PRO34683	4	4q23
DNAJB2		3300	DNAJB2	DnaJ (Hsp40) homolog, subfamily B, member 2	CMT2T|DSMA5|HSJ-1|HSJ1|HSPF3	2	2q35
DNAJB4		11080	DNAJB4	DnaJ (Hsp40) homolog, subfamily B, member 4	DNAJW|DjB4|HLJ1	1	1p31.1
DNAJB9		4189	DNAJB9	DnaJ (Hsp40) homolog, subfamily B, member 9	ERdj4|MDG-1|MDG1|MST049|MSTP049	7	7q31|14q24.2-q24.3
DNAJC10		54431	DNAJC10	DnaJ (Hsp40) homolog, subfamily C, member 10	ERdj5|JPDI|MTHr|PDIA19	2	2q32.1
DNAJC25		548645	DNAJC25	DnaJ (Hsp40) homolog, subfamily C , member 25	bA16L21.2.1	9	9q31.3
DNAJC25-GNG10		552891	DNAJC25-GNG10	DNAJC25-GNG10 readthrough	-	9	9q31.3
DNAJC3		5611	DNAJC3	DnaJ (Hsp40) homolog, subfamily C, member 3	ACPHD|ERdj6|HP58|P58|P58IPK|PRKRI	13	13q32.1
DNAJC4		3338	DNAJC4	DnaJ (Hsp40) homolog, subfamily C, member 4	DANJC4|HSPF2|MCG18	11	11q13
DNAJC5		80331	DNAJC5	DnaJ (Hsp40) homolog, subfamily C, member 5	CLN4|CLN4B|CSP|DNAJC5A|NCL|mir-941-2|mir-941-3|mir-941-4|mir-941-5	20	20q13.33
DNAJC8		22826	DNAJC8	DnaJ (Hsp40) homolog, subfamily C, member 8	HSPC331|SPF31	1	1p35.3
DNAL4		10126	DNAL4	dynein, axonemal, light chain 4	MRMV3|PIG27	22	22q13.1
DNASE1L1		1774	DNASE1L1	deoxyribonuclease I-like 1	DNAS1L1|DNASEX|DNL1L|G4.8|XIB	X	Xq28
DNASE2		1777	DNASE2	deoxyribonuclease II, lysosomal	DNASE2A|DNL|DNL2	19	19p13.2
DNM1		1759	DNM1	dynamin 1	DNM|EIEE31	9	9q34
DNM1L		10059	DNM1L	dynamin 1-like	DLP1|DRP1|DVLP|DYMPLE|EMPF|HDYNIV	12	12p11.21
DNPEP		23549	DNPEP	aspartyl aminopeptidase	ASPEP|DAP	2	2q35
DNPH1		10591	DNPH1	2'-deoxynucleoside 5'-phosphate N-hydrolase 1	C6orf108|RCL|dJ330M21.3	6	6p21.1
DNTTIP2		30836	DNTTIP2	deoxynucleotidyltransferase, terminal, interacting protein 2	ERBP|FCF2|HSU15552|LPTS-RP2|TdIF2	1	1p22.1
DOCK5		80005	DOCK5	dedicator of cytokinesis 5	-	8	8p21.2
DOCK7		85440	DOCK7	dedicator of cytokinesis 7	EIEE23|ZIR2	1	1p31.3
DOCK8		81704	DOCK8	dedicator of cytokinesis 8	HEL-205|MRD2|ZIR8	9	9p24.3
DOHH		83475	DOHH	deoxyhypusine hydroxylase/monooxygenase	HLRC1|hDOHH	19	19p13.3
DOK1		1796	DOK1	docking protein 1, 62kDa (downstream of tyrosine kinase 1)	P62DOK	2	2p13
DOK4		55715	DOK4	docking protein 4	IRS-5|IRS5	16	16q21
DOK7		285489	DOK7	docking protein 7	C4orf25|CMS10|CMS1B	4	4p16.3
DOT1L		84444	DOT1L	DOT1-like histone H3K79 methyltransferase	DOT1|KMT4	19	19p13.3
DPAGT1		1798	DPAGT1	dolichyl-phosphate (UDP-N-acetylglucosamine) N-acetylglucosaminephosphotransferase 1 (GlcNAc-1-P transferase)	ALG7|CDG-Ij|CDG1J|CMS13|CMSTA2|D11S366|DGPT|DPAGT|DPAGT2|G1PT|GPT|UAGT|UGAT	11	11q23.3
DPCD		25911	DPCD	deleted in primary ciliary dyskinesia homolog (mouse)	-	10	10q24.32
DPF2		5977	DPF2	D4, zinc and double PHD fingers family 2	REQ|UBID4|ubi-d4	11	11q13
DPH2		1802	DPH2	DPH2 homolog	DPH2L2	1	1p34
DPH3		285381	DPH3	diphthamide biosynthesis 3	DELGIP|DELGIP1|DESR1|DPH3A|KTI11|ZCSL2	3	3p25.1
DPM1		8813	DPM1	dolichyl-phosphate mannosyltransferase polypeptide 1, catalytic subunit	CDGIE|MPDS	20	20q13.13
DPP3		10072	DPP3	dipeptidyl-peptidase 3	DPPIII	11	11q13.2
DPP7		29952	DPP7	dipeptidyl-peptidase 7	DPP2|DPPII|QPP	9	9q34.3
DPP8		54878	DPP8	dipeptidyl-peptidase 8	DP8|DPRP1|MST097|MSTP097|MSTP135|MSTP141	15	15q22
DPP9		91039	DPP9	dipeptidyl-peptidase 9	DP9|DPLP9|DPRP-2|DPRP2	19	19p13.3
DPY19L4		286148	DPY19L4	dpy-19-like 4 (C. elegans)	-	8	8q22.1
DPYD		1806	DPYD	dihydropyrimidine dehydrogenase	DHP|DHPDHASE|DPD	1	1p22
DR1		1810	DR1	down-regulator of transcription 1, TBP-binding (negative cofactor 2)	NC2|NC2-BETA	1	1p22.1
DRAP1		10589	DRAP1	DR1-associated protein 1 (negative cofactor 2 alpha)	NC2-alpha	11	11q13.3
DSC2		1824	DSC2	desmocollin 2	ARVD11|CDHF2|DG2|DGII/III|DSC3	18	18q12.1
DSC3		1825	DSC3	desmocollin 3	CDHF3|DSC|DSC1|DSC2|DSC4|HT-CP	18	18q12.1
DSEL		92126	DSEL	dermatan sulfate epimerase-like	C18orf4	18	18q22.1
DSG2		1829	DSG2	desmoglein 2	ARVC10|ARVD10|CDHF5|CMD1BB|HDGC	18	18q12.1
DSN1		79980	DSN1	DSN1 homolog, MIS12 kinetochore complex component	C20orf172|KNL3|MIS13|dJ469A13.2|hKNL-3	20	20q11.23
DTL		51514	DTL	denticleless E3 ubiquitin protein ligase homolog (Drosophila)	CDT2|DCAF2|L2DTL|RAMP	1	1q32
DTX2		113878	DTX2	deltex 2, E3 ubiquitin ligase	RNF58	7	7q11.23
DUS3L		56931	DUS3L	dihydrouridine synthase 3-like	DUS3	19	19p13.3
DUSP14		11072	DUSP14	dual specificity phosphatase 14	MKP-L|MKP6	17	17q12
DUSP3		1845	DUSP3	dual specificity phosphatase 3	VHR	17	17q21
DUSP4		1846	DUSP4	dual specificity phosphatase 4	HVH2|MKP-2|MKP2|TYP	8	8p12-p11
DUSP6		1848	DUSP6	dual specificity phosphatase 6	HH19|MKP3|PYST1	12	12q22-q23
DVL1		1855	DVL1	dishevelled segment polarity protein 1	DRS2|DVL|DVL1L1|DVL1P1	1	1p36
DYNC2H1		79659	DYNC2H1	dynein, cytoplasmic 2, heavy chain 1	ATD3|DHC1b|DHC2|DNCH2|DYH1B|SRPS2B|SRTD3|hdhc11	11	11q21-q22.1
DYNLT3		6990	DYNLT3	dynein, light chain, Tctex-type 3	RP3|TCTE1L|TCTEX1L	X	Xp21
DYRK1B		9149	DYRK1B	dual-specificity tyrosine-(Y)-phosphorylation regulated kinase 1B	AOMS3|MIRK	19	19q13.2
DZIP1		22873	DZIP1	DAZ interacting zinc finger protein 1	DZIP|DZIPt1	13	13q32.1
EBF4		57593	EBF4	early B-cell factor 4	COE4|O/E-4	20	20p13
EBNA1BP2		10969	EBNA1BP2	EBNA1 binding protein 2	EBP2|NOBP|P40	1	1p35-p33
EBP		10682	EBP	emopamil binding protein (sterol isomerase)	CDPX2|CHO2|CPX|CPXD	X	Xp11.23-p11.22
EBPL		84650	EBPL	emopamil binding protein-like	EBRP	13	13q12-q13
ECE1		1889	ECE1	endothelin converting enzyme 1	ECE	1	1p36.1
ECHDC1		55862	ECHDC1	ethylmalonyl-CoA decarboxylase 1	HEL-S-76|MMCD|dJ351K20.2	6	6q22.33
ECHDC2		55268	ECHDC2	enoyl CoA hydratase domain containing 2	-	1	1p32.3
ECI2		10455	ECI2	enoyl-CoA delta isomerase 2	ACBD2|DRS-1|DRS1|HCA88|PECI|dJ1013A10.3	6	6p24.3
ECM1		1893	ECM1	extracellular matrix protein 1	URBWD	1	1q21
ECSIT		51295	ECSIT	ECSIT signalling integrator	SITPEC	19	19p13.2
ECT2		1894	ECT2	epithelial cell transforming 2	ARHGEF31	3	3q26.1-q26.2
EDEM3		80267	EDEM3	ER degradation enhancer, mannosidase alpha-like 3	C1orf22	1	1q25
EDF1		8721	EDF1	endothelial differentiation-related factor 1	EDF-1|MBF1	9	9q34.3
EDIL3		10085	EDIL3	EGF-like repeats and discoidin I-like domains 3	DEL1	5	5q14
EDN2		1907	EDN2	endothelin 2	ET-2|ET2|PPET2	1	1p34
EEA1		8411	EEA1	early endosome antigen 1	MST105|MSTP105|ZFYVE2	12	12q22
EEF1B2		1933	EEF1B2	eukaryotic translation elongation factor 1 beta 2	EEF1B|EEF1B1|EF1B	2	2q33.3
EEF1D		1936	EEF1D	eukaryotic translation elongation factor 1 delta (guanine nucleotide exchange protein)	EF-1D|EF1D|FP1047	8	8q24.3
EEF1E1		9521	EEF1E1	eukaryotic translation elongation factor 1 epsilon 1	AIMP3|P18	6	6p24.3
EEF1G		1937	EEF1G	eukaryotic translation elongation factor 1 gamma	EF1G|GIG35	11	11q12.3
EEF2		1938	EEF2	eukaryotic translation elongation factor 2	EEF-2|EF-2|EF2|SCA26	19	19p13.3
EFCAB14		9813	EFCAB14	EF-hand calcium binding domain 14	KIAA0494	1	1p33
EFEMP2		30008	EFEMP2	EGF containing fibulin-like extracellular matrix protein 2	ARCL1B|FBLN4|MBP1|UPH1	11	11q13.1
EFHC1		114327	EFHC1	EF-hand domain (C-terminal) containing 1	EJM1|dJ304B14.2	6	6p12.3
EFR3A		23167	EFR3A	EFR3 homolog A	-	8	8q24.22
EGFL7		51162	EGFL7	EGF-like-domain, multiple 7	NEU1|VE-STATIN|ZNEU1	9	9q34.3
EGLN2		112398	EGLN2	egl-9 family hypoxia-inducible factor 2	EIT6|HIF-PH1|HIFPH1|HPH-1|HPH-3|PHD1	19	19q13.2
EHBP1L1		254102	EHBP1L1	EH domain binding protein 1-like 1	-	11	11q13.1
EHD1		10938	EHD1	EH-domain containing 1	H-PAST|HPAST1|PAST|PAST1	11	11q13
EHMT2		10919	EHMT2	euchromatic histone-lysine N-methyltransferase 2	BAT8|C6orf30|G9A|GAT8|KMT1C|NG36	6	6p21.31
EID1		23741	EID1	EP300 interacting inhibitor of differentiation 1	C15orf3|CRI1|EID-1|IRO45620|PNAS-22|PTD014|RBP21	15	15q21.1
EIF1		10209	EIF1	eukaryotic translation initiation factor 1	A121|EIF-1|EIF1A|ISO1|SUI1	17	17q21.2
EIF1AX		1964	EIF1AX	eukaryotic translation initiation factor 1A, X-linked	EIF1A|EIF1AP1|EIF4C|eIF-1A|eIF-4C	X	Xp22.12
EIF1AY		9086	EIF1AY	eukaryotic translation initiation factor 1A, Y-linked	eIF-4C	Y	Yq11.223
EIF2AK2		5610	EIF2AK2	eukaryotic translation initiation factor 2-alpha kinase 2	EIF2AK1|PKR|PPP1R83|PRKR	2	2p22-p21
EIF2B4		8890	EIF2B4	eukaryotic translation initiation factor 2B, subunit 4 delta, 67kDa	EIF-2B|EIF2B|EIF2Bdelta	2	2p23.3
EIF2S1		1965	EIF2S1	eukaryotic translation initiation factor 2, subunit 1 alpha, 35kDa	EIF-2|EIF-2A|EIF-2alpha|EIF2|EIF2A	14	14q23.3
EIF2S3		1968	EIF2S3	eukaryotic translation initiation factor 2, subunit 3 gamma, 52kDa	EIF2|EIF2G|EIF2gamma|eIF-2gA	X	Xp22.2-p22.1
EIF3B		8662	EIF3B	eukaryotic translation initiation factor 3, subunit B	EIF3-ETA|EIF3-P110|EIF3-P116|EIF3S9|PRT1	7	7p22.3
EIF3CL		728689	EIF3CL	eukaryotic translation initiation factor 3, subunit C-like	-	16	16p11.2
EIF3E		3646	EIF3E	eukaryotic translation initiation factor 3, subunit E	EIF3-P48|EIF3S6|INT6|eIF3-p46	8	8q22-q23
EIF3G		8666	EIF3G	eukaryotic translation initiation factor 3, subunit G	EIF3-P42|EIF3S4|eIF3-delta|eIF3-p44	19	19p13.2
EIF3I		8668	EIF3I	eukaryotic translation initiation factor 3, subunit I	EIF3S2|PRO2242|TRIP-1|TRIP1|eIF3-beta|eIF3-p36	1	1p34.1
EIF3J		8669	EIF3J	eukaryotic translation initiation factor 3, subunit J	EIF3S1|eIF3-alpha|eIF3-p35	15	15q21.1
EIF3L		51386	EIF3L	eukaryotic translation initiation factor 3, subunit L	EIF3EIP|EIF3S11|EIF3S6IP|HSPC021|HSPC025|MSTP005	22	22q
EIF4A3		9775	EIF4A3	eukaryotic translation initiation factor 4A3	DDX48|MUK34|NMP265|NUK34|RCPS|eIF4AIII	17	17q25.3
EIF4E2		9470	EIF4E2	eukaryotic translation initiation factor 4E family member 2	4E-LP|4EHP|EIF4EL3|IF4e	2	2q37.1
EIF4EBP2		1979	EIF4EBP2	eukaryotic translation initiation factor 4E binding protein 2	4EBP2|PHASII	10	10q21-q22
EIF4G1		1981	EIF4G1	eukaryotic translation initiation factor 4 gamma, 1	EIF-4G1|EIF4F|EIF4G|EIF4GI|P220|PARK18	3	3q27.1
EIF4G2		1982	EIF4G2	eukaryotic translation initiation factor 4 gamma, 2	AAG1|DAP5|NAT1|P97	11	11p15
EIF4H		7458	EIF4H	eukaryotic translation initiation factor 4H	WBSCR1|WSCR1|eIF-4H	7	7q11.23
EIF5A		1984	EIF5A	eukaryotic translation initiation factor 5A	EIF-5A|EIF5A1|eIF5AI	17	17p13-p12
EIF5AL1		143244	EIF5AL1	eukaryotic translation initiation factor 5A-like 1	EIF5AP1|bA342M3.3	10	10q22.3
EIF6		3692	EIF6	eukaryotic translation initiation factor 6	CAB|EIF3A|ITGB4BP|b(2)gcn|eIF-6|p27(BBP)|p27BBP	20	20q12
ELK3		2004	ELK3	ELK3, ETS-domain protein (SRF accessory protein 2)	ERP|NET|SAP-2|SAP2	12	12q23
ELL2		22936	ELL2	elongation factor, RNA polymerase II, 2	-	5	5q15
ELMOD2		255520	ELMOD2	ELMO/CED-12 domain containing 2	9830169G11Rik	4	4q31.1
ELOF1		84337	ELOF1	ELF1 homolog, elongation factor 1	ELF1	19	19p13.2
ELOVL1		64834	ELOVL1	ELOVL fatty acid elongase 1	CGI-88|Ssc1	1	1p34.2
ELOVL7		79993	ELOVL7	ELOVL fatty acid elongase 7	-	5	5q12.1
ELP2		55250	ELP2	elongator acetyltransferase complex subunit 2	SHINC-2|STATIP1|StIP	18	18q12.2
EMB		133418	EMB	embigin	GP70	5	5q11.1
EMC10		284361	EMC10	ER membrane protein complex subunit 10	C19orf63|HSM1|HSS1	19	19q13.33
EMC6		83460	EMC6	ER membrane protein complex subunit 6	TMEM93	17	17p13.2
EMC7		56851	EMC7	ER membrane protein complex subunit 7	C11orf3|C15orf24|HT022|ORF1-FL1	15	15q14
EMC8		10328	EMC8	ER membrane protein complex subunit 8	C16orf2|C16orf4|COX4NB|FAM158B|NOC4	16	16q24
EMC9		51016	EMC9	ER membrane protein complex subunit 9	C14orf122|CGI-112|FAM158A	14	14q11.2
EML3		256364	EML3	echinoderm microtubule associated protein like 3	ELP95	11	11q12.3
EML4		27436	EML4	echinoderm microtubule associated protein like 4	C2orf2|ELP120|EMAP-4|EMAPL4|ROPP120	2	2p21
EML5		161436	EML5	echinoderm microtubule associated protein like 5	EMAP-2	14	14q31.3
EMP1		2012	EMP1	epithelial membrane protein 1	CL-20|EMP-1|TMP	12	12p12.3
EMP3		2014	EMP3	epithelial membrane protein 3	YMP	19	19q13.3
ENC1		8507	ENC1	ectodermal-neural cortex 1 (with BTB domain)	CCL28|ENC-1|KLHL35|KLHL37|NRPB|PIG10|TP53I10	5	5q13
ENKD1		84080	ENKD1	enkurin domain containing 1	C16orf48|DAKV6410	16	16q22.1
ENPP2		5168	ENPP2	ectonucleotide pyrophosphatase/phosphodiesterase 2	ATX|ATX-X|AUTOTAXIN|LysoPLD|NPP2|PD-IALPHA|PDNP2	8	8q24.1
ENPP4		22875	ENPP4	ectonucleotide pyrophosphatase/phosphodiesterase 4 (putative)	NPP4	6	6p21.1
ENPP5		59084	ENPP5	ectonucleotide pyrophosphatase/phosphodiesterase 5 (putative)	NPP-5	6	6p21.1-p11.2
ENTPD6		955	ENTPD6	ectonucleoside triphosphate diphosphohydrolase 6 (putative)	CD39L2|IL-6SAG|IL6ST2|NTPDase-6|dJ738P15.3	20	20p11.21
EP400		57634	EP400	E1A binding protein p400	CAGH32|P400|TNRC12	12	12q24.33
EPB41L2		2037	EPB41L2	erythrocyte membrane protein band 4.1-like 2	4.1-G|4.1G	6	6q23
EPDR1		54749	EPDR1	ependymin related 1	EPDR|MERP-1|MERP1|UCC1	7	7p14.1
EPHA2		1969	EPHA2	EPH receptor A2	ARCC2|CTPA|CTPP1|CTRCT6|ECK	1	1p36
EPHA5		2044	EPHA5	EPH receptor A5	CEK7|EHK-1|EHK1|EK7|HEK7|TYRO4	4	4q13.1
EPHB2		2048	EPHB2	EPH receptor B2	CAPB|DRT|EK5|EPHT3|ERK|Hek5|PCBC|Tyro5	1	1p36.1-p35
EPHX2		2053	EPHX2	epoxide hydrolase 2, cytoplasmic	CEH|SEH	8	8p21
EPN1		29924	EPN1	epsin 1	-	19	19q13.42
EPOR		2057	EPOR	erythropoietin receptor	EPO-R	19	19p13.3-p13.2
EPS15		2060	EPS15	epidermal growth factor receptor pathway substrate 15	AF-1P|AF1P|MLLT5	1	1p32
ERAP1		51752	ERAP1	endoplasmic reticulum aminopeptidase 1	A-LAP|ALAP|APPILS|ARTS-1|ARTS1|ERAAP|ERAAP1|PILS-AP|PILSAP	5	5q15
ERAP2		64167	ERAP2	endoplasmic reticulum aminopeptidase 2	L-RAP|LRAP	5	5q15
ERBB2		2064	ERBB2	erb-b2 receptor tyrosine kinase 2	CD340|HER-2|HER-2/neu|HER2|MLN 19|NEU|NGL|TKR1	17	17q12
ERBB4		2066	ERBB4	erb-b2 receptor tyrosine kinase 4	ALS19|HER4|p180erbB4	2	2q33.3-q34
ERCC1		2067	ERCC1	excision repair cross-complementation group 1	COFS4|RAD10|UV20	19	19q13.32
ERCC2		2068	ERCC2	excision repair cross-complementation group 2	COFS2|EM9|TFIIH|TTD|TTD1|XPD	19	19q13.3
ERCC4		2072	ERCC4	excision repair cross-complementation group 4	ERCC11|FANCQ|RAD1|XPF	16	16p13.12
ERCC5		2073	ERCC5	excision repair cross-complementation group 5	COFS3|ERCC5-201|ERCM2|UVDR|XPG|XPGC	13	13q33
ERCC6L2		375748	ERCC6L2	excision repair cross-complementation group 6-like 2	BMFS2|C9orf102|RAD26L|SR278	9	9q22.32
ERF		2077	ERF	Ets2 repressor factor	CRS4|PE-2|PE2	19	19q13
ERGIC1		57222	ERGIC1	endoplasmic reticulum-golgi intermediate compartment 1	ERGIC-32|ERGIC32|NET24	5	5q35.1
ERGIC2		51290	ERGIC2	ERGIC and golgi 2	CDA14|Erv41|PTX1|cd002	12	12p11.22
ERGIC3		51614	ERGIC3	ERGIC and golgi 3	C20orf47|CGI-54|Erv46|NY-BR-84|PRO0989|SDBCAG84|dJ477O4.2	20	20pter-q12
ERLEC1		27248	ERLEC1	endoplasmic reticulum lectin 1	C2orf30|CIM|CL24936|CL25084|HEL117|XTP3-B|XTP3TPB	2	2p16.2
ERO1A		30001	ERO1A	endoplasmic reticulum oxidoreductase alpha	ERO1-L|ERO1-L-alpha|ERO1-alpha|ERO1L|ERO1LA|Ero1alpha	14	14q22.1
ERP29		10961	ERP29	endoplasmic reticulum protein 29	C12orf8|ERp28|ERp31|HEL-S-107|PDI-DB|PDIA9	12	12q24.13
ERP44		23071	ERP44	endoplasmic reticulum protein 44	PDIA10|TXNDC4	9	9q31.1
ESCO1		114799	ESCO1	establishment of sister chromatid cohesion N-acetyltransferase 1	A930014I12Rik|CTF|ECO1|EFO1|ESO1	18	18q11.2
ESCO2		157570	ESCO2	establishment of sister chromatid cohesion N-acetyltransferase 2	2410004I17Rik|EFO2|RBS	8	8p21.1
ESYT2		57488	ESYT2	extended synaptotagmin-like protein 2	CHR2SYT|E-Syt2|FAM62B	7	7q36.3
ETAA1		54465	ETAA1	Ewing tumor-associated antigen 1	ETAA16	2	2p14
ETFB		2109	ETFB	electron-transfer-flavoprotein, beta polypeptide	FP585|MADD	19	19q13.3
EVA1A		84141	EVA1A	eva-1 homolog A (C. elegans)	FAM176A|TMEM166	2	2p12
EVA1B		55194	EVA1B	eva-1 homolog B (C. elegans)	C1orf78|FAM176B	1	1p34.3
EXOC1		55763	EXOC1	exocyst complex component 1	BM-102|SEC3|SEC3L1|SEC3P	4	4q12
EXOC2		55770	EXOC2	exocyst complex component 2	SEC5|SEC5L1|Sec5p	6	6p25.3
EXOC5		10640	EXOC5	exocyst complex component 5	HSEC10|PRO1912|SEC10|SEC10L1|SEC10P	14	14q22.3
EXOC6		54536	EXOC6	exocyst complex component 6	EXOC6A|SEC15|SEC15L|SEC15L1|SEC15L3|Sec15p	10	10q23.33
EXOC7		23265	EXOC7	exocyst complex component 7	2-5-3p|EX070|EXO70|EXOC1|Exo70p|YJL085W	17	17q25.1
EXOSC1		51013	EXOSC1	exosome component 1	CGI-108|CSL4|Csl4p|SKI4|Ski4p|hCsl4p|p13	10	10q24
EXOSC4		54512	EXOSC4	exosome component 4	RRP41|RRP41A|Rrp41p|SKI6|Ski6p|hRrp41p|p12A	8	8q24.3
EXOSC9		5393	EXOSC9	exosome component 9	PM/Scl-75|PMSCL1|RRP45|Rrp45p|p5|p6	4	4q27
EZR		7430	EZR	ezrin	CVIL|CVL|HEL-S-105|VIL2	6	6q25.3
F2RL2		2151	F2RL2	coagulation factor II (thrombin) receptor-like 2	PAR-3|PAR3	5	5q13
F3		2152	F3	coagulation factor III (thromboplastin, tissue factor)	CD142|TF|TFA	1	1p22-p21
F8A3		474384	F8A3	coagulation factor VIII-associated 3	-	X	Xq28
FAAP100		80233	FAAP100	Fanconi anemia core complex associated protein 100	C17orf70	17	17q25.3
FAAP20		199990	FAAP20	Fanconi anemia core complex associated protein 20	C1orf86|FP7162	1	1p36.33
FADD		8772	FADD	Fas (TNFRSF6)-associated via death domain	GIG3|MORT1	11	11q13.3
FADS2		9415	FADS2	fatty acid desaturase 2	D6D|DES6|FADSD6|LLCDL2|SLL0262|TU13	11	11q12.2
FAF2		23197	FAF2	Fas associated factor family member 2	ETEA|UBXD8|UBXN3B	5	5q35.2
FAH		2184	FAH	fumarylacetoacetate hydrolase (fumarylacetoacetase)	-	15	15q25.1
FAM102A		399665	FAM102A	family with sequence similarity 102, member A	C9orf132|EEIG1|SYM-3A|bA203J24.7	9	9q34.11
FAM104A		84923	FAM104A	family with sequence similarity 104, member A	-	17	17q25.1
FAM107B		83641	FAM107B	family with sequence similarity 107, member B	C10orf45	10	10p13
FAM109A		144717	FAM109A	family with sequence similarity 109, member A	IPIP27A|SES1	12	12q24.12
FAM111A		63901	FAM111A	family with sequence similarity 111, member A	GCLEB|KCS2	11	11q12.1
FAM111B		374393	FAM111B	family with sequence similarity 111, member B	CANP|POIKTMP	11	11q12.1
FAM126A		84668	FAM126A	family with sequence similarity 126, member A	DRCTNNB1A|HCC|HLD5|HYCC1	7	7p15.3
FAM129B		64855	FAM129B	family with sequence similarity 129, member B	C9orf88|MEG-3|MINERVA|OC58|bA356B19.6	9	9q34.13
FAM13B		51306	FAM13B	family with sequence similarity 13, member B	ARHGAP49|C5orf5|FAM13B1|KHCHP|N61	5	5q31
FAM149B1		317662	FAM149B1	family with sequence similarity 149, member B1	KIAA0974	10	10q22.2
FAM156B		727866	FAM156B	family with sequence similarity 156, member B	TMEM29B	X	Xp11.22
FAM160B1		57700	FAM160B1	family with sequence similarity 160, member B1	KIAA1600|bA106M7.3	10	10q25.3
FAM171A2		284069	FAM171A2	family with sequence similarity 171, member A2	-	17	17q21.31
FAM171B		165215	FAM171B	family with sequence similarity 171, member B	KIAA1946	2	2q32.1
FAM172A		83989	FAM172A	family with sequence similarity 172, member A	C5orf21	5	5q15
FAM189B		10712	FAM189B	family with sequence similarity 189, member B	C1orf2|COTE1	1	1q21
FAM192A		80011	FAM192A	family with sequence similarity 192, member A	C16orf94|CDA018|CDA10|NIP30	16	16q13
FAM198B		51313	FAM198B	family with sequence similarity 198, member B	AD021|AD036|C4orf18	4	4q32.1
FAM199X		139231	FAM199X	family with sequence similarity 199, X-linked	CXorf39	X	Xq22.2
FAM204A		63877	FAM204A	family with sequence similarity 204, member A	C10orf84|bA319I23.1	10	10q26.11
FAM207A		85395	FAM207A	family with sequence similarity 207, member A	C21orf70|PRED56	21	21q22.3
FAM208A		23272	FAM208A	family with sequence similarity 208, member A	C3orf63|RAP140|se89-1	3	3p14.3
FAM208B		54906	FAM208B	family with sequence similarity 208, member B	C10orf18|bA318E3.2	10	10p15.1
FAM20C		56975	FAM20C	family with sequence similarity 20, member C	DMP-4|DMP4|GEF-CK|RNS	7	7p22.3
FAM210A		125228	FAM210A	family with sequence similarity 210, member A	C18orf19|HsT2329	18	18p11.21
FAM213A		84293	FAM213A	family with sequence similarity 213, member A	C10orf58|PAMM	10	10q23.1
FAM213B		127281	FAM213B	family with sequence similarity 213, member B	C1orf93	1	1p36.32
FAM214A		56204	FAM214A	family with sequence similarity 214, member A	KIAA1370	15	15q21.2-q21.3
FAM222B		55731	FAM222B	family with sequence similarity 222, member B	C17orf63	17	17q11.2
FAM32A		26017	FAM32A	family with sequence similarity 32, member A	OTAG-12|OTAG12	19	19pter-p13.3
FAM35A		54537	FAM35A	family with sequence similarity 35, member A	FAM35A1|bA163M19.1	10	10q23.2
FAM3A		60343	FAM3A	family with sequence similarity 3, member A	2.19|DLD|DXS560S|XAP-7	X	Xq28
FAM3C		10447	FAM3C	family with sequence similarity 3, member C	GS3786|ILEI	7	7q31
FAM45A		404636	FAM45A	family with sequence similarity 45, member A	-	10	10q25
FAM49B		51571	FAM49B	family with sequence similarity 49, member B	BM-009|L1	8	8q24.21
FAM50B		26240	FAM50B	family with sequence similarity 50, member B	D6S2654E|X5L	6	6p25.2
FAM69A		388650	FAM69A	family with sequence similarity 69, member A	-	1	1p22.1
FAM83G		644815	FAM83G	family with sequence similarity 83, member G	PAWS1	17	17p11.2
FAM89B		23625	FAM89B	family with sequence similarity 89, member B	LRAP25|MTVR|MTVR1	11	11q13
FAM8A1		51439	FAM8A1	family with sequence similarity 8, member A1	AHCP	6	6p23
FAM91A1		157769	FAM91A1	family with sequence similarity 91, member A1	-	8	8q24.13
FAM96A		84191	FAM96A	family with sequence similarity 96, member A	-	15	15q22.31
FAM96B		51647	FAM96B	family with sequence similarity 96, member B	CGI-128|MIP18	16	16q22.1
FAM98B		283742	FAM98B	family with sequence similarity 98, member B	-	15	15q14
FANCI		55215	FANCI	Fanconi anemia, complementation group I	KIAA1794	15	15q26.1
FANCL		55120	FANCL	Fanconi anemia, complementation group L	FAAP43|PHF9|POG	2	2p16.1
FAR1		84188	FAR1	fatty acyl CoA reductase 1	MLSTD2|PFCRD|SDR10E1	11	11p15.2
FARSB		10056	FARSB	phenylalanyl-tRNA synthetase, beta subunit	FARSLB|FRSB|HSPC173|PheHB|PheRS	2	2q36.1
FASN		2194	FASN	fatty acid synthase	FAS|OA-519|SDR27X1	17	17q25
FASTK		10922	FASTK	Fas-activated serine/threonine kinase	FAST	7	7q35
FAU		2197	FAU	Finkel-Biskis-Reilly murine sarcoma virus (FBR-MuSV) ubiquitously expressed	FAU1|Fub1|Fubi|MNSFbeta|RPS30|S30|asr1	11	11q13
FBL		2091	FBL	fibrillarin	FIB|FLRN|RNU3IP1	19	19q13.1
FBLN2		2199	FBLN2	fibulin 2	-	3	3p25.1
FBLN7		129804	FBLN7	fibulin 7	TM14	2	2q13
FBRS		64319	FBRS	fibrosin	FBS|FBS1	16	16p11.2
FBRSL1		57666	FBRSL1	fibrosin-like 1	-	12	12q24.33
FBXL12		54850	FBXL12	F-box and leucine-rich repeat protein 12	Fbl12	19	19p13.2
FBXL15		79176	FBXL15	F-box and leucine-rich repeat protein 15	FBXO37|Fbl15|JET|PSD	10	10q24.32
FBXL18		80028	FBXL18	F-box and leucine-rich repeat protein 18	Fbl18	7	7p22.2
FBXL19		54620	FBXL19	F-box and leucine-rich repeat protein 19	CXXC11|Fbl19|JHDM1C	16	16p11.2
FBXL4		26235	FBXL4	F-box and leucine-rich repeat protein 4	FBL4|FBL5|MTDPS13	6	6q16.1-q16.3
FBXL5		26234	FBXL5	F-box and leucine-rich repeat protein 5	FBL4|FBL5|FLR1	4	4p15.32
FBXL6		26233	FBXL6	F-box and leucine-rich repeat protein 6	FBL6|FBL6A|PP14630	8	8q24.3
FBXO17		115290	FBXO17	F-box protein 17	FBG4|FBX26|FBXO26|Fbx17	19	19q13.2
FBXO28		23219	FBXO28	F-box protein 28	CENP-30|Fbx28	1	1q42.11
FBXO30		84085	FBXO30	F-box protein 30	Fbx30	6	6q24
FBXO45		200933	FBXO45	F-box protein 45	Fbx45	3	3q29
FBXO9		26268	FBXO9	F-box protein 9	FBX9|NY-REN-57|VCIA1|dJ341E18.2	6	6p12.3-p11.2
FBXW4		6468	FBXW4	F-box and WD repeat domain containing 4	DAC|FBW4|FBWD4|SHFM3|SHSF3	10	10q24
FBXW9		84261	FBXW9	F-box and WD repeat domain containing 9	Fbw9	19	19p13.2
FCF1		51077	FCF1	FCF1 rRNA-processing protein	Bka|C14orf111|CGI-35|UTP24	14	14q24.3
FCGRT		2217	FCGRT	Fc fragment of IgG, receptor, transporter, alpha	FCRN|alpha-chain	19	19q13.3
FDFT1		2222	FDFT1	farnesyl-diphosphate farnesyltransferase 1	DGPT|ERG9|SQS|SS	8	8p23.1-p22
FDPS		2224	FDPS	farnesyl diphosphate synthase	FPPS|FPS	1	1q22
FDX1		2230	FDX1	ferredoxin 1	ADX|FDX|LOH11CR1D	11	11q22
FDXR		2232	FDXR	ferredoxin reductase	ADXR	17	17q25.1
FER		2241	FER	fer (fps/fes related) tyrosine kinase	PPP1R74|TYK3|p94-Fer	5	5q21
FERMT2		10979	FERMT2	fermitin family member 2	KIND2|MIG2|PLEKHC1|UNC112|UNC112B|mig-2	14	14q22.1
FEZ2		9637	FEZ2	fasciculation and elongation protein zeta 2 (zygin II)	HUM3CL	2	2p21
FGF2		2247	FGF2	fibroblast growth factor 2 (basic)	BFGF|FGF-2|FGFB|HBGF-2	4	4q26
FGF5		2250	FGF5	fibroblast growth factor 5	HBGF-5|Smag-82|TCMGLY	4	4q21
FGFRL1		53834	FGFRL1	fibroblast growth factor receptor-like 1	FGFR5|FHFR	4	4p16
FHL2		2274	FHL2	four and a half LIM domains 2	AAG11|DRAL|FHL-2|SLIM-3|SLIM3	2	2q12.2
FHL3		2275	FHL3	four and a half LIM domains 3	SLIM2	1	1p34
FIBP		9158	FIBP	fibroblast growth factor (acidic) intracellular binding protein	FGFIBP|FIBP-1	11	11q13.1
FIGNL1		63979	FIGNL1	fidgetin-like 1	-	7	7p12.1
FIS1		51024	FIS1	fission, mitochondrial 1	CGI-135|TTC11	7	7q22.1
FKBP10		60681	FKBP10	FK506 binding protein 10, 65 kDa	BRKS1|FKBP65|OI11|OI6|PPIASE|hFKBP65	17	17q21.2
FKBP11		51303	FKBP11	FK506 binding protein 11, 19 kDa	FKBP19	12	12q13.12
FKBP1A		2280	FKBP1A	FK506 binding protein 1A, 12kDa	FKBP-12|FKBP-1A|FKBP1|FKBP12|PKC12|PKCI2|PPIASE	20	20p13
FKBP2		2286	FKBP2	FK506 binding protein 2, 13kDa	FKBP-13|PPIase	11	11q13.1-q13.3
FKBP8		23770	FKBP8	FK506 binding protein 8, 38kDa	FKBP38|FKBPr38	19	19p12
FKTN		2218	FKTN	fukutin	CMD1X|FCMD|LGMD2M|MDDGA4|MDDGB4|MDDGC4	9	9q31.2
FLG		2312	FLG	filaggrin	ATOD2	1	1q21.3
FLII		2314	FLII	flightless I actin binding protein	FLI|FLIL|Fli1	17	17p11.2
FLNA		2316	FLNA	filamin A, alpha	ABP-280|ABPX|CSBS|CVD1|FLN|FLN-A|FLN1|FMD|MNS|NHBP|OPD|OPD1|OPD2|XLVD|XMVD	X	Xq28
FLNB		2317	FLNB	filamin B, beta	ABP-278|ABP-280|AOI|FH1|FLN-B|FLN1L|LRS1|SCT|TABP|TAP	3	3p14.3
FLNC		2318	FLNC	filamin C, gamma	ABP-280|ABP280A|ABPA|ABPL|FLN2|MFM5|MPD4	7	7q32-q35
FLOT2		2319	FLOT2	flotillin 2	ECS-1|ECS1|ESA|ESA1|M17S1	17	17q11-q12
FLYWCH2		114984	FLYWCH2	FLYWCH family member 2	-	16	16p13.3
FMNL2		114793	FMNL2	formin-like 2	FHOD2	2	2q23.3
FMR1		2332	FMR1	fragile X mental retardation 1	FMRP|FRAXA|POF|POF1	X	Xq27.3
FN3K		64122	FN3K	fructosamine 3 kinase	-	17	17q25.3
FN3KRP		79672	FN3KRP	fructosamine 3 kinase related protein	FN3KL	17	17q25.3
FNBP4		23360	FNBP4	formin binding protein 4	FBP30	11	11p11.2
FNDC3A		22862	FNDC3A	fibronectin type III domain containing 3A	FNDC3|HUGO|bA203I16.1|bA203I16.5	13	13q14.2
FOLR3		2352	FOLR3	folate receptor 3 (gamma)	FR-G|FR-gamma|gamma-hFR	11	11q13
FOPNL		123811	FOPNL	FGFR1OP N-terminal like	C16orf63|FOR20|PHSECRG2	16	16p13.11
FOXK2		3607	FOXK2	forkhead box K2	ILF|ILF-1|ILF1	17	17q25
FOXP4		116113	FOXP4	forkhead box P4	hFKHLA	6	6p21.1
FOXS1		2307	FOXS1	forkhead box S1	FKHL18|FREAC10	20	20q11.21
FPGS		2356	FPGS	folylpolyglutamate synthase	-	9	9q34.1
FRA10AC1		118924	FRA10AC1	fragile site, folic acid type, rare, fra(10)(q23.3) or fra(10)(q24.2) candidate 1	C10orf4|F26C11.1-like|FRA10A	10	10q23.33
FRS2		10818	FRS2	fibroblast growth factor receptor substrate 2	FRS2A|FRS2alpha|SNT|SNT-1|SNT1	12	12q15
FRYL		285527	FRYL	FRY-like	AF4p12|KIAA0826	4	4p11
FST		10468	FST	follistatin	FS	5	5q11.2
FSTL3		10272	FSTL3	follistatin-like 3 (secreted glycoprotein)	FLRG|FSRP	19	19p13
FTH1		2495	FTH1	ferritin, heavy polypeptide 1	FHC|FTH|FTHL6|HFE5|PIG15|PLIF	11	11q13
FTL		2512	FTL	ferritin, light polypeptide	LFTD|NBIA3	19	19q13.33
FTO		79068	FTO	fat mass and obesity associated	ALKBH9	16	16q12.2
FUCA1		2517	FUCA1	fucosidase, alpha-L- 1, tissue	FUCA	1	1p34
FURIN		5045	FURIN	furin (paired basic amino acid cleaving enzyme)	FUR|PACE|PCSK3|SPC1	15	15q26.1
FUS		2521	FUS	FUS RNA binding protein	ALS6|ETM4|FUS1|HNRNPP2|POMP75|TLS	16	16p11.2
FXR1		8087	FXR1	fragile X mental retardation, autosomal homolog 1	FXR1P	3	3q28
FXR2		9513	FXR2	fragile X mental retardation, autosomal homolog 2	FMR1L2|FXR2P	17	17p13.1
FYTTD1		84248	FYTTD1	forty-two-three domain containing 1	UIF	3	3q29
FZD2		2535	FZD2	frizzled class receptor 2	Fz2|fz-2|fzE2|hFz2	17	17q21.1
FZD6		8323	FZD6	frizzled class receptor 6	FZ-6|FZ6|HFZ6|NDNC10	8	8q22.3-q23.1
FZD8		8325	FZD8	frizzled class receptor 8	FZ-8|hFZ8	10	10p11.21
FZR1		51343	FZR1	fizzy/cell division cycle 20 related 1	CDC20C|CDH1|FZR|FZR2|HCDH|HCDH1	19	19p13.3
G2E3		55632	G2E3	G2/M-phase specific E3 ubiquitin protein ligase	KIAA1333|PHF7B	14	14q12
G3BP1		10146	G3BP1	GTPase activating protein (SH3 domain) binding protein 1	G3BP|HDH-VIII	5	5q33.1
G3BP2		9908	G3BP2	GTPase activating protein (SH3 domain) binding protein 2	-	4	4q21.1
G6PD		2539	G6PD	glucose-6-phosphate dehydrogenase	G6PD1	X	Xq28
GABARAPL1		23710	GABARAPL1	GABA(A) receptor-associated protein like 1	APG8-LIKE|APG8L|ATG8|ATG8B|ATG8L|GEC1	12	12p13.2
GABARAPL2		11345	GABARAPL2	GABA(A) receptor-associated protein like 2	ATG8|ATG8C|GATE-16|GATE16|GEF-2|GEF2	16	16q22.1
GABPA		2551	GABPA	GA binding protein transcription factor, alpha subunit 60kDa	E4TF1-60|E4TF1A|NFT2|NRF2|NRF2A|RCH04A07	21	21q21.3
GABRE		2564	GABRE	gamma-aminobutyric acid (GABA) A receptor, epsilon	-	X	Xq28
GADD45GIP1		90480	GADD45GIP1	growth arrest and DNA-damage-inducible, gamma interacting protein 1	CKBBP2|CKbetaBP2|CRIF1|MRP-L59|PLINP|PLINP-1|PRG6|Plinp1	19	19p13.2
GALC		2581	GALC	galactosylceramidase	-	14	14q31
GALE		2582	GALE	UDP-galactose-4-epimerase	SDR1E1	1	1p36-p35
GALK1		2584	GALK1	galactokinase 1	GALK|GK1|HEL-S-19	17	17q24
GALNS		2588	GALNS	galactosamine (N-acetyl)-6-sulfatase	GALNAC6S|GAS|GalN6S|MPS4A	16	16q24.3
GALNT1		2589	GALNT1	polypeptide N-acetylgalactosaminyltransferase 1	GALNAC-T1	18	18q12.1
GALNT18		374378	GALNT18	polypeptide N-acetylgalactosaminyltransferase 18	GALNACT18|GALNT15|GALNTL4|GalNAc-T15|GalNAc-T18	11	11p15.3
GALNT2		2590	GALNT2	polypeptide N-acetylgalactosaminyltransferase 2	GalNAc-T2	1	1q41-q42
GALNT7		51809	GALNT7	polypeptide N-acetylgalactosaminyltransferase 7	GALNAC-T7|GalNAcT7	4	4q31.1
GAS2L1		10634	GAS2L1	growth arrest-specific 2 like 1	GAR22	22	22q12.2
GATAD2A		54815	GATAD2A	GATA zinc finger domain containing 2A	p66alpha	19	19p13.11
GATC		283459	GATC	glutamyl-tRNA(Gln) amidotransferase, subunit C	15E1.2	12	12q24.31
GBA		2629	GBA	glucosidase, beta, acid	GBA1|GCB|GLUC	1	1q21
GBE1		2632	GBE1	glucan (1,4-alpha-), branching enzyme 1	APBD|GBE|GSD4	3	3p12.3
GBGT1		26301	GBGT1	globoside alpha-1,3-N-acetylgalactosaminyltransferase 1	A3GALNT|FS|UNQ2513	9	9q34.13-q34.3
GBP1		2633	GBP1	guanylate binding protein 1, interferon-inducible	-	1	1p22.2
GCA		25801	GCA	grancalcin, EF-hand calcium binding protein	GCL	2	2q24.2
GCC2		9648	GCC2	GRIP and coiled-coil domain containing 2	GCC185|RANBP2L4|REN53	2	2q12.3
GCFC2		6936	GCFC2	GC-rich sequence DNA-binding factor 2	C2orf3|DNABF|GCF|TCF9	2	2p12
GCLC		2729	GCLC	glutamate-cysteine ligase, catalytic subunit	GCL|GCS|GLCL|GLCLC	6	6p12
GCLM		2730	GCLM	glutamate-cysteine ligase, modifier subunit	GLCLR	1	1p22.1
GCN1		10985	GCN1	GCN1 eIF2 alpha kinase activator homolog	GCN1L|GCN1L1|PRIC295	12	12q24.2
GDI2		2665	GDI2	GDP dissociation inhibitor 2	HEL-S-46e|RABGDIB	10	10p15
GEN1		348654	GEN1	GEN1 Holliday junction 5' flap endonuclease	Gen	2	2p24.2
GEMIN5		25929	GEMIN5	gem (nuclear organelle) associated protein 5	GEMIN-5	5	5q33.2
GFM2		84340	GFM2	G elongation factor, mitochondrial 2	EF-G2mt|EFG2|MRRF2|MST027|MSTP027|RRF2|RRF2mt|hEFG2|mEF-G 2	5	5q13
GFPT1		2673	GFPT1	glutamine--fructose-6-phosphate transaminase 1	CMS12|CMSTA1|GFA|GFAT|GFAT 1|GFAT1|GFAT1m|GFPT|GFPT1L|MSLG	2	2p13
GGA1		26088	GGA1	golgi-associated, gamma adaptin ear containing, ARF binding protein 1	-	22	22q13.31
GGCX		2677	GGCX	gamma-glutamyl carboxylase	VKCFD1	2	2p12
GGH		8836	GGH	gamma-glutamyl hydrolase (conjugase, folylpolygammaglutamyl hydrolase)	GH	8	8q12.3
GHDC		84514	GHDC	GH3 domain containing	D11LGP1|LGP1	17	17q21.2
GIGYF2		26058	GIGYF2	GRB10 interacting GYF protein 2	GYF2|PARK11|PERQ2|PERQ3|TNRC15	2	2q37.1
GINM1		116254	GINM1	glycoprotein integral membrane 1	C6orf72|dJ12G14.2	6	6q25.1
GIPC1		10755	GIPC1	GIPC PDZ domain containing family, member 1	C19orf3|GIPC|GLUT1CBP|Hs.6454|IIP-1|NIP|RGS19IP1|SEMCAP|SYNECTIIN|SYNECTIN|TIP-2	19	19p13.1
GLIPR1		11010	GLIPR1	GLI pathogenesis-related 1	CRISP7|GLIPR|RTVP1	12	12q21.2
GLIPR2		152007	GLIPR2	GLI pathogenesis-related 2	C9orf19|GAPR-1|GAPR1	9	9p13.3
GLIS2		84662	GLIS2	GLIS family zinc finger 2	NKL|NPHP7	16	16p13.3
GLIS3		169792	GLIS3	GLIS family zinc finger 3	ZNF515	9	9p24.2
GLMN		11146	GLMN	glomulin, FKBP associated protein	FAP|FAP48|FAP68|FKBPAP|GLML|GVM|VMGLOM	1	1p22.1
GLMP		112770	GLMP	glycosylated lysosomal membrane protein	C1orf85|NCU-G1	1	1q22
GLO1		2739	GLO1	glyoxalase I	GLOD1|GLYI|HEL-S-74	6	6p21.3-p21.1
GLRB		2743	GLRB	glycine receptor, beta	HKPX2	4	4q31.3
GLRX3		10539	GLRX3	glutaredoxin 3	GLRX4|GRX3|GRX4|PICOT|TXNL2|TXNL3	10	10q26
GLS		2744	GLS	glutaminase	AAD20|GAC|GAM|GLS1|KGA	2	2q32-q34
GLTP		51228	GLTP	glycolipid transfer protein	-	12	12q24.11
GLYCTK		132158	GLYCTK	glycerate kinase	HBEBP2|HBEBP4|HBeAgBP4A	3	3p21.1
GLYR1		84656	GLYR1	glyoxylate reductase 1 homolog (Arabidopsis)	BM045|HIBDL|N-PAC|NP60	16	16p13.3
GMFB		2764	GMFB	glia maturation factor, beta	GMF	14	14q22.2
GMIP		51291	GMIP	GEM interacting protein	ARHGAP46	19	19p13.11
GMPPB		29925	GMPPB	GDP-mannose pyrophosphorylase B	MDDGA14|MDDGB14|MDDGC14	3	3p21.31
GMPR2		51292	GMPR2	guanosine monophosphate reductase 2	-	14	14q12
GMPS		8833	GMPS	guanine monphosphate synthase	-	3	3q24
GNAI1		2770	GNAI1	guanine nucleotide binding protein (G protein), alpha inhibiting activity polypeptide 1	Gi	7	7q21
GNAI2		2771	GNAI2	guanine nucleotide binding protein (G protein), alpha inhibiting activity polypeptide 2	GIP|GNAI2B|H_LUCA15.1|H_LUCA16.1	3	3p21.31
GNAQ		2776	GNAQ	guanine nucleotide binding protein (G protein), q polypeptide	CMC1|G-ALPHA-q|GAQ|SWS	9	9q21
GNAS		2778	GNAS	GNAS complex locus	AHO|C20orf45|GNAS1|GPSA|GSA|GSP|NESP|POH|SCG6|SgVI	20	20q13.3
GNB1L		54584	GNB1L	guanine nucleotide binding protein (G protein), beta polypeptide 1-like	DGCRK3|FKSG1|GY2|WDR14|WDVCF	22	22q11.2
GNB2		2783	GNB2	guanine nucleotide binding protein (G protein), beta polypeptide 2	-	7	7q22
GNB4		59345	GNB4	guanine nucleotide binding protein (G protein), beta polypeptide 4	CMTD1F	3	3q26.33
GNG12		55970	GNG12	guanine nucleotide binding protein (G protein), gamma 12	-	1	1p31.3
GNPDA1		10007	GNPDA1	glucosamine-6-phosphate deaminase 1	GNP1|GNPDA|GNPI|GPI|HLN	5	5q21
GNPDA2		132789	GNPDA2	glucosamine-6-phosphate deaminase 2	GNP2|SB52	4	4p12
GNPNAT1		64841	GNPNAT1	glucosamine-phosphate N-acetyltransferase 1	GNPNAT|Gpnat1	14	14q22.1
GNPTG		84572	GNPTG	N-acetylglucosamine-1-phosphate transferase, gamma subunit	C16orf27|GNPTAG|LP2537|RJD9	16	16p13.3
GNS		2799	GNS	glucosamine (N-acetyl)-6-sulfatase	G6S	12	12q14
GOLGA1		2800	GOLGA1	golgin A1	golgin-97	9	9q33.3
GOLGA2		2801	GOLGA2	golgin A2	GM130	9	9q34.11
GOLGA4		2803	GOLGA4	golgin A4	CRPF46|GCP2|GOLG|MU-RMS-40.18|p230	3	3p22-p21.3
GOLGA8A		23015	GOLGA8A	golgin A8 family, member A	GM88	15	15q11.2
GOLGB1		2804	GOLGB1	golgin B1	GCP|GCP372|GOLIM1	3	3q13
GOLM1		51280	GOLM1	golgi membrane protein 1	C9orf155|GOLPH2|GP73|HEL46|PSEC0257|bA379P1.3	9	9q21.33
GOLPH3L		55204	GOLPH3L	golgi phosphoprotein 3-like	GPP34R	1	1q21.3
GOLT1B		51026	GOLT1B	golgi transport 1B	CGI-141|GCT2|GOT1|GOT1B|YMR292W	12	12p12.1
GOPC		57120	GOPC	golgi-associated PDZ and coiled-coil motif containing	CAL|FIG|GOPC1|PIST|dJ94G16.2	6	6q21
GPAA1		8733	GPAA1	glycosylphosphatidylinositol anchor attachment 1	GAA1|hGAA1	8	8q24.3
GPALPP1		55425	GPALPP1	GPALPP motifs containing 1	AD029|KIAA1704|LSR7|bA245H20.2	13	13q14.12
GPBP1		65056	GPBP1	GC-rich promoter binding protein 1	GPBP|SSH6|VASCULIN	5	5q11.2
GPBP1L1		60313	GPBP1L1	GC-rich promoter binding protein 1-like 1	SP192	1	1p34.1
GPC6		10082	GPC6	glypican 6	OMIMD1	13	13q32
GPD1L		23171	GPD1L	glycerol-3-phosphate dehydrogenase 1-like	GPD1-L	3	3p22.3
GPKOW		27238	GPKOW	G patch domain and KOW motifs	GPATC5|GPATCH5|Spp2|T54	X	Xp11.23
GPN1		11321	GPN1	GPN-loop GTPase 1	ATPBD1A|MBDIN|NTPBP|RPAP4|XAB1	2	2p23.3
GPR137		56834	GPR137	G protein-coupled receptor 137	C11orf4|GPR137A|TM7SF1L1	11	11cen-q22.3
GPR180		160897	GPR180	G protein-coupled receptor 180	ITR	13	13q32.1
GPRC5C		55890	GPRC5C	G protein-coupled receptor, class C, group 5, member C	RAIG-3|RAIG3	17	17q25
GPS1		2873	GPS1	G protein pathway suppressor 1	COPS1|CSN1	17	17q25.3
GPS2		2874	GPS2	G protein pathway suppressor 2	AMF-1	17	17p13
GPSM1		26086	GPSM1	G-protein signaling modulator 1	AGS3	9	9q34.3
GPT2		84706	GPT2	glutamic pyruvate transaminase (alanine aminotransferase) 2	ALT2|GPT 2|MRT49	16	16q12.1
GPX1		2876	GPX1	glutathione peroxidase 1	GPXD|GSHPX1	3	3p21.3
GPX8		493869	GPX8	glutathione peroxidase 8 (putative)	EPLA847|GPx-8|GSHPx-8|UNQ847	5	5q11.2
GRAMD1A		57655	GRAMD1A	GRAM domain containing 1A	KIAA1533	19	19q13.13
GRAMD4		23151	GRAMD4	GRAM domain containing 4	DIP|dA59H18.1|dJ439F8.1	22	22q13.31
GRB2		2885	GRB2	growth factor receptor-bound protein 2	ASH|EGFRBP-GRB2|Grb3-3|MST084|MSTP084|NCKAP2	17	17q24-q25
GRB7		2886	GRB7	growth factor receptor-bound protein 7	-	17	17q12
GRHPR		9380	GRHPR	glyoxylate reductase/hydroxypyruvate reductase	GLXR|GLYD|PH2	9	9q12
GRIK5		2901	GRIK5	glutamate receptor, ionotropic, kainate 5	EAA2|GRIK2|GluK5|KA2	19	19q13.2
GRINA		2907	GRINA	glutamate receptor, ionotropic, N-methyl D-aspartate-associated protein 1 (glutamate binding)	HNRGW|LFG1|NMDARA1|TMBIM3	8	8q24.3
GRK6		2870	GRK6	G protein-coupled receptor kinase 6	GPRK6	5	5q35
GRN		2896	GRN	granulin	CLN11|GEP|GP88|PCDGF|PEPI|PGRN	17	17q21.32
GRSF1		2926	GRSF1	G-rich RNA sequence binding factor 1	-	4	4q13
GRWD1		83743	GRWD1	glutamate-rich WD repeat containing 1	CDW4|GRWD|RRB1|WDR28	19	19q13.33
GSDMD		79792	GSDMD	gasdermin D	DF5L|DFNA5L|FKSG10|GSDMDC1	8	8q24.3
GSKIP		51527	GSKIP	GSK3B interacting protein	C14orf129|HSPC210	14	14q32.2
GSPT1		2935	GSPT1	G1 to S phase transition 1	551G9.2|ETF3A|GST1|eRF3a	16	16p13.1
GSR		2936	GSR	glutathione reductase	HEL-75	8	8p21.1
GSS		2937	GSS	glutathione synthetase	GSHS|HEL-S-64p|HEL-S-88n	20	20q11.2
GSTO1		9446	GSTO1	glutathione S-transferase omega 1	GSTO 1-1|GSTTLp28|HEL-S-21|P28|SPG-R	10	10q25.1
GSTT2B		653689	GSTT2B	glutathione S-transferase theta 2B (gene/pseudogene)	GSTT2P	22	22q11.23
GTF2A1		2957	GTF2A1	general transcription factor IIA, 1, 19/37kDa	TF2A1|TFIIA|TFIIA-42|TFIIAL	14	14q31.1
GTF2E2		2961	GTF2E2	general transcription factor IIE, polypeptide 2, beta 34kDa	FE|TF2E2|TFIIE-B	8	8p12
GTF2F1		2962	GTF2F1	general transcription factor IIF, polypeptide 1, 74kDa	BTF4|RAP74|TF2F1|TFIIF	19	19p13.3
GTF2H3		2967	GTF2H3	general transcription factor IIH, polypeptide 3, 34kDa	BTF2|P34|TFB4|TFIIH	12	12q24.31
GTF2H4		2968	GTF2H4	general transcription factor IIH, polypeptide 4, 52kDa	P52|TFB2|TFIIH	6	6p21.3
GTF2I		2969	GTF2I	general transcription factor IIi	BAP135|BTKAP1|DIWS|GTFII-I|IB291|SPIN|TFII-I|WBS|WBSCR6	7	7q11.23
GTF3A		2971	GTF3A	general transcription factor IIIA	AP2|TFIIIA	13	13q12.3-q13.1
GTF3C5		9328	GTF3C5	general transcription factor IIIC, polypeptide 5, 63kDa	TFIIIC63|TFIIICepsilon|TFiiiC2-63	9	9q34
GTPBP10		85865	GTPBP10	GTP-binding protein 10 (putative)	ObgH2|UG0751c10	7	7q21.13
GTPBP6		8225	GTPBP6	GTP binding protein 6 (putative)	PGPL	X|Y	Xp22.33; Yp11.32
GUCD1		83606	GUCD1	guanylyl cyclase domain containing 1	C22orf13|LLN4	22	22q11.2
GUCY1A2		2977	GUCY1A2	guanylate cyclase 1, soluble, alpha 2	GC-SA2|GUC1A2	11	11q21-q22
GUF1		60558	GUF1	GUF1 homolog, GTPase	EF-4	4	4p12
GUK1		2987	GUK1	guanylate kinase 1	GMK	1	1q32-q41
GULP1		51454	GULP1	GULP, engulfment adaptor PTB domain containing 1	CED-6|CED6|GULP	2	2q32.3-q33
GUSB		2990	GUSB	glucuronidase, beta	BG|MPS7	7	7q21.11
H1FX		8971	H1FX	H1 histone family, member X	H1.10|H1X	3	3q21.3
H2AFV		94239	H2AFV	H2A histone family, member V	H2A.Z-2|H2AV	7	7p13
H3F3B		3021	H3F3B	H3 histone, family 3B (H3.3B)	H3.3B	17	17q25.1
H6PD		9563	H6PD	hexose-6-phosphate dehydrogenase (glucose 1-dehydrogenase)	CORTRD1|G6PDH|GDH	1	1p36
HABP4		22927	HABP4	hyaluronan binding protein 4	IHABP-4|IHABP4|Ki-1/57|SERBP1L	9	9q22.3-q31
HACD2		201562	HACD2	3-hydroxyacyl-CoA dehydratase 2	PTPLB	3	3q21.1
HACD3		51495	HACD3	3-hydroxyacyl-CoA dehydratase 3	B-IND1|BIND1|HSPC121|PTPLAD1	15	15q22.2
HADH		3033	HADH	hydroxyacyl-CoA dehydrogenase	HAD|HADH1|HADHSC|HCDH|HHF4|MSCHAD|SCHAD	4	4q22-q26
HADHB		3032	HADHB	hydroxyacyl-CoA dehydrogenase/3-ketoacyl-CoA thiolase/enoyl-CoA hydratase (trifunctional protein), beta subunit	ECHB|MSTP029|MTPB|TP-BETA	2	2p23
HAGH		3029	HAGH	hydroxyacylglutathione hydrolase	GLO2|GLX2|GLXII|HAGH1	16	16p13.3
HARS2		23438	HARS2	histidyl-tRNA synthetase 2, mitochondrial	HARSL|HARSR|HO3|PRLTS2	5	5q31.3
HAUS2		55142	HAUS2	HAUS augmin-like complex, subunit 2	C15orf25|CEP27|HsT17025	15	15q15.2
HAUS5		23354	HAUS5	HAUS augmin-like complex, subunit 5	KIAA0841|dgt5	19	19q13.12
HAUS6		54801	HAUS6	HAUS augmin-like complex, subunit 6	Dgt6|FAM29A	9	9p22.1
HBP1		26959	HBP1	HMG-box transcription factor 1	-	7	7q22.3
HBS1L		10767	HBS1L	HBS1-like translational GTPase	EF-1a|ERFS|HBS1|HSPC276|eRF3c	6	6q23.3
HCFC1		3054	HCFC1	host cell factor C1	CFF|HCF|HCF-1|HCF1|HFC1|MRX3|PPP1R89|VCAF	X	Xq28
HCFC1R1		54985	HCFC1R1	host cell factor C1 regulator 1 (XPO1 dependent)	HPIP	16	16p13.3
HDAC10		83933	HDAC10	histone deacetylase 10	HD10	22	22q13.31
HDAC11		79885	HDAC11	histone deacetylase 11	HD11	3	3p25.1
HDAC5		10014	HDAC5	histone deacetylase 5	HD5|NY-CO-9	17	17q21
HDAC6		10013	HDAC6	histone deacetylase 6	CPBHM|HD6|JM21|PPP1R90	X	Xp11.23
HDAC7		51564	HDAC7	histone deacetylase 7	HD7|HD7A|HDAC7A	12	12q13.1
HDGF		3068	HDGF	hepatoma-derived growth factor	HMG1L2	1	1q23.1
HEATR1		55127	HEATR1	HEAT repeat containing 1	BAP28|UTP10	1	1q43
HEATR3		55027	HEATR3	HEAT repeat containing 3	SYO1	16	16q12.1
HEATR5A		25938	HEATR5A	HEAT repeat containing 5A	C14orf125	14	14q12
HEBP2		23593	HEBP2	heme binding protein 2	C6ORF34B|C6orf34|PP23|SOUL	6	6q24
HECTD1		25831	HECTD1	HECT domain containing E3 ubiquitin protein ligase 1	EULIR	14	14q12
HECTD2		143279	HECTD2	HECT domain containing E3 ubiquitin protein ligase 2	-	10	10q23.32
HECTD3		79654	HECTD3	HECT domain containing E3 ubiquitin protein ligase 3	-	1	1p34.1
HEG1		57493	HEG1	heart development protein with EGF-like domains 1	HEG|MST112|MSTP112	3	3q21.2
HEMK1		51409	HEMK1	HemK methyltransferase family member 1	HEMK|MTQ1	3	3p21.3
HERC4		26091	HERC4	HECT and RLD domain containing E3 ubiquitin protein ligase 4	-	10	10q21.3
HEXA		3073	HEXA	hexosaminidase A (alpha polypeptide)	TSD	15	15q24.1
HHIPL1		84439	HHIPL1	HHIP-like 1	KIAA1822|UNQ9245	14	14q32
HIF1A		3091	HIF1A	hypoxia inducible factor 1, alpha subunit (basic helix-loop-helix transcription factor)	HIF-1A|HIF-1alpha|HIF1|HIF1-ALPHA|MOP1|PASD8|bHLHe78	14	14q23.2
HIGD1A		25994	HIGD1A	HIG1 hypoxia inducible domain family, member 1A	HIG1|RCF1a	3	3p22.1
HINT1		3094	HINT1	histidine triad nucleotide binding protein 1	HINT|NMAN|PKCI-1|PRKCNH1	5	5q31.2
HINT2		84681	HINT2	histidine triad nucleotide binding protein 2	HIT-17	9	9p13.3
HINT3		135114	HINT3	histidine triad nucleotide binding protein 3	HINT4	6	6q22.32
HIP1R		9026	HIP1R	huntingtin interacting protein 1 related	HIP12|HIP3|ILWEQ	12	12q24
HIPK2		28996	HIPK2	homeodomain interacting protein kinase 2	PRO0593	7	7q34
HIST1H1C		3006	HIST1H1C	histone cluster 1, H1c	H1.2|H1C|H1F2|H1s-1	6	6p21.3
HIST1H4I		8294	HIST1H4I	histone cluster 1, H4i	H4/m|H4FM|H4M	6	6p21.33
HIST2H4B		554313	HIST2H4B	histone cluster 2, H4b	H4/o	1	1q21
HIST3H2A		92815	HIST3H2A	histone cluster 3, H2a	-	1	1q42.13
HJURP		55355	HJURP	Holliday junction recognition protein	FAKTS|URLC9|hFLEG1	2	2q37.1
HK1		3098	HK1	hexokinase 1	HK1-ta|HK1-tb|HK1-tc|HKD|HKI|HMSNR|HXK1	10	10q22
HLA-B		3106	HLA-B	major histocompatibility complex, class I, B	AS|HLAB|SPDA1	6	6p21.3
HLA-C		3107	HLA-C	major histocompatibility complex, class I, C	D6S204|HLA-JY3|HLC-C|PSORS1	6	6p21.3
HLTF		6596	HLTF	helicase-like transcription factor	HIP116|HIP116A|HLTF1|RNF80|SMARCA3|SNF2L3|ZBU1	3	3q25.1-q26.1
HM13		81502	HM13	histocompatibility (minor) 13	H13|IMP1|IMPAS|IMPAS-1|MSTP086|PSENL3|PSL3|SPP|SPPL1|dJ324O17.1	20	20q11.21
HMBS		3145	HMBS	hydroxymethylbilane synthase	PBG-D|PBGD|PORC|UPS	11	11q23.3
HMG20B		10362	HMG20B	high mobility group 20B	BRAF25|BRAF35|HMGX2|HMGXB2|PP7706|SMARCE1r|SOXL|pp8857	19	19p13.3
HMGB1		3146	HMGB1	high mobility group box 1	HMG1|HMG3|SBP-1	13	13q12
HMGB3		3149	HMGB3	high mobility group box 3	HMG-2a|HMG-4|HMG2A|HMG4	X	Xq28
HMGCR		3156	HMGCR	3-hydroxy-3-methylglutaryl-CoA reductase	LDLCQ3	5	5q13.3-q14
HMGCS1		3157	HMGCS1	3-hydroxy-3-methylglutaryl-CoA synthase 1 (soluble)	HMGCS	5	5p14-p13
HMGN1		3150	HMGN1	high mobility group nucleosome binding domain 1	HMG14	21	21q22.2
HMGN2		3151	HMGN2	high mobility group nucleosomal binding domain 2	HMG17	1	1p36.1
HMGN4		10473	HMGN4	high mobility group nucleosomal binding domain 4	HMG17L3|NHC	6	6p21.3
HMMR		3161	HMMR	hyaluronan-mediated motility receptor (RHAMM)	CD168|IHABP|RHAMM	5	5q34
HMOX1		3162	HMOX1	heme oxygenase 1	HMOX1D|HO-1|HSP32|bK286B10	22	22q13.1
HMOX2		3163	HMOX2	heme oxygenase 2	HO-2	16	16p13.3
HNMT		3176	HNMT	histamine N-methyltransferase	HMT|HNMT-S1|HNMT-S2	2	2q22.1
HNRNPA0		10949	HNRNPA0	heterogeneous nuclear ribonucleoprotein A0	HNRPA0	5	5q31
HNRNPA1		3178	HNRNPA1	heterogeneous nuclear ribonucleoprotein A1	ALS19|ALS20|HNRPA1|HNRPA1L3|IBMPFD3|hnRNP A1|hnRNP-A1	12	12q13.1
HNRNPA2B1		3181	HNRNPA2B1	heterogeneous nuclear ribonucleoprotein A2/B1	HNRNPA2|HNRNPB1|HNRPA2|HNRPA2B1|HNRPB1|IBMPFD2|RNPA2|SNRPB1	7	7p15
HNRNPA3		220988	HNRNPA3	heterogeneous nuclear ribonucleoprotein A3	2610510D13Rik|D10S102|FBRNP|HNRPA3	2	2q31.2
HNRNPD		3184	HNRNPD	heterogeneous nuclear ribonucleoprotein D (AU-rich element RNA binding protein 1, 37kDa)	AUF1|AUF1A|HNRPD|P37|hnRNPD0	4	4q21
HNRNPL		3191	HNRNPL	heterogeneous nuclear ribonucleoprotein L	HNRPL|P/OKcl.14|hnRNP-L	19	19q13.2
HNRNPLL		92906	HNRNPLL	heterogeneous nuclear ribonucleoprotein L-like	HNRPLL|SRRF	2	2p22.1
HNRNPM		4670	HNRNPM	heterogeneous nuclear ribonucleoprotein M	CEAR|HNRNPM4|HNRPM|HNRPM4|HTGR1|NAGR1|hnRNP M	19	19p13.2
HOMER2		9455	HOMER2	homer scaffolding protein 2	ACPD|CPD|HOMER-2|VESL-2	15	15q24.3
HOMER3		9454	HOMER3	homer scaffolding protein 3	HOMER-3|VESL3	19	19p13.11
HOOK3		84376	HOOK3	hook microtubule-tethering protein 3	HK3	8	8p11.21
HP1BP3		50809	HP1BP3	heterochromatin protein 1, binding protein 3	HP1-BP74|HP1BP74	1	1p36.12
HPCAL1		3241	HPCAL1	hippocalcin-like 1	BDR1|HLP2|VILIP-3	2	2p25.1
HPS1		3257	HPS1	Hermansky-Pudlak syndrome 1	HPS	10	10q23.1-q23.3
HPS4		89781	HPS4	Hermansky-Pudlak syndrome 4	LE	22	22cen-q12.3
HPS5		11234	HPS5	Hermansky-Pudlak syndrome 5	AIBP63	11	11p14
HPS6		79803	HPS6	Hermansky-Pudlak syndrome 6	-	10	10q24.32
HRAS		3265	HRAS	Harvey rat sarcoma viral oncogene homolog	C-BAS/HAS|C-H-RAS|C-HA-RAS1|CTLO|H-RASIDX|HAMSV|HRAS1|RASH1|p21ras	11	11p15.5
HS2ST1		9653	HS2ST1	heparan sulfate 2-O-sulfotransferase 1	dJ604K5.2	1	1p22.3
HS3ST1		9957	HS3ST1	heparan sulfate (glucosamine) 3-O-sulfotransferase 1	3OST|3OST1	4	4p16
HS3ST3A1		9955	HS3ST3A1	heparan sulfate (glucosamine) 3-O-sulfotransferase 3A1	3-OST-3A|3OST3A1	17	17p12
HS6ST1		9394	HS6ST1	heparan sulfate 6-O-sulfotransferase 1	HH15|HS6ST	2	2q21
HSD17B1		3292	HSD17B1	hydroxysteroid (17-beta) dehydrogenase 1	EDH17B2|EDHB17|HSD17|SDR28C1	17	17q11-q21
HSD17B10		3028	HSD17B10	hydroxysteroid (17-beta) dehydrogenase 10	17b-HSD10|ABAD|CAMR|DUPXp11.22|ERAB|HADH2|HCD2|MHBD|MRPP2|MRX17|MRX31|MRXS10|SCHAD|SDR5C1	X	Xp11.2
HSD17B7		51478	HSD17B7	hydroxysteroid (17-beta) dehydrogenase 7	PRAP|SDR37C1	1	1q23
HSF1		3297	HSF1	heat shock transcription factor 1	HSTF1	8	8q24.3
HSF2		3298	HSF2	heat shock transcription factor 2	HSF 2|HSTF 2	6	6q22.31
HSP90AA1		3320	HSP90AA1	heat shock protein 90kDa alpha (cytosolic), class A member 1	EL52|HSP86|HSP89A|HSP90A|HSP90N|HSPC1|HSPCA|HSPCAL1|HSPCAL4|HSPN|Hsp89|Hsp90|LAP-2|LAP2	14	14q32.33
HSP90AB1		3326	HSP90AB1	heat shock protein 90kDa alpha (cytosolic), class B member 1	D6S182|HSP84|HSP90B|HSPC2|HSPCB	6	6p12
HSP90B1		7184	HSP90B1	heat shock protein 90kDa beta (Grp94), member 1	ECGP|GP96|GRP94|HEL-S-125m|HEL35|TRA1	12	12q24.2-q24.3
HSPA13		6782	HSPA13	heat shock protein 70kDa family, member 13	STCH	21	21q11
HSPA1A		3303	HSPA1A	heat shock 70kDa protein 1A	HEL-S-103|HSP70-1|HSP70-1A|HSP70.1|HSP70I|HSP72|HSPA1	6	6p21.3
HSPA4L		22824	HSPA4L	heat shock 70kDa protein 4-like	APG-1|HSPH3|Osp94	4	4q28
HSPA8		3312	HSPA8	heat shock 70kDa protein 8	HEL-33|HEL-S-72p|HSC54|HSC70|HSC71|HSP71|HSP73|HSPA10|LAP-1|LAP1|NIP71	11	11q24.1
HSPB1		3315	HSPB1	heat shock 27kDa protein 1	CMT2F|HEL-S-102|HMN2B|HS.76067|HSP27|HSP28|Hsp25|SRP27	7	7q11.23
HSPB8		26353	HSPB8	heat shock 22kDa protein 8	CMT2L|DHMN2|E2IG1|H11|HMN2|HMN2A|HSP22	12	12q24.23
HSPBP1		23640	HSPBP1	HSPA (heat shock 70kDa) binding protein, cytoplasmic cochaperone 1	FES1	19	19q13.42
HSPG2		3339	HSPG2	heparan sulfate proteoglycan 2	HSPG|PLC|PRCAN|SJA|SJS|SJS1	1	1p36.1-p34
HSPH1		10808	HSPH1	heat shock 105kDa/110kDa protein 1	HSP105|HSP105A|HSP105B|NY-CO-25	13	13q12.3
HYAL2		8692	HYAL2	hyaluronoglucosaminidase 2	LUCA2	3	3p21.3
HYI		81888	HYI	hydroxypyruvate isomerase (putative)	HT036	1	1p34.2
IAH1		285148	IAH1	isoamyl acetate-hydrolyzing esterase 1 homolog	-	2	2p25.1
IARS		3376	IARS	isoleucyl-tRNA synthetase	IARS1|ILERS|ILRS|IRS|PRO0785	9	9q21
IARS2		55699	IARS2	isoleucyl-tRNA synthetase 2, mitochondrial	CAGSSS|ILERS	1	1q41
IBTK		25998	IBTK	inhibitor of Bruton agammaglobulinemia tyrosine kinase	BTBD26|BTKI	6	6q14.1
ICAM1		3383	ICAM1	intercellular adhesion molecule 1	BB2|CD54|P3.58	19	19p13.3-p13.2
ICAM3		3385	ICAM3	intercellular adhesion molecule 3	CD50|CDW50|ICAM-R	19	19p13.3-p13.2
ICE2		79664	ICE2	interactor of little elongation complex ELL subunit 2	BRCC1|NARG2	15	15q22.2
ID1		3397	ID1	inhibitor of DNA binding 1, dominant negative helix-loop-helix protein	ID|bHLHb24	20	20q11
IDE		3416	IDE	insulin-degrading enzyme	INSULYSIN	10	10q23-q25
IDH1		3417	IDH1	isocitrate dehydrogenase 1 (NADP+), soluble	HEL-216|HEL-S-26|IDCD|IDH|IDP|IDPC|PICD	2	2q33.3
IDH3B		3420	IDH3B	isocitrate dehydrogenase 3 (NAD+) beta	H-IDHB|RP46	20	20p13
IDH3G		3421	IDH3G	isocitrate dehydrogenase 3 (NAD+) gamma	H-IDHG	X	Xq28
IDI1		3422	IDI1	isopentenyl-diphosphate delta isomerase 1	IPP1|IPPI1	10	10p15.3
IDUA		3425	IDUA	iduronidase, alpha-L-	IDA|MPS1	4	4p16.3
IER2		9592	IER2	immediate early response 2	ETR101	19	19p13.2
IER3		8870	IER3	immediate early response 3	DIF-2|DIF2|GLY96|IEX-1|IEX-1L|IEX1|PRG1	6	6p21.3
IER3IP1		51124	IER3IP1	immediate early response 3 interacting protein 1	HSPC039|MEDS|PRO2309	18	18q12
IER5L		389792	IER5L	immediate early response 5-like	bA247A12.2	9	9q34.11
IFI27L1		122509	IFI27L1	interferon, alpha-inducible protein 27-like 1	FAM14B|ISG12C	14	14q32.12
IFI27L2		83982	IFI27L2	interferon, alpha-inducible protein 27-like 2	FAM14A|ISG12B|TLH29	14	14q32.12
IFITM3		10410	IFITM3	interferon induced transmembrane protein 3	1-8U|DSPA2b|IP15	11	11p15.5
IFRD2		7866	IFRD2	interferon-related developmental regulator 2	IFNRP|SKMc15|SM15	3	3p21.3
IFT43		112752	IFT43	intraflagellar transport 43	C14orf179|CED3	14	14q24.3
IFT52		51098	IFT52	intraflagellar transport 52	C20orf9|CGI-53|NGD2|NGD5	20	-
IFT74		80173	IFT74	intraflagellar transport 74	CCDC2|CMG-1|CMG1	9	9p21.2
IFT80		57560	IFT80	intraflagellar transport 80	ATD2|SRTD2|WDR56	3	3q25.33
IGFBP5		3488	IGFBP5	insulin-like growth factor binding protein 5	IBP5	2	2q35
IGFBP6		3489	IGFBP6	insulin-like growth factor binding protein 6	IBP6	12	12q13
IGSF8		93185	IGSF8	immunoglobulin superfamily, member 8	CD316|CD81P3|EWI-2|EWI2|KCT-4|LIR-D1|PGRL	1	1q23.1
IKBIP		121457	IKBIP	IKBKB interacting protein	IKIP	12	12q23.1
IKBKB		3551	IKBKB	inhibitor of kappa light polypeptide gene enhancer in B-cells, kinase beta	IKK-beta|IKK2|IKKB|IMD15|NFKBIKB	8	8p11.2
IL13RA1		3597	IL13RA1	interleukin 13 receptor, alpha 1	CD213A1|CT19|IL-13Ra|NR4	X	Xq24
IL6ST		3572	IL6ST	interleukin 6 signal transducer	CD130|CDW130|GP130|IL-6RB	5	5q11.2
IL7R		3575	IL7R	interleukin 7 receptor	CD127|CDW127|IL-7R-alpha|IL7RA|ILRA	5	5p13
ILF3		3609	ILF3	interleukin enhancer binding factor 3, 90kDa	CBTF|DRBF|DRBP76|MMP4|MPHOSPH4|MPP4|NF-AT-90|NF110|NF110b|NF90|NF90a|NF90b|NFAR|NFAR-1|NFAR2|TCP110|TCP80	19	19p13.2
ILK		3611	ILK	integrin-linked kinase	HEL-S-28|ILK-1|ILK-2|P59|p59ILK	11	11p15.4
ILVBL		10994	ILVBL	ilvB (bacterial acetolactate synthase)-like	209L8|AHAS|ILV2H	19	19p13.1
IMMT		10989	IMMT	inner membrane protein, mitochondrial	HMP|MINOS2|Mic60|P87|P87/89|P89|PIG4|PIG52	2	2p11.2|2
IMP4		92856	IMP4	IMP4, U3 small nucleolar ribonucleoprotein	BXDC4	2	2q21.1
IMPA1		3612	IMPA1	inositol(myo)-1(or 4)-monophosphatase 1	IMP|IMPA	8	8q21.13-q21.3
IMPA2		3613	IMPA2	inositol(myo)-1(or 4)-monophosphatase 2	-	18	18p11.2
IMPACT		55364	IMPACT	impact RWD domain protein	RWDD5	18	18q11.2-q12.1
IMPAD1		54928	IMPAD1	inositol monophosphatase domain containing 1	GPAPP|IMP 3|IMP-3|IMPA3	8	8q12.1
IMPDH1		3614	IMPDH1	IMP (inosine 5'-monophosphate) dehydrogenase 1	IMPD|IMPD1|IMPDH-I|LCA11|RP10|sWSS2608	7	7q31.3-q32
INF2		64423	INF2	inverted formin, FH2 and WH2 domain containing	C14orf151|C14orf173|CMTDIE|FSGS5|pp9484	14	14q32.33
ING1		3621	ING1	inhibitor of growth family, member 1	p24ING1c|p33|p33ING1|p33ING1b|p47|p47ING1a	13	13q34
ING4		51147	ING4	inhibitor of growth family, member 4	my036|p29ING4	12	12p13.31
INHBA		3624	INHBA	inhibin, beta A	EDF|FRP	7	7p15-p13
INIP		58493	INIP	INTS3 and NABP interacting protein	C9orf80|HSPC043|MISE|SOSSC|SSBIP1|hSSBIP1	9	9q32
INO80E		283899	INO80E	INO80 complex subunit E	CCDC95	16	16p11.2
INPP4B		8821	INPP4B	inositol polyphosphate-4-phosphatase, type II, 105kDa	-	4	4q31.21
INPP5E		56623	INPP5E	inositol polyphosphate-5-phosphatase, 72 kDa	CORS1|CPD4|JBTS1|MORMS|PPI5PIV	9	9q34.3
INPP5K		51763	INPP5K	inositol polyphosphate-5-phosphatase K	PPS|SKIP	17	17p13.3
INPPL1		3636	INPPL1	inositol polyphosphate phosphatase-like 1	OPSMD|SHIP2	11	11q13
INSIG1		3638	INSIG1	insulin induced gene 1	CL-6|CL6	7	7q36
INTS5		80789	INTS5	integrator complex subunit 5	INT5|KIAA1698	11	11q12.3
INTS6		26512	INTS6	integrator complex subunit 6	DBI-1|DDX26|DDX26A|DICE1|HDB|INT6|Notchl2	13	13q14.3
IPO11		51194	IPO11	importin 11	RanBP11	5	5q12.1
IPO13		9670	IPO13	importin 13	IMP13|KAP13|LGL2|RANBP13	1	1p34.1
IPO4		79711	IPO4	importin 4	Imp4	14	14q12
IPO7		10527	IPO7	importin 7	Imp7|RANBP7	11	11p15.4
IPO8		10526	IPO8	importin 8	RANBP8	12	12p11.21
IRAK1		3654	IRAK1	interleukin-1 receptor-associated kinase 1	IRAK|pelle	X	Xq28
IREB2		3658	IREB2	iron-responsive element binding protein 2	ACO3|IRP2|IRP2AD	15	15q25.1
IRF2BP1		26145	IRF2BP1	interferon regulatory factor 2 binding protein 1	-	19	19q13.32
IRF2BP2		359948	IRF2BP2	interferon regulatory factor 2 binding protein 2	-	1	1q42.3
IRF3		3661	IRF3	interferon regulatory factor 3	-	19	19q13.3-q13.4
IRF7		3665	IRF7	interferon regulatory factor 7	IMD39|IRF-7H|IRF7A|IRF7B|IRF7C|IRF7H	11	11p15.5
IRS1		3667	IRS1	insulin receptor substrate 1	HIRS-1	2	2q36
IRS2		8660	IRS2	insulin receptor substrate 2	IRS-2	13	13q34
ISCA1		81689	ISCA1	iron-sulfur cluster assembly 1	HBLD2|ISA1|hIscA	9	9q21.33
IST1		9798	IST1	increased sodium tolerance 1 homolog (yeast)	OLC1	16	16q22.2
ISY1		57461	ISY1	ISY1 splicing factor homolog	FSAP33	3	3q21.3
ITCH		83737	ITCH	itchy E3 ubiquitin protein ligase	ADMFD|AIF4|AIP4|NAPP1	20	20q11.22
ITFG1		81533	ITFG1	integrin alpha FG-GAP repeat containing 1	2310047C21Rik|CDA08|TIP	16	16q12.1
ITGA1		3672	ITGA1	integrin, alpha 1	CD49a|VLA1	5	5q11.2
ITGA3		3675	ITGA3	integrin, alpha 3 (antigen CD49C, alpha 3 subunit of VLA-3 receptor)	CD49C|GAP-B3|GAPB3|ILNEB|MSK18|VCA-2|VL3A|VLA3a	17	17q21.33
ITGA5		3678	ITGA5	integrin, alpha 5 (fibronectin receptor, alpha polypeptide)	CD49e|FNRA|VLA-5|VLA5A	12	12q11-q13
ITGAV		3685	ITGAV	integrin, alpha V	CD51|MSK8|VNRA|VTNR	2	2q31-q32
ITGB1		3688	ITGB1	integrin, beta 1 (fibronectin receptor, beta polypeptide, antigen CD29 includes MDF2, MSK12)	CD29|FNRB|GPIIA|MDF2|MSK12|VLA-BETA|VLAB	10	10p11.2
ITGB1BP1		9270	ITGB1BP1	integrin beta 1 binding protein 1	ICAP-1A|ICAP-1B|ICAP-1alpha|ICAP1|ICAP1A|ICAP1B	2	2p25.2
ITGB4		3691	ITGB4	integrin, beta 4	CD104	17	17q25
ITGB8		3696	ITGB8	integrin, beta 8	-	7	7p21.1
ITM2B		9445	ITM2B	integral membrane protein 2B	ABRI|BRI|BRI2|BRICD2B|E25B|E3-16|FBD|RDGCA|imBRI2	13	13q14.3
ITM2C		81618	ITM2C	integral membrane protein 2C	BRI3|BRICD2C|E25|E25C|ITM3	2	2q37
ITPKC		80271	ITPKC	inositol-trisphosphate 3-kinase C	IP3-3KC|IP3KC	19	19q13.1
ITPR3		3710	ITPR3	inositol 1,4,5-trisphosphate receptor, type 3	IP3R|IP3R3	6	6p21
IVD		3712	IVD	isovaleryl-CoA dehydrogenase	ACAD2	15	15q14-q15
IVNS1ABP		10625	IVNS1ABP	influenza virus NS1A binding protein	FLARA3|HSPC068|KLHL39|ND1|NS-1|NS1-BP|NS1BP	1	1q25.1-q31.1
JADE1		79960	JADE1	jade family PHD finger 1	PHF17	4	4q26-q27
JADE2		23338	JADE2	jade family PHD finger 2	JADE-2|PHF15	5	5q31.1
JAG2		3714	JAG2	jagged 2	HJ2|SER2	14	14q32
JAM3		83700	JAM3	junctional adhesion molecule 3	JAM-2|JAM-3|JAM-C|JAMC	11	11q25
JAZF1		221895	JAZF1	JAZF zinc finger 1	TIP27|ZNF802	7	7p15.2-p15.1
JMJD6		23210	JMJD6	jumonji domain containing 6	PSR|PTDSR|PTDSR1	17	17q25
JMJD8		339123	JMJD8	jumonji domain containing 8	C16orf20|PP14397	16	16p13.3
JMY		133746	JMY	junction mediating and regulatory protein, p53 cofactor	WHAMM2|WHDC1L3	5	5q14.1
JOSD2		126119	JOSD2	Josephin domain containing 2	SBBI54	19	19q13.33
JTB		10899	JTB	jumping translocation breakpoint	HJTB|HSPC222|PAR|hJT	1	1q21
JUN		3725	JUN	jun proto-oncogene	AP-1|AP1|c-Jun	1	1p32-p31
JUNB		3726	JUNB	jun B proto-oncogene	AP-1	19	19p13.2
JUND		3727	JUND	jun D proto-oncogene	AP-1	19	19p13.2
JUP		3728	JUP	junction plakoglobin	ARVD12|CTNNG|DP3|DPIII|PDGB|PKGB	17	17q21
KANSL1L		151050	KANSL1L	KAT8 regulatory NSL complex subunit 1-like	C2orf67|MSL1v2	2	2q34
KAT2B		8850	KAT2B	K(lysine) acetyltransferase 2B	CAF|P/CAF|PCAF	3	3p24
KAT5		10524	KAT5	K(lysine) acetyltransferase 5	ESA1|HTATIP|HTATIP1|PLIP|TIP|TIP60|ZC2HC5|cPLA2	11	11q13
KAT6B		23522	KAT6B	K(lysine) acetyltransferase 6B	GTPTS|MORF|MOZ2|MYST4|ZC2HC6B|qkf|querkopf	10	10q22.2
KAT7		11143	KAT7	K(lysine) acetyltransferase 7	HBO1|HBOA|MYST2|ZC2HC7	17	17q21.32
KATNB1		10300	KATNB1	katanin p80 (WD repeat containing) subunit B 1	KAT|LIS6	16	16q21
KBTBD11		9920	KBTBD11	kelch repeat and BTB (POZ) domain containing 11	KLHDC7C	8	8p23.3
KCNN4		3783	KCNN4	potassium channel, calcium activated intermediate/small conductance subfamily N alpha, member 4	IK|IK1|IKCA1|KCA4|KCa3.1|SK4|hIKCa1|hKCa4|hSK4	19	19q13.2
KCTD11		147040	KCTD11	potassium channel tetramerization domain containing 11	C17orf36|KCASH1|REN|REN/KCTD11	17	17p13.1
KCTD20		222658	KCTD20	potassium channel tetramerization domain containing 20	C6orf69|dJ108K11.3	6	6p21.31
KCTD4		386618	KCTD4	potassium channel tetramerization domain containing 4	bA321C24.3	13	13q14.12
KCTD5		54442	KCTD5	potassium channel tetramerization domain containing 5	-	16	16p13.3
KCTD8		386617	KCTD8	potassium channel tetramerization domain containing 8	-	4	4p13
KDELC1		79070	KDELC1	KDEL (Lys-Asp-Glu-Leu) containing 1	EP58|KDEL1	13	13q33
KDELC2		143888	KDELC2	KDEL (Lys-Asp-Glu-Leu) containing 2	-	11	11q22.3
KDELR1		10945	KDELR1	KDEL (Lys-Asp-Glu-Leu) endoplasmic reticulum protein retention receptor 1	ERD2|ERD2.1|HDEL|PM23	19	19q13.3
KDM2B		84678	KDM2B	lysine (K)-specific demethylase 2B	CXXC2|FBXL10|Fbl10|JHDM1B|PCCX2	12	12q24.31
KDM3A		55818	KDM3A	lysine (K)-specific demethylase 3A	JHDM2A|JHMD2A|JMJD1|JMJD1A|TSGA	2	2p11.2
KDM4A		9682	KDM4A	lysine (K)-specific demethylase 4A	JHDM3A|JMJD2|JMJD2A|TDRD14A	1	1p34.1
KDM4B		23030	KDM4B	lysine (K)-specific demethylase 4B	JMJD2B|TDRD14B	19	19p13.3
KDSR		2531	KDSR	3-ketodihydrosphingosine reductase	DHSR|FVT1|SDR35C1	18	18q21.3
KEAP1		9817	KEAP1	kelch-like ECH-associated protein 1	INrf2|KLHL19	19	19p13.2
KHSRP		8570	KHSRP	KH-type splicing regulatory protein	FBP2|FUBP2|KSRP	19	19p13.3
KIAA0232		9778	KIAA0232	KIAA0232	-	4	4p16.1
KIAA0355		9710	KIAA0355	KIAA0355	-	19	19q13.11
KIAA0368		23392	KIAA0368	KIAA0368	ECM29	9	9q31.3
KIAA0391		9692	KIAA0391	KIAA0391	MRPP3|PRORP	14	14q13.2
KIAA0586		9786	KIAA0586	KIAA0586	Talpid3	14	14q23.1
KIAA1109		84162	KIAA1109	KIAA1109	FSA|Tweek	4	4q27
KIAA1468		57614	KIAA1468	KIAA1468	HsT3308|HsT885	18	18q21.33
KIAA1841		84542	KIAA1841	KIAA1841	-	2	2q14
KIAA2013		90231	KIAA2013	KIAA2013	-	1	1p36.22
KIAA2026		158358	KIAA2026	KIAA2026	-	9	9p24.1
KIF11		3832	KIF11	kinesin family member 11	EG5|HKSP|KNSL1|MCLMR|TRIP5	10	10q24.1
KIF15		56992	KIF15	kinesin family member 15	HKLP2|KNSL7|NY-BR-62	3	3p21.31
KIF18B		146909	KIF18B	kinesin family member 18B	-	17	17q21.31
KIF1C		10749	KIF1C	kinesin family member 1C	LTXS1|SATX2|SAX2|SPAX2|SPG58	17	17p13.2
KIF20B		9585	KIF20B	kinesin family member 20B	CT90|KRMP1|MPHOSPH1|MPP-1|MPP1	10	10q23.31
KIF22		3835	KIF22	kinesin family member 22	A-328A3.2|KID|KNSL4|OBP|OBP-1|OBP-2|SEMDJL2	16	16p11.2
KIF2A		3796	KIF2A	kinesin heavy chain member 2A	CDCBM3|HK2|KIF2	5	5q12-q13
KIF3C		3797	KIF3C	kinesin family member 3C	-	2	2p23
KIF4A		24137	KIF4A	kinesin family member 4A	KIF4|KIF4G1|MRX100	X	Xq13.1
KIF5B		3799	KIF5B	kinesin family member 5B	HEL-S-61|KINH|KNS|KNS1|UKHC	10	10p11.22
KIFC1		3833	KIFC1	kinesin family member C1	HSET|KNSL2	6	6p21.3
KIFC2		90990	KIFC2	kinesin family member C2	-	8	8q24.3
KIFC3		3801	KIFC3	kinesin family member C3	-	16	16q13-q21
KLF11		8462	KLF11	Kruppel-like factor 11	FKLF|FKLF1|MODY7|TIEG2|Tieg3	2	2p25
KLF13		51621	KLF13	Kruppel-like factor 13	BTEB3|FKLF2|NSLP1|RFLAT-1|RFLAT1	15	15q12
KLF9		687	KLF9	Kruppel-like factor 9	BTEB|BTEB1	9	9q13
KLHDC10		23008	KLHDC10	kelch domain containing 10	slim	7	7q32.2
KLHDC8B		200942	KLHDC8B	kelch domain containing 8B	CHL	3	3p21.31
KLHL26		55295	KLHL26	kelch-like family member 26	-	19	19p13.11
KLHL42		57542	KLHL42	kelch-like family member 42	Ctb9|KLHDC5	12	12p11.22
KLHL9		55958	KLHL9	kelch-like family member 9	-	9	9p22
KNOP1		400506	KNOP1	lysine-rich nucleolar protein 1	101F10.1|C16orf88|FAM191A|TSG118	16	16p12.3
KNTC1		9735	KNTC1	kinetochore associated 1	ROD	12	12q24.31
KPNA2		3838	KPNA2	karyopherin alpha 2 (RAG cohort 1, importin alpha 1)	IPOA1|QIP2|RCH1|SRP1alpha	17	17q24.2
KPNA3		3839	KPNA3	karyopherin alpha 3 (importin alpha 4)	IPOA4|SRP1|SRP1gamma|SRP4|hSRP1	13	13q14.3
KPNA4		3840	KPNA4	karyopherin alpha 4 (importin alpha 3)	IPOA3|QIP1|SRP3	3	3q25.33
KRAS		3845	KRAS	Kirsten rat sarcoma viral oncogene homolog	C-K-RAS|CFC2|K-RAS2A|K-RAS2B|K-RAS4A|K-RAS4B|KI-RAS|KRAS1|KRAS2|NS|NS3|RASK2	12	12p12.1
KRCC1		51315	KRCC1	lysine-rich coiled-coil 1	CHBP2	2	2p11.2
KRI1		65095	KRI1	KRI1 homolog	-	19	19p13.2
KRR1		11103	KRR1	KRR1, small subunit (SSU) processome component, homolog (yeast)	HRB2|RIP-1	12	12q21.2
KRT10		3858	KRT10	keratin 10, type I	BCIE|BIE|CK10|EHK|K10|KPP	17	17q21
KRT32		3882	KRT32	keratin 32, type I	HA2|HKA2|KRTHA2|hHa2	17	17q21.2
KRT81		3887	KRT81	keratin 81, type II	HB1|Hb-1|KRTHB1|MLN137|ghHkb1|hHAKB2-1	12	12q13
KRTAP2-3		730755	KRTAP2-3	keratin associated protein 2-3	KAP2.3|KRTAP2.3	17	17q21.2
KTN1		3895	KTN1	kinectin 1 (kinesin receptor)	CG1|KNT|MU-RMS-40.19	14	14q22.1
LAGE3		8270	LAGE3	L antigen family, member 3	CVG5|DXS9879E|DXS9951E|ESO3|ITBA2	X	Xq28
LAMA5		3911	LAMA5	laminin, alpha 5	-	20	20q13.2-q13.3
LAMB1		3912	LAMB1	laminin, beta 1	CLM|LIS5	7	7q22
LAMB2		3913	LAMB2	laminin, beta 2 (laminin S)	LAMS|NPHS5	3	3p21
LAMB3		3914	LAMB3	laminin, beta 3	AI1A|BM600-125KDA|LAM5|LAMNB1	1	1q32
LAMP1		3916	LAMP1	lysosomal-associated membrane protein 1	CD107a|LAMPA|LGP120	13	13q34
LAMTOR2		28956	LAMTOR2	late endosomal/lysosomal adaptor, MAPK and MTOR activator 2	ENDAP|HSPC003|MAPBPIP|MAPKSP1AP|ROBLD3|Ragulator2|p14	1	1q22
LAMTOR3		8649	LAMTOR3	late endosomal/lysosomal adaptor, MAPK and MTOR activator 3	MAP2K1IP1|MAPBP|MAPKSP1|MP1|PRO0633|Ragulator3	4	4q23
LAMTOR4		389541	LAMTOR4	late endosomal/lysosomal adaptor, MAPK and MTOR activator 4	C7orf59	7	7q22.1
LAMTOR5		10542	LAMTOR5	late endosomal/lysosomal adaptor, MAPK and MTOR activator 5	HBXIP|XIP	1	1p13.3
LANCL1		10314	LANCL1	LanC lantibiotic synthetase component C-like 1 (bacterial)	GPR69A|p40	2	2q34
LAP3		51056	LAP3	leucine aminopeptidase 3	HEL-S-106|LAP|LAPEP|PEPS	4	4p15.32
LAPTM4A		9741	LAPTM4A	lysosomal protein transmembrane 4 alpha	HUMORF13|LAPTM4|MBNT|Mtrp	2	2p24.1
LARP4		113251	LARP4	La ribonucleoprotein domain family, member 4	PP13296	12	12q13.12
LARP7		51574	LARP7	La ribonucleoprotein domain family, member 7	ALAZS|HDCMA18P|PIP7S	4	4q25
LAYN		143903	LAYN	layilin	-	11	11q23.1
LBH		81606	LBH	limb bud and heart development	-	2	2p23.1
LBR		3930	LBR	lamin B receptor	DHCR14B|LMN2R|PHA|TDRD18	1	1q42.1
LCLAT1		253558	LCLAT1	lysocardiolipin acyltransferase 1	1AGPAT8|AGPAT8|ALCAT1|HSRG1849|LYCAT|UNQ1849	2	2p23.1
LCORL		254251	LCORL	ligand dependent nuclear receptor corepressor-like	MLR1	4	4p15.31
LDB1		8861	LDB1	LIM domain binding 1	CLIM2|NLI	10	10q24-q25
LDLR		3949	LDLR	low density lipoprotein receptor	FH|FHC|LDLCQ2	19	19p13.2
LDOC1		23641	LDOC1	leucine zipper, down-regulated in cancer 1	BCUR1|Mar7|Mart7	X	Xq27
LEMD2		221496	LEMD2	LEM domain containing 2	NET25|dJ482C21.1	6	6p21.31
LENG1		79165	LENG1	leukocyte receptor cluster (LRC) member 1	-	19	19q13.4
LEPR		3953	LEPR	leptin receptor	CD295|LEP-R|LEPRD|OB-R|OBR	1	1p31
LEPROTL1		23484	LEPROTL1	leptin receptor overlapping transcript-like 1	HSPC112|Vps55|my047	8	8p12
LGALS1		3956	LGALS1	lectin, galactoside-binding, soluble, 1	GAL1|GBP	22	22q13.1
LGALS8		3964	LGALS8	lectin, galactoside-binding, soluble, 8	Gal-8|PCTA-1|PCTA1|Po66-CBP	1	1q43
LHX2		9355	LHX2	LIM homeobox 2	LH2|hLhx2	9	9q33.3
LIF		3976	LIF	leukemia inhibitory factor	CDF|DIA|HILDA|MLPLI	22	22q12.2
LIG4		3981	LIG4	ligase IV, DNA, ATP-dependent	LIG4S	13	13q33-q34
LIMA1		51474	LIMA1	LIM domain and actin binding 1	EPLIN|SREBP3	12	12q13
LIMK1		3984	LIMK1	LIM domain kinase 1	LIMK|LIMK-1	7	7q11.23
LIMK2		3985	LIMK2	LIM domain kinase 2	-	22	22q12.2
LIN37		55957	LIN37	lin-37 DREAM MuvB core complex component	F25965|ZK418.4|lin-37	19	19q13.1
LIPG		9388	LIPG	lipase, endothelial	EDL|EL|PRO719	18	18q21.1
LLGL1		3996	LLGL1	lethal giant larvae homolog 1 (Drosophila)	DLG4|HUGL|HUGL-1|HUGL1|LLGL	17	17p11.2
LLGL2		3993	LLGL2	lethal giant larvae homolog 2 (Drosophila)	HGL|Hugl-2|LGL2	17	17q25.1
LMAN1		3998	LMAN1	lectin, mannose-binding, 1	ERGIC-53|ERGIC53|F5F8D|FMFD1|MCFD1|MR60|gp58	18	18q21.3-q22
LMAN2		10960	LMAN2	lectin, mannose-binding 2	C5orf8|GP36B|VIP36	5	5q35.3
LMBR1		64327	LMBR1	limb development membrane protein 1	ACHP|C7orf2|DIF14|LSS|PPD2|THYP|TPT|ZRS	7	7q36
LMBR1L		55716	LMBR1L	limb development membrane protein 1-like	LIMR	12	12q13.12
LMBRD2		92255	LMBRD2	LMBR1 domain containing 2	-	5	5p13.2
LMCD1		29995	LMCD1	LIM and cysteine-rich domains 1	-	3	3p26-p24
LMF1		64788	LMF1	lipase maturation factor 1	C16orf26|HMFN1876|JFP11|TMEM112|TMEM112A	16	16p13.3
LMF2		91289	LMF2	lipase maturation factor 2	TMEM112B|TMEM153	22	22q13.33
LMNA		4000	LMNA	lamin A/C	CDCD1|CDDC|CMD1A|CMT2B1|EMD2|FPL|FPLD|FPLD2|HGPS|IDC|LDP1|LFP|LGMD1B|LMN1|LMNC|LMNL1|PRO1	1	1q22
LMNB1		4001	LMNB1	lamin B1	ADLD|LMN|LMN2|LMNB	5	5q23.2
LONP1		9361	LONP1	lon peptidase 1, mitochondrial	CODASS|LON|LONP|LonHS|PIM1|PRSS15|hLON	19	19p13.2
LOX		4015	LOX	lysyl oxidase	-	5	5q23.2
LOXL1		4016	LOXL1	lysyl oxidase-like 1	LOL|LOXL	15	15q22
LPCAT1		79888	LPCAT1	lysophosphatidylcholine acyltransferase 1	AYTL2|PFAAP3|lpcat	5	5p15.33
LPIN1		23175	LPIN1	lipin 1	PAP1	2	2p25.1
LPP		4026	LPP	LIM domain containing preferred translocation partner in lipoma	-	3	3q28
LRCH4		4034	LRCH4	leucine-rich repeats and calponin homology (CH) domain containing 4	LRN|LRRN1|LRRN4|PP14183	7	7q22
LRFN3		79414	LRFN3	leucine rich repeat and fibronectin type III domain containing 3	FIGLER1|SALM4	19	19q13.12
LRFN4		78999	LRFN4	leucine rich repeat and fibronectin type III domain containing 4	FIGLER6|SALM3|SALM3.	11	11q13.2
LRP1		4035	LRP1	low density lipoprotein receptor-related protein 1	A2MR|APOER|APR|CD91|IGFBP3R|LRP|LRP1A|TGFBR5	12	12q13.3
LRP10		26020	LRP10	low density lipoprotein receptor-related protein 10	LRP9|MST087|MSTP087	14	14q11.2
LRP12		29967	LRP12	low density lipoprotein receptor-related protein 12	ST7	8	8q22.2
LRP3		4037	LRP3	low density lipoprotein receptor-related protein 3	-	19	19q13.11
LRP5		4041	LRP5	low density lipoprotein receptor-related protein 5	BMND1|EVR1|EVR4|HBM|LR3|LRP-5|LRP7|OPPG|OPS|OPTA1|VBCH2	11	11q13.4
LRPAP1		4043	LRPAP1	low density lipoprotein receptor-related protein associated protein 1	A2MRAP|A2RAP|HBP44|MRAP|MYP23|RAP|alpha-2-MRAP	4	4p16.3
LRRC14		9684	LRRC14	leucine rich repeat containing 14	LRRC14A	8	8q24.3
LRRC40		55631	LRRC40	leucine rich repeat containing 40	dJ677H15.1	1	1p31.1
LRRC58		116064	LRRC58	leucine rich repeat containing 58	-	3	3q13.33
LRRC61		65999	LRRC61	leucine rich repeat containing 61	HSPC295	7	7q36.1
LRRC8A		56262	LRRC8A	leucine rich repeat containing 8 family, member A	AGM5|LRRC8|SWELL1	9	9q34.11
LRRC8D		55144	LRRC8D	leucine rich repeat containing 8 family, member D	LRRC5	1	1p22.2
LRRFIP2		9209	LRRFIP2	leucine rich repeat (in FLII) interacting protein 2	HUFI-2	3	3p22.2
LSM10		84967	LSM10	LSM10, U7 small nuclear RNA associated	MST074|MSTP074	1	1p34.3
LSM2		57819	LSM2	LSM2 homolog, U6 small nuclear RNA and mRNA degradation associated	C6orf28|G7B|YBL026W|snRNP	6	6p21.3
LSM4		25804	LSM4	LSM4 homolog, U6 small nuclear RNA and mRNA degradation associated	GRP|YER112W	19	19p13.11
LSM5		23658	LSM5	LSM5 homolog, U6 small nuclear RNA and mRNA degradation associated	YER146W	7	7p14.3
LSM7		51690	LSM7	LSM7 homolog, U6 small nuclear RNA and mRNA degradation associated	YNL147W	19	19p13.3
LSM8		51691	LSM8	LSM8 homolog, U6 small nuclear RNA associated	NAA38	7	7q31.31
LSR		51599	LSR	lipolysis stimulated lipoprotein receptor	ILDR3|LISCH7	19	19q13.12
LSS		4047	LSS	lanosterol synthase (2,3-oxidosqualene-lanosterol cyclase)	OSC	21	21q22.3
LTBP2		4053	LTBP2	latent transforming growth factor beta binding protein 2	C14orf141|GLC3D|LTBP3|MSPKA|MSTP031|WMS3	14	14q24
LTBP3		4054	LTBP3	latent transforming growth factor beta binding protein 3	LTBP-3|LTBP2|STHAG6|pp6425	11	11q13.1
LTBR		4055	LTBR	lymphotoxin beta receptor (TNFR superfamily, member 3)	CD18|D12S370|LT-BETA-R|TNF-R-III|TNFCR|TNFR-RP|TNFR2-RP|TNFR3|TNFRSF3	12	12p13
LTN1		26046	LTN1	listerin E3 ubiquitin protein ligase 1	C21orf10|C21orf98|RNF160|ZNF294	21	21q22.11
LUC7L3		51747	LUC7L3	LUC7-like 3 pre-mRNA splicing factor	CRA|CREAP-1|CROP|LUC7A|OA48-18|hLuc7A	17	17q21.33
LY6E		4061	LY6E	lymphocyte antigen 6 complex, locus E	RIG-E|RIGE|SCA-2|SCA2|TSA-1	8	8q24.3
LYNX1		66004	LYNX1	Ly6/neurotoxin 1	SLURP2	8	8q24.3
LYPLAL1		127018	LYPLAL1	lysophospholipase-like 1	Q96AV0	1	1q41
LYRM1		57149	LYRM1	LYR motif containing 1	A211C6.1	16	16p11.2
LYRM4		57128	LYRM4	LYR motif containing 4	C6orf149|CGI-203|COXPD19|ISD11	6	6p25.1
LYSMD2		256586	LYSMD2	LysM, putative peptidoglycan-binding, domain containing 2	-	15	15q21.2
LYSMD3		116068	LYSMD3	LysM, putative peptidoglycan-binding, domain containing 3	-	5	5q14.3
LYST		1130	LYST	lysosomal trafficking regulator	CHS|CHS1	1	1q42.1-q42.2
LZTS2		84445	LZTS2	leucine zipper, putative tumor suppressor 2	LAPSER1	10	10q24
MAB21L1		4081	MAB21L1	mab-21-like 1 (C. elegans)	CAGR1|Nbla00126	13	13q13
MACROD1		28992	MACROD1	MACRO domain containing 1	LRP16	11	11q11
MAD1L1		8379	MAD1L1	MAD1 mitotic arrest deficient-like 1 (yeast)	MAD1|PIG9|TP53I9|TXBP181	7	7p22
MAD2L1		4085	MAD2L1	MAD2 mitotic arrest deficient-like 1 (yeast)	HSMAD2|MAD2	4	4q27
MAD2L2		10459	MAD2L2	MAD2 mitotic arrest deficient-like 2 (yeast)	MAD2B|POLZ2|REV7	1	1p36
MAEA		10296	MAEA	macrophage erythroblast attacher	EMLP|EMP|GID9|HLC-10|PIG5	4	4p16.3
MAGED1		9500	MAGED1	melanoma antigen family D1	DLXIN-1|NRAGE	X	Xp11.23
MAGEF1		64110	MAGEF1	melanoma antigen family F1	-	3	3q13
MAGT1		84061	MAGT1	magnesium transporter 1	IAP|MRX95|OST3B|PRO0756|XMEN|bA217H1.1	X	Xq21.1
MAL2		114569	MAL2	mal, T-cell differentiation protein 2 (gene/pseudogene)	-	8	8q23
MALSU1		115416	MALSU1	mitochondrial assembly of ribosomal large subunit 1	C7orf30|mtRsfA	7	7p15.3
MALT1		10892	MALT1	MALT1 paracaspase	IMD12|MLT|MLT1	18	18q21
MAML2		84441	MAML2	mastermind-like 2 (Drosophila)	MAM-3|MAM2|MAM3|MLL-MAML2	11	11q21
MAN1A1		4121	MAN1A1	mannosidase, alpha, class 1A, member 1	HUMM3|HUMM9|MAN9	6	6q22
MAN1A2		10905	MAN1A2	mannosidase, alpha, class 1A, member 2	MAN1B	1	1p13
MAN1B1		11253	MAN1B1	mannosidase, alpha, class 1B, member 1	ERMAN1|MANA-ER|MRT15	9	9q34
MAN2A1		4124	MAN2A1	mannosidase, alpha, class 2A, member 1	AMan II|GOLIM7|MANA2|MANII	5	5q21.3
MAN2A2		4122	MAN2A2	mannosidase, alpha, class 2A, member 2	MANA2X	15	15q26.1
MAN2B1		4125	MAN2B1	mannosidase, alpha, class 2B, member 1	LAMAN|MANB	19	19p13.2
MAN2B2		23324	MAN2B2	mannosidase, alpha, class 2B, member 2	-	4	4p16.1
MANF		7873	MANF	mesencephalic astrocyte-derived neurotrophic factor	ARMET|ARP	3	3p21.1
MAP1B		4131	MAP1B	microtubule-associated protein 1B	FUTSCH|MAP5|PPP1R102	5	5q13
MAP1S		55201	MAP1S	microtubule-associated protein 1S	BPY2IP1|C19orf5|MAP8|VCY2IP-1|VCY2IP1	19	19p13.11
MAP2		4133	MAP2	microtubule-associated protein 2	MAP2A|MAP2B|MAP2C	2	2q34-q35
MAP2K3		5606	MAP2K3	mitogen-activated protein kinase kinase 3	MAPKK3|MEK3|MKK3|PRKMK3|SAPKK-2|SAPKK2	17	17q11.2
MAP2K4		6416	MAP2K4	mitogen-activated protein kinase kinase 4	JNKK|JNKK1|MAPKK4|MEK4|MKK4|PRKMK4|SAPKK-1|SAPKK1|SEK1|SERK1|SKK1	17	17p12
MAP2K5		5607	MAP2K5	mitogen-activated protein kinase kinase 5	HsT17454|MAPKK5|MEK5|PRKMK5	15	15q23
MAP2K7		5609	MAP2K7	mitogen-activated protein kinase kinase 7	JNKK2|MAPKK7|MEK|MEK 7|MKK7|PRKMK7|SAPKK-4|SAPKK4	19	19p13.3-p13.2
MAP3K1		4214	MAP3K1	mitogen-activated protein kinase kinase kinase 1, E3 ubiquitin protein ligase	MAPKKK1|MEKK|MEKK 1|MEKK1|SRXY6	5	5q11.2
MAP3K11		4296	MAP3K11	mitogen-activated protein kinase kinase kinase 11	MEKK11|MLK-3|MLK3|PTK1|SPRK	11	11q13.1-q13.3
MAP3K2		10746	MAP3K2	mitogen-activated protein kinase kinase kinase 2	MEKK2|MEKK2B	2	2q14.3
MAP3K3		4215	MAP3K3	mitogen-activated protein kinase kinase kinase 3	MAPKKK3|MEKK3	17	17q23.3
MAP3K4		4216	MAP3K4	mitogen-activated protein kinase kinase kinase 4	MAPKKK4|MEKK 4|MEKK4|MTK1|PRO0412	6	6q26
MAP4K5		11183	MAP4K5	mitogen-activated protein kinase kinase kinase kinase 5	GCKR|KHS|KHS1|MAPKKKK5	14	14q11.2-q21
MAP7D1		55700	MAP7D1	MAP7 domain containing 1	PARCC1|RPRC1	1	1p34.3
MAP9		79884	MAP9	microtubule-associated protein 9	ASAP	4	4q32.1
MAPK1		5594	MAPK1	mitogen-activated protein kinase 1	ERK|ERK-2|ERK2|ERT1|MAPK2|P42MAPK|PRKM1|PRKM2|p38|p40|p41|p41mapk|p42-MAPK	22	22q11.21
MAPK12		6300	MAPK12	mitogen-activated protein kinase 12	ERK-6|ERK3|ERK6|MAPK 12|P38GAMMA|PRKM12|SAPK-3|SAPK3	22	22q13.33
MAPK3		5595	MAPK3	mitogen-activated protein kinase 3	ERK-1|ERK1|ERT2|HS44KDAP|HUMKER1A|P44ERK1|P44MAPK|PRKM3|p44-ERK1|p44-MAPK	16	16p11.2
MAPK6		5597	MAPK6	mitogen-activated protein kinase 6	ERK3|HsT17250|PRKM6|p97MAPK	15	15q21
MAPK7		5598	MAPK7	mitogen-activated protein kinase 7	BMK1|ERK4|ERK5|PRKM7	17	17p11.2
MAPKAP1		79109	MAPKAP1	mitogen-activated protein kinase associated protein 1	JC310|MIP1|SIN1|SIN1b|SIN1g	9	9q33.3
MAPKAPK2		9261	MAPKAPK2	mitogen-activated protein kinase-activated protein kinase 2	MAPKAP-K2|MK-2|MK2	1	1q32
MAPKBP1		23005	MAPKBP1	mitogen-activated protein kinase binding protein 1	JNKBP-1	15	15q15.1
MAPRE2		10982	MAPRE2	microtubule-associated protein, RP/EB family, member 2	EB1|EB2|RP1	18	18q12.1
MARCH1		55016	MARCH1	membrane-associated ring finger (C3HC4) 1, E3 ubiquitin protein ligase	MARCH-I|RNF171	4	4q32.2
MARCH2		51257	MARCH2	membrane-associated ring finger (C3HC4) 2, E3 ubiquitin protein ligase	HSPC240|MARCH-II|RNF172	19	19p13.2
MARCH3		115123	MARCH3	membrane-associated ring finger (C3HC4) 3, E3 ubiquitin protein ligase	MARCH-III|RNF173	5	5q23.2
MARCH5		54708	MARCH5	membrane-associated ring finger (C3HC4) 5	MARCH-V|MITOL|RNF153	10	10q23.32-q23.33
MARCH7		64844	MARCH7	membrane-associated ring finger (C3HC4) 7, E3 ubiquitin protein ligase	AXO|AXOT|MARCH-VII|RNF177	2	2q24.2
MARCKSL1		65108	MARCKSL1	MARCKS-like 1	F52|MACMARCKS|MLP|MLP1|MRP	1	1p35.1
MARK2		2011	MARK2	MAP/microtubule affinity-regulating kinase 2	EMK-1|EMK1|PAR-1|Par-1b|Par1b	11	11q13.1
MARK4		57787	MARK4	MAP/microtubule affinity-regulating kinase 4	MARK4L|MARK4S|MARKL1|MARKL1L|PAR-1D	19	19q13.3
MARS		4141	MARS	methionyl-tRNA synthetase	CMT2U|ILFS2|ILLD|METRS|MRS|MTRNS|SPG70	12	12q13.3
MAT2A		4144	MAT2A	methionine adenosyltransferase II, alpha	MATA2|MATII|SAMS2	2	2p11.2
MAVS		57506	MAVS	mitochondrial antiviral signaling protein	CARDIF|IPS-1|IPS1|VISA	20	20p13
MAZ		4150	MAZ	MYC-associated zinc finger protein (purine-binding transcription factor)	PUR1|Pur-1|SAF-1|SAF-2|SAF-3|ZF87|ZNF801|Zif87	16	16p11.2
MBD3		53615	MBD3	methyl-CpG binding domain protein 3	-	19	19p13.3
MBD4		8930	MBD4	methyl-CpG binding domain 4 DNA glycosylase	MED1	3	3q21.3
MBIP		51562	MBIP	MAP3K12 binding inhibitory protein 1	-	14	14q13.3
MBNL1		4154	MBNL1	muscleblind-like splicing regulator 1	EXP|EXP35|EXP40|EXP42|MBNL	3	3q25
MBNL2		10150	MBNL2	muscleblind-like splicing regulator 2	MBLL|MBLL39|PRO2032	13	13q32.1
MBOAT2		129642	MBOAT2	membrane bound O-acyltransferase domain containing 2	LPCAT4|OACT2	2	2p25.1
MBOAT7		79143	MBOAT7	membrane bound O-acyltransferase domain containing 7	BB1|LENG4|LPIAT|LRC4|MBOA7|OACT7|hMBOA-7	19	19q13.4
MBTD1		54799	MBTD1	mbt domain containing 1	SA49P01	17	17q21.33
MCAT		27349	MCAT	malonyl CoA:ACP acyltransferase (mitochondrial)	FASN2C|MCT|MT|NET62|fabD	22	22q13.31
MCC		4163	MCC	mutated in colorectal cancers	MCC1	5	5q21
MCL1		4170	MCL1	myeloid cell leukemia 1	BCL2L3|EAT|MCL1-ES|MCL1L|MCL1S|Mcl-1|TM|bcl2-L-3|mcl1/EAT	1	1q21
MCM3		4172	MCM3	minichromosome maintenance complex component 3	HCC5|P1-MCM3|P1.h|RLFB	6	6p12
MCM4		4173	MCM4	minichromosome maintenance complex component 4	CDC21|CDC54|NKCD|NKGCD|P1-CDC21|hCdc21	8	8q11.2
MCM5		4174	MCM5	minichromosome maintenance complex component 5	CDC46|P1-CDC46	22	22q13.1
MCM7		4176	MCM7	minichromosome maintenance complex component 7	CDC47|MCM2|P1.1-MCM3|P1CDC47|P85MCM|PNAS146|PPP1R104	7	7q21.3-q22.1
MCMBP		79892	MCMBP	minichromosome maintenance complex binding protein	C10orf119|MCM-BP	10	10q26.11
MCOLN1		57192	MCOLN1	mucolipin 1	MG-2|ML4|MLIV|MST080|MSTP080|TRP-ML1|TRPM-L1|TRPML1	19	19p13.2
MCPH1		79648	MCPH1	microcephalin 1	BRIT1|MCT	8	8p23.1
MCU		90550	MCU	mitochondrial calcium uniporter	C10orf42|CCDC109A	10	10q22.1
MDGA1		266727	MDGA1	MAM domain containing glycosylphosphatidylinositol anchor 1	GPIM|MAMDC3	6	6p21
MDM2		4193	MDM2	MDM2 proto-oncogene, E3 ubiquitin protein ligase	ACTFS|HDMX|hdm2	12	12q14.3-q15
MDM4		4194	MDM4	MDM4, p53 regulator	HDMX|MDMX|MRP1	1	1q32
ME1		4199	ME1	malic enzyme 1, NADP(+)-dependent, cytosolic	HUMNDME|MES	6	6q12
MEA1		4201	MEA1	male-enhanced antigen 1	HYS|MEA	6	6p21.3-p21.1
MED13		9969	MED13	mediator complex subunit 13	ARC250|DRIP250|HSPC221|THRAP1|TRAP240	17	17q22-q23
MED15		51586	MED15	mediator complex subunit 15	ARC105|CAG7A|CTG7A|PCQAP|TIG-1|TIG1|TNRC7	22	22q11.2
MED16		10025	MED16	mediator complex subunit 16	DRIP92|THRAP5|TRAP95	19	19p13.3
MED20		9477	MED20	mediator complex subunit 20	PRO0213|TRFP	6	6p21.1
MED23		9439	MED23	mediator complex subunit 23	ARC130|CRSP130|CRSP133|CRSP3|DRIP130|MRT18|SUR-2|SUR2	6	6q22.33-q24.1
MED27		9442	MED27	mediator complex subunit 27	CRAP34|CRSP34|CRSP8|TRAP37	9	9q34.13
MED29		55588	MED29	mediator complex subunit 29	IXL	19	19q13.2
MEF2D		4209	MEF2D	myocyte enhancer factor 2D	-	1	1q12-q23
MEGF6		1953	MEGF6	multiple EGF-like-domains 6	EGFL3	1	1p36.3
MEGF8		1954	MEGF8	multiple EGF-like-domains 8	C19orf49|CRPT2|EGFL4|SBP1	19	19q12
MEGF9		1955	MEGF9	multiple EGF-like-domains 9	EGFL5	9	9q32-q33.3
MEMO1		51072	MEMO1	mediator of cell motility 1	C2orf4|CGI-27|MEMO|NS5ATP7	2	2p22-p21
MEN1		4221	MEN1	multiple endocrine neoplasia I	MEAI|SCG2	11	11q13
MEPCE		56257	MEPCE	methylphosphate capping enzyme	BCDIN3	7	7q22.1
METAP2		10988	METAP2	methionyl aminopeptidase 2	MAP2|MNPEP|p67|p67eIF2	12	12q22
METRN		79006	METRN	meteorin, glial cell differentiation regulator	C16orf23|c380A1.2	16	16p13.3
METRNL		284207	METRNL	meteorin, glial cell differentiation regulator-like	-	17	17q25.3
METTL14		57721	METTL14	methyltransferase like 14	-	4	4q26
METTL15		196074	METTL15	methyltransferase like 15	METT5D1	11	11p14.1
METTL23		124512	METTL23	methyltransferase like 23	C17orf95|MRT44	17	17q25.1
METTL5		29081	METTL5	methyltransferase like 5	HSPC133	2	2q31.1
METTL8		79828	METTL8	methyltransferase like 8	TIP	2	2q31.1
MFAP3		4238	MFAP3	microfibrillar-associated protein 3	-	5	5q32-q33.2
MFF		56947	MFF	mitochondrial fission factor	C2orf33|GL004	2	2q36.3
MFGE8		4240	MFGE8	milk fat globule-EGF factor 8 protein	BA46|EDIL1|HMFG|HsT19888|MFG-E8|MFGM|OAcGD3S|SED1|SPAG10|hP47	15	15q25
MFN1		55669	MFN1	mitofusin 1	hfzo1|hfzo2	3	3q26.33
MFSD10		10227	MFSD10	major facilitator superfamily domain containing 10	TETRAN|TETTRAN	4	4p16.3
MFSD12		126321	MFSD12	major facilitator superfamily domain containing 12	C19orf28|PP3501	19	19p13.3
MFSD3		113655	MFSD3	major facilitator superfamily domain containing 3	-	8	8q24.3
MFSD5		84975	MFSD5	major facilitator superfamily domain containing 5	hsMOT2	12	12q13.13
MFSD6		54842	MFSD6	major facilitator superfamily domain containing 6	MMR2|hMMR2	2	2q32.2
MFSD8		256471	MFSD8	major facilitator superfamily domain containing 8	CCMD|CLN7	4	4q28.2
MGA		23269	MGA	MGA, MAX dimerization protein	MAD5|MXD5	15	15q14
MGEA5		10724	MGEA5	meningioma expressed antigen 5 (hyaluronidase)	MEA5|NCOAT|OGA	10	10q24.1-q24.3
MGMT		4255	MGMT	O-6-methylguanine-DNA methyltransferase	-	10	10q26
MGST1		4257	MGST1	microsomal glutathione S-transferase 1	GST12|MGST|MGST-I	12	12p12.3-p12.1
MIA3		375056	MIA3	melanoma inhibitory activity family, member 3	ARNT|D320|TANGO|TANGO1|UNQ6077	1	1q41
MIB1		57534	MIB1	mindbomb E3 ubiquitin protein ligase 1	DIP-1|DIP1|LVNC7|MIB|ZZANK2|ZZZ6	18	18q11.2
MIB2		142678	MIB2	mindbomb E3 ubiquitin protein ligase 2	ZZANK1|ZZZ5	1	1p36.33
MICALL1		85377	MICALL1	MICAL-like 1	MICAL-L1|MIRAB13	22	22q13.1
MICU2		221154	MICU2	mitochondrial calcium uptake 2	1110008L20Rik|EFHA1	13	13q12.11
MICU3		286097	MICU3	mitochondrial calcium uptake family, member 3	EFHA2	8	8p22
MID1IP1		58526	MID1IP1	MID1 interacting protein 1	G12-like|MIG12|S14R|STRAIT11499|THRSPL	X	Xp11.4
MIDN		90007	MIDN	midnolin	-	19	19p13.3
MIER1		57708	MIER1	mesoderm induction early response 1, transcriptional regulator	ER1|MI-ER1	1	1p31.3
MIER2		54531	MIER2	mesoderm induction early response 1, family member 2	KIAA1193|Mi-er2	19	19p13.3
MIER3		166968	MIER3	mesoderm induction early response 1, family member 3	-	5	5q11.2
MIF		4282	MIF	macrophage migration inhibitory factor (glycosylation-inhibiting factor)	GIF|GLIF|MMIF	22	22q11.23
MIF4GD		57409	MIF4GD	MIF4G domain containing	AD023|MIFD|SLIP1	17	17q25.1
MINK1		50488	MINK1	misshapen-like kinase 1	B55|MAP4K6|MINK|YSK2|ZC3|hMINK|hMINKbeta	17	17p13.2
MINPP1		9562	MINPP1	multiple inositol-polyphosphate phosphatase 1	HIPER1|MINPP2|MIPP	10	10q23
MIS18BP1		55320	MIS18BP1	MIS18 binding protein 1	C14orf106|HSA242977|KNL2|M18BP1	14	14q21.2
MKL1		57591	MKL1	megakaryoblastic leukemia (translocation) 1	BSAC|MAL|MRTF-A	22	22q13
MKLN1		4289	MKLN1	muskelin 1, intracellular mediator containing kelch motifs	TWA2	7	7q32
MKNK2		2872	MKNK2	MAP kinase interacting serine/threonine kinase 2	GPRK7|MNK2	19	19p13.3
MLEC		9761	MLEC	malectin	KIAA0152	12	12q24.31
MLF1		4291	MLF1	myeloid leukemia factor 1	-	3	3q25.1
MLF2		8079	MLF2	myeloid leukemia factor 2	NTN4	12	12p13
MLH1		4292	MLH1	mutL homolog 1	COCA2|FCC2|HNPCC|HNPCC2|hMLH1	3	3p21.3
MLLT1		4298	MLLT1	myeloid/lymphoid or mixed-lineage leukemia; translocated to, 1	ENL|LTG19|YEATS1	19	19p13.3
MLLT11		10962	MLLT11	myeloid/lymphoid or mixed-lineage leukemia; translocated to, 11	AF1Q	1	1q21
MLST8		64223	MLST8	MTOR associated protein, LST8 homolog	GBL|GbetaL|LST8|POP3|WAT1	16	16p13.3
MLXIP		22877	MLXIP	MLX interacting protein	MIR|MONDOA|bHLHe36	12	12q24.31
MMAB		326625	MMAB	methylmalonic aciduria (cobalamin deficiency) cblB type	ATR|CFAP23|cblB|cob	12	12q24
MMADHC		27249	MMADHC	methylmalonic aciduria (cobalamin deficiency) cblD type, with homocystinuria	C2orf25|CL25022|cblD	2	2q23.2
MME		4311	MME	membrane metallo-endopeptidase	CALLA|CD10|NEP|SFE	3	3q25.2
MMGT1		93380	MMGT1	membrane magnesium transporter 1	EMC5|TMEM32	X	Xq26.3
MMP14		4323	MMP14	matrix metallopeptidase 14 (membrane-inserted)	MMP-14|MMP-X1|MT-MMP|MT-MMP 1|MT1-MMP|MT1MMP|MTMMP1|WNCHRS	14	14q11.2
MMP15		4324	MMP15	matrix metallopeptidase 15 (membrane-inserted)	MT2-MMP|MTMMP2|SMCP-2	16	16q13
MMP2		4313	MMP2	matrix metallopeptidase 2	CLG4|CLG4A|MMP-2|MMP-II|MONA|TBE-1	16	16q12.2
MN1		4330	MN1	meningioma (disrupted in balanced translocation) 1	MGCR|MGCR1|MGCR1-PEN|dJ353E16.2	22	22q12.1
MNAT1		4331	MNAT1	MNAT CDK-activating kinase assembly factor 1	CAP35|MAT1|RNF66|TFB3	14	14q23
MOAP1		64112	MOAP1	modulator of apoptosis 1	MAP-1|PNMA4	14	14q32
MOB1A		55233	MOB1A	MOB kinase activator 1A	C2orf6|MATS1|MOB1|MOBK1B|MOBKL1B|Mob4B	2	2p13.1
MOB3A		126308	MOB3A	MOB kinase activator 3A	MOB1C|MOBKL2A|moblak	19	19p13.3
MOGS		7841	MOGS	mannosyl-oligosaccharide glucosidase	CDG2B|CWH41|DER7|GCS1	2	2p13.1
MON1B		22879	MON1B	MON1 secretory trafficking family member B	HSRG1|SAND2|SRG1	16	16q23.1
MON2		23041	MON2	MON2 homolog, regulator of endosome-to-Golgi trafficking	-	12	12q14.1
MORC4		79710	MORC4	MORC family CW-type zinc finger 4	ZCW4|ZCWCC2|dJ75H8.2	X	Xq22.3
MORF4L1		10933	MORF4L1	mortality factor 4 like 1	Eaf3|FWP006|HsT17725|MEAF3|MORFRG15|MRG15|S863-6	15	15q24
MORF4L2		9643	MORF4L2	mortality factor 4 like 2	MORFL2|MRGX	X	Xq22
MOSPD1		56180	MOSPD1	motile sperm domain containing 1	DJ473B4	X	Xq26.3
MPG		4350	MPG	N-methylpurine DNA glycosylase	AAG|ADPG|APNG|CRA36.1|MDG|Mid1|PIG11|PIG16|anpg	16	16p13.3
MPHOSPH9		10198	MPHOSPH9	M-phase phosphoprotein 9	MPP-9|MPP9	12	12q24.31
MPP5		64398	MPP5	membrane protein, palmitoylated 5 (MAGUK p55 subfamily member 5)	PALS1	14	14q23.3
MPST		4357	MPST	mercaptopyruvate sulfurtransferase	MST|TST2|TUM1	22	22q13.1
MPV17L2		84769	MPV17L2	MPV17 mitochondrial membrane protein-like 2	FKSG24	19	19p13.11
MRC2		9902	MRC2	mannose receptor, C type 2	CD280|CLEC13E|ENDO180|UPARAP	17	17q23.2
MRI1		84245	MRI1	methylthioribose-1-phosphate isomerase 1	MRDI|MTNA|Ypr118w	19	19p13.2
MRPL1		65008	MRPL1	mitochondrial ribosomal protein L1	BM022|L1MT|MRP-L1	4	4q21.1
MRPL13		28998	MRPL13	mitochondrial ribosomal protein L13	L13|L13A|L13mt|RPL13|RPML13	8	8q22.1-q22.3
MRPL14		64928	MRPL14	mitochondrial ribosomal protein L14	L14mt|L32mt|MRP-L14|MRP-L32|MRPL32|RMPL32|RPML32	6	6p21.3
MRPL16		54948	MRPL16	mitochondrial ribosomal protein L16	L16mt|MRP-L16|PNAS-111	11	11q12.1
MRPL17		63875	MRPL17	mitochondrial ribosomal protein L17	L17mt|LIP2|MRP-L17|MRP-L26|RPL17L|RPML26	11	11p15.5-p15.4
MRPL18		29074	MRPL18	mitochondrial ribosomal protein L18	HSPC071|L18mt|MRP-L18	6	6q25.3
MRPL19		9801	MRPL19	mitochondrial ribosomal protein L19	L19mt|MRP-L15|MRP-L19|MRPL15|RLX1|RPML15	2	2p11.1-q11.2
MRPL2		51069	MRPL2	mitochondrial ribosomal protein L2	CGI-22|MRP-L14|RPML14	6	6p21.3
MRPL21		219927	MRPL21	mitochondrial ribosomal protein L21	L21mt|MRP-L21	11	11q13.3
MRPL27		51264	MRPL27	mitochondrial ribosomal protein L27	L27mt	17	17q21.3-q22
MRPL28		10573	MRPL28	mitochondrial ribosomal protein L28	MAAT1|p15	16	16p13.3
MRPL3		11222	MRPL3	mitochondrial ribosomal protein L3	COXPD9|MRL3|RPML3	3	3q21-q23
MRPL30		51263	MRPL30	mitochondrial ribosomal protein L30	L28MT|L30MT|MRP-L28|MRP-L30|MRPL28|MRPL28M|RPML28	2	2q11.2
MRPL35		51318	MRPL35	mitochondrial ribosomal protein L35	L35mt|MRP-L35	2	2p11.2
MRPL38		64978	MRPL38	mitochondrial ribosomal protein L38	HSPC262|L38MT|MRP-L3|MRP-L38|RPML3	17	17q25.3
MRPL4		51073	MRPL4	mitochondrial ribosomal protein L4	CGI-28|L4mt	19	19p13.2
MRPL42		28977	MRPL42	mitochondrial ribosomal protein L42	HSPC204|L31MT|L42MT|MRP-L31|MRP-L42|MRP-S32|MRPL31|MRPS32|PTD007|RPML31|S32MT	12	12q22
MRPL43		84545	MRPL43	mitochondrial ribosomal protein L43	L43mt|MRP-L43|bMRP36a	10	10q24.31
MRPL46		26589	MRPL46	mitochondrial ribosomal protein L46	C15orf4|LIECG2|P2ECSL	15	15q25.3
MRPL47		57129	MRPL47	mitochondrial ribosomal protein L47	CGI-204|L47mt|MRP-L47|NCM1	3	3q26.33
MRPL49		740	MRPL49	mitochondrial ribosomal protein L49	C11orf4|L49mt|MRP-L49|NOF|NOF1	11	11q13
MRPL51		51258	MRPL51	mitochondrial ribosomal protein L51	CDA09|HSPC241|MRP64|bMRP64	12	12p13.3-p13.1
MRPL52		122704	MRPL52	mitochondrial ribosomal protein L52	-	14	14q11.2
MRPL53		116540	MRPL53	mitochondrial ribosomal protein L53	L53MT	2	2p13.1
MRPL54		116541	MRPL54	mitochondrial ribosomal protein L54	L54mt|MRP-L54	19	19p13.3
MRPL55		128308	MRPL55	mitochondrial ribosomal protein L55	AAVG5835|L55nt|MRP-L55|PRO19675	1	1q42.13
MRPL57		78988	MRPL57	mitochondrial ribosomal protein L57	MRP63|bMRP63	13	13q12.11
MRPS18B		28973	MRPS18B	mitochondrial ribosomal protein S18B	C6orf14|HSPC183|HumanS18a|MRP-S18-2|MRPS18-2|PTD017|S18amt	6	6p21.3
MRPS18C		51023	MRPS18C	mitochondrial ribosomal protein S18C	CGI-134|MRP-S18-1|MRP-S18-c|MRPS18-1|S18mt-c|mrps18-c	4	4q21.23
MRPS2		51116	MRPS2	mitochondrial ribosomal protein S2	CGI-91|MRP-S2|S2mt	9	9q34
MRPS21		54460	MRPS21	mitochondrial ribosomal protein S21	MDS016|MRP-S21|RPMS21	1	1q21
MRPS24		64951	MRPS24	mitochondrial ribosomal protein S24	HSPC335|MRP-S24|S24mt|bMRP-47|bMRP47	7	7p14
MRPS25		64432	MRPS25	mitochondrial ribosomal protein S25	MRP-S25|RPMS25	3	3p25
MRPS26		64949	MRPS26	mitochondrial ribosomal protein S26	C20orf193|GI008|MRP-S13|MRP-S26|MRPS13|NY-BR-87|RPMS13|dJ534B8.3	20	20p13
MRPS28		28957	MRPS28	mitochondrial ribosomal protein S28	HSPC007|MRP-S28|MRP-S35|MRPS35	8	8q21.1-q21.2
MRPS33		51650	MRPS33	mitochondrial ribosomal protein S33	CGI-139|MRP-S33|PTD003|S33mt	7	7q34
MRPS34		65993	MRPS34	mitochondrial ribosomal protein S34	MRP-S12|MRP-S34|MRPS12	16	16p13.3
MRPS7		51081	MRPS7	mitochondrial ribosomal protein S7	MRP-S|MRP-S7|RP-S7|RPMS7|S7mt|bMRP27a	17	17q25
MRRF		92399	MRRF	mitochondrial ribosome recycling factor	MRFF|MTRRF|RRF	9	9q33.2
MRTO4		51154	MRTO4	MRT4 homolog, ribosome maturation factor	C1orf33|MRT4|dJ657E11.4	1	1p36.13
MSC		9242	MSC	musculin	ABF-1|ABF1|MYOR|bHLHa22	8	8q21
MSH2		4436	MSH2	mutS homolog 2	COCA1|FCC1|HNPCC|HNPCC1|LCFS2	2	2p21
MSI2		124540	MSI2	musashi RNA-binding protein 2	MSI2H	17	17q22
MSL1		339287	MSL1	male-specific lethal 1 homolog (Drosophila)	MSL-1|hMSL1	17	17q21.1
MSL2		55167	MSL2	male-specific lethal 2 homolog (Drosophila)	MSL-2|MSL2L1|RNF184	3	3q22.3
MSMO1		6307	MSMO1	methylsterol monooxygenase 1	DESP4|ERG25|SC4MOL	4	4q32-q34
MSRB1		51734	MSRB1	methionine sulfoxide reductase B1	HSPC270|SELR|SELX|SEPX1|SepR	16	16p13.3
MSRB3		253827	MSRB3	methionine sulfoxide reductase B3	DFNB74	12	12q14.3
MST1R		4486	MST1R	macrophage stimulating 1 receptor	CD136|CDw136|PTK8|RON	3	3p21.3
MT1E		4493	MT1E	metallothionein 1E	MT-1E|MT-IE|MT1|MTD	16	16q13
MT2A		4502	MT2A	metallothionein 2A	MT2	16	16q13
MTA1		9112	MTA1	metastasis associated 1	-	14	14q32.3
MTCH1		23787	MTCH1	mitochondrial carrier 1	CGI-64|PIG60|PSAP|SLC25A49	6	6p21.2
MTDH		92140	MTDH	metadherin	3D3|AEG-1|AEG1|LYRIC|LYRIC/3D3	8	8q22.1
MTERF3		51001	MTERF3	mitochondrial transcription termination factor 3	CGI-12|MTERFD1	8	8q22.1
MTFP1		51537	MTFP1	mitochondrial fission process 1	HSPC242|MTP18	22	22q
MTFR1		9650	MTFR1	mitochondrial fission regulator 1	CHPPR|FAM54A2	8	8q13.1
MTG1		92170	MTG1	mitochondrial ribosome-associated GTPase 1	GTP|GTPBP7	10	10q26.3
MTMR10		54893	MTMR10	myotubularin related protein 10	-	15	15q13.3
MTMR14		64419	MTMR14	myotubularin related protein 14	C3orf29	3	3p26
MTMR2		8898	MTMR2	myotubularin related protein 2	CMT4B|CMT4B1	11	11q22
MTMR6		9107	MTMR6	myotubularin related protein 6	-	13	13q12
MTRNR2L1		100462977	MTRNR2L1	MT-RNR2-like 1	HN1	17	17p11.2
MTX1		4580	MTX1	metaxin 1	MTX|MTXN	1	1q21
MUM1		84939	MUM1	melanoma associated antigen (mutated) 1	EXPAND1|HSPC211|MUM-1	19	19p13.3
MUT		4594	MUT	methylmalonyl CoA mutase	MCM	6	6p12.3
MVB12A		93343	MVB12A	multivesicular body subunit 12A	CFBP|FAM125A	19	19p13.11
MVD		4597	MVD	mevalonate (diphospho) decarboxylase	FP17780|MDDase|MPD	16	16q24.3
MVK		4598	MVK	mevalonate kinase	LRBP|MK|MVLK|POROK3	12	12q24
MVP		9961	MVP	major vault protein	LRP|VAULT1	16	16p11.2
MXD3		83463	MXD3	MAX dimerization protein 3	BHLHC13|MAD3|MYX	5	5q35.3
MXD4		10608	MXD4	MAX dimerization protein 4	MAD4|MST149|MSTP149|bHLHc12	4	4p16.3
MXRA7		439921	MXRA7	matrix-remodelling associated 7	PS1TP1|TMAP1	17	17q25.1
MYADM		91663	MYADM	myeloid-associated differentiation marker	SB135	19	19q13.42
MYBBP1A		10514	MYBBP1A	MYB binding protein (P160) 1a	P160|PAP2	17	17p13.3
MYBL1		4603	MYBL1	v-myb avian myeloblastosis viral oncogene homolog-like 1	A-MYB|AMYB	8	8q13.1
MYC		4609	MYC	v-myc avian myelocytomatosis viral oncogene homolog	MRTL|MYCC|bHLHe39|c-Myc	8	8q24.21
MYD88		4615	MYD88	myeloid differentiation primary response 88	MYD88D	3	3p22
MYDGF		56005	MYDGF	myeloid-derived growth factor	C19orf10|EUROIMAGE1875335|IL25|IL27|IL27w|R33729_1|SF20	19	19p13.3
MYEF2		50804	MYEF2	myelin expression factor 2	HsT18564|MEF-2|MST156|MSTP156|myEF-2	15	15q21.1
MYH9		4627	MYH9	myosin, heavy chain 9, non-muscle	BDPLT6|DFNA17|EPSTS|FTNS|MHA|NMHC-II-A|NMMHC-IIA|NMMHCA	22	22q13.1
MYL12A		10627	MYL12A	myosin, light chain 12A, regulatory, non-sarcomeric	HEL-S-24|MLC-2B|MLCB|MRCL3|MRLC3|MYL2B	18	18p11.31
MYL12B		103910	MYL12B	myosin, light chain 12B, regulatory	MLC-B|MRLC2	18	18p11.31
MYL6B		140465	MYL6B	myosin, light chain 6B, alkali, smooth muscle and non-muscle	MLC1SA	12	12q13.13
MYNN		55892	MYNN	myoneurin	OSZF|SBBIZ1|ZBTB31|ZNF902	3	3q26.2
MYO1B		4430	MYO1B	myosin IB	myr1	2	2q12-q34
MYO1C		4641	MYO1C	myosin IC	MMI-beta|MMIb|NMI|myr2	17	17p13.3
MYO5C		55930	MYO5C	myosin VC	-	15	15q21
MYO6		4646	MYO6	myosin VI	DFNA22|DFNB37	6	6q13
MYSM1		114803	MYSM1	Myb-like, SWIRM and MPN domains 1	2A-DUB|2ADUB	1	1p32.1
MZT1		440145	MZT1	mitotic spindle organizing protein 1	C13orf37|MOZART1	13	13q22.1
MZT2A		653784	MZT2A	mitotic spindle organizing protein 2A	FAM128A|MOZART2A	2	2q21.1
MZT2B		80097	MZT2B	mitotic spindle organizing protein 2B	FAM128B|MOZART2B	2	2q21.1
N4BP2L1		90634	N4BP2L1	NEDD4 binding protein 2-like 1	CG018	13	13q13.1
N4BP2L2		10443	N4BP2L2	NEDD4 binding protein 2-like 2	92M18.3|CG005|PFAAP5	13	13q13.1
NAA10		8260	NAA10	N(alpha)-acetyltransferase 10, NatA catalytic subunit	ARD1|ARD1A|ARD1P|DXS707|MCOPS1|NATD|TE2	X	Xq28
NAA15		80155	NAA15	N(alpha)-acetyltransferase 15, NatA auxiliary subunit	Ga19|NARG1|NAT1P|NATH|TBDN|TBDN100	4	4q31.1
NAA30		122830	NAA30	N(alpha)-acetyltransferase 30, NatC catalytic subunit	C14orf35|MAK3|Mak3p|NAT12|NAT12P	14	14q22.3
NAA38		84316	NAA38	N(alpha)-acetyltransferase 38, NatC auxiliary subunit	LSMD1|PFAAP2	17	17p13.1
NAA50		80218	NAA50	N(alpha)-acetyltransferase 50, NatE catalytic subunit	MAK3|NAT13|NAT13P|NAT5|NAT5P|SAN	3	3q13.2
NAA60		79903	NAA60	N(alpha)-acetyltransferase 60, NatF catalytic subunit	HAT4|NAT15	16	16p13.3
NABP1		64859	NABP1	nucleic acid binding protein 1	OBFC2A|SOSS-B2|SSB2	2	2q32.3
NACC1		112939	NACC1	nucleus accumbens associated 1, BEN and BTB (POZ) domain containing	BEND8|BTBD14B|BTBD30|NAC-1|NAC1	19	19p13.2
NADK		65220	NADK	NAD kinase	dJ283E3.1	1	1p36.33
NAGA		4668	NAGA	N-acetylgalactosaminidase, alpha-	D22S674|GALB	22	22q11
NAGK		55577	NAGK	N-acetylglucosamine kinase	GNK|HSA242910	2	2p13.3
NAGLU		4669	NAGLU	N-acetylglucosaminidase, alpha	MPS-IIIB|MPS3B|NAG|UFHSD	17	17q21
NAGPA		51172	NAGPA	N-acetylglucosamine-1-phosphodiester alpha-N-acetylglucosaminidase	APAA|UCE	16	16p13.3
NANS		54187	NANS	N-acetylneuraminic acid synthase	HEL-S-100|SAS	9	9p24.1-p23
NAP1L1		4673	NAP1L1	nucleosome assembly protein 1-like 1	NAP1|NAP1L|NRP	12	12q21.2
NAPEPLD		222236	NAPEPLD	N-acyl phosphatidylethanolamine phospholipase D	FMP30|NAPE-PLD	7	7q22.1
NARS		4677	NARS	asparaginyl-tRNA synthetase	ASNRS|NARS1	18	18q21.31
NAT6		24142	NAT6	N-acetyltransferase 6 (GCN5-related)	FUS-2|FUS2	3	3p21.3
NAT8L		339983	NAT8L	N-acetyltransferase 8-like (GCN5-related, putative)	CML3|NACED|NAT8-LIKE	4	4p16.3
NAT9		26151	NAT9	N-acetyltransferase 9 (GCN5-related, putative)	EBSP, hNATL	17	17q25.1
[truncated: 1,778 more rows]

## Sheet: Cellular component
Analysis: Cellular component
Dataset name: H-RPE_3h_vs_0h
Number of genes in the dataset: 3770
Number of genes in the dataset (which are available in Cellular component database) :3259
Number of genes in background: 14553
Is analysis quantitative: No
						Corrected p-values
Cellular component	No. of genes in the dataset	No. of genes in the background dataset	Percentage of genes	Fold enrichment	P-value (Hypergeometric test)	Bonferroni method	BH method	Q-value (Storey-Tibshirani method)	genes mapped (from input data set)
Plasma membrane	625	3479	19.1777	0.802229	1	1	1	1	ABCA1; ABCA3; ABCA7; ACP2; ACTB; ACTL6A; ACTN4; ADA; ADAM10; ADAM9; ADD3; ADGRA3; ADGRG1; ADGRG6; ADGRL2; ADI1; ADORA1; ADRM1; AGRN; AHCYL1; AHNAK; AKAP2; AKT1; AKT2; AKT3; ALCAM; ANP32A; ANXA1; ANXA2; ANXA3; AP1G1; AP2A1; AP2A2; AP3B1; APC; APH1A; APLP1; APOE; ARAP3; ARF1; ARF4; ARF6; ARFRP1; ARHGAP5; ARHGEF1; ARL6IP1; ARPC1B; ARVCF; ASH1L; ATP10D; ATP11B; ATP1A1; ATP1B1; ATP2B1; ATP2B4; ATP6V0C…
ER-Golgi intermediate compartment	19	30	0.583001	2.82868	1.73596e-06	0.00136099	8.5062e-05	0.000224926	ERGIC1; ERGIC2; ERGIC3; ERP44; GOLGB1; IST1; KDELR1; LMAN1; LMAN2; MAN1A1; NUCB1; P4HB; SEC22B; SEC23IP; SERPINH1; SURF4; TMED5; TMED9; YIF1A;
Integral to membrane	279	1702	8.56091	0.732023	1	1	1	1	ABCA2; ABCA3; ABCA7; ACP2; ADAM10; ADGRA3; ADGRG1; ADGRG6; ADGRL2; AGK; AGPAT5; AGTRAP; ALG12; ALG8; APH1A; ATL2; ATL3; ATP10D; ATP6V0B; ATP6V0C; ATP6V0E2; B3GAT3; B3GLCT; B4GALT7; BLCAP; BOC; C1GALT1; C1QTNF5; C4orf3; CA12; CA9; CABLES1; CACFD1; CACHD1; CADM4; CASD1; CD276; CD68; CD99; CELSR1; CELSR2; CERS6; CHPF2; CHST14; CKAP4; CKLF; CLN3; CLN5; CLN6; CLPTM1; CMTM3; CNIH1; CNIH4; CNPY2; COA3; …
Calcium- and calmodulin-dependent protein kinase complex	1	4	0.0306843	1.12472	0.637315	1	1	1	CAMK2D;
Integral to plasma membrane	113	934	3.46732	0.540297	1	1	1	1	ABCA1; ADGRG1; ADORA1; ADRM1; APH1A; ATP2B1; ATP2B4; ATP6V1A; ATP8B1; BCAP31; CAPRIN1; CAV2; CD151; CD44; CD47; CD63; CD81; CD82; CD9; CD99; CELSR1; CLPTM1; CNPY2; CNTNAP1; CXADR; DDR1; EBP; ENPP2; EPHA2; EPOR; F2RL2; FADS2; FRS2; FZD2; FZD6; GABRE; GLRB; GOLM1; GPC6; GPRC5C; HLA-B; HLA-C; HNRNPM; HPS1; HS6ST1; ICAM1; ICAM3; ITGAV; ITPR3; JTB; KTN1; LAMP1; LANCL1; LDLR; LRP1; LRP12; LY6E; MAEA; M…
Golgi aparatus	265	897	8.13133	1.31927	1.63255e-07	0.000127992	1.0666e-05	2.82037e-05	ACBD3; ACO1; ACP2; ACTB; ADAM10; ANXA4; AP1B1; AP1G1; AP1M1; AP1M2; AP1S2; AP1S3; AP3B1; AP3M1; AP3S2; APAF1; APH1A; APLP1; APPBP2; ARAP1; ARCN1; ARF1; ARF4; ARF6; ARFGAP1; ARFGEF1; ARFGEF2; ARFIP1; ARHGDIG; ARPC2; ATF6; ATF6B; ATG2A; ATP6V0C; ATP6V1E1; ATXN2; B3GALT6; B3GAT3; B4GALT3; B4GALT7; B4GAT1; BCAP31; BEST1; C1QBP; C3orf58; CAMLG; CANX; CAV2; CBX4; CCAR1; CCDC88A; CDC42EP1; CDK5; CEP57; …
cAMP-dependent protein kinase complex	2	4	0.0613685	2.2383	0.218578	1	0.713695	1	PRKACB; PRKAR1B;
Nucleus	1579	5847	48.4504	1.20592	9.89583e-28	7.75833e-25	1.10833e-25	2.93072e-25	ABCF1; ABHD11; ABI2; ABT1; ABTB2; ACACA; ACD; ACO2; ACOT7; ACSS2; ACTB; ACTL6A; ACTN4; ACTR3; ADAM10; ADAM9; ADD1; ADD3; ADGRA3; ADH5; ADI1; ADRM1; AES; AFF1; AFF4; AGBL5; AGGF1; AGTPBP1; AHCTF1; AHDC1; AHNAK; AHNAK2; AHR; AIMP2; AKAP11; AKIRIN1; AKR1C3; AKT1; AKT2; AKT3; ALDH2; ALDOA; ALG2; ALYREF; AMPD2; ANAPC15; ANAPC4; ANKIB1; ANKRD12; ANKRD17; ANKRD54; ANKS3; ANLN; ANP32A; ANXA1; ANXA11; ANX…
Perinuclear region of cytoplasm	37	119	1.13532	1.38868	0.0172933	1	0.222262	0.587718	ACTN4; AGGF1; ALG2; ANP32A; APLP1; ATXN10; ATXN2; CALCOCO2; CAV2; CLIC4; CLN5; COL4A3BP; DCTN3; ECE1; FBXL5; GALNT1; GALNT2; GNB2; HDAC6; HSP90B1; HSPA1A; INF2; ITM2C; LMNA; MAD2L1; MAP1S; MTDH; MTMR14; MYO6; NEDD4; NPC1; S100A13; S100A4; SET; TNKS2; TPD52; VAPA;
Actin cytoskeleton	36	132	1.10463	1.2181	0.108052	1	0.659608	1	ACTN4; ACTR3; AKAP2; ALDOA; ANLN; ARPC1B; ARPC2; BIN1; CALD1; CAPZA1; CAPZA2; CAPZB; CD2AP; CDC42EP1; CLIC4; DMTN; EZR; FHL2; FLNA; FLNB; INTS6; LIMA1; MVB12A; MYH9; PDLIM2; PNPLA8; RHOA; SLC9A3R1; SMTN; SPIRE1; STAG2; SVIL; TLN2; TRIOBP; TWF1; WASL;
Ribonucleoprotein complex	31	65	0.951212	2.13004	5.93379e-06	0.00465209	0.000244847	0.000647438	ACTB; ACTN4; ATXN2; DDX5; EEF2; HNRNPA1; HNRNPA2B1; HNRNPA3; HNRNPD; HNRNPL; HSPA1A; HSPA8; ILF3; NCBP1; NPM1; NUP62; PABPN1; PARP4; RPL4; RPS3; RPS3A; RPS5; RPS8; RPS9; SLBP; SSB; SYNCRIP; TEP1; TROVE2; XPO1; YBX1;
Heterogeneous nuclear ribonucleoprotein complex	7	17	0.21479	1.84027	0.0649123	1	0.484679	1	HNRNPA0; HNRNPA1; HNRNPA2B1; HNRNPD; HNRNPL; RALY; RBMX;
Nucleolus	480	1257	14.7284	1.70521	2.48572e-40	1.94881e-37	6.49602e-38	1.71772e-37	ABCF1; ABT1; ACSS2; ACTA2; ACTB; ACTL6A; ACTN4; ACTR3; AHCTF1; ALYREF; ANLN; ANXA2; AP5Z1; API5; ARID1A; ARID1B; ARID4B; ARL5A; ARPC1B; ARPC2; ARPC4; ASNA1; ASPM; ATM; ATPIF1; ATRX; AURKB; BANF1; BCLAF1; BLM; BRIX1; BZW1; BZW2; C19orf53; C1orf35; C1QBP; C7orf50; CASP3; CBX1; CBX3; CBX5; CBX8; CC2D1A; CCDC59; CCT2; CDC73; CDK1; CDK9; CDKN2AIP; CENPC; CEP57; CIR1; CLCF1; CLOCK; COPS2; CPSF7; CREBBP…
Mitochondrion	462	1259	14.1761	1.63866	9.61673e-34	7.53952e-31	1.88488e-31	4.98411e-31	AARS2; ABCB8; ABCD3; ABCE1; ABHD10; ABHD11; ACAA2; ACAD9; ACADM; ACLY; ACO2; ACOT2; ACOT7; ACSL3; ACSL4; ACTA2; ACTB; ACTN4; ADD1; AGPAT5; AGPS; AK4; AKAP10; ALDH2; ALDH4A1; ALDOA; ALDOC; ALYREF; ANXA1; AP2A1; ARAF; ATL3; ATP1A1; ATP2B1; ATP5C1; ATP5D; ATP5F1; ATP5G2; ATP5I; ATP5J2; ATP5L; ATPAF1; ATPAF2; ATPIF1; AURKA; AURKB; BAD; BAX; BBC3; BCAP31; BCAT1; BCAT2; BCKDK; BCL2L1; BDH2; BNIP3L; C1Q…
Cytosolic small ribosomal subunit	25	36	0.767106	3.1014	2.25242e-09	1.7659e-06	1.60536e-07	4.24499e-07	FAU; FTL; RPS10; RPS11; RPS12; RPS15; RPS15A; RPS17; RPS18; RPS19; RPS2; RPS20; RPS23; RPS24; RPS25; RPS26; RPS27; RPS28; RPS29; RPS3; RPS3A; RPS5; RPS8; RPS9; RPSA;
Cytosol	430	1178	13.1942	1.63003	1.00674e-30	7.89281e-28	1.57856e-28	4.17413e-28	AASDHPPT; ABI1; ABI2; ACLY; ACO1; ACOT1; ACOT7; ACSS2; ACTB; ACTG1; ACY1; ADA; ADD1; ADSL; AGPAT2; AGPAT5; AIMP2; AK5; AKT1; AKT1S1; AKT2; AKT3; ALDOA; AMD1; ANAPC11; ANAPC4; AP1B1; AP1G1; AP1M1; AP1M2; AP1S2; AP1S3; AP2A1; AP2A2; APAF1; APC; APPL1; APRT; ARCN1; ARF1; ARF6; ARFGEF2; ARFIP1; ARHGAP35; ARHGDIA; ARHGEF18; ATG9A; ATOX1; ATP6V1H; ATXN2L; AXIN1; BAD; BAG2; BANF1; BAX; BCAP31; BCAR1; BC…
Mitochondrial nucleoid	11	31	0.337527	1.58545	0.0675058	1	0.499288	1	CLPX; DHX30; DNAJA3; HADHB; LONP1; POLRMT; SHMT2; SLC25A5; TFAM; TOP1MT; TUFM;
Ribosome	75	144	2.30132	2.32591	5.65191e-15	4.43109e-12	4.92344e-13	1.30188e-12	ABCF1; BRIX1; EEF2; EIF2AK2; EIF2S1; EIF3B; EIF3I; EIF4G2; EIF6; FAU; FXR2; GCN1; HNRNPL; IARS; ILF3; MRPL3; MRPS28; NSA2; PES1; QTRT1; RPL10; RPL12; RPL13; RPL14; RPL17; RPL18; RPL19; RPL23; RPL24; RPL26; RPL26L1; RPL3; RPL32; RPL34; RPL35; RPL35A; RPL36A; RPL36AL; RPL37; RPL37A; RPL38; RPL4; RPL9; RPLP1; RPS10; RPS11; RPS12; RPS15; RPS15A; RPS17; RPS18; RPS2; RPS20; RPS23; RPS24; RPS25; RPS26; …
Membrane fraction	98	346	3.00706	1.26488	0.00532528	1	0.0994052	0.262853	ABCA1; ABCA3; ABCB8; ADRM1; ALG2; ARF6; ARFRP1; ATP1A1; ATP8B1; BAX; BCAR1; BEST1; CAV2; CD151; CD68; CHIC1; CKAP4; CLIC1; CLN3; CPD; CYTH2; CYTH3; DLG1; DNAJC4; DPAGT1; DPM1; DSC3; EBNA1BP2; ECE1; ECT2; EEA1; EMP1; ERO1A; FADS2; FIBP; FKBP2; FLOT2; FOLR3; FRS2; GABARAPL2; GALK1; GGCX; GIPC1; GOPC; HLA-B; HLA-C; HMOX1; HPS1; HPS4; INPP5K; INSIG1; ITM2C; JTB; KDELR1; KTN1; LAMP1; LRP1; MAEA; MAN1A…
Cytoplasm	1637	5684	50.2301	1.28607	3.40403e-49	2.66876e-46	1.33438e-46	3.52845e-46	AAMDC; AASDHPPT; ABCA2; ABCE1; ABCF1; ABI2; ABLIM3; ABTB2; ACACA; ACAT2; ACBD3; ACLY; ACO1; ACOT7; ACOT8; ACSS2; ACTA2; ACTB; ACTG1; ACTL6A; ACTN4; ACTR1B; ACTR3; ACY1; ADA; ADAM9; ADD1; ADD3; ADH5; ADI1; ADM; ADORA1; ADRM1; ADSL; ADSS; AFF4; AGAP1; AGBL5; AGGF1; AGL; AGTPBP1; AHCTF1; AHCY; AHCYL1; AHR; AIMP2; AK5; AKAP10; AKAP11; AKR1C3; AKR7A2; AKT1; AKT1S1; AKT2; AKT3; ALCAM; ALDH2; ALDOA; ALD…
Exosomes	658	2043	20.1902	1.43823	1.12439e-28	8.81526e-26	1.46921e-26	3.88497e-26	AASDHPPT; ABCA7; ABHD8; ABI1; ACAA2; ACAT2; ACLY; ACO1; ACOT7; ACP2; ACSL3; ACSL4; ACTA2; ACTB; ACTG1; ACTL6A; ACTN4; ACTR1B; ACTR3; ACY1; ADAM10; ADH5; ADSL; AGRN; AHCTF1; AHCY; AHCYL1; AHNAK; AKR7A2; ALCAM; ALDH2; ALDOA; ALDOC; ALYREF; ANGPTL2; ANGPTL4; ANXA1; ANXA11; ANXA2; ANXA3; ANXA4; AP1M1; AP2A1; AP2A2; APAF1; APEH; APOE; APPL1; APRT; ARF1; ARF4; ARF6; ARFIP1; ARHGAP1; ARHGAP23; ARHGDIA; …
Perinuclear region	32	131	0.981896	1.09106	0.31903	1	0.911226	1	AKT3; APH1A; APLP1; ARFGEF2; ATG9A; BAIAP2; CD151; CFL2; CHERP; CTSB; DIO2; DNM1; GGA1; HOMER3; HRAS; INPP5K; KEAP1; LLGL2; MALT1; MTX1; NDUFA13; OPTN; PKM; PTP4A1; RAVER2; S100A13; SCYL2; SEC61G; SMAD5; SNX9; SPG11; TNK2;
Midbody	7	19	0.21479	1.64666	0.1114	1	0.659608	1	ANXA11; ARL8A; ARL8B; CDK1; CLIC4; CYLD; KLHL9;
Chromatin	16	32	0.490948	2.23343	0.000555374	0.435413	0.0150142	0.0397015	AHCTF1; CBX1; CBX3; EIF3E; HMGN1; JUNB; JUND; MCM7; MEN1; NEDD4; PDS5A; RB1; SMC3; STAG2; TMPO; UPF1;
Oncostatin-M receptor complex	1	3	0.0306843	1.49838	0.532631	1	1	1	IL6ST;
Lysosome	613	1620	18.8095	1.68973	6.52017e-51	5.11182e-48	5.11182e-48	1.3517e-47	ABCA1; ABCA2; ABCA3; ABCD3; ABHD11; ABHD12; ACBD3; ACLY; ACO1; ACP2; ACSL4; ACTB; ACTG1; ACTN4; ACTR3; ADA; ADAM10; ADGRG1; AGL; AGTRAP; AHCY; AHNAK; AKR7A2; AKT1S1; ALDH3A2; ALDH4A1; ALDOC; ALG2; ANKRD13A; ANXA1; ANXA11; ANXA2; ANXA3; AP1B1; AP1G1; AP1M1; AP1M2; AP2A1; AP2A2; AP3B1; AP3M1; AP3S2; AP5B1; AP5Z1; APEH; APH1A; APMAP; APRT; ARF4; ARF6; ARHGAP1; ARHGDIA; ARL8A; ARL8B; ARPC2; ARSA; ATG…
Endoplasmic reticulum	316	1104	9.69623	1.27819	2.9087e-07	0.000228042	1.6724e-05	4.42224e-05	ABCA7; ABHD14A; ABI1; ACAT2; ACO1; AHCYL1; ALDH3A2; ALG12; ALG2; ALG8; ANP32A; APH1A; APLP1; ARFGEF2; ASPH; ATF6; ATF6B; ATL2; ATL3; ATP6AP1; ATP6V0C; ATP6V1E1; BANP; BAX; BCAP31; BCAR1; BEST1; BNIP3L; C1QBP; CAMLG; CANX; CCDC88A; CD320; CERS1; CES2; CKAP4; CLGN; CLN3; CLN5; CLN6; CLSTN1; CLTC; CNIH4; COMT; COPB1; COPE; CP; CPD; CRAT; CTSA; CTSB; CTSD; CTSH; CTSZ; CUEDC1; CYB5R3; CYP1B1; CYP51A1;…
Mitochondrial inner membrane presequence translocase complex	5	9	0.153421	2.48302	0.0313062	1	0.331677	0.877038	SLC25A6; TIMM13; TIMM17B; TIMM23; TIMM8B;
Secretory granule	6	50	0.184106	0.536642	0.980086	1	1	1	PSG1; SCAMP1; SCAMP2; SLC30A5; SNAP23; STXBP2;
Eukaryotic translation initiation factor 2B complex	2	6	0.0613685	1.49344	0.403317	1	0.921868	1	EIF2B4; EIF2S1;
Nucleosome	5	44	0.153421	0.508339	0.980799	1	1	1	H1FX; HIST1H1C; HIST1H4I; HIST2H4B; KAT6B;
Axonemal dynein complex	1	10	0.0306843	0.450562	0.920829	1	1	1	DNAL4;
Protein phosphatase type 2A complex	9	13	0.276158	3.09254	0.000410556	0.321876	0.0119213	0.0315231	PPP2CA; PPP2CB; PPP2R1A; PPP2R2A; PPP2R3A; PPP2R5A; PPP2R5C; STRN3; STRN4;
Endosome	88	303	2.70021	1.29701	0.00382803	1	0.0769532	0.203484	ACP2; AGAP1; ANXA2; AP1M1; AP3S2; APPL1; ARF1; ARF6; ATP6V0C; ATP6V1A; ATP6V1E1; CD63; CD81; CHMP3; CLCN7; CLINT1; CLIP1; CLN3; CLTC; COPB1; DCTN2; ECE1; EEA1; EHD1; EPS15; EXOC5; FCGRT; FRS2; GBA; GOLGA1; IDE; IFITM3; ITCH; KIAA0368; LAMP1; LAMTOR3; LDLR; LRP1; LRPAP1; MAL2; MARCH2; MME; NPEPPS; NRBP1; NUMB; OSTM1; PI4K2B; PKN1; RAB10; RAB11FIP2; RAB11FIP5; RAB21; RAB22A; RAB23; RAB5A; RAB5C; RH…
Holo TFIIH complex	5	11	0.153421	2.03197	0.0770864	1	0.537175	1	ERCC2; ERCC5; GTF2H3; GTF2H4; MNAT1;
Cell surface	43	205	1.31942	0.936832	0.713842	1	1	1	ABCA1; ADA; ADAM10; APMAP; ATPIF1; CD44; CD47; CD63; CD9; CLIC4; DNM1; FAM89B; FLOT2; FURIN; GDI2; GPRC5C; HMGB1; HSPA8; HSPB1; HYAL2; ITGAV; ITGB1; LEPR; MIF; P4HB; PDLIM2; PLAT; PLAUR; PPL; PVR; RC3H2; SNX9; SRPX; ST6GAL1; STX4; SULF2; TIMP1; TJP1; TMEM102; TRPC4; TSPAN4; USP14; VAMP7;
Very-low-density lipoprotein particle	2	14	0.0613685	0.640656	0.855267	1	1	1	APOE; PCYOX1;
Mitochondrial intermembrane space	3	12	0.0920528	1.11916	0.524795	1	1	1	HDAC7; NDUFS1; TIMM23;
Oligosaccharyltransferase complex	3	9	0.0920528	1.49179	0.326617	1	0.911226	1	MAGT1; OSTC; STT3B;
Extracellular	295	1825	9.05186	0.721836	1	1	1	1	ABCA3; ABCD1; ACTB; ADA; ADAMTS5; ADAMTS7; ADM; ADRM1; AGGF1; AGL; AGRN; AKAP10; ANGPTL2; ANGPTL4; ANXA2; APLP1; APOE; ARCN1; ARHGAP1; ARID4A; ARSA; ATN1; ATOX1; ATP5I; ATP5L; B3GAT3; BASP1; BCAT2; BMP1; BMP4; BRIX1; C1QTNF5; C1R; CCDC80; CCL2; CD82; CDC42; CDC42EP1; CDKN1A; CHI3L1; CKAP2; CLCF1; CLN5; COL11A1; COL18A1; COL1A1; COL4A1; COL4A3; COL4A3BP; COL4A4; COL4A5; COL5A1; COL5A2; COL6A1; COL…
Kinetochore	42	90	1.28874	2.08415	2.98642e-07	0.000234135	1.6724e-05	4.42224e-05	ACTL6A; APC; BUB1; BUB1B; CDC27; CENPC; CENPE; CLIP1; CSNK1A1; DCTN2; DSN1; DYNLT3; GTF2A1; GTF2E2; GTF2F1; GTF2H4; KIF22; KNTC1; MAD1L1; MAD2L1; NUF2; NUP107; NUP133; NUP43; RANBP2; RANGAP1; SEC13; SMARCA4; SMARCB1; SMC1A; SMC3; SPC25; SUGT1; SUMO3; TOP2A; TOP2B; TPR; TUBB; XPO1; ZW10; ZWILCH; ZWINT;
Extracellular region	52	442	1.59558	0.525439	1	1	1	1	AGGF1; ANGPTL4; ANXA1; APOE; C1R; CALM2; CALM3; CCL2; CHRDL1; CKLF; CLCF1; COL1A1; COL4A1; CP; CTSD; ERAP1; ERBB2; FAM3C; FGF2; FGF5; FLNA; FST; GNAS; HABP4; IGFBP5; INHBA; LAMA5; LAMB1; LAMB2; LAMB3; LOXL1; MFGE8; MIF; P4HB; PLA2G12A; PLAT; PLIN2; PLTP; PROS1; PSAP; PSG4; RNASET2; RNPEP; SOD1; SPARC; SPINT2; TGFB1; TGFB2; TIMP1; TLN1; TNFRSF1A; WDR1;
Golgi transport complex	3	9	0.0920528	1.49179	0.326617	1	0.911226	1	COG3; COG5; COG6;
Integrin complex	8	22	0.245474	1.6251	0.0979695	1	0.640067	1	ITGA1; ITGA3; ITGA5; ITGAV; ITGB1; ITGB4; ITGB8; MYH9;
Internal side of plasma membrane	3	8	0.0920528	1.67804	0.257906	1	0.792936	1	G6PD; GNB1L; PGM5;
Nuclear pore	21	42	0.644369	2.23327	7.85881e-05	0.0616131	0.0028006	0.0074055	AHCTF1; EIF5A; IPO4; IPO7; KPNA3; MAD1L1; MAD2L1; NDC1; NUP107; NUP133; NUP153; NUP50; NUP62; NUTF2; RANBP2; RANGAP1; SENP2; SUMO1; TNKS; TPR; XPOT;
Membrane	104	350	3.19116	1.32697	0.000771329	0.604722	0.0195072	0.0515819	ACP2; ACSL3; ADA; ADD3; ALCAM; ALDH3A2; ANXA3; APMAP; ARFGEF2; ASPH; ATL3; ATP13A2; ATP1A1; ATP2B1; ATP2B4; ATP6V0D1; ATXN2L; BCAP31; C1QBP; CACNB3; CANX; CAV2; CCDC88A; CD151; CD44; CD63; CD81; CKAP4; CLCN7; CUTA; DHCR7; DNAJC4; DNASE1L1; ERGIC1; ESYT2; FIBP; GOLT1B; GPX8; HACD3; HM13; HMOX1; ITGA3; ITGA5; ITGAV; ITGB1; ITGB1BP1; KDELR1; KTN1; LAMP1; LMAN1; LRP1; MARK2; MBOAT7; MCL1; MFGE8; MGST…
PML body	17	37	0.521632	2.05235	0.00127374	0.99861	0.0302609	0.0800177	BLM; CBX5; CREBBP; EIF3E; HIPK2; LRCH4; RARA; RB1; SIRT1; SKIL; SP100; SUMO1; TOPBP1; TOPORS; TP53; TRIM16; ZMYM2;
mRNA cap binding complex	2	5	0.0613685	1.79154	0.312347	1	0.900295	1	EIF4E2; NCBP1;
Extracellular space	51	404	1.5649	0.563807	1	1	1	1	ADAM9; ADM; ANGPTL2; ANGPTL4; APOE; CCL2; CHI3L1; COL18A1; COL1A1; CP; CTSD; CTSZ; CXCL8; DKK3; EDN2; F3; FGF2; FGF5; FKTN; FSTL3; FURIN; HDGF; HMGB1; HMOX1; HSP90AA1; HSPG2; ICAM1; IDE; IL6ST; KDSR; LAMA5; LAMB1; LGALS1; LGALS8; LIPG; LMCD1; LTBP2; MMP2; NUCB1; PSAP; PVR; PXDN; QSOX1; S100A13; SEMA3F; SLIT3; SOD1; SOD3; SULF2; TGFB1; TPT1;
Extracellular matrix	26	120	0.797791	0.96781	0.611552	1	1	1	AGRN; COL18A1; COL1A1; COL4A1; COL5A1; COL5A2; COL6A1; CTSD; F3; HSPG2; LAMA5; LAMB2; LGALS1; LMCD1; LOXL1; LTBP2; MFGE8; MME; PLAT; PXDN; PXN; QSOX1; SOD1; SOD3; TGFB1I1; TGFB2;
Receptor complex	2	11	0.0613685	0.815222	0.743412	1	1	1	ERBB2; TGFBR1;
Endoplasmic reticulum membrane	45	150	1.38079	1.33985	0.0181587	1	0.226714	0.59949	ACO1; ALG3; ASPH; ATF6; BAX; BCAP29; BCAP31; CANX; CHERP; COL4A3BP; CTDNEP1; CYP1B1; CYP51A1; DHCR24; DHCR7; DIO2; DPM1; ERP44; FDFT1; HMGCR; HSD17B7; HSP90B1; INSIG1; KDSR; KTN1; LMAN1; MIA3; MSMO1; NSDHL; ORMDL1; OSBPL3; PEX16; PIGF; PIGG; PLP2; PORCN; RETSAT; SHC1; SLC27A5; SQLE; SREBF1; TAPBP; TM7SF2; TMX1; VAPA;
Ubiquitin ligase complex	12	43	0.368211	1.24693	0.241074	1	0.762104	1	BARD1; BMI1; CAND1; DCUN1D1; FBXL4; FBXL5; FBXO9; FBXW4; RNF40; SUGT1; UBE4A; UBE4B;
Nucleoplasm	158	449	4.84811	1.57143	2.39882e-10	1.88068e-07	1.88068e-08	4.973e-08	ACD; AKT1; ANAPC11; ANAPC4; ANXA11; ATF6; ATM; CALM2; CALM3; CAMK2B; CAMK2D; CASP3; CBX1; CCND1; CCNE2; CD2BP2; CDC25B; CDC25C; CDC26; CDC27; CDK1; CDK9; CDKN1A; CDKN2AIP; CDT1; CREB1; CSNK1A1; DUSP3; DUSP4; DUSP6; EIF3E; ERCC1; ERCC2; ERCC4; ERCC5; EXOSC9; FANCI; FMR1; FRA10AC1; FYTTD1; FZR1; G2E3; GEMIN5; GTF2A1; GTF2E2; GTF2F1; GTF2H3; GTF2H4; HDAC10; HIST1H4I; HIST2H4B; HMGB1; HNRNPA1; HNRNPL…
NuA4 histone acetyltransferase complex	7	14	0.21479	2.23433	0.021455	1	0.25878	0.684282	ACTB; ACTL6A; DMAP1; EP400; KAT5; MORF4L1; RUVBL1;
FHF complex	1	5	0.0306843	0.900224	0.718557	1	1	1	HOOK3;
Dendrite	3	27	0.0920528	0.497633	0.959659	1	1	1	APOE; ATXN10; SACS;
Nuclear speck	13	31	0.398895	1.87345	0.0117061	1	0.169956	0.449407	ATPAF2; CD2BP2; CXXC1; DGKQ; FYTTD1; HSPA1A; PRPF19; PRPF31; RBM25; SLU7; THAP7; TOPORS; WBP4;
F-actin capping protein complex	4	6	0.122737	2.97946	0.0254424	1	0.289084	0.764414	ADD1; CAPZA1; CAPZA2; CAPZB;
Centrosome	268	656	8.22338	1.82435	1.5857e-27	1.24319e-24	1.55399e-25	4.10915e-25	ABCE1; ACLY; ACSL3; ACTB; ACTG1; AKAP11; ALDOA; ALYREF; ANXA2; APC; ARHGAP1; ARL8B; ASCC3; ATP5L; AURKA; AURKB; C1QBP; C2CD3; CALM2; CALM3; CAPZA1; CARHSP1; CCDC14; CCDC85B; CCP110; CCSAP; CCT2; CDC25B; CDC27; CDK1; CDK6; CENPE; CENPJ; CEP131; CEP192; CEP295; CEP350; CEP57; CEP70; CEP78; CEP95; CETN2; CHCHD3; CLIC1; CLIC4; CLTC; CSNK1A1; CSNK1D; CSNK1E; CSNK2B; DAB2IP; DAZAP1; DCTN2; DCTN3; DDX17…
Low-density lipoprotein particle	1	6	0.0306843	0.750437	0.781605	1	1	1	APOE;
Soluble fraction	34	180	1.04326	0.843679	0.891465	1	1	1	ABI1; ADM; ANXA2; ASNA1; CALCOCO2; CCS; CLIC1; CLIC4; COMT; EPHX2; FARSB; FMR1; GCLM; GIPC1; HMGCS1; HPS1; IARS; IDE; IPO7; MEN1; NARS; PCYT1A; PPP1R11; PPP2CA; PPP2R1A; PXN; RANGAP1; RARS; SCP2; SOD3; SPHK1; SPINT2; ST6GALNAC4; WARS;
Brush border membrane	1	7	0.0306843	0.643384	0.830533	1	1	1	SLC22A5;
Nuclear envelope	27	71	0.828475	1.69853	0.00206508	1	0.0476183	0.125915	ANXA11; ATF6; BNIP2; BNIP3L; CBX5; CLIC1; CTDNEP1; FAM156B; LBR; LMNA; LMNB1; NPC1; NRM; NUP107; NUP133; NUP155; NUP43; NUP62; SEC13; SIRT1; SREBF1; SUN2; TMPO; TNKS2; TPR; TREX1; XPO1;
Integral to Golgi membrane	4	19	0.122737	0.941953	0.644095	1	1	1	B4GAT1; GALNT2; QSOX1; SGMS2;
Plus-end kinesin complex	1	2	0.0306843	2.24384	0.397743	1	0.921868	1	KIF15;
Focal adhesion	13	45	0.398895	1.29073	0.190414	1	0.713695	1	FHL2; ITGA5; ITGB1; LIMA1; LPP; MLF2; PARVA; PDLIM2; PGM5; PXN; SDC1; TLN1; ZYX;
Cytoskeleton	118	427	3.62074	1.23409	0.00576225	1	0.102841	0.271938	ACTB; ACTG1; ACTN4; ACTR3; ACTR6; ADD1; AHNAK; ANXA2; APOE; ARHGAP1; ARHGDIA; ARL8B; ARPC2; ARPC4; ATP6V0D1; AURKB; BASP1; CALD1; CAPZA1; CAPZA2; CAPZB; CCDC88A; CCNE2; CHCHD3; CKAP2; CKAP4; CNN2; CNTNAP1; CORO1B; CSNK1A1; CSNK1D; CYB5R3; DAAM1; DGKQ; DNM1; DOK7; DSG2; EIF6; ENKD1; FHL2; FLG; FLNA; FLNB; FLOT2; GAS2L1; GFM2; GNAI2; GPX1; HINT1; HLA-B; HNRNPL; HSPB1; IMMT; INF2; ITGB1; JUP; KEAP1;…
Cul4B-RING ubiquitin ligase complex	2	4	0.0613685	2.2383	0.218578	1	0.713695	1	CUL4B; DTL;
Apical plasma membrane	4	42	0.122737	0.426245	0.991506	1	1	1	ATP8B1; SLC22A5; SLC30A5; TCIRG1;
Cul3-RING ubiquitin ligase complex	1	9	0.0306843	0.500569	0.897965	1	1	1	KLHL9;
Intracellular	52	151	1.59558	1.53797	0.000455668	0.357244	0.0127587	0.0337373	ABI1; AKR1C3; ANAPC15; ARVCF; ASCC3; ATF6B; C6orf62; CAV2; CCND1; CDC25B; CETN2; CHMP2B; CLIC4; CNOT8; CTSB; DDIT4; EDF1; EEF1G; GABARAPL1; GABARAPL2; GLMN; GSPT1; HSPA8; HSPB8; LGALS1; MOB3A; MTCH1; NAA10; NUDT4; PNP; PNPLA8; POLI; PRKCSH; PRKD2; RAB18; RAB4B; RAP1B; ROGDI; SAT1; SMAD5; SMG9; SNX6; STMN1; TELO2; TGFB1I1; TGM2; TIGAR; TMEM102; TNIP1; UBL3; VARS; VPS13A;
Cell-cell junction	12	38	0.368211	1.41095	0.123776	1	0.659608	1	CLIC4; CNN2; DLG1; DSC3; DSG2; ITGA5; JUP; PCDH1; PKP4; PNN; SCRIB; TRPC4;
Trans-Golgi network	10	31	0.306843	1.44145	0.136029	1	0.683633	1	ATXN2; CHST2; CLN3; FURIN; GCC2; GOLGA4; KIAA0368; OPTN; RAB11A; SCAMP1;
Mitochondrial small ribosomal subunit	9	17	0.276158	2.36531	0.00577169	1	0.102841	0.271938	MRPL42; MRPS18B; MRPS18C; MRPS21; MRPS24; MRPS25; MRPS26; MRPS28; MRPS33;
Platelet alpha granule lumen	3	35	0.0920528	0.383921	0.991563	1	1	1	SPARC; TGFB1; TGFB2;
Mediator complex	5	23	0.153421	0.972273	0.610824	1	1	1	MED13; MED16; MED20; MED29; THRAP3;
Voltage-gated calcium channel complex	1	20	0.0306843	0.225394	0.993744	1	1	1	CACNB3;
Microtubule	49	129	1.50353	1.6964	4.27497e-05	0.0335158	0.00159599	0.0042202	ARFGEF2; ASPM; BARD1; CCT2; CDK1; CENPE; CEP57; CKAP2; CLIP1; CLTC; CSNK1A1; DLGAP5; DNM1; EML4; GAS2L1; HDAC6; HSP90AA1; HSP90AB1; HSPB1; KATNB1; KIF11; KIF22; KIF2A; KIF4A; KIF5B; KIFC1; KIFC3; KTN1; MAP1S; MAP3K11; MARK4; NME2; NUMA1; NUP107; NUP133; PPP1CA; PPP1CB; PPP1CC; PPP2R1A; PTP4A1; RANGAP1; SUMO1; TAOK2; TBCC; TBCD; TCP1; TGFB1I1; TPX2; TUBB4A;
Ruffle	16	24	0.490948	2.9776	4.36873e-06	0.00342509	0.000190283	0.000503156	ARF6; BCAR1; CD2AP; CDK6; EZR; INPP5K; ITGA5; ITGB1; ITGB1BP1; MTMR14; MYH9; MYO6; NME1-NME2; NME2; PODXL; S100A11;
Cilium	1	10	0.0306843	0.450562	0.920829	1	1	1	RPGRIP1L;
Insoluble fraction	3	13	0.0920528	1.03313	0.583556	1	1	1	MDM2; RARA; TP53;
Caveola	5	24	0.153421	0.931779	0.651206	1	1	1	CAV2; CLN3; HDAC6; IRS1; SCARB1;
Cortical cytoskeleton	2	7	0.0613685	1.2804	0.48804	1	1	1	EZR; TRPC4;
Cytoplasmic membrane-bounded vesicle	9	19	0.276158	2.11646	0.0141696	1	0.191534	0.506466	ARHGDIG; FLG; GIPC1; HPS1; KIAA0368; MYO6; PALM; TAOK2; USP14;
Peroxisomal membrane	7	13	0.21479	2.40607	0.013255	1	0.18557	0.490694	ABCD1; PEX1; PEX14; PEX16; PEX19; PNPLA8; SLC27A2;
Endosome membrane	7	27	0.21479	1.15894	0.401269	1	0.921868	1	APPL1; CD63; IRF3; IRF7; LDLR; TAB1; TAB3;
Integrator complex	2	13	0.0613685	0.6899	0.82415	1	1	1	INTS5; INTS6;
Stress fiber	8	16	0.245474	2.23413	0.0140632	1	0.191534	0.506466	CNN2; FERMT2; LIMA1; MYH9; MYO1C; PGM5; SEPT7; ZYX;
Vacuolar proton-transporting V-type ATPase complex	1	6	0.0306843	0.750437	0.781605	1	1	1	ATP6V0D1;
Condensed nuclear chromosome, centromeric region	2	3	0.0613685	2.98192	0.127967	1	0.659608	1	AURKB; CENPC;
Nuclear matrix	18	37	0.552317	2.17301	0.00039042	0.306089	0.0117727	0.0311299	BLM; CGGBP1; CLIC4; EIF6; HNRNPM; MAEA; MEN1; NONO; OGG1; PRPF40A; RARA; SFPQ; SMARCAD1; SMC3; SP3; TEP1; TP53; ZNF638;
Proteinaceous extracellular matrix	6	70	0.184106	0.383338	0.999384	1	1	1	ADAMTS5; CHI3L1; ECM1; FBLN2; LTBP2; SPARC;
Cytoplasmic microtubule	1	8	0.0306843	0.563062	0.868501	1	1	1	CYLD;
Cytoplasmic vesicle membrane	2	5	0.0613685	1.79154	0.312347	1	0.900295	1	APPBP2; GIPC1;
Sarcoplasmic reticulum membrane	2	6	0.0613685	1.49344	0.403317	1	0.921868	1	TMEM38A; TMEM38B;
Centriolar satellite	2	8	0.0613685	1.12055	0.564751	1	1	1	EXOC7; PCM1;
Nuclear outer membrane	1	7	0.0306843	0.643384	0.830533	1	1	1	DHCR7;
Protein complex	22	65	0.675054	1.51184	0.0227439	1	0.27017	0.714399	ACTN4; BCL3; BTBD1; DZIP1; HIGD1A; MAGED1; MALT1; MDM2; MEN1; MYH9; NAT9; PLEKHA2; PPP1CC; PRKAR1A; SET; SOD1; SSX2IP; TCF3; TOP2A; TP53; TRMT112; WIPI2;
Histone methyltransferase complex	2	11	0.0613685	0.815222	0.743412	1	1	1	CXXC1; MEN1;
Apical part of cell	2	13	0.0613685	0.6899	0.82415	1	1	1	CLIC4; EZR;
Microvillus	3	11	0.0920528	1.22081	0.461699	1	1	1	CLIC4; EZR; MYO1C;
U5 snRNP	2	6	0.0613685	1.49344	0.403317	1	0.921868	1	CD2BP2; PRPF6;
Eukaryotic translation initiation factor 3 complex	7	15	0.21479	2.08547	0.0325953	1	0.335904	0.888217	EIF3B; EIF3CL; EIF3E; EIF3G; EIF3I; EIF3J; EIF3L;
Spindle	16	30	0.490948	2.38228	0.000213546	0.16742	0.00669681	0.0177081	ANXA11; AURKA; CBX1; CBX3; CDC27; CLTC; ERCC2; FAM96B; KIF11; MAD1L1; MAEA; MZT1; MZT2B; NUMA1; TERF1; TTK;
Mitochondrial respiratory chain complex I	26	46	0.797791	2.52438	5.38964e-07	0.000422548	2.81699e-05	7.44884e-05	NDUFA1; NDUFA10; NDUFA11; NDUFA13; NDUFA2; NDUFA3; NDUFA4; NDUFA5; NDUFA6; NDUFA7; NDUFA9; NDUFAB1; NDUFB11; NDUFB2; NDUFB3; NDUFB4; NDUFB5; NDUFB6; NDUFB7; NDUFB8; NDUFC2; NDUFS1; NDUFS6; NDUFS7; NDUFS8; NDUFV1;
Transcription factor complex	9	43	0.276158	0.935454	0.649665	1	1	1	CLOCK; HIF1A; IVNS1ABP; MED23; MED27; NAA15; NCOA6; PMF1; TCF3;
Serine C-palmitoyltransferase complex	2	5	0.0613685	1.79154	0.312347	1	0.900295	1	SPTLC3; SPTSSA;
HAUS complex	3	8	0.0920528	1.67804	0.257906	1	0.792936	1	HAUS2; HAUS5; HAUS6;
Filopodium	5	10	0.153421	2.23497	0.0512649	1	0.394036	1	ABI1; ABI2; CDC42; EZR; PODXL;
Nuclear membrane	29	78	0.889844	1.6606	0.00215109	1	0.0481844	0.127412	AHCTF1; CANX; CDC73; CTSB; LBR; LEMD2; MGST1; MRPL19; MTDH; MYO6; NDC1; NUP153; NUP155; NUP43; NUP62; NUPL2; RARA; SCARA3; SCD; SEC13; SREBF1; SUN2; TAGLN2; THAP7; TMEM38A; TMEM38B; TMPO; TNKS; TPR;
Transcription elongation factor complex	3	11	0.0920528	1.22081	0.461699	1	1	1	CDK9; ELL2; ELP2;
Myosin complex	1	10	0.0306843	0.450562	0.920829	1	1	1	MYL6B;
Late endosome	12	40	0.368211	1.34042	0.166168	1	0.713695	1	CD151; CHID1; CSK; KIAA0368; LAMP1; PRKCZ; RAB24; SNAP23; SPPL2B; TMEM9; TSG101; VPS16;
Proteasome complex	15	34	0.460264	1.97079	0.0039421	1	0.0772651	0.204309	ADRM1; DNAJB2; KIAA0368; PSMA1; PSMA2; PSMA4; PSMA5; PSMB4; PSMB7; PSMB8; PSMC1; PSMC2; PSMC5; PSMD14; UBXN1;
AP-type membrane coat adaptor complex	2	5	0.0613685	1.79154	0.312347	1	0.900295	1	AP1G1; AP1S2;
Cell cortex	3	20	0.0920528	0.671717	0.858319	1	1	1	ARF6; GIPC1; NEDD4;
Early endosome membrane	1	7	0.0306843	0.643384	0.830533	1	1	1	ZFYVE16;
Chylomicron	1	8	0.0306843	0.563062	0.868501	1	1	1	APOE;
Spindle pole	11	24	0.337527	2.04768	0.00926511	1	0.15133	0.400156	CALM2; CALM3; KATNB1; KIF11; KIF2A; KNTC1; NUMA1; SMC3; SPDL1; TPX2; ZW10;
Histone deacetylase complex	8	21	0.245474	1.70245	0.0768465	1	0.537175	1	CIR1; HDAC10; HDAC11; HDAC5; HDAC6; SAP18; SAP30; TBL1XR1;
Cul4A-RING ubiquitin ligase complex	2	7	0.0613685	1.2804	0.48804	1	1	1	CRBN; DTL;
Ruffle membrane	3	11	0.0920528	1.22081	0.461699	1	1	1	ITGA5; ITGB1; RPS3;
Mitochondrial outer membrane	9	29	0.276158	1.3869	0.183067	1	0.713695	1	BAD; BAX; BCL2L1; DNM1L; MCL1; OPA1; RAB11FIP5; TOMM34; TSPO;
Mitochondrial ribosome	4	13	0.122737	1.37637	0.328925	1	0.911226	1	MRPL18; MRPL28; MRPL35; MRPL43;
Synaptic vesicle	3	24	0.0920528	0.559811	0.929765	1	1	1	CLN3; CSNK1A1; SCAMP1;
Microsome	47	156	1.44216	1.34557	0.0148346	1	0.197124	0.521247	ACSL4; ADRM1; ALDH3A2; APPL1; ATM; CES2; COMT; CPT1C; CTSH; DNAJA2; DPAGT1; EBPL; ERO1A; FIBP; HMGCR; HMOX1; HSP90B1; HSPA13; ILK; INPP5E; LCLAT1; MARCH2; MGST1; NQO1; PI4K2B; PIGS; PNPLA6; PRKCI; PRKCZ; PYCR1; RAB11FIP5; RETSAT; SCP2; SEC61G; SH3GLB1; SLC27A2; SPCS2; SQLE; SREBF1; SSR1; SSR2; SSR3; SSR4; TAPBP; TMX1; TNKS; TNKS2;
Lamellipodium	8	23	0.245474	1.55447	0.122019	1	0.659608	1	ABI1; ABI2; CCDC88A; ITGB1BP1; NME1-NME2; NME2; PODXL; PXN;
Microtubule cytoskeleton	19	47	0.583001	1.80576	0.00415381	1	0.0794289	0.210031	AKT1; CDC42; CEP57; CKAP2; CLIC4; CLIP1; ENKD1; LYST; MAPK1; MAPK3; MAPRE2; MARK4; NDRG1; PPP2CA; PPP2R1A; RBM39; SPTAN1; TBCB; TPX2;
Intracellular membrane-bounded organelle	39	127	1.19669	1.37153	0.0182181	1	0.226714	0.59949	ACSS2; ANGPTL4; ARHGAP1; ARID1B; BNIP2; CCDC80; CDK9; CTSH; ECI2; ELK3; EPS15; G2E3; G6PD; GRN; MEF2D; MMP2; MNAT1; MVP; NACC1; NCOA6; NUFIP2; NUP62; PICALM; PITPNA; PITPNB; PITPNM2; POLI; PPP2R5E; PSAP; RRAGA; SCAMP2; SLC2A8; SLC9A3R1; STX7; TAOK1; THRAP3; TLN1; TRIM33; ZMYND11;
Cell junction	10	38	0.306843	1.17599	0.338808	1	0.921868	1	CDC42; CSNK1E; DLG1; DSG2; F2RL2; JUP; LLGL1; PRKCZ; SCRIB; TJP1;
Cis-Golgi network	5	9	0.153421	2.48302	0.0313062	1	0.331677	0.877038	DNM1L; FKTN; HOOK3; SCFD1; TRAPPC8;
Lysosomal membrane	3	14	0.0920528	0.959391	0.63745	1	1	1	ABCA2; CD63; CLN5;
Beta-catenin destruction complex	3	6	0.0920528	2.23645	0.130407	1	0.659608	1	APC; AXIN1; SIAH1;
Mitochondrial matrix	22	79	0.675054	1.24396	0.151445	1	0.713695	1	ALDH4A1; ATP5C1; ATP5D; ATP5F1; BDH1; CS; DNAJA3; ETFB; HADH; HADHB; HAGH; HARS2; IARS2; LONP1; NDUFA9; NR3C1; PPA2; QARS; SHMT2; SOD1; TFAM; TST;
HOPS complex	3	12	0.0920528	1.11916	0.524795	1	1	1	HOOK3; VPS16; VPS18;
Membrane raft	7	36	0.21479	0.869285	0.726096	1	1	1	ABCA1; CARD11; CAV2; CLN3; FURIN; STX12; TNFRSF1A;
Mitochondrial alpha-ketoglutarate dehydrogenase complex	1	4	0.0306843	1.12472	0.637315	1	1	1	BCKDK;
Condensed chromosome	4	10	0.122737	1.78886	0.166633	1	0.713695	1	HMGB1; LIG4; SMARCA5; SMC2;
Collagen type V	2	3	0.0613685	2.98192	0.127967	1	0.659608	1	COL5A1; COL5A2;
Plasma membrane enriched fraction	2	4	0.0613685	2.2383	0.218578	1	0.713695	1	SNAP23; STX4;
Centriole	5	22	0.153421	1.01645	0.567838	1	1	1	CCP110; CENPJ; CETN2; PLK4; TOP2A;
Autophagic vacuole	1	6	0.0306843	0.750437	0.781605	1	1	1	GABARAPL1;
Axon	3	27	0.0920528	0.497633	0.959659	1	1	1	DOCK7; NEFH; SACS;
COPI vesicle coat	1	6	0.0306843	0.750437	0.781605	1	1	1	COPZ1;
Peroxisome	42	111	1.28874	1.68989	0.000161389	0.126529	0.00550128	0.0145468	ABCD1; ABCD3; ACOT2; ACOT8; ACSL3; AGPS; AKAP11; ATM; CPT1C; CRAT; DDX3X; DECR1; DECR2; DHCR7; DHRS4; ECI2; EPHX2; FDPS; HMGCR; IDE; IDH1; IDI1; MVD; MVK; NBR1; NUDT12; PAQR7; PEX1; PEX14; PEX16; PEX19; PEX2; PEX3; PHLDA1; PNPLA8; PRDX5; SCP2; SLC25A17; SLC27A2; SMOX; SOD1; TRIM37;
Muscle thin filament tropomyosin	1	4	0.0306843	1.12472	0.637315	1	1	1	TPM2;
Cilium axoneme	2	5	0.0613685	1.79154	0.312347	1	0.900295	1	INPP5E; RPGRIP1L;
Integral to nuclear inner membrane	1	3	0.0306843	1.49838	0.532631	1	1	1	LBR;
Endoplasmic reticulum lumen	10	24	0.306843	1.8617	0.027094	1	0.299179	0.791105	CLN6; ERAP1; ERAP2; ERLEC1; ERP44; FKBP2; HSP90B1; OS9; PPIB; PTGIS;
Intercalated disc	1	2	0.0306843	2.24384	0.397743	1	0.921868	1	PGM5;
MLL1 complex	8	27	0.245474	1.32427	0.243644	1	0.767137	1	C17orf49; HCFC1; MGA; PELP1; PRPF31; RUVBL1; TAF9; TEX10;
THO complex part of transcription export complex	2	5	0.0613685	1.79154	0.312347	1	0.900295	1	THOC2; THOC6;
Pseudopodium	1	5	0.0306843	0.900224	0.718557	1	1	1	ACTN4;
Golgi membrane	19	55	0.583001	1.54315	0.0265359	1	0.297202	0.785879	ACO1; ARF1; ARFGAP1; ARFGEF2; ARFIP1; B3GAT3; B4GALT2; CLN3; GGA1; GOLGA2; GOLGB1; LMAN1; MAN2A2; PAK4; SLC30A6; STX10; TAPBP; USO1; VAPA;
BRCA1-A complex	1	7	0.0306843	0.643384	0.830533	1	1	1	BARD1;
Endocytic vesicle	2	16	0.0613685	0.560624	0.90289	1	1	1	ABCA1; DNM1;
Voltage-gated potassium channel complex	1	42	0.0306843	0.107358	0.999977	1	1	1	KCNN4;
STAGA complex	1	12	0.0306843	0.375531	0.952338	1	1	1	TAF9;
Brush border	2	12	0.0613685	0.747343	0.787136	1	1	1	CLIC1; TCIRG1;
Polysome	4	7	0.122737	2.55443	0.0489363	1	0.393076	1	ATXN2; EIF2S1; FXR1; PSMA1;
Coated pit	4	13	0.122737	1.37637	0.328925	1	0.911226	1	EPS15; HIP1R; LDLR; PICALM;
Recycling endosome	3	10	0.0920528	1.34276	0.395182	1	0.921868	1	RAP2A; VAMP3; VPS16;
External side of plasma membrane	6	35	0.184106	0.766566	0.827974	1	1	1	ADA; ATP6V0B; CD276; ECE1; LDLR; TMEM123;
Eukaryotic translation initiation factor 4F complex	3	9	0.0920528	1.49179	0.326617	1	0.911226	1	EIF4G1; EIF4G2; EIF4H;
Mitochondrial permeability transition pore complex	1	1	0.0306843	4.46547	0.22394	1	0.713695	1	BAX;
Pre-autophagosomal structure	1	2	0.0306843	2.24384	0.397743	1	0.921868	1	ATG101;
Calcineurin complex	1	2	0.0306843	2.24384	0.397743	1	0.921868	1	PPP3R1;
Vesicle membrane	1	4	0.0306843	1.12472	0.637315	1	1	1	APPL1;
Spliceosomal complex	20	46	0.613685	1.94206	0.00115745	0.907441	0.0283575	0.0749846	BCAS2; CWC22; DDX39B; HNRNPA1; HNRNPA2B1; HNRNPM; IVNS1ABP; PRPF6; SF3A2; SF3B2; SLU7; SMNDC1; SNRNP70; SNRPA; SNRPB; SNRPD3; SNRPF; SNRPG; U2AF2; WDR83;
Lateral plasma membrane	3	8	0.0920528	1.67804	0.257906	1	0.792936	1	APC; AXIN1; MYO1C;
Clathrin-coated vesicle	7	19	0.21479	1.64666	0.1114	1	0.659608	1	AP1G1; CLTC; HIP1R; PICALM; SCYL2; SNX9; VAMP3;
Cell-cell adherens junction	6	13	0.184106	2.06283	0.0499068	1	0.393076	1	APC; JUP; PGM5; SCRIB; TJP1; ZYX;
Kinetochore microtubule	2	5	0.0613685	1.79154	0.312347	1	0.900295	1	KNTC1; ZW10;
High-density lipoprotein particle	1	11	0.0306843	0.409639	0.938571	1	1	1	APOE;
Endomembrane system	1	5	0.0306843	0.900224	0.718557	1	1	1	NRBP1;
Basolateral plasma membrane	7	40	0.21479	0.782378	0.823681	1	1	1	BEST1; DLG1; ERBB2; ERBB4; STX4; TJP1; TRPC4;
Integral to endoplasmic reticulum membrane	6	31	0.184106	0.865446	0.724254	1	1	1	BSCL2; CLN3; DPAGT1; RRBP1; RTN2; WFS1;
Uropod	1	1	0.0306843	4.46547	0.22394	1	0.713695	1	MYH9;
Granular component	1	1	0.0306843	4.46547	0.22394	1	0.713695	1	CDKN2AIP;
BRCA1-BARD1 complex	1	2	0.0306843	2.24384	0.397743	1	0.921868	1	BARD1;
Transcriptional repressor complex	7	17	0.21479	1.84027	0.0649123	1	0.484679	1	ARID4A; GPS2; HMGB1; JAZF1; NCOR2; RLIM; TBL1XR1;
Early endosome	19	69	0.583001	1.23009	0.187105	1	0.713695	1	CD151; CLN3; CSK; ECE1; EEA1; FADD; KIAA0368; LDLR; LEPR; RAB22A; RAB5A; RABGAP1L; RPS6KC1; SNX3; TSG101; USP8; VPS16; WDFY1; ZFYVE16;
Mitochondrial inner membrane	19	58	0.583001	1.46334	0.0452304	1	0.393076	1	ATP5F1; ATP5I; ATP5J2; ATP5L; IMMT; NDUFAF3; NDUFV1; PHB; SDHA; SDHD; SLC25A1; SLC25A10; SLC25A11; SLC25A16; SLC25A22; SLC25A3; SLC25A4; SLC25A5; SLC25A6;
SNARE complex	1	9	0.0306843	0.500569	0.897965	1	1	1	STXBP2;
6-phosphofructokinase complex	2	3	0.0613685	2.98192	0.127967	1	0.659608	1	PFKL; PFKP;
Cohesin loading complex	1	2	0.0306843	2.24384	0.397743	1	0.921868	1	NIPBL;
Intermediate-density lipoprotein particle	1	4	0.0306843	1.12472	0.637315	1	1	1	APOE;
Hemoglobin complex	1	10	0.0306843	0.450562	0.920829	1	1	1	CYB5R3;
U7 snRNP	5	7	0.153421	3.19144	0.00782198	1	0.133314	0.352516	LSM10; SNRPB; SNRPD3; SNRPF; SNRPG;
Unconventional myosin complex	3	7	0.0920528	1.91741	0.19151	1	0.713695	1	MYL6B; MYO1C; MYO6;
Transcription factor TFIID complex	3	17	0.0920528	0.790186	0.768687	1	1	1	EDF1; TAF9; TP53;
Signal recognition particle, endoplasmic reticulum targeting	4	6	0.122737	2.97946	0.0254424	1	0.289084	0.764414	SRP19; SRP54; SRP68; SRP9;
SUN-KASH complex	1	5	0.0306843	0.900224	0.718557	1	1	1	SUN2;
Gamma-tubulin ring complex	2	6	0.0613685	1.49344	0.403317	1	0.921868	1	MZT1; MZT2B;
Heterotrimeric G-protein complex	2	11	0.0613685	0.815222	0.743412	1	1	1	GNAI1; GNAS;
Basal plasma membrane	1	8	0.0306843	0.563062	0.868501	1	1	1	MYO1C;
Histone acetyltransferase complex	4	5	0.122737	3.57416	0.0103093	1	0.15848	0.419063	ING4; JADE1; JADE2; KAT7;
Spindle microtubule	11	24	0.337527	2.04768	0.00926511	1	0.15133	0.400156	AURKA; CALM2; CALM3; CDC27; CDK1; KIF11; KIF2A; KIF4A; NUMA1; PARP4; TBL1XR1;
Cytoplasmic vesicle	38	160	1.166	1.06076	0.369324	1	0.921868	1	AP1S3; APPBP2; BLOC1S6; CCDC88A; DEDD2; DNAJC5; DNM1; DPP7; DVL1; EPS15; HIP1R; KIAA0368; KIF3C; NOSIP; NUMB; PGK1; PHLDB2; RAB1B; RAB29; RAB6A; RAB8B; RIN3; SCAMP4; SEC23A; SEL1L; SLC30A6; SLC30A7; SLC39A3; SNAP23; SOD1; STXBP3; STXBP5; SYT11; TAOK2; UQCC1; VAT1; WDR7; ZDHHC8;
Nuclear inner membrane	2	10	0.0613685	0.896663	0.692192	1	1	1	ATP11B; CBX3;
Phagocytic vesicle membrane	1	3	0.0306843	1.49838	0.532631	1	1	1	ANXA3;
SCF ubiquitin ligase complex	2	15	0.0613685	0.597974	0.88127	1	1	1	FBXL5; FBXO17;
ESC/E(Z) complex	3	9	0.0920528	1.49179	0.326617	1	0.911226	1	RBBP4; RBBP7; SUZ12;
Lysosomal lumen	1	1	0.0306843	4.46547	0.22394	1	0.713695	1	PSAP;
Cytosolic large ribosomal subunit	21	36	0.644369	2.60537	3.35472e-06	0.0026301	0.000154712	0.000409098	FXR2; RPL10; RPL14; RPL18; RPL18A; RPL19; RPL23A; RPL24; RPL26; RPL29; RPL3; RPL30; RPL34; RPL35; RPL37; RPL38; RPL39L; RPL4; RPL41; RPL8; RPLP1;
Transport vesicle	2	21	0.0613685	0.427206	0.965688	1	1	1	CAV2; YIPF2;
Sin3 complex	3	7	0.0920528	1.91741	0.19151	1	0.713695	1	CSNK2A1; MORF4L1; RBBP4;
Pore complex	1	3	0.0306843	1.49838	0.532631	1	1	1	NUP62;
Golgi lumen	3	11	0.0920528	1.22081	0.461699	1	1	1	FURIN; HS3ST1; TGFB1;
Stored secretory granule	2	19	0.0613685	0.472151	0.947655	1	1	1	CYBA; SLC30A5;
Interleukin-1 receptor complex	2	3	0.0613685	2.98192	0.127967	1	0.659608	1	IRAK1; TOLLIP;
Cyclin-dependent protein kinase holoenzyme complex	3	7	0.0920528	1.91741	0.19151	1	0.713695	1	CCND1; CDK6; CDKN1A;
Platelet alpha granule membrane	1	11	0.0306843	0.409639	0.938571	1	1	1	CD9;
Muscle myosin complex	1	15	0.0306843	0.300475	0.97774	1	1	1	MYL6B;
Arp2/3 protein complex	4	7	0.122737	2.55443	0.0489363	1	0.393076	1	ACTR3; ARPC1B; ARPC2; ARPC4;
Intermediate filament	6	36	0.184106	0.745278	0.84835	1	1	1	CLIP1; FLG; KRT10; LMNA; NME2; PNN;
Neurofilament	1	6	0.0306843	0.750437	0.781605	1	1	1	NEFH;
NADPH oxidase complex	1	8	0.0306843	0.563062	0.868501	1	1	1	CYBA;
Spectrin	3	9	0.0920528	1.49179	0.326617	1	0.911226	1	EPB41L2; SPTAN1; SPTBN1;
Inclusion body	3	6	0.0920528	2.23645	0.130407	1	0.659608	1	DNAJB2; HDAC6; HSPA1A;
Actin filament	4	24	0.122737	0.745795	0.81906	1	1	1	DNAJA3; EZR; GAS2L1; RHOQ;
Transcription factor TFTC complex	1	14	0.0306843	0.321922	0.971309	1	1	1	TAF9;
Telomerase holoenzyme complex	3	6	0.0920528	2.23645	0.130407	1	0.659608	1	PTGES3; SMG6; TEP1;
T cell receptor complex	1	12	0.0306843	0.375531	0.952338	1	1	1	CARD11;
Annulate lamellae	2	2	0.0613685	4.46547	0.0501372	1	0.393076	1	EIF5A; XPO1;
U4/U6 snRNP	1	3	0.0306843	1.49838	0.532631	1	1	1	PRPF6;
Clathrin-coated endocytic vesicle membrane	1	2	0.0306843	2.24384	0.397743	1	0.921868	1	LDLR;
Endocytic vesicle membrane	5	22	0.153421	1.01645	0.567838	1	1	1	AP2A1; AP2A2; CAMK2B; CAMK2D; MDM2;
Melanosome	1	7	0.0306843	0.643384	0.830533	1	1	1	HPS4;
U12-type spliceosomal complex	3	9	0.0920528	1.49179	0.326617	1	0.911226	1	DHX15; RNPC3; SNRNP35;
COPII vesicle coat	1	5	0.0306843	0.900224	0.718557	1	1	1	SEC24A;
Extrinsic to internal side of plasma membrane	2	4	0.0613685	2.2383	0.218578	1	0.713695	1	CAV2; CYLD;
Zonula adherens	2	4	0.0613685	2.2383	0.218578	1	0.713695	1	CAMSAP3; KIFC3;
Extrinsic to membrane	3	13	0.0920528	1.03313	0.583556	1	1	1	EZR; FOLR3; PLAUR;
Chromosome	28	59	0.859159	2.1196	1.86242e-05	0.0146014	0.000730069	0.00193049	ACTL6A; AURKB; BUB1; BUB1B; CBX5; CENPE; EIF6; INO80E; MAD2L1; MAPK3; MCM3; MCM4; MCM5; MCM7; MEN1; NUF2; PPP2CA; PPP2R1A; PPP2R2A; PPP2R5A; PPP2R5C; PPP2R5E; RUVBL1; SMC1A; SMC3; STAG2; TFPT; ZW10;
Aggresome	2	6	0.0613685	1.49344	0.403317	1	0.921868	1	HDAC6; SEC62;
IkappaB kinase complex	1	8	0.0306843	0.563062	0.868501	1	1	1	DNAJA3;
Intracellular ferritin complex	2	2	0.0613685	4.46547	0.0501372	1	0.393076	1	FTH1; FTL;
Golgi-associated vesicle	1	6	0.0306843	0.750437	0.781605	1	1	1	ADAM10;
Microtubule associated complex	7	24	0.21479	1.30375	0.280243	1	0.854904	1	APPBP2; HDAC6; KIFC1; MAP1B; MAP2; PEA15; PXN;
DNA-directed RNA polymerase II, holoenzyme	2	5	0.0613685	1.79154	0.312347	1	0.900295	1	ERCC5; MYO6;
Vacuolar proton-transporting V-type ATPase, V1 domain	1	1	0.0306843	4.46547	0.22394	1	0.713695	1	ATP6V1H;
Condensed nuclear chromosome	2	12	0.0613685	0.747343	0.787136	1	1	1	P3H4; SMC1A;
Cdc73/Paf1 complex	1	4	0.0306843	1.12472	0.637315	1	1	1	CDC73;
Others	12	51	0.368211	1.05137	0.477016	1	1	1	ABCA3; APPL1; EPS15; KIF3C; PGK1; PHLDB2; PSG1; RNF40; SEC23A; SLC30A5; SNX4; TPP2;
Specific granule	6	8	0.184106	3.3505	0.00230182	1	0.0501286	0.132553	ANXA11; ANXA3; SNAP23; STX4; STXBP2; STXBP3;
Cornified envelope	1	19	0.0306843	0.23725	0.991936	1	1	1	ANXA1;
ATP-binding cassette (ABC) transporter complex	3	7	0.0920528	1.91741	0.19151	1	0.713695	1	ABCA2; ABCA7; ABCB8;
SWI/SNF-type complex	2	6	0.0613685	1.49344	0.403317	1	0.921868	1	SMARCA4; TOP2B;
Cytoplasmic cyclin-dependent protein kinase holoenzyme complex	2	2	0.0613685	4.46547	0.0501372	1	0.393076	1	CCNY; CDK14;
Dynactin complex	3	4	0.0920528	3.35189	0.0373555	1	0.361564	0.956069	ACTR1B; DCTN2; DCTN3;
Integral to membrane of membrane fraction	1	8	0.0306843	0.563062	0.868501	1	1	1	TOMM40;
Activin A complex	1	1	0.0306843	4.46547	0.22394	1	0.713695	1	INHBA;
Prefoldin complex	1	2	0.0306843	2.24384	0.397743	1	0.921868	1	PFDN6;
AP-2 adaptor complex	3	6	0.0920528	2.23645	0.130407	1	0.659608	1	AP2A1; AP2A2; PICALM;
Platelet dense tubular network membrane	1	3	0.0306843	1.49838	0.532631	1	1	1	ITPR3;
U4 snRNP	2	2	0.0613685	4.46547	0.0501372	1	0.393076	1	DDX39B; PRPF31;
Mre11 complex	1	5	0.0306843	0.900224	0.718557	1	1	1	NBN;
Apical junction complex	1	3	0.0306843	1.49838	0.532631	1	1	1	TJP1;
Synapse	6	33	0.184106	0.81301	0.780724	1	1	1	DOK7; MAP1S; RAPGEF2; SCRIB; SEMA4B; TLN2;
Exosome (RNase complex)	2	3	0.0613685	2.98192	0.127967	1	0.659608	1	DIS3; EXOSC1;
Anaphase-promoting complex	7	18	0.21479	1.73809	0.0863908	1	0.569163	1	ANAPC11; ANAPC13; ANAPC4; BUB1B; CDC26; CDC27; FZR1;
SWI/SNF complex	6	13	0.184106	2.06283	0.0499068	1	0.393076	1	ACTL6A; ARID1A; ARID1B; RB1; SMARCA4; SMARCB1;
Platelet alpha granule	1	10	0.0306843	0.450562	0.920829	1	1	1	STXBP3;
RNA-induced silencing complex	2	3	0.0613685	2.98192	0.127967	1	0.659608	1	DICER1; TARBP2;
Nuclear chromosome	3	17	0.0920528	0.790186	0.768687	1	1	1	JUN; SMC2; TOP2A;
Chromatin silencing complex	1	5	0.0306843	0.900224	0.718557	1	1	1	SIRT1;
Neuron projection	4	12	0.122737	1.49097	0.272411	1	0.83426	1	CLN3; DOCK7; INPP5K; MARK4;
Troponin complex	1	8	0.0306843	0.563062	0.868501	1	1	1	TNNT1;
Paraspeckles	3	5	0.0920528	2.68285	0.0779248	1	0.537175	1	HNRNPM; NONO; SFPQ;
Collagen type IV	3	5	0.0920528	2.68285	0.0779248	1	0.537175	1	COL4A3; COL4A4; COL4A5;
Nucleocytoplasmic shuttling complex	1	1	0.0306843	4.46547	0.22394	1	0.713695	1	NUP62;
Cleavage furrow	3	7	0.0920528	1.91741	0.19151	1	0.713695	1	MEN1; MYH9; RAB11A;
RSF complex	1	2	0.0306843	2.24384	0.397743	1	0.921868	1	SMARCA5;
Neuronal cell body	3	8	0.0920528	1.67804	0.257906	1	0.792936	1	APOE; ATXN10; SOD1;
Intrinsic to endosome membrane	1	1	0.0306843	4.46547	0.22394	1	0.713695	1	ECE1;
Alpha DNA polymerase:primase complex	1	3	0.0306843	1.49838	0.532631	1	1	1	MCM3;
Chromatin remodeling complex	5	8	0.153421	2.79301	0.0170222	1	0.222262	0.587718	ASF1A; KAT2B; KIF11; MYSM1; RBM10;
Apical membrane	4	16	0.122737	1.11846	0.496911	1	1	1	ANXA2; CDC42; CDKN1B; SLC9A3R2;
Clathrin coat of trans-Golgi network vesicle	1	3	0.0306843	1.49838	0.532631	1	1	1	AP2A1;
Nonmotile primary cilium	1	3	0.0306843	1.49838	0.532631	1	1	1	PCM1;
Gamma-tubulin complex	2	6	0.0613685	1.49344	0.403317	1	0.921868	1	MARK4; TUBG1;
Integral to peroxisomal membrane	6	11	0.184106	2.43755	0.0202791	1	0.248418	0.656882	ABCD1; ABCD3; FIS1; PEX16; PEX2; PEX3;
Laminin-2 complex	1	1	0.0306843	4.46547	0.22394	1	0.713695	1	LAMB1;
Small ribosomal subunit	7	13	0.21479	2.40607	0.013255	1	0.18557	0.490694	FAU; RPS18; RPS24; RPS25; RPS26; RPS28; RPS29;
Outer kinetochore of condensed chromosome	4	8	0.122737	2.23552	0.0808503	1	0.537175	1	BUB1B; CENPE; NUP133; SPDL1;
Costamere	2	6	0.0613685	1.49344	0.403317	1	0.921868	1	PGM5; SVIL;
Laminin-10 complex	2	3	0.0613685	2.98192	0.127967	1	0.659608	1	LAMA5; LAMB1;
Dendrite cytoplasm	1	1	0.0306843	4.46547	0.22394	1	0.713695	1	SOD1;
Protein-DNA complex	1	5	0.0306843	0.900224	0.718557	1	1	1	JUP;
Alphav-beta3 integrin-vitronectin complex	1	3	0.0306843	1.49838	0.532631	1	1	1	ITGA5;
Nonhomologous end joining complex	2	6	0.0613685	1.49344	0.403317	1	0.921868	1	LIG4; XRCC5;
U2 snRNP	1	3	0.0306843	1.49838	0.532631	1	1	1	PHF5A;
Integral to mitochondrial outer membrane	2	6	0.0613685	1.49344	0.403317	1	0.921868	1	FIS1; RHOT2;
Basement membrane	8	21	0.245474	1.70245	0.0768465	1	0.537175	1	APLP1; COL4A3; COL7A1; EFEMP2; LAMA5; LAMB1; LAMB2; SMC3;
Interleukin-6 receptor complex	1	3	0.0306843	1.49838	0.532631	1	1	1	IL6ST;
Catenin complex	1	7	0.0306843	0.643384	0.830533	1	1	1	JUP;
Ku70:Ku80 complex	1	2	0.0306843	2.24384	0.397743	1	0.921868	1	XRCC5;
Peroxisomal matrix	3	11	0.0920528	1.22081	0.461699	1	1	1	ACOT8; FAR1; SLC27A2;
Growth cone	1	8	0.0306843	0.563062	0.868501	1	1	1	DOCK7;
DNA-directed RNA polymerase II, core complex	5	13	0.153421	1.7196	0.145256	1	0.713695	1	POLR2A; POLR2E; POLR2F; POLR2I; POLR2L;
DNA-dependent protein kinase-DNA ligase 4 complex	1	4	0.0306843	1.12472	0.637315	1	1	1	LIG4;
Lamin fiLament	2	3	0.0613685	2.98192	0.127967	1	0.659608	1	LMNA; LMNB1;
CRD-mediated mRNA stability complex	2	5	0.0613685	1.79154	0.312347	1	0.900295	1	SYNCRIP; YBX1;
Kinesin complex	4	9	0.122737	1.98741	0.120486	1	0.659608	1	KIF11; KIF3C; KIF5B; KIFC3;
Tight junction	4	14	0.122737	1.27813	0.385945	1	0.921868	1	APC; ASH1L; TJP1; VAPA;
Sarcolemma	2	8	0.0613685	1.12055	0.564751	1	1	1	ITGB1; PGM5;
THO complex	2	5	0.0613685	1.79154	0.312347	1	0.900295	1	THOC2; THOC6;
Microtubule basal body	1	8	0.0306843	0.563062	0.868501	1	1	1	RPGRIP1L;
MOZ/MORF histone acetyltransferase complex	2	8	0.0613685	1.12055	0.564751	1	1	1	ASXL2; KAT6B;
Axin-APC-beta-catenin-GSK3B complex	2	6	0.0613685	1.49344	0.403317	1	0.921868	1	APC; AXIN1;
DNA replication factor C complex	1	6	0.0306843	0.750437	0.781605	1	1	1	RFC3;
Recycling endosome membrane	3	7	0.0920528	1.91741	0.19151	1	0.713695	1	RAP2A; SCAMP1; SCAMP2;
Pericentriolar material	2	5	0.0613685	1.79154	0.312347	1	0.900295	1	TNKS; TNKS2;
Intracellular vesicle (None)	2	8	0.0613685	1.12055	0.564751	1	1	1	ABCA1; IFT74;
Cajal body	6	21	0.184106	1.27737	0.323981	1	0.911226	1	FBL; LSM10; NPAT; PRPF31; SART1; TAF9;
Golgi stack	4	7	0.122737	2.55443	0.0489363	1	0.393076	1	CLN3; GALNT2; GOLGB1; RAB30;
NuRD complex	6	12	0.184106	2.23459	0.0329906	1	0.335904	0.888217	APPL1; CSNK2A1; GATAD2A; MBD3; RBBP4; RBBP7;
Chromosome, centromeric region	6	19	0.184106	1.41176	0.23817	1	0.755973	1	CBX1; CENPE; HJURP; NUF2; PPP2R1A; PPP2R5C;
Proteasome regulatory particle	4	8	0.122737	2.23552	0.0808503	1	0.537175	1	PSMD12; PSMD2; PSMD8; PSMD9;
Cortical actin cytoskeleton	1	5	0.0306843	0.900224	0.718557	1	1	1	LLGL1;
Cell leading edge	4	6	0.122737	2.97946	0.0254424	1	0.289084	0.764414	HDAC6; JMY; MYH9; SCRIB;
DNA ligase IV complex	1	2	0.0306843	2.24384	0.397743	1	0.921868	1	LIG4;
Cytoplasmic dynein complex	1	6	0.0306843	0.750437	0.781605	1	1	1	DYNLT3;
Mitochondrial outer membrane translocase complex	3	6	0.0920528	2.23645	0.130407	1	0.659608	1	TOMM20; TOMM40; TOMM7;
Filamentous actin	3	9	0.0920528	1.49179	0.326617	1	0.911226	1	CD2AP; MYO1C; MYO6;
Mitochondrial endopeptidase Clp complex	1	1	0.0306843	4.46547	0.22394	1	0.713695	1	CLPX;
Weibel-Palade body	1	2	0.0306843	2.24384	0.397743	1	0.921868	1	ECE1;
Phagocytic vesicle	3	4	0.0920528	3.35189	0.0373555	1	0.361564	0.956069	ABCA1; ANXA11; STX12;
Isoamylase complex	1	1	0.0306843	4.46547	0.22394	1	0.713695	1	AGL;
Smooth endoplasmic reticulum	1	6	0.0306843	0.750437	0.781605	1	1	1	SLMAP;
Nuclear body	7	12	0.21479	2.60641	0.00756753	1	0.131843	0.348627	CREBBP; GEMIN5; HIPK2; MDM2; NACC1; NCOR2; TP53;
Sodium:potassium-exchanging ATPase complex	2	6	0.0613685	1.49344	0.403317	1	0.921868	1	ATP1A1; ATP1B1;
Chromosome passenger complex	1	3	0.0306843	1.49838	0.532631	1	1	1	AURKB;
AP-1 adaptor complex	1	5	0.0306843	0.900224	0.718557	1	1	1	SYNRG;
PCAF complex	2	6	0.0613685	1.49344	0.403317	1	0.921868	1	KAT2B; TAF9;
Condensin complex	3	5	0.0920528	2.68285	0.0779248	1	0.537175	1	NCAPG; SMC2; SMC4;
Anchored to plasma membrane	1	8	0.0306843	0.563062	0.868501	1	1	1	MDGA1;
U6 snRNP	2	2	0.0613685	4.46547	0.0501372	1	0.393076	1	DDX39B; LSM4;
Nuclear telomere cap complex	3	8	0.0920528	1.67804	0.257906	1	0.792936	1	ACD; TERF1; XRCC5;
CUL4 RING ubiquitin ligase complex	3	11	0.0920528	1.22081	0.461699	1	1	1	DCAF13; DCAF17; DCAF6;
MIS12/MIND type complex	2	4	0.0613685	2.2383	0.218578	1	0.713695	1	DSN1; PMF1;
Nuclear exosome (RNase complex)	1	2	0.0306843	2.24384	0.397743	1	0.921868	1	EXOSC9;
Chromosome, telomeric region	7	17	0.21479	1.84027	0.0649123	1	0.484679	1	ACD; ATM; BLM; ERCC4; RAD17; TERF1; TNKS;
I band	1	6	0.0306843	0.750437	0.781605	1	1	1	ALDOA;
Mitochondrial membrane	22	56	0.675054	1.75478	0.00323955	1	0.0668371	0.176734	ATP5D; BAX; BCL2L1; BDH1; FKBP2; HK1; MARCH5; MCL1; MYC; NDUFA1; NDUFA13; NDUFA2; NDUFA6; NDUFA9; NDUFAB1; NDUFB6; PEMT; SLC25A24; SLC25A3; SLC25A46; TOMM6; UQCR10;
Box C/D snoRNP complex	2	4	0.0613685	2.2383	0.218578	1	0.713695	1	FBL; SNU13;
Sarcoplasmic reticulum	3	32	0.0920528	0.419902	0.984638	1	1	1	DMPK; FKBP1A; SLMAP;
Condensed chromosome kinetochore	6	7	0.184106	3.82846	0.000711088	0.557493	0.0185831	0.0491385	AHCTF1; BUB1; BUB1B; HJURP; NUP133; SPC25;
BLOC-1 complex	2	3	0.0613685	2.98192	0.127967	1	0.659608	1	BLOC1S1; BLOC1S3;
APC-Axin-1-beta-catenin complex	2	3	0.0613685	2.98192	0.127967	1	0.659608	1	APC; AXIN1;
Mitochondrial respiratory chain	4	8	0.122737	2.23552	0.0808503	1	0.537175	1	NDUFA13; SURF1; UQCRB; UQCRC1;
Tubulin complex	1	2	0.0306843	2.24384	0.397743	1	0.921868	1	TPT1;
MLL5-L complex	7	8	0.21479	3.90798	0.000180842	0.14178	0.00590752	0.015621	ACTB; HCFC1; OGT; PPP1CA; PPP1CB; PPP1CC; STK38;
DNA heterochromatin	1	3	0.0306843	1.49838	0.532631	1	1	1	SIRT1;
Nuclear inclusion body	2	3	0.0613685	2.98192	0.127967	1	0.659608	1	NBN; STUB1;
Nuclear heterochromatin	4	5	0.122737	3.57416	0.0103093	1	0.15848	0.419063	ATRX; CBX1; CBX3; CBX5;
MHC class I peptide loading complex	1	1	0.0306843	4.46547	0.22394	1	0.713695	1	TAPBP;
Multivesicular body	4	4	0.122737	4.46547	0.00251135	1	0.0532134	0.14071	DPY19L4; STEAP3; TPT1; TSG101;
Basal lamina	4	7	0.122737	2.55443	0.0489363	1	0.393076	1	AGRN; COL4A4; LAMA5; LAMB2;
Ribonucleoside-diphosphate reductase complex	1	1	0.0306843	4.46547	0.22394	1	0.713695	1	RRM1;
Trans-Golgi network transport vesicle	2	6	0.0613685	1.49344	0.403317	1	0.921868	1	FURIN; GOPC;
Transcription factor TFIIA complex	1	3	0.0306843	1.49838	0.532631	1	1	1	GTF2A1;
Intermediate filament cytoskeleton	4	11	0.122737	1.62639	0.217802	1	0.713695	1	BAG1; PFDN5; PSMB4; SEC62;
PCNA-p21 complex	1	2	0.0306843	2.24384	0.397743	1	0.921868	1	CDKN1A;
Protein phosphatase type 1 complex	2	2	0.0613685	4.46547	0.0501372	1	0.393076	1	PPP1R9B; SHOC2;
Mitochondrial proton-transporting ATP synthase, catalytic core	4	10	0.122737	1.78886	0.166633	1	0.713695	1	ATP5C1; ATP5D; ATP5G2; ATP5J2;
Laminin-3 complex	1	2	0.0306843	2.24384	0.397743	1	0.921868	1	LAMB2;
Transcription export complex	4	8	0.122737	2.23552	0.0808503	1	0.537175	1	ALYREF; DDX39B; THOC2; THOC6;
Cell body fiber	1	2	0.0306843	2.24384	0.397743	1	0.921868	1	SACS;
Golgi medial cisterna	1	1	0.0306843	4.46547	0.22394	1	0.713695	1	B3GALT6;
I-kappaB/NF-kappaB complex	1	3	0.0306843	1.49838	0.532631	1	1	1	DNAJA3;
Vesicle	2	4	0.0613685	2.2383	0.218578	1	0.713695	1	SLC30A7; VAPA;
Acrosome	2	11	0.0613685	0.815222	0.743412	1	1	1	CEP131; DNAJA1;
Desmosome	3	11	0.0920528	1.22081	0.461699	1	1	1	EIF6; JUP; PKP4;
Nuclear chromosome, telomeric region	6	12	0.184106	2.23459	0.0329906	1	0.335904	0.888217	ERCC1; ERCC4; NBN; TEN1; TNKS; XRCC5;
ESCRT III complex	1	2	0.0306843	2.24384	0.397743	1	0.921868	1	CHMP7;
Nucleolar riboNuclease P complex	1	5	0.0306843	0.900224	0.718557	1	1	1	POP7;
Intrinsic to Golgi membrane	1	3	0.0306843	1.49838	0.532631	1	1	1	CHST2;
Postsynaptic membrane	1	7	0.0306843	0.643384	0.830533	1	1	1	SCRIB;
Clathrin coat	1	3	0.0306843	1.49838	0.532631	1	1	1	CLTC;
Catenin-TCF7L2 complex	1	1	0.0306843	4.46547	0.22394	1	0.713695	1	JUP;
Laminin-1 complex	1	3	0.0306843	1.49838	0.532631	1	1	1	LAMB1;
Collagen type VI	1	2	0.0306843	2.24384	0.397743	1	0.921868	1	COL6A1;
Small nucleolar ribonucleoprotein complex	2	8	0.0613685	1.12055	0.564751	1	1	1	NOP10; SNRPB;
Cytoplasmic part	1	8	0.0306843	0.563062	0.868501	1	1	1	SLC30A7;
SOSS complex	2	4	0.0613685	2.2383	0.218578	1	0.713695	1	INIP; NABP1;
Presynaptic membrane	1	5	0.0306843	0.900224	0.718557	1	1	1	SCRIB;
Extracellular vesicular exosome	1	1	0.0306843	4.46547	0.22394	1	0.713695	1	ALDOA;
Zymogen granule	8	34	0.245474	1.0517	0.503346	1	1	1	CTSB; DCTN2; DNAJC5; MYO5C; P4HB; RAB27B; RAC1; RAP1B;
Interleukin-13 receptor complex	1	1	0.0306843	4.46547	0.22394	1	0.713695	1	IL13RA1;
WASH complex	2	7	0.0613685	1.2804	0.48804	1	1	1	CAPZA1; CAPZB;
Transcription factor TFIIIC complex	1	6	0.0306843	0.750437	0.781605	1	1	1	GTF3C5;
Pre-snoRNP complex	2	6	0.0613685	1.49344	0.403317	1	0.921868	1	TAF9; ZNHIT6;
Spindle midzone	3	4	0.0920528	3.35189	0.0373555	1	0.361564	0.956069	ARL8A; ARL8B; BUB1B;
Mitochondrial proton-transporting ATP synthase complex	8	18	0.245474	1.98603	0.0311605	1	0.331677	0.877038	ATP5C1; ATP5D; ATP5F1; ATP5G2; ATP5I; ATP5J2; ATP5L; ATPIF1;
Stress granule	4	8	0.122737	2.23552	0.0808503	1	0.537175	1	ATXN2; DDX6; MBNL1; YBX1;
Eukaryotic translation elongation factor 1 complex	2	3	0.0613685	2.98192	0.127967	1	0.659608	1	EEF1B2; EEF1D;
Cell projection	11	41	0.337527	1.19885	0.301521	1	0.900295	1	ARF6; CDC42; CLSTN1; EPHA5; FLNA; KIFC2; MAP1S; RAB5A; RAC1; RAP1B; TRAPPC4;
Signal recognition particle receptor complex	1	2	0.0306843	2.24384	0.397743	1	0.921868	1	SRP9;
Ino80 complex	1	2	0.0306843	2.24384	0.397743	1	0.921868	1	UCHL5;
Exon-exon junction complex	1	4	0.0306843	1.12472	0.637315	1	1	1	RBM8A;
Nup107-160 complex	5	10	0.153421	2.23497	0.0512649	1	0.394036	1	AHCTF1; NUP107; NUP133; NUP43; SEC13;
Extracellular region part	1	1	0.0306843	4.46547	0.22394	1	0.713695	1	C19orf24;
Cohesin complex	1	3	0.0306843	1.49838	0.532631	1	1	1	SMC3;
Proton-transporting two-sector ATPase complex	3	5	0.0920528	2.68285	0.0779248	1	0.537175	1	ATP6AP1; ATP6V1A; ATP6V1E1;
Transcription factor TFIIF complex	1	1	0.0306843	4.46547	0.22394	1	0.713695	1	GTF2F1;
U4atac snRNP	1	1	0.0306843	4.46547	0.22394	1	0.713695	1	PRPF31;
Vacuole	1	4	0.0306843	1.12472	0.637315	1	1	1	STX4;
MutSbeta complex	1	2	0.0306843	2.24384	0.397743	1	0.921868	1	MSH2;
Nuclear part	1	3	0.0306843	1.49838	0.532631	1	1	1	NPAT;
Small nuclear ribonucleoprotein complex	7	16	0.21479	1.95521	0.0470092	1	0.393076	1	LSM4; SF3A2; SLU7; SNRPB; SNRPD3; SNRPF; SNRPG;
Autophagic vacuole membrane	1	3	0.0306843	1.49838	0.532631	1	1	1	GABARAPL2;
Synaptonemal complex	1	4	0.0306843	1.12472	0.637315	1	1	1	P3H4;
Collagen type I	1	2	0.0306843	2.24384	0.397743	1	0.921868	1	COL1A1;
Rab-protein geranylgeranyltransferase complex	1	1	0.0306843	4.46547	0.22394	1	0.713695	1	CHM;
Microtubule organizing center	2	10	0.0613685	0.896663	0.692192	1	1	1	EXOC7; MARK4;
CBM complex	2	3	0.0613685	2.98192	0.127967	1	0.659608	1	CARD10; MALT1;
GPI-anchor transamidase complex	2	5	0.0613685	1.79154	0.312347	1	0.900295	1	GPAA1; PIGS;
Replication fork	1	3	0.0306843	1.49838	0.532631	1	1	1	UBE2B;
Sarcoplasm	1	3	0.0306843	1.49838	0.532631	1	1	1	OBSCN;
Collagen type XI	1	2	0.0306843	2.24384	0.397743	1	0.921868	1	COL11A1;
Origin recognition complex	3	6	0.0920528	2.23645	0.130407	1	0.659608	1	ORC2; ORC3; ORC4;
Trans-Golgi network membrane	2	3	0.0613685	2.98192	0.127967	1	0.659608	1	GNAS; SCAMP2;
Spindle pole centrosome	3	3	0.0920528	4.46547	0.0112224	1	0.166007	0.438964	AURKA; DLGAP5; NPM1;
MutSalpha complex	1	2	0.0306843	2.24384	0.397743	1	0.921868	1	MSH2;
Tertiary granule	2	2	0.0613685	4.46547	0.0501372	1	0.393076	1	STXBP2; STXBP3;
Actomyosin contractile ring	3	3	0.0920528	4.46547	0.0112224	1	0.166007	0.438964	ANLN; MAEA; MYH9;
TAP complex	1	3	0.0306843	1.49838	0.532631	1	1	1	TAPBP;
Immunological synapse	2	7	0.0613685	1.2804	0.48804	1	1	1	DUSP3; MYH9;
Death-inducing signaling complex	1	4	0.0306843	1.12472	0.637315	1	1	1	FADD;
ER to Golgi transport vesicle	1	2	0.0306843	2.24384	0.397743	1	0.921868	1	KIAA0368;
Platelet dense granule membrane	1	5	0.0306843	0.900224	0.718557	1	1	1	CD63;
Golgi vesicle	3	6	0.0920528	2.23645	0.130407	1	0.659608	1	ARFGEF2; RAB10; SCYL2;
Slx1-Slx4 complex	1	3	0.0306843	1.49838	0.532631	1	1	1	SLX1A;
Cytosolic ribosome	1	2	0.0306843	2.24384	0.397743	1	0.921868	1	RPL13;
Mitochondrial large ribosomal subunit	3	8	0.0920528	1.67804	0.257906	1	0.792936	1	MRPL13; MRPL27; MRPL3;
Ubiquitin conjugating enzyme complex	1	3	0.0306843	1.49838	0.532631	1	1	1	STUB1;
Proteasome core complex	1	4	0.0306843	1.12472	0.637315	1	1	1	PSMB6;
Laminin-8 complex	1	1	0.0306843	4.46547	0.22394	1	0.713695	1	LAMB1;
Vesicle (None)	6	13	0.184106	2.06283	0.0499068	1	0.393076	1	APH1A; CLSTN1; GBA; ITCH; MIB1; TNK2;
Gamma-tubulin small complex	1	1	0.0306843	4.46547	0.22394	1	0.713695	1	CENPJ;
Lamellar body	1	2	0.0306843	2.24384	0.397743	1	0.921868	1	ABCA3;
Extrinsic to plasma membrane	2	3	0.0613685	2.98192	0.127967	1	0.659608	1	EEA1; USP8;
Nuclear euchromatin	1	1	0.0306843	4.46547	0.22394	1	0.713695	1	CBX3;
Coated vesicle	1	3	0.0306843	1.49838	0.532631	1	1	1	EPS15;
Myofibril	1	5	0.0306843	0.900224	0.718557	1	1	1	OBSCN;
Neuromuscular junction	1	2	0.0306843	2.24384	0.397743	1	0.921868	1	ITGB1;
Collagen type VII	1	1	0.0306843	4.46547	0.22394	1	0.713695	1	COL7A1;
Platelet dense granule	1	1	0.0306843	4.46547	0.22394	1	0.713695	1	HPS4;
DNA polymerase III complex	1	1	0.0306843	4.46547	0.22394	1	0.713695	1	CRCP;
Bcl3-Bcl10 complex	1	1	0.0306843	4.46547	0.22394	1	0.713695	1	BCL3;
ACF complex	1	1	0.0306843	4.46547	0.22394	1	0.713695	1	BAZ1A;
PeBoW complex	1	3	0.0306843	1.49838	0.532631	1	1	1	PES1;
Secretory granule membrane	1	4	0.0306843	1.12472	0.637315	1	1	1	SLC30A5;
Basal part of cell	1	4	0.0306843	1.12472	0.637315	1	1	1	DOCK7;
Basolateral membrane	2	9	0.0613685	0.996181	0.63279	1	1	1	ATP2B4; SCRIB;
Collagen	1	4	0.0306843	1.12472	0.637315	1	1	1	COL18A1;
Ndc80 complex	2	4	0.0613685	2.2383	0.218578	1	0.713695	1	NUF2; SPC25;
Integral to organelle membrane	1	1	0.0306843	4.46547	0.22394	1	0.713695	1	SLC22A17;
Polar microtubule	1	4	0.0306843	1.12472	0.637315	1	1	1	TUBG1;
Spindle pole body	1	1	0.0306843	4.46547	0.22394	1	0.713695	1	BUB1;
Inhibin A complex	1	2	0.0306843	2.24384	0.397743	1	0.921868	1	INHBA;
Cytosolic part	1	1	0.0306843	4.46547	0.22394	1	0.713695	1	PRDX5;
Intrinsic to membrane	2	3	0.0613685	2.98192	0.127967	1	0.659608	1	BNIP3L; GNAS;
Calcium channel complex	2	7	0.0613685	1.2804	0.48804	1	1	1	SESTD1; TRPC4;
Dolichol-phosphate-mannose synthase complex	1	3	0.0306843	1.49838	0.532631	1	1	1	DPM1;
Transcription factor TFIIIB complex	1	1	0.0306843	4.46547	0.22394	1	0.713695	1	BRF1;
ULK1-ATG13-FIP200 complex	1	3	0.0306843	1.49838	0.532631	1	1	1	RB1CC1;
Lipid particle	1	4	0.0306843	1.12472	0.637315	1	1	1	PLIN2;
Bcl3/NF-kappaB2 complex	2	2	0.0613685	4.46547	0.0501372	1	0.393076	1	BCL3; NFKB2;
Preribosome, large subunit Precursor	1	2	0.0306843	2.24384	0.397743	1	0.921868	1	PES1;
Citrate lyase complex	1	1	0.0306843	4.46547	0.22394	1	0.713695	1	ACLY;
Cyclin-dependent protein kinase activating kinase holoenzyme complex	2	6	0.0613685	1.49344	0.403317	1	0.921868	1	ERCC2; PUF60;
Clathrin-coated endocytic vesicle	1	3	0.0306843	1.49838	0.532631	1	1	1	MYO6;
SREBP-SCAP-Insig complex	1	2	0.0306843	2.24384	0.397743	1	0.921868	1	SREBF2;
TORC1 complex	2	3	0.0613685	2.98192	0.127967	1	0.659608	1	AKT1S1; RPTOR;
Laminin-11 complex	2	3	0.0613685	2.98192	0.127967	1	0.659608	1	LAMA5; LAMB2;
Signalosome	1	3	0.0306843	1.49838	0.532631	1	1	1	COPS2;
Mitochondrial crista	1	2	0.0306843	2.24384	0.397743	1	0.921868	1	OPA1;
Heterochromatin	1	3	0.0306843	1.49838	0.532631	1	1	1	TOP2B;
Spot adherens junction	1	1	0.0306843	4.46547	0.22394	1	0.713695	1	PGM5;
Azurophil granule	3	6	0.0920528	2.23645	0.130407	1	0.659608	1	ANXA11; SNAP23; STXBP2;
Nucleotide-excision repair complex	2	3	0.0613685	2.98192	0.127967	1	0.659608	1	ERCC1; ERCC4;
TORC2 complex	1	2	0.0306843	2.24384	0.397743	1	0.921868	1	RICTOR;
Piccolo NuA4 histone acetyltransferase complex	1	3	0.0306843	1.49838	0.532631	1	1	1	KAT5;
U4/U6 x U5 tri-snRNP complex	3	4	0.0920528	3.35189	0.0373555	1	0.361564	0.956069	CD2BP2; PRPF31; PRPF6;
MMXD complex	4	5	0.122737	3.57416	0.0103093	1	0.15848	0.419063	CIAO1; ERCC2; FAM96B; SLC25A5;
MCM complex	1	1	0.0306843	4.46547	0.22394	1	0.713695	1	MCM7;
Nuclear replication fork	2	4	0.0613685	2.2383	0.218578	1	0.713695	1	SMARCA5; ZMIZ2;
Polysomal ribosome	2	4	0.0613685	2.2383	0.218578	1	0.713695	1	FMR1; NUFIP2;
Chromatin assembly complex	1	6	0.0306843	0.750437	0.781605	1	1	1	NAP1L1;
Nuclear lamina	1	4	0.0306843	1.12472	0.637315	1	1	1	LMNA;
Dynein complex	1	2	0.0306843	2.24384	0.397743	1	0.921868	1	HDAC6;
Protein kinase CK2 complex	1	1	0.0306843	4.46547	0.22394	1	0.713695	1	CSNK2B;
UBC13-MMS2 complex	2	2	0.0613685	4.46547	0.0501372	1	0.393076	1	UBE2N; UBE2V2;
Mitochondrial envelope	2	5	0.0613685	1.79154	0.312347	1	0.900295	1	ABCB8; HADHB;
Ciliary neurotrophic factor receptor complex	1	1	0.0306843	4.46547	0.22394	1	0.713695	1	IL6ST;
Secretory vesicle (None)	3	6	0.0920528	2.23645	0.130407	1	0.659608	1	ATP6V1A; FGFRL1; QSOX1;
Hrd1p ubiquitin ligase complex	1	1	0.0306843	4.46547	0.22394	1	0.713695	1	OS9;
Katanin complex	1	1	0.0306843	4.46547	0.22394	1	0.713695	1	KATNB1;
Interleukin-18 receptor complex	1	1	0.0306843	4.46547	0.22394	1	0.713695	1	TOLLIP;
Polarisome	1	1	0.0306843	4.46547	0.22394	1	0.713695	1	PRKCI;
Perinuclear vesicle (None)	2	5	0.0613685	1.79154	0.312347	1	0.900295	1	GPRC5C; MAP3K4;
Myosin	1	2	0.0306843	2.24384	0.397743	1	0.921868	1	RICTOR;
VCB complex	1	1	0.0306843	4.46547	0.22394	1	0.713695	1	USP33;
Apicolateral plasma membrane	1	1	0.0306843	4.46547	0.22394	1	0.713695	1	NEDD4;
Condensed chromosome, centromeric region	2	3	0.0613685	2.98192	0.127967	1	0.659608	1	AURKB; CENPE;
Lateral element	1	1	0.0306843	4.46547	0.22394	1	0.713695	1	BLM;
DNA topoisomerase complex (ATP-hydrolyzing)	1	1	0.0306843	4.46547	0.22394	1	0.713695	1	TOP2A;
Angiogenin-PRI complex	1	2	0.0306843	2.24384	0.397743	1	0.921868	1	RNH1;
Rb-E2F complex	1	1	0.0306843	4.46547	0.22394	1	0.713695	1	RB1;
Cohesin core heterodimer	1	1	0.0306843	4.46547	0.22394	1	0.713695	1	SMC1A;
Mitochondrial respiratory chain complex II	1	1	0.0306843	4.46547	0.22394	1	0.713695	1	SDHA;
Mitochondrial proton-transporting ATP synthase complex, catalytic core F(1)	2	2	0.0613685	4.46547	0.0501372	1	0.393076	1	ATP5C1; ATP5D;
Viral integration complex	1	1	0.0306843	4.46547	0.22394	1	0.713695	1	TOP2A;
Exocyst	1	1	0.0306843	4.46547	0.22394	1	0.713695	1	EXOC1;
mRNA cleavage and polyadenylation specificity factor complex	1	1	0.0306843	4.46547	0.22394	1	0.713695	1	CPSF1;
Nuclear condensin complex	1	1	0.0306843	4.46547	0.22394	1	0.713695	1	NCAPD3;
Nuclear periphery	1	3	0.0306843	1.49838	0.532631	1	1	1	SP100;
Nuclear centromeric heterochromatin	1	1	0.0306843	4.46547	0.22394	1	0.713695	1	CBX5;
Plasma membrane part	1	2	0.0306843	2.24384	0.397743	1	0.921868	1	TGFBR1;
Delta DNA polymerase complex	1	1	0.0306843	4.46547	0.22394	1	0.713695	1	POLD3;
Sec61 translocon complex	1	1	0.0306843	4.46547	0.22394	1	0.713695	1	SSR4;
CCR4-NOT complex	1	1	0.0306843	4.46547	0.22394	1	0.713695	1	CNOT7;
Extracelluler	1	1	0.0306843	4.46547	0.22394	1	0.713695	1	KRT32;
Cell	1	2	0.0306843	2.24384	0.397743	1	0.921868	1	CAPN10;
Gamma-catenin-TCF7L2 complex	1	1	0.0306843	4.46547	0.22394	1	0.713695	1	JUP;
Clathrin coat of coated pit	1	1	0.0306843	4.46547	0.22394	1	0.713695	1	PICALM;
Scrib-APC-beta-catenin complex	1	1	0.0306843	4.46547	0.22394	1	0.713695	1	SCRIB;
Nuclei	1	1	0.0306843	4.46547	0.22394	1	0.713695	1	MT2A;

## Sheet: Molecular function
Analysis: Molecular function
Dataset name: H-RPE_3h_vs_0h
Number of genes in the dataset: 3770
Number of genes in the dataset (which are available in Molecular function database) :3716
Number of genes in background: 18125
Is analysis quantitative: No
						Corrected p-values
Molecular function	No. of genes in the dataset	No. of genes in the background dataset	Percentage of genes	Fold enrichment	P-value (Hypergeometric test)	Bonferroni method	BH method	Q-value (Storey-Tibshirani method)	genes mapped (from input data set)
Molecular function unknown	1076	5685	28.9559	0.92318	0.999834	1	1	1	AAMDC; AAR2; AARS2; ABHD11; ABHD12; ABHD4; ABHD8; ACBD4; ACOT1; ACSF3; ADRM1; AGAP3; AGBL5; AGTRAP; AHDC1; AHNAK2; AIDA; AKIRIN1; AKT1S1; ALKBH7; AMDHD2; AMMECR1; AMMECR1L; ANAPC13; ANAPC15; ANAPC4; ANGPTL2; ANGPTL4; ANKHD1; ANKHD1-EIF4EBP3; ANKIB1; ANKRD12; ANKRD13A; ANKRD13B; ANKRD17; ANKRD39; ANKRD9; ANKS6; AP5B1; AP5Z1; APCDD1L; API5; APMAP; APPBP2; ARGLU1; ARHGAP28; ARHGDIA; ARHGDIG; ARMC5; …
Protease inhibitor activity	4	94	0.107643	0.208052	0.999999	1	1	1	NOL3; PROS1; SERPINB7; SPINT2;
Acyltransferase activity	21	80	0.565124	1.28081	0.128905	1	0.641659	1	ACAA2; ACAT2; AGPAT2; BLOC1S1; COMT; CRAT; CS; GNPNAT1; KAT5; KAT6B; KAT7; LCLAT1; LPCAT1; MCAT; NAA10; NAA50; NAT6; NAT8L; NAT9; SAT1; SH3GLB1;
Deacetylase activity	4	14	0.107643	1.39607	0.319148	1	1	1	HDAC7; NDST1; NDST2; SIRT1;
Cell adhesion molecule activity	48	356	1.29171	0.657765	0.999799	1	1	1	ALCAM; APC; CADM1; CDH4; CERCAM; CLDN11; DGCR2; DLG1; DLG5; DSC2; DSC3; DSG2; EMB; EPDR1; FLOT2; ICAM1; ICAM3; IGFBP5; IGFBP6; ITGB1BP1; ITGB4; JAM3; JUP; LAMA5; MAEA; MDGA1; MEGF8; MFGE8; MKLN1; NDUFB7; NINJ1; PANX2; PCDH1; PCDH18; PCDHGA12; PCDHGC3; PDLIM2; PKP4; PNN; PXN; ROBO4; RPSA; SSX2IP; TJP1; TSPAN3; TSPAN9; VEZT; ZYX;
Ligase activity	37	112	0.995694	1.61162	0.00127233	0.285002	0.0259092	0.08122	ACACA; ACSL4; ADSS; ANAPC11; CDC34; FANCL; FARSB; FPGS; G2E3; GCLC; GCLM; GGCX; GSS; HARS2; IARS; LIG4; MARCH1; MARCH5; MARS; NARS; PAICS; PCCB; PTGIS; QARS; RARS; RNF7; SARS; SGMS2; STUB1; SUCLG1; TARS2; TTLL12; TTLL4; TTLL7; VARS; WARS; XIAP;
Transaminase activity	7	23	0.188375	1.48595	0.175605	1	0.705616	1	BCAT1; BCAT2; CHM; GFPT1; GPT2; PSAT1; TGM2;
Transporter activity	160	576	4.30571	1.35494	1.35846e-05	0.00304294	0.000434706	0.00136271	ABCA1; ABCA2; ABCA3; ABCA7; ABCB8; ABCE1; ABCF3; ACBD3; AP1B1; AP1G1; AP1S2; AP1S3; AP2A1; AP2A2; APOE; ARCN1; ARF4; ARF6; ATP5C1; ATP5F1; ATP5I; ATP6AP1; ATP6V1A; BCAP31; CCDC14; CEP57; CHIC1; CHID1; CHMP2A; CHMP2B; CHMP4B; CHMP5; CLINT1; COG3; COG5; COPB1; COPE; COPZ1; CPNE1; CPNE2; CPNE3; CSE1L; DDX24; ERGIC1; EXOC1; EXOC5; GABARAPL2; GGA1; GLTP; GOLGA4; GOLM1; HCFC1R1; IPO11; IPO4; IPO7; IPO8…
Translation regulator activity	40	101	1.07643	1.93199	8.46716e-06	0.00189664	0.000316107	0.000990929	ABCF1; ABTB2; AIMP2; BZW2; CLUH; DNAJC3; EEF1B2; EEF1E1; EEF1G; EEF2; EIF1; EIF1AX; EIF1AY; EIF2B4; EIF2S1; EIF2S3; EIF3B; EIF3E; EIF3G; EIF3I; EIF3J; EIF3L; EIF4E2; EIF4EBP2; EIF4G1; EIF4G2; EIF4H; EIF6; GCN1; GFM2; HBS1L; KIAA0368; METAP2; MRI1; PAIP1; PPP1R13L; REXO4; RNH1; TUFM; ZC3H7B;
ATPase activity	38	111	1.0226	1.67008	0.000511024	0.114469	0.0127188	0.0398708	ABCD1; ACLY; AK5; ASNA1; ATAD2; ATAD3A; ATP10D; ATP11B; ATP11C; ATP13A2; ATP13A3; ATP1A1; ATP1B1; ATP2B1; ATP2B4; ATP5D; ATP5G2; ATP5J2; ATP5L; ATP6V0B; ATP6V0C; ATP6V0D1; ATP6V0E2; ATP6V1E1; ATP6V1H; ATP8B1; C10orf88; CHD9; DDX17; DDX21; DHX32; DHX40; HINT1; KIF20B; NSF; PEX1; SCARA3; TOR4A;
Protein-tyrosine kinase activity	6	38	0.161464	0.771219	0.820199	1	1	1	CSK; FER; TNK2; TWF1; TWF2; TYK2;
Catalytic activity	134	532	3.60603	1.22862	0.00455765	1	0.0680608	0.213356	AASDHPPT; ACAD9; ACADM; ACO2; ACSS2; AK4; AKR1C3; AKR7A2; ALDH2; ALDH3A2; ALDH4A1; ARSA; ARSI; ASPH; BCKDK; BDH1; CA12; CA9; CD81; CMPK1; COX7A2L; CTBS; CYB5R3; CYBA; DCK; DECR1; DECR2; DGKQ; DHCR24; DHCR7; DHRS1; DHRS3; DHRS4; DPH2; DPYD; FADS2; FAR1; FASN; FN3KRP; G6PD; GALK1; GALNS; GLYR1; GMPR2; GNPTG; GNS; GRHPR; GSR; GUK1; H6PD; HADHB; HK1; HMGCR; HMOX1; HMOX2; HSD17B1; HSD17B10; HSD17B7; I…
Transferase activity	34	156	0.914962	1.0633	0.374694	1	1	1	AGPAT5; AGPS; ALG12; ALG3; ALG8; APRT; B3GAT3; B3GLCT; B4GAT1; CASD1; CHPF; CHPF2; COASY; DPAGT1; ESCO1; FDFT1; FDPS; FN3K; GALNT7; GBE1; GBGT1; HMBS; NAA15; NAA30; OGT; PIGF; PIGQ; PTDSS1; REV1; RFK; SRM; UCKL1; UGCG; UGGT2;
GTPase activator activity	26	144	0.699677	0.880946	0.796056	1	1	1	AGAP1; ARAP1; ARAP3; ARFGAP1; ARHGAP1; ARHGAP11A; ARHGAP12; ARHGAP28; ARHGAP29; ARHGAP5; BNIP2; FAM13B; GMIP; GPSM1; PLCB4; RAB11B; RABAC1; RABGAP1L; RALGAPA1; RANGAP1; RASA1; RGS3; RIN3; TBC1D12; TBC1D15; TBC1D17;
Oxidoreductase activity	62	161	1.66846	1.8785	1.09114e-07	2.44415e-05	6.11037e-06	1.91547e-05	ADH5; ADI1; BDH2; BLVRA; BLVRB; CBR1; CBR3; COX4I1; COX5B; COX6A1; COX6B1; COX6C; COX8A; CP; CRYZL1; CYP1B1; DCXR; DHFR; DIO2; DOHH; ERO1A; ETFB; FDX1; FDXR; KDSR; NDUFA1; NDUFA10; NDUFA11; NDUFA13; NDUFA2; NDUFA3; NDUFA4; NDUFA5; NDUFA6; NDUFA9; NDUFAB1; NDUFB11; NDUFB2; NDUFB3; NDUFB4; NDUFB5; NDUFB8; NDUFC2; NDUFS1; NDUFS7; NDUFS8; NDUFV1; NQO1; OGFOD1; PRDX5; PYCR1; RRM1; RRM2; SCD; TMX1; TMX…
Ion channel activity	8	66	0.215285	0.591867	0.973648	1	1	1	KCTD5; KCTD8; PLP2; SLC22A17; SLC25A39; TRPC4; TRPM7; TTYH3;
Hydrolase activity	51	203	1.37244	1.22557	0.0627933	1	0.540988	1	ABHD10; ABHD14A; ACOT2; ACOT7; ACOT8; ACY1; ADPRHL2; AHCY; AHCYL1; APEH; BPNT1; CES2; DCPS; DDAH1; DDAH2; EDEM3; ENPP5; ENTPD6; EPHX2; FAH; FUCA1; GALC; GGH; GUSB; HAGH; HEXA; HINT2; HYAL2; IAH1; IDUA; MAN1A1; MAN1A2; MAN1B1; MGEA5; MPG; NAGLU; NAGPA; NEU1; NIT2; NT5C; NT5C3A; NTAN1; NUDT12; NUDT15; PGLS; PNPLA6; PTRH1; SGSH; SMPD1; TIGAR; UBLCP1;
Isomerase activity	16	45	0.430571	1.73494	0.0138023	1	0.181866	0.570111	ACO1; DDT; EBP; EBPL; ECI2; FKBP10; FKBP11; FKBP1A; FKBP2; IDI1; P4HB; PDIA3; PIN1; PPIG; PTGES2; TPI1;
Serine-type peptidase activity	8	98	0.215285	0.398624	0.999757	1	1	1	CTSA; DPP7; FURIN; LONP1; PLAT; PREPL; PRSS12; PRSS23;
Acid phosphatase activity	1	12	0.0269107	0.410185	0.936341	1	1	1	ACP2;
Receptor binding	22	129	0.592034	0.832143	0.861617	1	1	1	BMP4; CAMLG; CD276; DBI; DKK1; DKK3; GLMN; INHBA; JAG2; LGALS1; PHIP; SELPLG; SEMA3C; SEMA3F; SEMA4C; SLC9A3R1; SLIT3; TGFB1; THADA; TNFSF9; TRIP11; WBP1;
Structural molecule activity	29	269	0.780409	0.525994	0.999993	1	1	1	ADD1; ANLN; CAPZA1; CEP70; CLIP1; CLTC; COG5; COG6; DMTN; EML4; ENC1; GCC2; GOLGA1; GOLGA2; GOLGB1; KRT10; KRT81; LMNA; LMNB1; MEGF6; MRPL28; MYH9; MYL6B; NEFH; NUMA1; PLS3; SMNDC1; STMN1; TUBB3;
Structural constituent of cytoskeleton	33	137	0.888052	1.17515	0.173558	1	0.705616	1	ABLIM3; ACTA2; ACTB; ACTG1; ACTN4; ACTR1B; ACTR3; CAPZA2; CAPZB; CCDC88A; CDC42EP1; CENPJ; CEP131; CEP192; EPB41L2; FERMT2; FOPNL; KRT32; LIMA1; LLGL1; MAP1S; MICALL1; MYL12B; PPL; SPTAN1; SPTBN1; SYNC; TNNT1; TPM2; TRIM16; TUBB; TUBB4A; TUBG1;
Chromatin binding	6	13	0.161464	2.25319	0.0335953	1	0.35835	1	ACTL6A; KNTC1; LBR; REC8; SMC1A; THAP7;
Cytoskeletal protein binding	52	218	1.39935	1.16362	0.126258	1	0.641659	1	ACTR6; ADD3; ARPC1B; ARPC2; ARPC4; CALD1; CFL2; CKAP2; CKAP4; CLIP4; CNN2; CNN3; DCTN3; EML3; EML5; FLII; FLNB; FLNC; GAS2L1; HIP1R; HOOK3; INF2; KLHDC8B; KLHL26; KLHL9; MAP1B; MAP2; MAPRE2; MIB2; MID1IP1; NEXN; NUF2; PAK4; PARVA; PCM1; PFN1; PHLDB2; PLXNA3; PNKD; PPP1R9A; RAVER1; RDX; SESTD1; SMTN; SVIL; TAGLN; TLN1; TLN2; TMSB10; TRIOBP; WASL; WIPF2;
Receptor signaling protein serine/threonine kinase activity	1	14	0.0269107	0.351629	0.959782	1	1	1	TGFBR1;
Deaminase activity	6	19	0.161464	1.54203	0.177644	1	0.705616	1	ADA; AMPD2; DCTD; GLS; GNPDA1; GNPDA2;
Metallopeptidase activity	16	101	0.430571	0.773087	0.904244	1	1	1	ADAM10; ADAM9; ADAMTS5; ADAMTS7; BMP1; CNDP2; ECE1; IDE; MME; MMP14; MMP15; MMP2; PM20D2; TLL1; YME1L1; ZMPSTE24;
Peptide hormone	1	45	0.0269107	0.109449	0.999968	1	1	1	ADM;
G-protein coupled receptor activity	20	736	0.538213	0.132606	1	1	1	1	ADGRA3; ADGRG1; ADGRG6; ADGRL2; ADORA1; CELSR1; CELSR2; F2RL2; FZD2; FZD6; FZD8; GPR180; GPRC5C; LANCL1; OXTR; P2RY2; P2RY6; PAQR4; SLC52A2; TPRA1;
Cytoskeletal anchoring activity	12	39	0.322928	1.50165	0.0862937	1	0.580528	1	AKAP10; AKAP11; AKAP2; EZR; FLNA; GPAA1; KTN1; LRCH4; PIGS; PLEC; PPFIA1; TNIP1;
Lipid transporter activity	2	9	0.0538213	1.08811	0.578863	1	1	1	PITPNM1; PLIN2;
Protein serine/threonine kinase activity	96	301	2.58342	1.55574	1.92281e-06	0.000430708	8.61417e-05	0.000270036	AKT1; AKT2; AKT3; ARAF; ATM; AURKA; AURKB; BUB1; BUB1B; CAMK2B; CAMK2D; CDK1; CDK10; CDK11B; CDK12; CDK14; CDK16; CDK5; CDK9; COL4A3BP; CSNK1A1; CSNK1D; CSNK1E; CSNK1G2; CSNK1G3; CSNK2A1; CSNK2B; CTDSP1; DAPK3; DMPK; EIF2AK2; FASTK; GRK6; HIPK2; IKBKB; ILK; IRAK1; LIMK1; LIMK2; MAP2K3; MAP3K11; MAP3K2; MAP3K3; MAP3K4; MAP4K5; MAPK1; MAPK12; MAPK3; MAPK6; MAPK7; MAPKAPK2; MARK2; MARK4; MICU2; MINK…
Lyase activity	7	21	0.188375	1.6274	0.120248	1	0.626407	1	ADSL; ALDOA; ALDOC; DERA; GLO1; TRUB1; UROS;
Transcription regulator activity	176	832	4.73628	1.03183	0.330285	1	1	1	ACD; AES; AHDC1; APLP1; ARID4A; ATRX; BARD1; BASP1; BCL3; BRWD1; BUD31; C19orf33; CAND1; CBX4; CBX8; CC2D1A; CERS4; CERS6; CHD9; CHURC1; CIAO1; CIR1; CITED2; CNOT2; CNOT3; CNOT7; CNOT8; COPS2; CREBBP; CXXC1; DEDD2; DMAP1; DR1; DRAP1; EDF1; EID1; FHL3; GATAD2A; GLIS2; GPBP1; HDAC10; HDAC11; HDAC5; HDAC6; HMGN1; HMGN2; HMGN4; ID1; ILF3; ING4; IRF2BP1; IRF2BP2; JADE2; JMY; KAT2B; KAT5; KEAP1; KHSRP;…
Extracellular matrix structural constituent	30	166	0.80732	0.881725	0.808215	1	1	1	AGRN; C1QTNF5; CHI3L1; COL11A1; COL18A1; COL1A1; COL4A1; COL4A3; COL4A4; COL4A5; COL5A1; COL5A2; COL6A1; COL7A1; ECM1; EDIL3; EFEMP2; FBLN2; FSTL3; HSPG2; LAMB1; LAMB2; LAMB3; LTBP2; LTBP3; MFAP3; SPARC; TIMP1; TIMP2; ZP3;
Receptor activity	57	361	1.53391	0.770253	0.991046	1	1	1	ADRM1; BOC; CD151; CD44; CD82; CNTNAP1; CXADR; EPOR; FCGRT; FGFRL1; FOLR3; GPR137; GRIK5; GRINA; HHIPL1; HMMR; ITGA1; ITGA3; ITGA5; ITGAV; ITGB1; ITGB8; LDLR; LENG1; LEPR; LEPROTL1; LMBR1; LMBR1L; LRP1; LRP10; LRP12; LRP3; LRP5; LSR; MBOAT7; MRC2; NETO2; NOTCH1; NPC1; PAQR7; PLAUR; PLXDC2; PLXNA1; PLXNB1; PLXND1; PVR; RARRES2; RTN4R; SCARB1; SDC1; SIVA1; TMEM123; TNFRSF12A; TNFRSF14; TNFRSF1A; TS…
Glucosidase activity	4	9	0.107643	2.17081	0.0923688	1	0.580528	1	AGL; GBA; MOGS; PRKCSH;
Ligand-dependent nuclear receptor activity	11	35	0.296017	1.5339	0.0862114	1	0.580528	1	ARHGAP35; IPO13; NR1D1; NR1D2; NR2F1; NR2F2; NR3C1; OGFR; RARA; RXRA; RXRB;
Transcription factor activity	135	842	3.63294	0.782078	0.999689	1	1	1	ABT1; AFF1; AFF4; AHCTF1; AHR; ARID1B; ARNTL2; ASH1L; ATF5; ATF6; ATF6B; BAG1; BANP; BBX; BCLAF1; BDP1; BHLHE40; BHLHE41; BRF1; BTBD7; BZW1; CAPN15; CEBPB; CFAP20; CIC; CLOCK; CREB1; CREB5; CREBZF; DBP; DDIT3; EBF4; ELK3; ELL2; ERF; FOXK2; FOXS1; GABPA; GCFC2; GTF2A1; GTF2E2; GTF2F1; GTF2H3; GTF2H4; GTF2I; GTF3A; GTF3C5; HBP1; HCFC1; HIF1A; HSF1; IER2; ILF3; IRF3; JUN; JUNB; JUND; KLF11; KLF13; K…
Defense/immunity protein activity	1	61	0.0269107	0.0807461	0.999999	1	1	1	ZC3HAV1;
Receptor signaling complex scaffold activity	73	322	1.96448	1.1059	0.182582	1	0.705616	1	AP1M1; AP1M2; AP3B1; AP3S2; APAF1; APPL1; AXIN1; BAG2; BAIAP2; BAX; BCAR1; BCL2L1; BIN1; BIRC2; CABLES1; CARD10; CARD11; CASP8AP2; CBLB; CCM2; CD2AP; CFLAR; CRCP; CRKL; DOK1; DOK4; DOK7; DVL1; ECSIT; ELP2; EPN1; FADD; FKBP8; FRS2; GOPC; GRB2; GULP1; HOMER2; HOMER3; IRS1; IRS2; LAMTOR3; LYST; MARCKSL1; MLST8; MYD88; NRBP1; PACSIN2; PHB; PIK3R4; PLEKHA3; PRPF6; RAB11FIP2; RUSC1; SH2B1; SHB; SHC2; S…
Calcium ion binding	35	185	0.941873	0.922993	0.731284	1	1	1	ANXA1; ANXA11; ANXA2; ANXA3; ANXA4; CAB39; CALM2; CALM3; CARHSP1; CETN2; CLSTN1; CRELD2; EHD1; EPS15; FBLN7; FLG; GCA; HEG1; HPCAL1; MEGF9; MYL12A; NECAB1; NUCB1; RCN2; S100A10; S100A11; S100A13; S100A16; S100A2; S100A3; S100A4; SLC25A23; STRN3; SYT11; TPT1;
Hydro-lyase activity	1	7	0.0269107	0.702756	0.799386	1	1	1	PCBD1;
Transmembrane receptor protein tyrosine kinase activity	8	56	0.215285	0.697539	0.911647	1	1	1	DDR1; EPHA2; EPHA5; EPHB2; ERBB2; ERBB4; MST1R; RYK;
Lipase activity	2	19	0.0538213	0.515722	0.924663	1	1	1	LIPG; PLA2G12A;
Enzyme activator activity	1	4	0.0269107	1.22851	0.60062	1	1	1	PSENEN;
Carboxy-lyase activity	6	20	0.161464	1.46497	0.212424	1	0.705616	1	AMD1; ME1; MVD; ODC1; UROD; UXS1;
Ubiquitin-specific protease activity	123	377	3.31001	1.59144	1.73631e-08	3.88933e-06	1.29644e-06	4.06407e-06	CUEDC1; CUL4B; CUL5; CYLD; DTX2; EGLN2; FAU; FBXL12; FBXL4; FBXL5; FBXL6; FBXO17; FBXO30; FBXO9; FBXW4; HECTD1; HECTD2; HECTD3; HERC4; ITCH; KDM2B; LTN1; MARCH2; MARCH3; MDM2; MDM4; MIB1; NEDD4; NUB1; OTUB1; PAN2; PCGF5; PCNP; PHC2; PJA2; PSMA2; PSMA4; PSMA5; PSMB4; PSMB6; PSMB7; PSMB8; PSMC1; PSMC2; PSMC5; PSMD12; PSMD14; PSMD2; PSMD8; PSMD9; PSME1; PSME3; PSME4; RFWD2; RNF10; RNF121; RNF126; RN…
Ribonuclease activity	13	48	0.349839	1.32174	0.169386	1	0.705616	1	DICER1; EXOSC1; EXOSC4; EXOSC9; FCF1; G3BP1; NOB1; POP7; REXO2; RNASEH1; RNASEH2A; RNASET2; RPP21;
Growth factor activity	12	110	0.322928	0.532491	0.997448	1	1	1	AGGF1; CRB2; FGF2; FGF5; FST; GMFB; GPC6; GRN; HDGF; MYDGF; NUDT6; TGFB2;
ATP binding	3	6	0.080732	2.44283	0.105112	1	0.580528	1	ABCD3; SLC25A5; TPX2;
Binding	6	22	0.161464	1.33185	0.287771	1	0.920867	1	ABI1; GIPC1; GRB7; RHBDF1; SEL1L; STXBP6;
DNA repair protein	20	57	0.538213	1.71198	0.00746635	1	0.104529	0.327676	DCLRE1A; ERCC1; ERCC2; ERCC4; ERCC5; FANCI; MGMT; MLH1; MSH2; NIPBL; OGG1; PMS1; PNKP; POLD3; POLK; PRPF19; RIF1; XAB2; XRCC1; XRCC5;
Protein binding	54	182	1.45318	1.44737	0.0020441	0.457879	0.0381566	0.119613	AHNAK; ANKRD54; APH1A; BNIP3L; BOLA2B; BTBD1; CACHD1; CAV2; CCNC; CDC27; CDK6; CHML; CNPY2; COPS6; FHL2; FZR1; GADD45GIP1; IFT80; ING1; INSIG1; INTS5; IVNS1ABP; KIF15; MAD2L1; MAD2L2; MAGED1; MCL1; NBL1; NCKAP1; NEURL4; NUDC; PAIP1; PES1; PEX14; PEX16; PEX19; PEX2; PEX3; PPP1R12C; PTCD3; RBL1; SAP30; SEPT7; SERINC1; SERTAD1; SH3BP5L; SHC1; SIVA1; SPC25; STX7; SUMO1; TAB3; VAMP3; YIF1A;
RNA binding	128	366	3.44456	1.7059	6.11213e-11	1.36912e-08	6.84559e-09	2.14595e-08	ANKS3; ARID1A; ATXN2; BICC1; CDKN2AIP; CPSF1; CPSF2; CSTF3; DAZAP1; DCP2; DDX39B; DDX3X; DDX3Y; DDX5; DDX54; DDX55; DDX6; DHX15; DHX30; DHX36; DHX38; DIS3; FMR1; FXR1; FXR2; G3BP1; GRSF1; GTPBP10; HNRNPA0; HNRNPA1; HNRNPA2B1; HNRNPA3; HNRNPL; HNRNPLL; INTS6; IREB2; LARP4; LSM10; LSM2; LSM4; LSM5; LSM7; LSM8; MBNL1; MBNL2; MSI2; NCBP1; NELFE; NHP2; NOL8; NONO; NOVA1; NUFIP2; PABPN1; PAPOLA; PARK7;…
Water channel activity	1	14	0.0269107	0.351629	0.959782	1	1	1	PDPN;
GTPase activity	66	222	1.7761	1.45024	0.000666089	0.149204	0.0149204	0.0467723	ARF1; ARFRP1; ARL2; ARL5A; ARL5B; ARL8A; ARL8B; CDC42; DNM1; DNM1L; GBP1; GNAI1; GNAI2; GNAQ; GNAS; GNB1L; GNB2; GNB4; GNG12; GPN1; GSPT1; HRAS; KRAS; MFN1; NRAS; OPA1; RAB10; RAB11A; RAB18; RAB1B; RAB21; RAB22A; RAB24; RAB27B; RAB29; RAB2A; RAB30; RAB32; RAB38; RAB3B; RAB40C; RAB43; RAB4B; RAB5A; RAB5C; RAB6A; RAB8B; RABL3; RABL6; RAC1; RAP1B; RAP2A; RAP2C; RGL2; RHOA; RHOC; RHOD; RHOF; RHOQ; RH…
Methyltransferase activity	13	59	0.349839	1.07536	0.435854	1	1	1	CARM1; DOT1L; EHMT2; HNMT; METTL14; METTL15; NNMT; PEMT; PRMT2; PRMT6; SHMT2; SRM; TPMT;
DNA binding	134	654	3.60603	0.999434	0.519371	1	1	1	ARID4B; ASXL2; ATMIN; BAHCC1; BANF1; BAZ1A; BLM; BMI1; CBX1; CBX3; CBX5; CDT1; CENPC; CENPE; CGGBP1; CHD1; CHD9; CIZ1; CREBL2; CXXC5; DEK; DMRTA1; DNTTIP2; DPF2; DUS3L; EP400; FAAP100; FOXK2; FOXP4; GEN1; H1FX; H2AFV; H3F3B; HIST1H1C; HIST1H4I; HIST3H2A; HLTF; HMG20B; HMGB1; HMGB3; HP1BP3; HYI; ICE2; IRF7; JAZF1; KDM4A; KIF22; KIF4A; KRR1; LIG4; MCM3; MCM4; MCM5; MIER3; MYSM1; NAP1L1; NBN; NCAPG;…
Chaperone activity	46	126	1.23789	1.78094	2.31311e-05	0.00518136	0.00064767	0.00203031	ALYREF; ASF1A; ASF1B; ATOX1; ATPAF1; C1GALT1C1; CANX; CCS; CCT2; CDC37; CLGN; CLN3; COX11; DNAJA2; DNAJA3; DNAJB11; DNAJB14; DNAJB9; DNAJC4; DNAJC5; DNAJC8; ERP29; HSP90AA1; HSP90AB1; HSPA13; HSPA1A; HSPB1; LMAN1; LRPAP1; MCL1; NPM1; PFDN1; PFDN5; PFDN6; PORCN; PPIB; PTGES3; SGTA; TAPBP; TBCA; TBCB; TBCC; TBCD; TCP1; TOR1A; VBP1;
Auxiliary transport protein activity	68	333	1.82992	0.996132	0.536988	1	1	1	ARL6IP1; BEST1; EEA1; EXOC2; EXOC6; GDI2; LAPTM4A; MTX1; SCAMP1; SCAMP2; SCAMP4; SCFD1; SCP2; SLC12A8; SLC12A9; SLC16A1; SLC16A13; SLC16A3; SLC19A1; SLC25A11; SLC25A16; SLC25A22; SLC27A1; SLC27A2; SLC29A1; SLC29A3; SLC2A1; SLC2A6; SLC2A8; SLC30A7; SLC35A3; SLC35A4; SLC35A5; SLC35B2; SLC35C1; SLC35C2; SLC35E1; SLC36A4; SLC38A1; SLC39A10; SLC39A13; SLC39A6; SLC41A1; SLC4A2; SLC4A3; SLC4A4; SLC7A1; …
Ion transporter activity	2	23	0.0538213	0.42607	0.96468	1	1	1	SLC12A4; SLCO1A2;
Motor activity	16	79	0.430571	0.98835	0.566623	1	1	1	DCTN2; DNAL4; DYNC2H1; IMMT; KIF11; KIF1C; KIF2A; KIF3C; KIF5B; KIFC1; KIFC2; KIFC3; MYO1B; MYO1C; MYO5C; MYO6;
MHC class I receptor activity	4	37	0.107643	0.528478	0.961453	1	1	1	ANP32A; HLA-B; HLA-C; SET;
MHC class II receptor activity	4	38	0.107643	0.514574	0.967063	1	1	1	ANP32A; HLA-B; HLA-C; SET;
Peptide binding	3	6	0.080732	2.44283	0.105112	1	0.580528	1	BAD; CAPNS1; SIPA1L3;
Kinase binding	4	16	0.107643	1.22167	0.42196	1	1	1	CCND1; CCP110; MAPKAP1; MNAT1;
Voltage-gated ion channel activity	5	130	0.134553	0.187959	1	1	1	1	CACHD1; CACNB3; CLCN7; MCOLN1; SCN9A;
Complement activity	1	28	0.0269107	0.175877	0.998387	1	1	1	C1R;
DNA-directed RNA polymerase activity	7	29	0.188375	1.17861	0.383148	1	1	1	POLR2A; POLR2E; POLR2F; POLR2I; POLR2L; POLRMT; PRIM2;
Antigen binding	1	42	0.0269107	0.117265	0.999935	1	1	1	IGSF8;
Complement receptor activity	1	5	0.0269107	0.983298	0.682519	1	1	1	C1QBP;
Cysteine-type peptidase activity	10	46	0.269107	1.06117	0.4755	1	1	1	CAPN1; CAPN10; CAPN5; CAPN7; CASP3; CTSB; CTSC; CTSH; CTSO; CTSZ;
Structural constituent of ribosome	87	152	2.34123	2.79189	2.44701e-23	5.4813e-21	5.4813e-21	1.71827e-20	MRPL1; MRPL13; MRPL14; MRPL16; MRPL17; MRPL18; MRPL19; MRPL2; MRPL21; MRPL27; MRPL3; MRPL30; MRPL35; MRPL38; MRPL4; MRPL42; MRPL43; MRPL46; MRPL47; MRPL49; MRPL51; MRPL52; MRPL53; MRPL54; MRPL55; MRPS18B; MRPS18C; MRPS2; MRPS21; MRPS24; MRPS25; MRPS26; MRPS28; MRPS33; MRPS34; MRPS7; RPL10; RPL12; RPL14; RPL17; RPL18; RPL19; RPL23; RPL24; RPL26; RPL29; RPL3; RPL30; RPL32; RPL34; RPL35; RPL35A; RPL…
Hormone activity	1	25	0.0269107	0.196974	0.996786	1	1	1	EDN2;
Peptidase activity	11	58	0.296017	0.925733	0.665198	1	1	1	ATG4B; CLPX; HM13; NCLN; OSGEP; PSMA1; SCRN3; SENP1; SPCS2; SPPL2B; SPPL3;
Transcription factor binding	1	10	0.0269107	0.49214	0.899242	1	1	1	HNRNPA2B1;
Heat shock protein activity	12	27	0.322928	2.1688	0.00425509	0.95314	0.0680608	0.213356	CRYAB; DNAJA1; DNAJB1; DNAJB2; DNAJB4; HSF2; HSP90B1; HSPA4L; HSPA8; HSPB8; HSPH1; SERPINH1;
Protein kinase binding	1	5	0.0269107	0.983298	0.682519	1	1	1	ABI2;
Kinase regulator activity	7	23	0.188375	1.48595	0.175605	1	0.705616	1	ABI2; CCNE2; CCNG1; CDKN1A; CDKN1B; CDKN2B; PIK3R2;
Phosphatase regulator activity	6	16	0.161464	1.83098	0.090144	1	0.580528	1	PHACTR2; PPP1R12A; PPP1R9B; PPP2R3A; PPP2R5C; PPP3R1;
Protein tyrosine/serine/threonine phosphatase activity	7	37	0.188375	0.923848	0.658493	1	1	1	CDC25B; CDC25C; DUSP14; DUSP3; DUSP4; DUSP6; PTPMT1;
Kinase activity	5	14	0.134553	1.74422	0.140785	1	0.685561	1	NEK9; NMRK1; PKM; SCYL2; TAB1;
Enzyme inhibitor activity	3	8	0.080732	1.83289	0.214205	1	0.705616	1	ATPIF1; CDKN2D; PPP1R11;
Nucleotidyltransferase activity	3	11	0.080732	1.33346	0.399277	1	1	1	PCYT1A; PCYT2; UGP2;
Guanyl-nucleotide exchange factor activity	20	112	0.538213	0.871348	0.789611	1	1	1	ARFGEF1; ARFGEF2; ARHGEF1; ARHGEF18; CYTH2; CYTH3; DOCK7; DOCK8; ECT2; EEF1D; OBSCN; PLEKHJ1; RALGPS2; RAPGEF2; RAPGEF6; RIC8B; SERGEF; SOS1; SOS2; SWAP70;
Lipid kinase activity	6	35	0.161464	0.837305	0.751681	1	1	1	AGK; CHKB; ITPKC; PIK3C2A; PIK3CB; SPHK1;
Intracellular ligand-gated ion channel activity	5	30	0.134553	0.814279	0.765998	1	1	1	CLIC1; CLIC4; GLRB; ITPR3; KCNN4;
Extracellular ligand-gated ion channel activity	2	41	0.0538213	0.23906	0.999058	1	1	1	GABRE; P2RX5;
Phospholipase activity	8	45	0.215285	0.86801	0.730791	1	1	1	NAPEPLD; PLA2G15; PLCB3; PLCB4; PLCD3; PLCG1; PLD3; PNPLA8;
Protein threonine/tyrosine kinase activity	9	28	0.242196	1.56896	0.101851	1	0.580528	1	CLK1; CLK4; DYRK1B; MAP2K4; MAP2K7; PKMYT1; TESK1; TTK; WEE1;
Phosphoric diester hydrolase activity	4	29	0.107643	0.674214	0.873657	1	1	1	ENPP2; ENPP4; PDE1C; PDE5A;
Cytokine activity	7	107	0.188375	0.319518	0.999986	1	1	1	CLCF1; CXCL8; FAM3C; FBRS; LIF; MIF; NUSAP1;
Carboxypeptidase activity	2	21	0.0538213	0.466629	0.948247	1	1	1	AGTPBP1; CPD;
Enzyme regulator activity	3	13	0.080732	1.12847	0.516775	1	1	1	AURKAIP1; PPP4R1; PRPSAP1;
Palmitoyltransferase activity	2	7	0.0538213	1.39855	0.437075	1	1	1	CPT1C; ZDHHC8;
Transmembrane receptor activity	6	52	0.161464	0.563623	0.969596	1	1	1	IL13RA1; IL6ST; IL7R; LAYN; LTBR; RRBP1;
Aspartic-type signal peptidase activity	2	7	0.0538213	1.39855	0.437075	1	1	1	CTSD; SPPL2A;
Electron transporter activity	1	2	0.0269107	2.45091	0.368017	1	1	1	NDUFB6;
Galactosyltransferase activity	8	38	0.215285	1.02786	0.530662	1	1	1	B3GALT6; B3GNT9; B4GALT2; B4GALT3; B4GALT7; C1GALT1; GALNT1; GALNT2;
Deoxyribonuclease activity	4	17	0.107643	1.14985	0.472103	1	1	1	DNASE1L1; DNASE2; NTHL1; TREX1;
Helicase activity	10	25	0.269107	1.95219	0.0204132	1	0.240661	0.754422	DDX41; DDX49; DDX52; DDX60L; DHX29; ERCC6L2; MCM7; SKIV2L2; SMARCAD1; UPF1;
DNA-directed DNA polymerase activity	6	20	0.161464	1.46497	0.212424	1	0.705616	1	POLD1; POLD2; POLD4; POLH; POLI; REV3L;
Translation factor activity, nucleic acid binding	1	2	0.0269107	2.45091	0.368017	1	1	1	EIF5A;
Aminopeptidase activity	13	29	0.349839	2.18741	0.00269716	0.604164	0.0464742	0.145687	DNPEP; DPP3; DPP8; DPP9; ERAP1; ERAP2; LAP3; NPEPPS; RNPEP; RNPEPL1; SCRN2; SEC11A; TPP2;
Ribonucleoprotein	9	41	0.242196	1.07161	0.47018	1	1	1	FBL; GEMIN5; HNRNPM; IMP4; MRPL28; NOP10; SLU7; SNRNP70; UTP14C;
Protein tyrosine phosphatase activity	5	25	0.134553	0.977069	0.603731	1	1	1	MTMR2; PTP4A1; PTPN11; PTPN2; PTPN23;
Cofactor binding	1	1	0.0269107	4.87755	0.205021	1	0.705616	1	F3;
CoA-ligase activity	2	2	0.0538213	4.87755	0.0420245	1	0.392229	1	ACSL3; HMGCS1;
Growth factor binding	2	8	0.0538213	1.22395	0.511365	1	1	1	PDAP1; VASN;
Storage protein	2	3	0.0538213	3.2571	0.108849	1	0.580528	1	FTH1; FTL;
Nucleocytoplasmic transporter activity	2	2	0.0538213	4.87755	0.0420245	1	0.392229	1	FUS; MVP;
Racemase and epimerase activity	1	11	0.0269107	0.447441	0.919911	1	1	1	GALE;
Amidinotransferase activity	1	3	0.0269107	1.63665	0.497601	1	1	1	GMPS;
Phosphorylase activity	4	20	0.107643	0.977459	0.610285	1	1	1	GMPPB; NADK; PNP; UAP1;
GTP binding	1	8	0.0269107	0.615021	0.840532	1	1	1	RAB12;
Signal transducer activity	7	31	0.188375	1.1026	0.456854	1	1	1	BANP; GPS1; NCK2; PLEKHB1; SHISA5; SLC44A2; STMN1;
GTPase regulator activity	1	1	0.0269107	4.87755	0.205021	1	0.705616	1	GPS2;
Peroxidase activity	5	20	0.134553	1.22121	0.392307	1	1	1	GPX1; PRDX2; PRDX4; PRDX6; PXDN;
Chemokine activity	4	53	0.107643	0.368967	0.997368	1	1	1	CCL2; CKLF; CMTM3; CMTM6;
Glutathione transferase activity	2	21	0.0538213	0.466629	0.948247	1	1	1	GSTO1; MGST1;
Guanylate cyclase activity	1	8	0.0269107	0.615021	0.840532	1	1	1	GUCY1A2;
MRNA binding	2	4	0.0538213	2.44485	0.188543	1	0.705616	1	HNRNPD; UPF2;
Nucleic acid binding	3	9	0.080732	1.62946	0.275123	1	0.893153	1	NABP1; SLTM; ZNF629;
Phosphoprotein phosphatase activity	4	6	0.107643	3.2544	0.0185335	1	0.230639	0.723003	DLGAP5; IMPA1; PHPT1; STT3B;
Lipid phosphatase activity	9	28	0.242196	1.56896	0.101851	1	0.580528	1	INPP5E; INPP5K; INPPL1; MINPP1; MTMR14; MTMR6; PI4K2B; SACM1L; SGPP1;
Receptor regulator activity	3	6	0.080732	2.44283	0.105112	1	0.580528	1	CD82; SREK1IP1; TFG;
Carbohydrate binding	1	7	0.0269107	0.702756	0.799386	1	1	1	LGALS8;
Sulfotransferase activity	9	53	0.242196	0.829026	0.786452	1	1	1	CHST14; CHST2; DSEL; HS2ST1; HS3ST1; HS3ST3A1; HS6ST1; MPST; TST;
RNA methyltransferase activity	5	12	0.134553	2.03468	0.079348	1	0.580528	1	NSUN2; RNMT; TRMT1; TRMT10C; TRMT61A;
Exonuclease activity	1	10	0.0269107	0.49214	0.899242	1	1	1	RAD1;
Ubiquitin binding	5	9	0.134553	2.71215	0.0217045	1	0.243091	0.762037	ANKRD13D; FBXL15; RBCK1; TRIM37; UBXN1;
Regulator of G-protein signaling activity	1	4	0.0269107	1.22851	0.60062	1	1	1	ARFIP1;
Protein serine/threonine phosphatase activity	13	44	0.349839	1.44187	0.0999826	1	0.580528	1	PDP1; PPP1CA; PPP1CB; PPP1CC; PPP2CA; PPP2CB; PPP2R1A; PPP2R2A; PPP2R5A; PPP4C; PPP4R2; PPP5C; PPP6C;
Protein kinase activity	2	3	0.0538213	3.2571	0.108849	1	0.580528	1	MAP2K5; RIOK3;
Lipid binding	5	11	0.134553	2.21948	0.0553722	1	0.496135	1	CHMP3; DKK3; PSAP; STARD3NL; STARD7;
Receptor signaling protein tyrosine phosphatase activity	2	16	0.0538213	0.612359	0.869647	1	1	1	PTPRF; PTPRS;
Sterol transporter activity	1	1	0.0269107	4.87755	0.205021	1	0.705616	1	SCP2;
Receptor signaling protein activity	2	4	0.0538213	2.44485	0.188543	1	0.705616	1	PEAR1; TENM4;
Sialyltransferase activity	3	19	0.080732	0.7723	0.779278	1	1	1	ST3GAL4; ST6GAL1; ST6GALNAC4;
Superoxide dismutase activity	2	3	0.0538213	3.2571	0.108849	1	0.580528	1	SOD1; SOD3;
DNA topoisomerase activity	3	6	0.080732	2.44283	0.105112	1	0.580528	1	TOP1MT; TOP2A; TOP2B;
Neurotransmitter transporter activity	1	5	0.0269107	0.983298	0.682519	1	1	1	SV2A;
Clathrin binding	1	1	0.0269107	4.87755	0.205021	1	0.705616	1	PICALM;
Transcription cofactor activity	3	8	0.080732	1.83289	0.214205	1	0.705616	1	CRTC1; DCAF6; TMA7;
Spliceosomal catalysis	1	3	0.0269107	1.63665	0.497601	1	1	1	U2AF2;
Protein transporter activity	2	4	0.0538213	2.44485	0.188543	1	0.705616	1	AP3M1; SNX3;
Mannosyltransferase activity	2	10	0.0538213	0.979407	0.63923	1	1	1	ALG2; DPM1;
Caspase activator activity	2	7	0.0538213	1.39855	0.437075	1	1	1	GRAMD4; MTCH1;
Protein domain specific binding	3	6	0.080732	2.44283	0.105112	1	0.580528	1	GLMN; KIF15; SYNJ2BP;
Structural constituent of nuclear pore	1	2	0.0269107	2.45091	0.368017	1	1	1	NDC1;
Structural constituent of chromatin	2	2	0.0538213	4.87755	0.0420245	1	0.392229	1	ESCO2; SMC4;
Pre-mRNA splicing factor activity	2	4	0.0538213	2.44485	0.188543	1	0.705616	1	BCAS2; SCNM1;
TRNA ligase activity	1	2	0.0269107	2.45091	0.368017	1	1	1	IARS2;
Endopeptidase activity	1	2	0.0269107	2.45091	0.368017	1	1	1	MALT1;
Coenzyme binding	1	1	0.0269107	4.87755	0.205021	1	0.705616	1	ILVBL;
Steroid binding	1	1	0.0269107	4.87755	0.205021	1	0.705616	1	OSBPL3;
Endonuclease activity	1	7	0.0269107	0.702756	0.799386	1	1	1	CNOT6;
FAD binding	1	1	0.0269107	4.87755	0.205021	1	0.705616	1	COQ6;
Apoptotic protease activator activity	1	5	0.0269107	0.983298	0.682519	1	1	1	EVA1A;
Protease activator activity	1	2	0.0269107	2.45091	0.368017	1	1	1	SPCS3;
Amine transporter activity	1	1	0.0269107	4.87755	0.205021	1	0.705616	1	SLC44A5;

## Sheet: Biological process
Analysis: Biological process
Dataset name: H-RPE_3h_vs_0h
Number of genes in the dataset: 3770
Number of genes in the dataset (which are available in Biological process database) :3716
Number of genes in background: 18124
Is analysis quantitative: No
						Corrected p-values
Biological process	No. of genes in the dataset	No. of genes in the background dataset	Percentage of genes	Fold enrichment	P-value (Hypergeometric test)	Bonferroni method	BH method	Q-value (Storey-Tibshirani method)	genes mapped (from input data set)
Biological_process unknown	860	4731	23.1432	0.886599	0.999999	1	1	1	AAMDC; AAR2; AARS2; ABHD11; ABHD12; ABHD14A; ABHD4; ABHD8; ACBD4; ACOT1; ACSF3; AGBL5; AGTRAP; AHDC1; AIDA; AKIRIN1; AKT1S1; ALKBH7; AMDHD2; AMMECR1; AMMECR1L; ANAPC13; ANAPC15; ANGPTL2; ANKHD1-EIF4EBP3; ANKIB1; ANKRD12; ANKRD13A; ANKRD13B; ANKRD13D; ANKRD17; ANKRD39; ANKRD54; ANKRD9; ANKS6; AP5B1; APCDD1L; APMAP; ARGLU1; ARHGAP28; ARMC5; ARRDC1; ARRDC4; ASNSD1; ASPHD1; ASPM; ATG101; ATG12; ATG2A…
Protein metabolism	410	1323	11.0334	1.5115	5.41473e-21	9.63821e-19	9.63821e-19	3.16214e-18	ABCF1; ABTB2; ADAM10; ADAM9; ADAMTS5; ADAMTS7; AGTPBP1; AIMP2; ALG12; ALYREF; AP3B1; ASF1A; ASF1B; ASPH; ATOX1; ATPAF1; BMP1; BTBD2; BZW2; C1GALT1C1; CAPN1; CAPN10; CAPN5; CAPN7; CCS; CCT2; CDC34; CDC37; CLGN; CLN3; CLPX; CLUH; CNDP2; CNOT6; COPS4; CPD; CRYAB; CTSA; CTSB; CTSC; CTSD; CTSH; CTSO; CTSZ; CUEDC1; CUL4B; CUL5; CYLD; DNAJA1; DNAJA2; DNAJB1; DNAJB11; DNAJB14; DNAJB2; DNAJB4; DNAJB9; DNA…
Metabolism	431	1683	11.5985	1.24904	6.19469e-08	1.10265e-05	3.67551e-06	1.20588e-05	AARS2; AASDHPPT; ABCD1; ABHD10; ACAA2; ACACA; ACAD9; ACADM; ACAT2; ACLY; ACO2; ACOT2; ACOT7; ACP2; ACSL4; ACSS2; ACY1; ADA; ADH5; ADPRHL2; ADSL; ADSS; AGPAT5; AGPS; AHCY; AHCYL1; AK4; AK5; AKR1C3; AKR7A2; ALDH2; ALDH3A2; ALDH4A1; ALDOA; ALDOC; ALG2; ALG3; ALG8; AMD1; AMPD2; APEH; ARSA; ARSI; ASNA1; ATAD2; ATAD3A; ATP10D; ATP11B; ATP13A2; ATP13A3; ATP5C1; ATP5F1; ATP5I; ATP5L; ATP6V0E2; ATP6V1A; A…
Energy pathways	420	1633	11.3025	1.25444	5.48499e-08	9.76329e-06	3.67551e-06	1.20588e-05	AARS2; AASDHPPT; ABCD1; ACAA2; ACACA; ACAD9; ACADM; ACAT2; ACLY; ACO2; ACOT2; ACOT7; ACP2; ACSL4; ACSS2; ACY1; ADA; ADH5; ADPRHL2; ADSL; ADSS; AGL; AGPAT5; AGPS; AHCY; AHCYL1; AK4; AK5; AKR1C3; AKR7A2; ALDH2; ALDH4A1; ALDOA; ALDOC; ALG2; ALG3; ALG8; AMPD2; APEH; ARSA; ARSI; ASNA1; ATAD2; ATAD3A; ATP10D; ATP11B; ATP13A2; ATP13A3; ATP5C1; ATP5F1; ATP5I; ATP5L; ATP6V0E2; ATP6V1A; ATP8B1; ATPAF2; ATP…
Cell growth and/or maintenance	218	1125	5.86652	0.945143	0.842231	1	1	1	ABLIM3; ACTA2; ACTB; ACTG1; ACTN4; ACTR1B; ACTR3; ACTR6; ADD1; ADD3; ADI1; AGRN; AKAP2; ANLN; ARHGDIA; ARPC1B; ARPC2; ARPC4; ARVCF; BLOC1S3; BLOC1S6; BRWD1; BTBD7; C1QTNF5; CABLES1; CALD1; CAPRIN2; CAPZA1; CAPZA2; CAPZB; CCDC88A; CCNI; CDC42EP1; CEP131; CEP192; CEP70; CFAP20; CHI3L1; CKAP2; CKAP4; CLDN11; CLIP1; CLIP4; CLTC; CNN2; CNN3; CNPY2; COL11A1; COL18A1; COL1A1; COL4A1; COL4A3; COL4A4; COL…
Transport	249	1215	6.70075	0.999573	0.515516	1	1	1	ABCA1; ABCA2; ABCA3; ABCA7; ABCB8; ABCD3; ABCE1; ABCF3; AHNAK2; AP1B1; AP1S2; AP1S3; AP2A1; AP2A2; APOE; ARCN1; ARF4; ARF6; ARL6IP1; ATP11C; ATP1A1; ATP1B1; ATP2B1; ATP2B4; ATP5G2; ATP6AP1; ATP6V0B; ATP6V0C; ATP6V0D1; ATP6V1E1; ATP6V1H; BCAP31; CACHD1; CACNB3; CAPRIN1; CEP57; CHID1; CHMP2A; CHMP2B; CHMP4B; CHMP5; CHMP6; CLCN7; CLIC1; CLIC4; CLINT1; COG3; COG5; COG6; COPB1; COPE; COPZ1; CPNE2; CPN…
Cell communication	661	3713	17.7879	0.868279	0.999998	1	1	1	ABI2; ACBD3; ADGRA3; ADGRG6; ADGRL2; ADORA1; ADRM1; AGAP3; AGGF1; AGK; AKAP10; AKAP11; AKT1; AKT2; AKT3; ANAPC4; ANXA1; ANXA11; ANXA2; ANXA3; ANXA4; AP1M1; AP1M2; AP3S2; AP5Z1; APC; APLP1; APPL1; ARAF; ARAP1; ARAP3; ARFGEF1; ARFGEF2; ARFRP1; ARHGAP1; ARHGAP11A; ARHGAP12; ARHGAP28; ARHGAP29; ARHGAP35; ARHGAP5; ARHGDIG; ARHGEF1; ARHGEF18; ARL2; ARL5A; ARL5B; ARL8A; ARL8B; ARNTL2; ARPP19; ARRDC3; AS…
Signal transduction	714	3934	19.2142	0.88521	0.999987	1	1	1	ABI1; ABI2; ACBD3; ADGRA3; ADGRG1; ADGRL2; ADORA1; ADRM1; AGAP1; AGAP3; AGGF1; AGK; AKAP10; AKAP11; AKT1; AKT2; AKT3; ANAPC4; ANXA1; ANXA11; ANXA2; ANXA3; ANXA4; AP1M1; AP1M2; AP3S2; APC; APH1A; APLP1; APPL1; ARAF; ARAP1; ARAP3; ARF1; ARFGEF1; ARFGEF2; ARFIP1; ARFRP1; ARHGAP1; ARHGAP11A; ARHGAP12; ARHGAP28; ARHGAP29; ARHGAP35; ARHGAP5; ARHGDIG; ARHGEF1; ARHGEF18; ARL2; ARL5A; ARL5B; ARL8A; ARL8B;…
Regulation of nucleobase, nucleoside, nucleotide and nucleic acid metabolism	626	2828	16.8461	1.07964	0.010692	1	0.237896	0.780498	ABT1; ACD; ACO1; ACTL6A; AES; AFF1; AFF4; AHCTF1; AHR; ANKS3; ARID1A; ARID1B; ARID4A; ARID4B; ASCC3; ASH1L; ASXL2; ATF5; ATF6; ATF6B; ATMIN; ATRX; ATXN2; BAG1; BAHCC1; BANP; BARD1; BASP1; BAZ1A; BBX; BCAS2; BCL3; BCLAF1; BDP1; BHLHE40; BHLHE41; BLM; BLOC1S1; BMI1; BRF1; BTBD7; BUD31; BZW1; C19orf33; CAND1; CAPN15; CBX1; CBX4; CBX5; CBX8; CCP110; CDK2AP1; CDK2AP2; CDK9; CDKN2AIP; CDT1; CEBPB; CENP…
RNA metabolism	12	26	0.322928	2.25206	0.00290006	0.516211	0.103242	0.33872	CSTF3; DDX60L; DHX30; INTS5; MRPL28; QKI; SNU13; SRSF10; U2AF2; UBLCP1; UPF1; UPF2;
Lipid storage	1	2	0.0269107	2.45077	0.368035	1	1	1	PLIN2;
Lipid transport	1	7	0.0269107	0.702718	0.799406	1	1	1	PLIN2;
Regulation of physiological process	1	5	0.0269107	0.983243	0.682542	1	1	1	ADM;
Regulation of cell cycle	22	57	0.592034	1.88298	0.00129804	0.231051	0.0577628	0.18951	CCAR1; CCNC; CCNE2; CCNG1; CDK10; CDKN1A; DLGAP5; GRB2; ING4; MAD1L1; MAD2L2; NBL1; PARP3; QSOX1; RAD1; RAD17; RBL1; RPRD1A; SUMO1; TAF1D; TMPO; YWHAZ;
Vesicle-mediated transport	3	17	0.080732	0.863057	0.708217	1	1	1	AP1G1; CPNE1; MTMR14;
Carbohydrate metabolism	1	8	0.0269107	0.614987	0.84055	1	1	1	AGL;
Homeostasis	1	3	0.0269107	1.63656	0.497622	1	1	1	CHERP;
Regulation of cell proliferation	8	23	0.215285	1.69783	0.0806294	1	0.797335	1	ABI2; CHERP; GLMN; ID1; ING4; MAPK7; NUDT6; TRAF4;
Amino acid and derivative metabolism	1	4	0.0269107	1.22844	0.600643	1	1	1	HNMT;
Immune response	37	576	0.995694	0.313377	1	1	1	1	ALCAM; ANP32A; ATL3; C1QBP; C1QL1; C1R; CADM4; CCL2; CD276; CD47; CD9; CD99; CMTM3; CXCL8; DDT; GBGT1; GLIPR1; HLA-B; HLA-C; HM13; IFITM3; IFRD2; IGSF8; IL13RA1; IL6ST; IL7R; ITFG1; LAMTOR5; LANCL1; LENG1; LGALS1; LRRC8A; LY6E; NKTR; PSG1; ST6GAL1; ZC3HAV1;
Anti-apoptosis	12	32	0.322928	1.82993	0.0200918	1	0.39737	1	ANGPTL4; ANKHD1; APAF1; GPX1; IER3; MCL1; NCKAP1; P2RY6; PRKCZ; RNF7; VHL; XIAP;
Synapse organization and biogenesis	2	5	0.0538213	1.95675	0.273047	1	1	1	APLP1; DOK7;
Purine salvage	1	1	0.0269107	4.87728	0.205032	1	0.912392	1	APRT;
Proteolysis and peptidolysis	4	16	0.107643	1.2216	0.422005	1	1	1	ATG4B; SPPL2B; UBA1; UBXN1;
Ion transport	4	48	0.107643	0.407371	0.993706	1	1	1	ATP5D; CACHD1; P2RX5; SLC22A17;
Endosome transport	2	3	0.0538213	3.25692	0.10886	1	0.842483	1	ARF1; MTMR14;
Cell cycle	6	22	0.161464	1.33178	0.287818	1	1	1	BAD; CSNK1A1; DCTN3; NUSAP1; PITPNM1; ZWINT;
Apoptosis	47	220	1.2648	1.04214	0.401606	1	1	1	API5; ATRAID; AZI2; BAD; BAG2; BAX; BBC3; BCL2L1; BNIP3L; BRI3; CARD10; CARD11; CASP3; CASP8AP2; DEDD2; DNAJA3; EFHC1; EVA1A; FAF2; FASTK; FIS1; FKBP8; GRAMD4; GRB2; IKBIP; ING4; KAT5; MAGED1; MAPK7; MCL1; MOAP1; MTCH1; NLRP1; PCBP4; PDCD2; PDCD5; PDS5A; PPP1R13L; PXDN; RGS3; SEMA3B; SIVA1; SPC25; SUMO1; TP53; TRAF4; VMP1;
Regulation of gene expression, epigenetic	14	66	0.376749	1.03516	0.491887	1	1	1	APPBP2; CBX3; CYTH2; H2AFV; HDAC7; ID1; ILF3; MBNL1; MEN1; MORF4L1; RLIM; RNF14; SCAND1; VHL;
Regulation of immune response	1	8	0.0269107	0.614987	0.84055	1	1	1	ID1;
Fatty acid metabolism	5	12	0.134553	2.03457	0.0793638	1	0.797335	1	ACSL3; BDH1; ECI2; MCAT; MSMO1;
Regulation of cell growth	8	21	0.215285	1.85945	0.0489922	1	0.581374	1	ABI1; CAMK2D; DCAF6; FGFRL1; ING1; ING4; PPP2R3A; TAF1D;
Protein folding	6	16	0.161464	1.83088	0.0901638	1	0.842483	1	CANX; CAPNS1; DNAJB14; ERP29; TAPBP; TBCD;
Peptide metabolism	2	4	0.0538213	2.44472	0.188561	1	0.912392	1	MME; P4HA2;
Cell motility	4	20	0.107643	0.977405	0.610333	1	1	1	CD151; PAK4; PDLIM2; TSPAN3;
Negative regulation of enzyme activity	3	3	0.080732	4.87728	0.00861363	1	0.219032	0.718608	CDKN2D; PKMYT1; PRKCZ;
Cytoskeleton organization and biogenesis	5	21	0.134553	1.16303	0.43705	1	1	1	ARPC2; CFL2; EML3; IFT80; INF2;
Synaptic transmission	1	4	0.0269107	1.22844	0.600643	1	1	1	NQO1;
Cell adhesion	10	54	0.269107	0.903935	0.693414	1	1	1	ITGB1BP1; ITGB4; MAEA; PCDH1; PCDHGC3; PDLIM2; PODXL; RPSA; SDC1; SUSD5;
Mitochondrial transport	1	5	0.0269107	0.983243	0.682542	1	1	1	SYNJ2BP;
Cell proliferation	10	39	0.269107	1.25151	0.267067	1	1	1	BOLA2B; CDV3; CHID1; GMFB; MTFP1; NDUFAF2; PPP1CA; TMA7; TPD52; TXNRD2;
Cell differentiation	9	29	0.242196	1.5148	0.122094	1	0.869312	1	BOC; BTBD1; CEP131; CHID1; GMFB; KIAA1109; NDRG3; RBBP9; TMA7;
Hemopoiesis	1	4	0.0269107	1.22844	0.600643	1	1	1	TMA7;
DNA repair	10	58	0.269107	0.841606	0.778216	1	1	1	CSNK1E; KAT5; LIG4; MPG; NBN; OGG1; PMS1; REV1; TMA7; XRCC1;
Protein modification	6	20	0.161464	1.46489	0.212463	1	0.922399	1	ALG8; CSNK2A1; DOHH; EHMT2; SPCS3; SUMO1;
Xenobiotic metabolism	2	6	0.0538213	1.63117	0.357007	1	1	1	MGST1; NQO1;
DNA replication	6	13	0.161464	2.25307	0.0336038	1	0.53437	1	MCM7; ORC4; POLH; POLI; RFC3; TMA7;
Cell development	1	13	0.0269107	0.378636	0.94941	1	1	1	ANGPTL2;
Organogenesis	1	9	0.0269107	0.546731	0.873257	1	1	1	ZNF292;
Regulation of signal transduction	4	24	0.107643	0.814572	0.755545	1	1	1	INPP5K; ITCH; MALT1; STAP2;
Cell-cell signaling	3	16	0.080732	0.916965	0.666558	1	1	1	AP5Z1; SH3BP5L; TENM4;
RNA localization	1	2	0.0269107	2.45077	0.368035	1	1	1	FUS;
Lipid metabolism	10	33	0.269107	1.47899	0.121235	1	0.869312	1	ACOT7; ACOT8; AGPAT2; ARFGAP1; GBA; INSIG1; KIAA1109; MTMR14; PITPNM1; SCP2;
Cell migration	5	15	0.134553	1.62793	0.177372	1	0.912392	1	CCDC88A; GRB7; ITGB4; PDLIM2; SUSD5;
Chromosome organization and biogenesis	1	4	0.0269107	1.22844	0.600643	1	1	1	SMC4;
Lysosome organization and biogenesis	1	1	0.0269107	4.87728	0.205032	1	0.912392	1	HPS1;
Wound healing	1	3	0.0269107	1.63656	0.497622	1	1	1	ITGB4;
Nucleobase, nucleoside, nucleotide and nucleic acid transport	2	7	0.0538213	1.39848	0.437106	1	1	1	KEAP1; NABP1;
Immune cell migration	1	1	0.0269107	4.87728	0.205032	1	0.912392	1	ITGB1;
Regulation of translation	5	13	0.134553	1.87818	0.107964	1	0.842483	1	EIF6; FXR1; GFM2; PAIP1; UPF1;
Cell surface receptor linked signal transduction	2	8	0.0538213	1.22389	0.511398	1	1	1	SDC1; TENM4;
Microtubule-based process	1	5	0.0269107	0.983243	0.682542	1	1	1	KIFC1;
Cytoskeletal anchoring	2	4	0.0538213	2.44472	0.188561	1	0.912392	1	LBR; PLEC;
Inflammatory response	2	14	0.0538213	0.699738	0.81447	1	1	1	CKLF; PRKCZ;
Chromosome segregation	4	7	0.107643	2.79	0.0362822	1	0.53437	1	ESCO2; KNTC1; LLGL2; NUF2;
Cell-matrix adhesion	1	4	0.0269107	1.22844	0.600643	1	1	1	PKD1;
Transcription	12	46	0.322928	1.27312	0.220097	1	0.932794	1	BRWD1; CHD9; EBF4; INTS5; MSL1; PPARD; TAF9; TCEA1; TOX2; ZNF207; ZNF292; ZNF787;
Regulation of enzyme activity	1	5	0.0269107	0.983243	0.682542	1	1	1	AURKAIP1;
Electron transport	3	6	0.080732	2.4427	0.105126	1	0.842483	1	ATP5J2; NDUFB6; UQCR10;
Development	1	6	0.0269107	0.819642	0.747649	1	1	1	NUMB;
CAMP-mediated signaling	1	2	0.0269107	2.45077	0.368035	1	1	1	CRTC1;
Cell organization and biogenesis	5	7	0.134553	3.48576	0.00522837	0.93065	0.155108	0.508885	HPS5; KIAA1109; LPCAT1; PIGF; SUN2;
Calcium-mediated signaling	1	9	0.0269107	0.546731	0.873257	1	1	1	PLCB4;
Intracellular signaling cascade	2	3	0.0538213	3.25692	0.10886	1	0.842483	1	PLCB4; SNX3;
Muscle contraction	2	5	0.0538213	1.95675	0.273047	1	1	1	AHNAK; PNKD;
Protein targeting	1	5	0.0269107	0.983243	0.682542	1	1	1	AP3M1;
Ribosome biogenesis and assembly	1	4	0.0269107	1.22844	0.600643	1	1	1	NHP2;
Mitosis	3	5	0.080732	2.93026	0.0618316	1	0.687877	1	ANAPC11; CLIP1; MAP9;
Embryonic development	3	11	0.080732	1.33339	0.399314	1	1	1	DZIP1; SPATA20; ST6GAL1;
Lymphocyte activation	1	1	0.0269107	4.87728	0.205032	1	0.912392	1	ST6GAL1;
Lymphocyte proliferation	1	1	0.0269107	4.87728	0.205032	1	0.912392	1	ST6GAL1;
Reproduction	1	9	0.0269107	0.546731	0.873257	1	1	1	SPATA20;
Muscle development	2	5	0.0538213	1.95675	0.273047	1	1	1	OBSCN; TAGLN;
Nuclear organization and biogenesis	1	1	0.0269107	4.87728	0.205032	1	0.912392	1	TMPO;
Regulation of endocytosis	2	4	0.0538213	2.44472	0.188561	1	0.912392	1	PICALM; SCYL2;
Protein transport	3	11	0.080732	1.33339	0.399314	1	1	1	ARFGAP1; NDC1; SNX3;
Steroid metabolism	1	3	0.0269107	1.63656	0.497622	1	1	1	OSBPL3;
Vesicle docking	1	4	0.0269107	1.22844	0.600643	1	1	1	VAPA;
Peroxisome organization and biogenesis	1	1	0.0269107	4.87728	0.205032	1	0.912392	1	PEX16;
Cell death	2	6	0.0538213	1.63117	0.357007	1	1	1	TXNRD2; WIPI2;
Mitochondrion organization and biogenesis	2	2	0.0538213	4.87728	0.0420291	1	0.53437	1	DNM1L; MFN1;
Regulation of protein kinase activity	1	3	0.0269107	1.63656	0.497622	1	1	1	TAB1;
Golgi organization and biogenesis	1	1	0.0269107	4.87728	0.205032	1	0.912392	1	COG5;
Spindle assembly	2	2	0.0538213	4.87728	0.0420291	1	0.53437	1	NUF2; TPX2;
Regulation of exocytosis	1	5	0.0269107	0.983243	0.682542	1	1	1	CHIC1;
Gene silencing	1	3	0.0269107	1.63656	0.497622	1	1	1	DICER1;
Lipoprotein metabolism	1	3	0.0269107	1.63656	0.497622	1	1	1	LSR;
Regulation of cellular process	1	3	0.0269107	1.63656	0.497622	1	1	1	SREK1IP1;
Vitamin metabolism	2	2	0.0538213	4.87728	0.0420291	1	0.53437	1	RETSAT; VKORC1;
Phosphoinositide-mediated signaling	1	1	0.0269107	4.87728	0.205032	1	0.912392	1	MTMR14;
Cell activation	1	1	0.0269107	4.87728	0.205032	1	0.912392	1	CHID1;
Vesicle organization and biogenesis	1	1	0.0269107	4.87728	0.205032	1	0.912392	1	HPS4;

## Sheet: Biological pathway
Analysis: Biological pathway
Dataset name: H-RPE_3h_vs_0h
Number of genes in the dataset: 3770
Number of genes in the dataset (which are available in Biological pathway database) :1547
Number of genes in background: 6290
Is analysis quantitative: No
						Corrected p-values
Biological pathway	No. of genes in the dataset	No. of genes in the background dataset	Percentage of genes	Fold enrichment	P-value (Hypergeometric test)	Bonferroni method	BH method	Q-value (Storey-Tibshirani method)	genes mapped (from input data set)
The role of Nef in HIV-1 replication and disease pathogenesis	12	27	0.775695	1.80791	0.018836	1	0.102675	0.214972	AP1B1; AP1G1; AP1M1; AP1M2; AP1S2; AP1S3; AP2A1; AP2A2; ARF1; ATP6V1H; PAK2; RAC1;
Interactions of Tat with host cellular proteins	1	2	0.0646412	2.04307	0.431432	1	0.792817	1	CDK9;
Vif-mediated degradation of APOBEC3G	28	69	1.80995	1.65029	0.00235847	1	0.0205965	0.0431234	ANAPC11; ANAPC4; CDC26; CDC27; CUL5; FZR1; PSMA1; PSMA2; PSMA4; PSMA5; PSMB4; PSMB6; PSMB7; PSMB8; PSMC1; PSMC2; PSMC5; PSMD12; PSMD14; PSMD2; PSMD8; PSMD9; PSME1; PSME3; PSME4; UBA52; UBB; UBE2D1;
APOBEC3G mediated resistance to HIV-1 infection	2	5	0.129282	1.63124	0.358634	1	0.726854	1	BANF1; PSIP1;
Nuclear import of Rev protein	10	30	0.646412	1.35621	0.18162	1	0.505748	1	NUP107; NUP133; NUP153; NUP155; NUP43; NUP50; NUP62; NUPL2; RANBP2; TPR;
Interactions of Rev with host cellular proteins	13	33	0.840336	1.60247	0.0425311	1	0.191218	0.400357	NUP107; NUP133; NUP153; NUP155; NUP43; NUP50; NUP62; NUPL2; RANBP1; RANBP2; RANGAP1; TPR; XPO1;
Nef mediated downregulation of MHC class I complex cell surface expression	6	9	0.387847	2.71211	0.00913279	1	0.0619247	0.129653	AP1B1; AP1G1; AP1M1; AP1M2; AP1S2; AP1S3;
Nef Mediated CD4 Down-regulation	4	9	0.258565	1.80958	0.158082	1	0.457779	0.958461	AP2A1; AP2A2; ARF1; ATP6V1H;
Nef-mediates down modulation of cell surface receptors by recruiting them to clathrin adapters	10	20	0.646412	2.03397	0.0122036	1	0.0752534	0.15756	AP1B1; AP1G1; AP1M1; AP1M2; AP1S2; AP1S3; AP2A1; AP2A2; ARF1; ATP6V1H;
Nef and signal transduction	2	8	0.129282	1.02029	0.622882	1	0.994226	1	PAK2; RAC1;
Developmental Biology	139	432	8.98513	1.30831	0.000136417	0.227544	0.00192834	0.0040374	ABLIM3; AGRN; AKT1; ALCAM; ANGPTL4; AP2A1; AP2A2; ARHGAP35; BNIP2; BOC; CACNB3; CCNC; CDC42; CDK1; CDK5; CEBPB; CLTC; CNTNAP1; CREB1; CREBBP; CSNK2A1; CSNK2B; DLG1; DRAP1; EPHB2; ERBB2; EZR; FAU; FURIN; GRB2; HRAS; HSP90AA1; HSP90AB1; ITGA1; ITGB1; KIF4A; KRAS; LAMB1; LIMK1; MAPK1; MAPK12; MAPK3; MED13; MED15; MED16; MED20; MED23; MED27; MED29; MYH9; MYL12B; NCK2; NCOR2; NOTCH1; NR2F2; NRAS; NUMB…
Vpu mediated degradation of CD4	27	67	1.74531	1.63887	0.00314794	1	0.0261475	0.0547456	ANAPC11; ANAPC4; CDC26; CDC27; FZR1; PSMA1; PSMA2; PSMA4; PSMA5; PSMB4; PSMB6; PSMB7; PSMB8; PSMC1; PSMC2; PSMC5; PSMD12; PSMD14; PSMD2; PSMD8; PSMD9; PSME1; PSME3; PSME4; UBA52; UBB; UBE2D1;
Nef Mediated CD8 Down-regulation	3	7	0.193924	1.74585	0.235134	1	0.586253	1	AP2A1; AP2A2; ATP6V1H;
MicroRNA (miRNA) Biogenesis	7	22	0.452489	1.29496	0.284718	1	0.64004	1	DICER1; POLR2A; POLR2E; POLR2F; POLR2I; POLR2L; TARBP2;
Regulatory RNA pathways	7	22	0.452489	1.29496	0.284718	1	0.64004	1	DICER1; POLR2A; POLR2E; POLR2F; POLR2I; POLR2L; TARBP2;
Sema4D in semaphorin signaling	10	27	0.646412	1.50684	0.103237	1	0.355857	0.745064	ARHGAP35; ERBB2; LIMK1; MYH9; MYL12B; PLXNB1; RAC1; RHOA; RHOC; ROCK1;
Sema4D mediated inhibition of cell attachment and migration	4	8	0.258565	2.0355	0.108142	1	0.359326	0.752328	ARHGAP35; PLXNB1; RAC1; RHOA;
Sema4D induced cell migration and growth-cone collapse	9	22	0.581771	1.66442	0.0678591	1	0.258422	0.541064	ERBB2; LIMK1; MYH9; MYL12B; PLXNB1; RAC1; RHOA; RHOC; ROCK1;
SEMA3A-Plexin repulsion signaling by inhibiting Integrin adhesion	4	14	0.258565	1.16376	0.464397	1	0.819828	1	PLXNA1; PLXNA3; RAC1; TLN1;
Axon guidance	62	219	4.00776	1.15121	0.112285	1	0.370143	0.774975	ABLIM3; AGRN; ALCAM; AP2A1; AP2A2; ARHGAP35; CACNB3; CDC42; CDK1; CDK5; CLTC; CNTNAP1; CREB1; CSNK2A1; CSNK2B; DLG1; EPHB2; ERBB2; EZR; GRB2; HRAS; HSP90AA1; HSP90AB1; ITGA1; ITGB1; KIF4A; KRAS; LAMB1; LIMK1; MAPK1; MAPK3; MYH9; MYL12B; NCK2; NRAS; NUMB; PAK2; PITPNA; PLCG1; PLXNA1; PLXNA3; PLXNB1; PLXNB3; PLXND1; PTPN11; RAC1; RAP1B; RHOA; RHOC; ROCK1; RPS6KA4; SHTN1; SIAH1; SLIT3; SOS1; SOS2; S…
Semaphorin interactions	21	64	1.35747	1.33455	0.0853008	1	0.312707	0.654721	ARHGAP35; CDK5; ERBB2; HSP90AA1; HSP90AB1; ITGA1; ITGB1; LIMK1; MYH9; MYL12B; PAK2; PLXNA1; PLXNA3; PLXNB1; PLXNB3; PLXND1; RAC1; RHOA; RHOC; ROCK1; TLN1;
NCAM signaling for neurite out-growth	16	57	1.03426	1.14182	0.316502	1	0.67757	1	AGRN; CACNB3; CDK1; CREB1; GRB2; HRAS; KRAS; MAPK1; MAPK3; NRAS; PTPN11; RAP1B; SOS1; SPTAN1; SPTBN1; TLN1;
Other semaphorin interactions	5	16	0.323206	1.27234	0.35516	1	0.726854	1	ITGA1; ITGB1; PLXNA1; PLXNB3; PLXND1;
CRMPs in Sema3A signaling	3	16	0.193924	0.764422	0.792932	1	1	1	CDK5; PLXNA1; PLXNA3;
Sema3A PAK dependent Axon repulsion	7	15	0.452489	1.89887	0.0520648	1	0.218201	0.456852	HSP90AA1; HSP90AB1; LIMK1; PAK2; PLXNA1; PLXNA3; RAC1;
CHL1 interactions	1	5	0.0646412	0.819675	0.756338	1	1	1	STIP1;
Signal transduction by L1	10	35	0.646412	1.16252	0.352172	1	0.726854	1	AP2A1; AP2A2; CLTC; CSNK2A1; CSNK2B; MAPK1; MAPK3; RAC1; RHOA; RPS6KA4;
CDO in myogenesis	6	24	0.387847	1.01775	0.559915	1	0.940721	1	BNIP2; BOC; CDC42; MAPK12; SPAG9; TCF3;
Myogenesis	6	24	0.387847	1.01775	0.559915	1	0.940721	1	BNIP2; BOC; CDC42; MAPK12; SPAG9; TCF3;
NrCAM interactions	1	7	0.0646412	0.585816	0.861534	1	1	1	DLG1;
Neurofascin interactions	1	9	0.0646412	0.45578	0.92133	1	1	1	CNTNAP1;
Regulation of gene expression in late stage (branching morphogenesis) pancreatic bud precursor cells	1	6	0.0646412	0.68329	0.816314	1	1	1	NOTCH1;
Regulation of beta-cell development	55	108	3.55527	2.07079	2.46294e-09	4.10818e-06	1.52155e-07	3.1857e-07	AKT1; CREB1; FAU; NOTCH1; RPL10; RPL12; RPL13; RPL14; RPL17; RPL18; RPL18A; RPL19; RPL23; RPL23A; RPL24; RPL26; RPL26L1; RPL29; RPL3; RPL30; RPL32; RPL34; RPL35; RPL35A; RPL36A; RPL37; RPL37A; RPL38; RPL4; RPL8; RPL9; RPLP1; RPS10; RPS11; RPS12; RPS15A; RPS17; RPS18; RPS19; RPS2; RPS20; RPS23; RPS24; RPS25; RPS26; RPS27; RPS28; RPS29; RPS3; RPS3A; RPS5; RPS8; RPS9; RPSA; UBA52;
Netrin mediated repulsion signals	3	15	0.193924	0.81535	0.753099	1	1	1	PTPN11; RAP1B; TLN1;
Signaling by Robo receptor	5	23	0.323206	0.885277	0.701954	1	1	1	CDC42; NCK2; RAC1; SOS1; SOS2;
Role of second messengers in netrin-1 signaling	3	10	0.193924	1.22262	0.462251	1	0.819828	1	PITPNA; PLCG1; TRPC4;
Inactivation of Cdc42 and Rac	2	8	0.129282	1.02029	0.622882	1	0.994226	1	CDC42; RAC1;
Activation of Rac	4	8	0.258565	2.0355	0.108142	1	0.359326	0.752328	NCK2; RAC1; SOS1; SOS2;
Recycling pathway of L1	11	32	0.711054	1.39849	0.140283	1	0.439835	0.920892	AP2A1; AP2A2; CLTC; EZR; KIF4A; MAPK1; NUMB; RAP1B; RPS6KA4; SHTN1; TLN1;
L1CAM interactions	24	79	1.55139	1.23557	0.142753	1	0.445902	0.933594	ALCAM; AP2A1; AP2A2; CLTC; CNTNAP1; CSNK2A1; CSNK2B; DLG1; EPHB2; EZR; KIF4A; LAMB1; MAPK1; MAPK3; NUMB; RAC1; RAP1B; RHOA; RPS6KA4; SHTN1; SPTAN1; SPTBN1; STIP1; TLN1;
Interaction between L1 and Ankyrins	2	12	0.129282	0.680474	0.834203	1	1	1	SPTAN1; SPTBN1;
Signal amplification	3	16	0.193924	0.764422	0.792932	1	1	1	GNAI1; GNAI2; GNAQ;
Platelet Adhesion to exposed collagen	2	13	0.129282	0.62817	0.866738	1	1	1	COL1A1; ITGB1;
Platelet sensitization by LDL	1	8	0.0646412	0.512681	0.895627	1	1	1	PTPN11;
Reduction of cytosolic Ca++ levels	2	10	0.129282	0.816432	0.746942	1	1	1	ATP2B1; ATP2B4;
Platelet calcium homeostasis	2	16	0.129282	0.510461	0.932301	1	1	1	ATP2B1; ATP2B4;
Nitric oxide stimulates guanylate cyclase	1	12	0.0646412	0.34193	0.966322	1	1	1	GUCY1A2;
Prostacyclin signalling through prostacyclin receptor	1	4	0.0646412	1.02408	0.676797	1	1	1	GNAS;
GP1b-IX-V activation signalling	2	9	0.129282	0.907046	0.690004	1	1	1	FLNA; YWHAZ;
Platelet activation, signaling and aggregation	32	138	2.06852	0.943047	0.682645	1	1	1	AKT1; BCAR1; CALM2; CALM3; CD63; CSK; DGKQ; F2RL2; FLNA; GNAI1; GNAI2; GNAQ; GRB2; HABP4; MAPK1; MAPK3; PFN1; PIK3CB; PIK3R2; PRKCZ; PSAP; RAC1; RAP1B; RHOA; SHC1; SOD1; SOS1; STX4; STXBP3; TLN1; WDR1; YWHAZ;
Transcriptional Regulation of White Adipocyte Differentiation	16	69	1.03426	0.943273	0.652908	1	1	1	ANGPTL4; CCNC; CEBPB; CREBBP; MED13; MED15; MED16; MED20; MED23; MED27; MED29; NCOR2; NR2F2; RXRA; SREBF1; TGFB1;
Elongation arrest and recovery	14	31	0.904977	1.83694	0.00978012	1	0.0623369	0.130516	CDK9; GTF2F1; NELFA; NELFB; NELFCD; NELFE; POLR2A; POLR2E; POLR2F; POLR2I; POLR2L; SUPT16H; SUPT5H; TCEA1;
Amyloids	1	2	0.0646412	2.04307	0.431432	1	0.792817	1	HSPG2;
Regulation of gene expression in beta cells	54	98	3.49063	2.24059	7.23468e-11	1.20674e-07	4.82698e-09	1.01063e-08	AKT1; CREB1; FAU; RPL10; RPL12; RPL13; RPL14; RPL17; RPL18; RPL18A; RPL19; RPL23; RPL23A; RPL24; RPL26; RPL26L1; RPL29; RPL3; RPL30; RPL32; RPL34; RPL35; RPL35A; RPL36A; RPL37; RPL37A; RPL38; RPL4; RPL8; RPL9; RPLP1; RPS10; RPS11; RPS12; RPS15A; RPS17; RPS18; RPS19; RPS2; RPS20; RPS23; RPS24; RPS25; RPS26; RPS27; RPS28; RPS29; RPS3; RPS3A; RPS5; RPS8; RPS9; RPSA; UBA52;
Signaling by NODAL	2	16	0.129282	0.510461	0.932301	1	1	1	DRAP1; FURIN;
AKT-mediated inactivation of FOXO1A	2	3	0.129282	2.71511	0.151669	1	0.450013	0.942202	AKT1; CREB1;
Hemostasis	87	375	5.62379	0.943375	0.759233	1	1	1	AKAP10; AKT1; ATP2B1; ATP2B4; BCAR1; C1QBP; CABLES1; CALM2; CALM3; CAPZA1; CAPZA2; CAPZB; CBX5; CD47; CD63; CDC42; CDK5; CENPE; COL1A1; CSK; CXADR; DGKQ; DOCK8; EHD1; F2RL2; F3; FLNA; GNAI1; GNAI2; GNAQ; GNAS; GRB2; GRB7; GUCY1A2; H3F3B; HABP4; HMG20B; HRAS; ITGA5; ITGAV; ITGB1; JAM3; KIF11; KIF15; KIF22; KIF2A; KIF3C; KIF4A; KIFC1; KRAS; MAPK1; MAPK3; NRAS; PFN1; PIK3CB; PIK3R2; PLAT; PLAUR; PLC…
APC-Cdc20 mediated degradation of Nek2A	9	23	0.581771	1.59209	0.0880453	1	0.320654	0.67136	ANAPC11; ANAPC4; BUB1B; CDC26; CDC27; MAD2L1; UBA52; UBB; UBE2D1;
Platelet homeostasis	5	40	0.323206	0.509128	0.981881	1	1	1	ATP2B1; ATP2B4; GNAS; GUCY1A2; PTPN11;
Tie2 Signaling	10	18	0.646412	2.25984	0.00472066	1	0.0357912	0.0749368	GRB2; GRB7; HRAS; KRAS; NRAS; PIK3CB; PIK3R2; PTPN11; SHC1; SOS1;
Cell surface interactions at the vascular wall	21	72	1.35747	1.18629	0.218365	1	0.579066	1	CD47; CXADR; GRB2; GRB7; HRAS; ITGA5; ITGAV; ITGB1; JAM3; KRAS; NRAS; PIK3CB; PIK3R2; PLCG1; PROS1; PTPN11; SELPLG; SHC1; SLC16A1; SLC16A3; SOS1;
Dissolution of Fibrin Clot	2	10	0.129282	0.816432	0.746942	1	1	1	PLAT; PLAUR;
Disinhibition of SNARE formation	2	8	0.129282	1.02029	0.622882	1	0.994226	1	STX4; STXBP3;
Platelet degranulation	10	28	0.646412	1.45305	0.126786	1	0.410107	0.85865	CALM2; CALM3; CD63; FLNA; HABP4; PFN1; PSAP; SOD1; TLN1; WDR1;
Response to elevated platelet cytosolic Ca2+	12	39	0.775695	1.25177	0.233653	1	0.586253	1	CALM2; CALM3; CD63; FLNA; HABP4; PFN1; PSAP; SOD1; STX4; STXBP3; TLN1; WDR1;
Intrinsic Pathway	1	18	0.0646412	0.228016	0.993837	1	1	1	C1QBP;
Common Pathway	1	16	0.0646412	0.256501	0.989142	1	1	1	PROS1;
Formation of Fibrin Clot (Clotting Cascade)	3	33	0.193924	0.370748	0.993982	1	1	1	C1QBP; F3; PROS1;
Extrinsic Pathway	1	5	0.0646412	0.819675	0.756338	1	1	1	F3;
Effects of PIP2 hydrolysis	1	20	0.0646412	0.205226	0.996502	1	1	1	DGKQ;
p130Cas linkage to MAPK signaling for integrins	3	10	0.193924	1.22262	0.462251	1	0.819828	1	BCAR1; RAP1B; TLN1;
ADP signalling through P2Y purinoceptor 12	2	6	0.129282	1.35981	0.456462	1	0.819568	1	GNAI1; GNAI2;
ADP signalling through P2Y purinoceptor 1	1	10	0.0646412	0.410247	0.940706	1	1	1	GNAQ;
Thromboxane signalling through TP receptor	1	8	0.0646412	0.512681	0.895627	1	1	1	GNAQ;
Thrombin signalling through proteinase activated receptors (PARs)	4	17	0.258565	0.958514	0.632771	1	1	1	F2RL2; GNAQ; MAPK1; MAPK3;
GPVI-mediated activation cascade	6	27	0.387847	0.904707	0.684533	1	1	1	AKT1; PIK3CB; PIK3R2; PRKCZ; RAC1; RHOA;
Platelet Aggregation (Plug Formation)	8	29	0.51713	1.12265	0.422983	1	0.792817	1	AKT1; BCAR1; CSK; GRB2; RAP1B; SHC1; SOS1; TLN1;
Integrin alphaIIb beta3 signaling	8	20	0.51713	1.62758	0.0937615	1	0.337784	0.707226	AKT1; BCAR1; CSK; GRB2; RAP1B; SHC1; SOS1; TLN1;
GRB2:SOS provides linkage to MAPK signaling for Intergrins	4	10	0.258565	1.6288	0.214589	1	0.569959	1	GRB2; RAP1B; SOS1; TLN1;
Mitotic Telophase /Cytokinesis	6	18	0.387847	1.35681	0.268476	1	0.617681	1	ANAPC11; ANAPC4; CDC26; CDC27; NUDC; UBE2D1;
Mitotic Metaphase/Anaphase Transition	9	22	0.581771	1.66442	0.0678591	1	0.258422	0.541064	ANAPC11; ANAPC4; CDC26; CDC27; REC8; SMC1A; SMC3; STAG2; UBE2D1;
Mitotic Prometaphase	42	99	2.71493	1.72517	6.60888e-05	0.110236	0.0010207	0.00213707	AHCTF1; ANAPC11; ANAPC4; AURKB; B9D2; BUB1; BUB1B; CDC26; CDC27; CENPC; CENPE; CENPK; CENPU; CLIP1; DSN1; KIF2A; KNTC1; MAD1L1; MAD2L1; NUDC; NUF2; NUP107; NUP133; NUP43; PMF1; PPP1CC; RANBP2; RANGAP1; REC8; RPS27; SEC13; SMC1A; SMC3; SPC25; SPDL1; STAG2; TAOK1; UBE2D1; XPO1; ZW10; ZWILCH; ZWINT;
Mitotic Prophase	22	62	1.42211	1.44317	0.0355494	1	0.167792	0.351311	CCP110; CDK1; CENPJ; CEP131; CEP57; CEP70; CEP78; CETN2; CSNK1D; CSNK1E; DCTN2; DCTN3; HAUS2; HSP90AA1; NEDD1; PCM1; PLK4; PPP2R1A; TUBB; TUBB4A; TUBG1; YWHAE;
Golgi Cisternae Pericentriolar Stack Reorganization	22	62	1.42211	1.44317	0.0355494	1	0.167792	0.351311	CCP110; CDK1; CENPJ; CEP131; CEP57; CEP70; CEP78; CETN2; CSNK1D; CSNK1E; DCTN2; DCTN3; HAUS2; HSP90AA1; NEDD1; PCM1; PLK4; PPP2R1A; TUBB; TUBB4A; TUBG1; YWHAE;
Mitotic M-M/G1 phases	95	242	6.14092	1.59623	1.9032e-07	0.000317454	7.05454e-06	1.47702e-05	AHCTF1; ANAPC11; ANAPC4; AURKB; B9D2; BUB1; BUB1B; CCP110; CDC26; CDC27; CDK1; CDT1; CENPC; CENPE; CENPJ; CENPK; CENPU; CEP131; CEP57; CEP70; CEP78; CETN2; CLIP1; CSNK1D; CSNK1E; DCTN2; DCTN3; DSN1; FZR1; HAUS2; HSP90AA1; KIF2A; KNTC1; MAD1L1; MAD2L1; MCM3; MCM4; MCM5; MCM7; NEDD1; NUDC; NUF2; NUP107; NUP133; NUP43; ORC2; ORC3; ORC4; PCM1; PLK4; PMF1; PPP1CC; PPP2R1A; PRIM2; PSMA1; PSMA2; PSMA4; …
M Phase	64	158	4.13704	1.64711	5.82854e-06	0.009722	0.000186962	0.000391445	AHCTF1; ANAPC11; ANAPC4; AURKB; B9D2; BUB1; BUB1B; CCP110; CDC26; CDC27; CDK1; CENPC; CENPE; CENPJ; CENPK; CENPU; CEP131; CEP57; CEP70; CEP78; CETN2; CLIP1; CSNK1D; CSNK1E; DCTN2; DCTN3; DSN1; HAUS2; HSP90AA1; KIF2A; KNTC1; MAD1L1; MAD2L1; NEDD1; NUDC; NUF2; NUP107; NUP133; NUP43; PCM1; PLK4; PMF1; PPP1CC; PPP2R1A; RANBP2; RANGAP1; REC8; RPS27; SEC13; SMC1A; SMC3; SPC25; SPDL1; STAG2; TAOK1; TUBB…
Processing of Intronless Pre-mRNAs	7	14	0.452489	2.03441	0.035026	1	0.167792	0.351311	CPSF1; CPSF2; CPSF7; CSTF3; NCBP1; PABPN1; PAPOLA;
DNA Replication	103	261	6.65805	1.60465	4.15044e-08	6.92294e-05	1.68852e-06	3.53529e-06	AHCTF1; ANAPC11; ANAPC4; AURKB; B9D2; BUB1; BUB1B; CCP110; CDC26; CDC27; CDK1; CDKN1A; CDKN1B; CDT1; CENPC; CENPE; CENPJ; CENPK; CENPU; CEP131; CEP57; CEP70; CEP78; CETN2; CLIP1; CSNK1D; CSNK1E; DCTN2; DCTN3; DSN1; FZR1; HAUS2; HSP90AA1; KIF2A; KNTC1; MAD1L1; MAD2L1; MCM3; MCM4; MCM5; MCM7; NEDD1; NUDC; NUF2; NUP107; NUP133; NUP43; ORC2; ORC3; ORC4; PCM1; PLK4; PMF1; POLD1; POLD2; POLD3; POLD4; P…
Processing of Capped Intronless Pre-mRNA	13	23	0.840336	2.29889	0.00103188	1	0.01084	0.0226959	CPSF1; CPSF2; CPSF7; CSTF3; LSM10; NCBP1; PABPN1; PAPOLA; SLBP; SNRPB; SNRPD3; SNRPF; SNRPG;
Post-Elongation Processing of Intronless pre-mRNA	13	23	0.840336	2.29889	0.00103188	1	0.01084	0.0226959	CPSF1; CPSF2; CPSF7; CSTF3; LSM10; NCBP1; PABPN1; PAPOLA; SLBP; SNRPB; SNRPD3; SNRPF; SNRPG;
SLBP independent Processing of Histone Pre-mRNAs	6	10	0.387847	2.44117	0.0181145	1	0.100717	0.210873	LSM10; NCBP1; SNRPB; SNRPD3; SNRPF; SNRPG;
SLBP Dependent Processing of Replication-Dependent Histone Pre-mRNAs	7	11	0.452489	2.58874	0.00681822	1	0.0481898	0.100896	LSM10; NCBP1; SLBP; SNRPB; SNRPD3; SNRPF; SNRPG;
Post-Elongation Processing of the Transcript	23	43	1.48675	2.17523	4.21585e-05	0.0703204	0.000689416	0.00144344	ALYREF; CPSF1; CPSF2; CPSF7; CSTF3; DHX38; LSM10; NCBP1; PABPN1; PAPOLA; RBM8A; RNPS1; SLBP; SNRPB; SNRPD3; SNRPF; SNRPG; SRSF1; SRSF11; SRSF3; SRSF6; SRSF9; U2AF2;
Post-Elongation Processing of Intron-Containing pre-mRNA	17	34	1.0989	2.03355	0.00116614	1	0.0117176	0.0245334	ALYREF; CPSF1; CPSF2; CPSF7; CSTF3; DHX38; NCBP1; PABPN1; PAPOLA; RBM8A; RNPS1; SRSF1; SRSF11; SRSF3; SRSF6; SRSF9; U2AF2;
mRNA 3'-end processing	17	34	1.0989	2.03355	0.00116614	1	0.0117176	0.0245334	ALYREF; CPSF1; CPSF2; CPSF7; CSTF3; DHX38; NCBP1; PABPN1; PAPOLA; RBM8A; RNPS1; SRSF1; SRSF11; SRSF3; SRSF6; SRSF9; U2AF2;
PECAM1 interactions	3	7	0.193924	1.74585	0.235134	1	0.586253	1	ITGAV; PLCG1; PTPN11;
Basigin interactions	2	9	0.129282	0.907046	0.690004	1	1	1	SLC16A1; SLC16A3;
Factors involved in megakaryocyte development and platelet production	31	119	2.00388	1.05944	0.389358	1	0.775925	1	AKAP10; CABLES1; CAPZA1; CAPZA2; CAPZB; CBX5; CDC42; CDK5; CENPE; DOCK8; EHD1; H3F3B; HMG20B; KIF11; KIF15; KIF22; KIF2A; KIF3C; KIF4A; KIFC1; PRKACB; PRKAR1A; PRKAR1B; PRKAR2A; RAB5A; RAC1; SH2B1; TP53; VPS45; WEE1; ZFPM1;
Kinesins	8	21	0.51713	1.55012	0.120177	1	0.390751	0.818123	CENPE; KIF11; KIF15; KIF22; KIF2A; KIF3C; KIF4A; KIFC1;
Netrin-1 signaling	13	45	0.840336	1.17524	0.301902	1	0.666983	1	ABLIM3; CDC42; EZR; PITPNA; PLCG1; PTPN11; RAC1; RAP1B; SIAH1; SLIT3; TLN1; TRPC4; WASL;
DCC mediated attractive signaling	4	10	0.258565	1.6288	0.214589	1	0.569959	1	ABLIM3; CDC42; RAC1; WASL;
ERK activation	4	6	0.258565	2.71286	0.0354286	1	0.167792	0.351311	CDK1; MAPK1; MAPK3; PTPN11;
ERK1 activation	2	3	0.129282	2.71511	0.151669	1	0.450013	0.942202	CDK1; MAPK3;
ERK2 activation	1	2	0.0646412	2.04307	0.431432	1	0.792817	1	MAPK1;
NCAM1 interactions	2	23	0.129282	0.355171	0.98724	1	1	1	AGRN; CACNB3;
RAF/MAP kinase cascade	7	11	0.452489	2.58874	0.00681822	1	0.0481898	0.100896	CDK1; HRAS; KRAS; MAPK1; MAPK3; NRAS; PTPN11;
RAF activation	3	5	0.193924	2.44279	0.0992028	1	0.345439	0.723252	HRAS; KRAS; NRAS;
MEK activation	3	7	0.193924	1.74585	0.235134	1	0.586253	1	HRAS; KRAS; NRAS;
RAF phosphorylates MEK	3	7	0.193924	1.74585	0.235134	1	0.586253	1	HRAS; KRAS; NRAS;
Serotonin clearance from the synaptic cleft	1	2	0.0646412	2.04307	0.431432	1	0.792817	1	ALDH2;
Enzymatic degradation of Dopamine by monoamine oxidase	1	2	0.0646412	2.04307	0.431432	1	0.792817	1	COMT;
Enzymatic degradation of dopamine by COMT	1	2	0.0646412	2.04307	0.431432	1	0.792817	1	COMT;
Dopamine clearance from the synaptic cleft	1	3	0.0646412	1.36431	0.571313	1	0.940721	1	COMT;
Metabolism of serotonin	1	2	0.0646412	2.04307	0.431432	1	0.792817	1	ALDH2;
Neurotransmitter uptake and Metabolism In Glial Cells	1	2	0.0646412	2.04307	0.431432	1	0.792817	1	SLC38A1;
Astrocytic Glutamate-Glutamine Uptake And Metabolism	1	2	0.0646412	2.04307	0.431432	1	0.792817	1	SLC38A1;
Neurotransmitter Receptor Binding And Downstream Transmission In The Postsynaptic Cell	17	89	1.0989	0.777005	0.912326	1	1	1	CALM2; CALM3; CAMK2B; CAMK2D; CREB1; DLG1; GNAI1; GNAI2; GNB2; GNG12; HRAS; MAPK1; MDM2; MYO6; NSF; PLCB3; PRKACB;
Glutamate Binding, Activation of AMPA Receptors and Synaptic Plasticity	6	21	0.387847	1.16307	0.416162	1	0.792817	1	CAMK2B; CAMK2D; DLG1; MDM2; MYO6; NSF;
Trafficking of AMPA receptors	6	21	0.387847	1.16307	0.416162	1	0.792817	1	CAMK2B; CAMK2D; DLG1; MDM2; MYO6; NSF;
Trafficking of GluR2-containing AMPA receptors	1	7	0.0646412	0.585816	0.861534	1	1	1	NSF;
Activation of NMDA receptor upon glutamate binding and postsynaptic events	8	34	0.51713	0.9576	0.622875	1	0.994226	1	CALM2; CALM3; CAMK2B; CAMK2D; CREB1; HRAS; MAPK1; PRKACB;
Unblocking of NMDA receptor, glutamate binding and activation	2	11	0.129282	0.742279	0.794643	1	1	1	CAMK2B; CAMK2D;
Post NMDA receptor activation events	8	34	0.51713	0.9576	0.622875	1	0.994226	1	CALM2; CALM3; CAMK2B; CAMK2D; CREB1; HRAS; MAPK1; PRKACB;
Neuronal System	24	188	1.55139	0.519242	0.999985	1	1	1	ALDH2; CALM2; CALM3; CAMK2B; CAMK2D; COMT; CREB1; DLG1; DNAJC5; GNAI1; GNAI2; GNB2; GNG12; HRAS; HSPA8; KCNN4; MAPK1; MDM2; MYO6; NSF; PANX2; PLCB3; PRKACB; SLC38A1;
Smooth Muscle Contraction	10	24	0.646412	1.69512	0.0491185	1	0.210616	0.440971	ACTA2; CALD1; CALM2; CALM3; ITGA1; MYL12B; MYL6B; PXN; TLN1; TPM2;
Striated Muscle Contraction	2	30	0.129282	0.272325	0.997774	1	1	1	TNNT1; TPM2;
Muscle contraction	11	50	0.711054	0.895135	0.716886	1	1	1	ACTA2; CALD1; CALM2; CALM3; ITGA1; MYL12B; MYL6B; PXN; TLN1; TNNT1; TPM2;
Inactivation of APC/C via direct inhibition of the APC/C complex	7	18	0.452489	1.58257	0.129529	1	0.41549	0.869921	ANAPC11; ANAPC4; BUB1B; CDC26; CDC27; MAD2L1; UBE2D1;
Inhibition of the proteolytic activity of APC/C required for the onset of anaphase by mitotic spindle checkpoint components	7	18	0.452489	1.58257	0.129529	1	0.41549	0.869921	ANAPC11; ANAPC4; BUB1B; CDC26; CDC27; MAD2L1; UBE2D1;
Amplification of signal from unattached kinetochores via a MAD2 inhibitory signal	2	2	0.129282	4.06591	0.0604599	1	0.237697	0.497672	MAD1L1; MAD2L1;
Transmission across Chemical Synapses	22	121	1.42211	0.739532	0.964398	1	1	1	ALDH2; CALM2; CALM3; CAMK2B; CAMK2D; COMT; CREB1; DLG1; DNAJC5; GNAI1; GNAI2; GNB2; GNG12; HRAS; HSPA8; MAPK1; MDM2; MYO6; NSF; PLCB3; PRKACB; SLC38A1;
Transmission across Electrical Synapses	1	5	0.0646412	0.819675	0.756338	1	1	1	PANX2;
Electric Transmission Across Gap Junctions	1	5	0.0646412	0.819675	0.756338	1	1	1	PANX2;
Neurotransmitter Release Cycle	2	26	0.129282	0.314206	0.993919	1	1	1	DNAJC5; HSPA8;
Neurotransmitter Clearance In The Synaptic Cleft	2	6	0.129282	1.35981	0.456462	1	0.819568	1	ALDH2; COMT;
GABA synthesis, release, reuptake and degradation	2	17	0.129282	0.480452	0.946308	1	1	1	DNAJC5; HSPA8;
RSK activation	1	7	0.0646412	0.585816	0.861534	1	1	1	MAPK1;
CREB phosphorylation through the activation of Ras	7	28	0.452489	1.01757	0.552726	1	0.940721	1	CALM2; CALM3; CAMK2B; CAMK2D; CREB1; HRAS; MAPK1;
Ras activation uopn Ca2+ infux through NMDA receptor	5	17	0.323206	1.19754	0.410577	1	0.792817	1	CALM2; CALM3; CAMK2B; CAMK2D; HRAS;
Activation of G protein gated Potassium channels	2	15	0.129282	0.54447	0.91488	1	1	1	GNB2; GNG12;
G protein gated Potassium channels	2	15	0.129282	0.54447	0.91488	1	1	1	GNB2; GNG12;
Inwardly rectifying K+ channels	2	23	0.129282	0.355171	0.98724	1	1	1	GNB2; GNG12;
Potassium Channels	3	76	0.193924	0.16101	1	1	1	1	GNB2; GNG12; KCNN4;
Ca2+ activated K+ channels	1	9	0.0646412	0.45578	0.92133	1	1	1	KCNN4;
Inhibition of adenylate cyclase pathway	2	13	0.129282	0.62817	0.866738	1	1	1	GNAI1; GNAI2;
Activation of GABAB receptors	4	28	0.258565	0.582089	0.939846	1	1	1	GNAI1; GNAI2; GNB2; GNG12;
Inhibition of voltage gated Ca2+ channels via Gbeta/gamma subunits	2	15	0.129282	0.54447	0.91488	1	1	1	GNB2; GNG12;
Adenylate cyclase inhibitory pathway	2	13	0.129282	0.62817	0.866738	1	1	1	GNAI1; GNAI2;
GABA B receptor activation	4	28	0.258565	0.582089	0.939846	1	1	1	GNAI1; GNAI2; GNB2; GNG12;
Presynaptic function of Kainate receptors	1	6	0.0646412	0.68329	0.816314	1	1	1	PLCB3;
GABA receptor activation	4	36	0.258565	0.452772	0.987547	1	1	1	GNAI1; GNAI2; GNB2; GNG12;
CREB phosphorylation through the activation of Adenylate Cyclase	2	5	0.129282	1.63124	0.358634	1	0.726854	1	CREB1; PRKACB;
Activation of Kainate Receptors upon glutamate binding	1	8	0.0646412	0.512681	0.895627	1	1	1	PLCB3;
Activation of CaMK IV	3	5	0.193924	2.44279	0.0992028	1	0.345439	0.723252	CALM2; CALM3; CREB1;
CREB phosphorylation through the activation of CaMKK	3	6	0.193924	2.03634	0.162977	1	0.4639	0.971278	CALM2; CALM3; CREB1;
CREB phosphorylation through the activation of CaMKII	5	15	0.323206	1.35711	0.300054	1	0.66378	1	CALM2; CALM3; CAMK2B; CAMK2D; CREB1;
Vpr-mediated nuclear import of PICs	12	31	0.775695	1.57471	0.0573086	1	0.236027	0.494174	BANF1; NUP107; NUP133; NUP153; NUP155; NUP43; NUP50; NUP62; NUPL2; PSIP1; RANBP2; TPR;
Vpr-mediated induction of apoptosis by mitochondrial outer membrane permeabilization	3	3	0.193924	4.06591	0.0148554	1	0.0863371	0.180766	SLC25A4; SLC25A5; SLC25A6;
Interactions of Vpr with host cellular proteins	15	34	0.969619	1.79445	0.00981236	1	0.0623369	0.130516	BANF1; NUP107; NUP133; NUP153; NUP155; NUP43; NUP50; NUP62; NUPL2; PSIP1; RANBP2; SLC25A4; SLC25A5; SLC25A6; TPR;
Host Interactions of HIV factors	59	141	3.81383	1.70151	4.00018e-06	0.0066723	0.000136169	0.000285101	ANAPC11; ANAPC4; AP1B1; AP1G1; AP1M1; AP1M2; AP1S2; AP1S3; AP2A1; AP2A2; ARF1; ATP6V1H; BANF1; CDC26; CDC27; CDK9; CUL5; FZR1; NUP107; NUP133; NUP153; NUP155; NUP43; NUP50; NUP62; NUPL2; PAK2; PSIP1; PSMA1; PSMA2; PSMA4; PSMA5; PSMB4; PSMB6; PSMB7; PSMB8; PSMC1; PSMC2; PSMC5; PSMD12; PSMD14; PSMD2; PSMD8; PSMD9; PSME1; PSME3; PSME4; RAC1; RANBP1; RANBP2; RANGAP1; SLC25A4; SLC25A5; SLC25A6; TPR; U…
Rev-mediated nuclear export of HIV-1 RNA	13	32	0.840336	1.65253	0.0329852	1	0.164237	0.343866	NUP107; NUP133; NUP153; NUP155; NUP43; NUP50; NUP62; NUPL2; RANBP1; RANBP2; RANGAP1; TPR; XPO1;
Pausing and recovery of Tat-mediated HIV-1 elongation	14	30	0.904977	1.89815	0.00689624	1	0.0483316	0.101193	CDK9; GTF2F1; NELFA; NELFB; NELFCD; NELFE; POLR2A; POLR2E; POLR2F; POLR2I; POLR2L; SUPT16H; SUPT5H; TCEA1;
Pausing and recovery of HIV-1 elongation	14	31	0.904977	1.83694	0.00978012	1	0.0623369	0.130516	CDK9; GTF2F1; NELFA; NELFB; NELFCD; NELFE; POLR2A; POLR2E; POLR2F; POLR2I; POLR2L; SUPT16H; SUPT5H; TCEA1;
Tat-mediated HIV-1 elongation arrest and recovery	14	30	0.904977	1.89815	0.00689624	1	0.0483316	0.101193	CDK9; GTF2F1; NELFA; NELFB; NELFCD; NELFE; POLR2A; POLR2E; POLR2F; POLR2I; POLR2L; SUPT16H; SUPT5H; TCEA1;
Abortive elongation of HIV-1 transcript in the absence of Tat	12	23	0.775695	2.12219	0.00395859	1	0.0309996	0.0649046	GTF2F1; NCBP1; NELFA; NELFB; NELFCD; NELFE; POLR2A; POLR2E; POLR2F; POLR2I; POLR2L; SUPT5H;
Formation of HIV-1 elongation complex in the absence of HIV-1 Tat	19	42	1.22818	1.83987	0.00272452	1	0.0230685	0.0482991	CDK9; ERCC2; GTF2F1; GTF2H3; GTF2H4; MNAT1; NCBP1; NELFA; NELFB; NELFCD; NELFE; POLR2A; POLR2E; POLR2F; POLR2I; POLR2L; SUPT16H; SUPT5H; TCEA1;
HIV-1 elongation arrest and recovery	14	31	0.904977	1.83694	0.00978012	1	0.0623369	0.130516	CDK9; GTF2F1; NELFA; NELFB; NELFCD; NELFE; POLR2A; POLR2E; POLR2F; POLR2I; POLR2L; SUPT16H; SUPT5H; TCEA1;
HIV-1 Transcription Elongation	19	41	1.22818	1.88474	0.00193022	1	0.0176902	0.0370383	CDK9; ERCC2; GTF2F1; GTF2H3; GTF2H4; MNAT1; NCBP1; NELFA; NELFB; NELFCD; NELFE; POLR2A; POLR2E; POLR2F; POLR2I; POLR2L; SUPT16H; SUPT5H; TCEA1;
Formation of the HIV-1 Early Elongation Complex	16	32	1.03426	2.03359	0.00162179	1	0.0152833	0.0319991	ERCC2; GTF2F1; GTF2H3; GTF2H4; MNAT1; NCBP1; NELFA; NELFB; NELFCD; NELFE; POLR2A; POLR2E; POLR2F; POLR2I; POLR2L; SUPT5H;
Tat-mediated elongation of the HIV-1 transcript	19	41	1.22818	1.88474	0.00193022	1	0.0176902	0.0370383	CDK9; ERCC2; GTF2F1; GTF2H3; GTF2H4; MNAT1; NCBP1; NELFA; NELFB; NELFCD; NELFE; POLR2A; POLR2E; POLR2F; POLR2I; POLR2L; SUPT16H; SUPT5H; TCEA1;
Formation of HIV-1 elongation complex containing HIV-1 Tat	19	41	1.22818	1.88474	0.00193022	1	0.0176902	0.0370383	CDK9; ERCC2; GTF2F1; GTF2H3; GTF2H4; MNAT1; NCBP1; NELFA; NELFB; NELFCD; NELFE; POLR2A; POLR2E; POLR2F; POLR2I; POLR2L; SUPT16H; SUPT5H; TCEA1;
Transcription of the HIV genome	23	60	1.48675	1.55902	0.0123167	1	0.0752534	0.15756	CDK9; ERCC2; GTF2A1; GTF2E2; GTF2F1; GTF2H3; GTF2H4; MNAT1; NCBP1; NELFA; NELFB; NELFCD; NELFE; POLR2A; POLR2E; POLR2F; POLR2I; POLR2L; RNMT; SUPT16H; SUPT5H; TAF9; TCEA1;
HIV-1 Transcription Initiation	13	39	0.840336	1.356	0.139745	1	0.438974	0.919089	ERCC2; GTF2A1; GTF2E2; GTF2F1; GTF2H3; GTF2H4; MNAT1; POLR2A; POLR2E; POLR2F; POLR2I; POLR2L; TAF9;
RNA Polymerase II HIV-1 Promoter Escape	13	39	0.840336	1.356	0.139745	1	0.438974	0.919089	ERCC2; GTF2A1; GTF2E2; GTF2F1; GTF2H3; GTF2H4; MNAT1; POLR2A; POLR2E; POLR2F; POLR2I; POLR2L; TAF9;
RNA Pol II CTD phosphorylation and interaction with CE	12	26	0.775695	1.87742	0.0134016	1	0.0798354	0.167153	ERCC2; GTF2F1; GTF2H3; GTF2H4; MNAT1; POLR2A; POLR2E; POLR2F; POLR2I; POLR2L; RNMT; SUPT5H;
Late Phase of HIV Life Cycle	36	92	2.32708	1.59128	0.00132974	1	0.0131243	0.0274786	CDK9; ERCC2; GTF2A1; GTF2E2; GTF2F1; GTF2H3; GTF2H4; MNAT1; NCBP1; NELFA; NELFB; NELFCD; NELFE; NUP107; NUP133; NUP153; NUP155; NUP43; NUP50; NUP62; NUPL2; POLR2A; POLR2E; POLR2F; POLR2I; POLR2L; RANBP1; RANBP2; RANGAP1; RNMT; SUPT16H; SUPT5H; TAF9; TCEA1; TPR; XPO1;
Autointegration results in viral DNA circles	2	3	0.129282	2.71511	0.151669	1	0.450013	0.942202	BANF1; PSIP1;
Early Phase of HIV Life Cycle	4	11	0.258565	1.48086	0.275479	1	0.624319	1	BANF1; LIG4; PSIP1; XRCC5;
Integration of provirus	4	8	0.258565	2.0355	0.108142	1	0.359326	0.752328	BANF1; LIG4; PSIP1; XRCC5;
2-LTR circle formation	4	7	0.258565	2.32587	0.0667677	1	0.256019	0.536033	BANF1; LIG4; PSIP1; XRCC5;
HIV Life Cycle	40	103	2.58565	1.57924	0.000877912	1	0.0098279	0.0205769	BANF1; CDK9; ERCC2; GTF2A1; GTF2E2; GTF2F1; GTF2H3; GTF2H4; LIG4; MNAT1; NCBP1; NELFA; NELFB; NELFCD; NELFE; NUP107; NUP133; NUP153; NUP155; NUP43; NUP50; NUP62; NUPL2; POLR2A; POLR2E; POLR2F; POLR2I; POLR2L; PSIP1; RANBP1; RANBP2; RANGAP1; RNMT; SUPT16H; SUPT5H; TAF9; TCEA1; TPR; XPO1; XRCC5;
HIV Infection	83	203	5.36522	1.66254	1.49323e-07	0.000249071	5.66069e-06	1.18519e-05	ANAPC11; ANAPC4; AP1B1; AP1G1; AP1M1; AP1M2; AP1S2; AP1S3; AP2A1; AP2A2; ARF1; ATP6V1H; BANF1; CDC26; CDC27; CDK9; CUL5; ERCC2; FZR1; GTF2A1; GTF2E2; GTF2F1; GTF2H3; GTF2H4; LIG4; MNAT1; NCBP1; NELFA; NELFB; NELFCD; NELFE; NUP107; NUP133; NUP153; NUP155; NUP43; NUP50; NUP62; NUPL2; PAK2; POLR2A; POLR2E; POLR2F; POLR2I; POLR2L; PSIP1; PSMA1; PSMA2; PSMA4; PSMA5; PSMB4; PSMB6; PSMB7; PSMB8; PSMC1; …
PLC-gamma1 signalling	9	30	0.581771	1.22072	0.307299	1	0.671794	1	CALM2; CALM3; CREB1; FRS2; PLCG1; PRKACB; PRKAR1A; PRKAR1B; PRKAR2A;
PI3K/AKT activation	16	30	1.03426	2.16912	0.000654785	1	0.00763763	0.0159911	AKT1; AKT1S1; BAD; CDKN1A; CDKN1B; CREB1; IRS1; IRS2; MAPKAP1; MDM2; MLST8; PIK3CB; PIK3R2; RHOA; RICTOR; RPS6KB2;
Signalling to ERK5	2	2	0.129282	4.06591	0.0604599	1	0.237697	0.497672	MAP2K5; MAPK7;
Retrograde neurotrophin signalling	4	11	0.258565	1.48086	0.275479	1	0.624319	1	AP2A1; AP2A2; CLTC; DNAL4;
Nuclear Events (kinase and transcription factor activation)	5	15	0.323206	1.35711	0.300054	1	0.66378	1	CREB1; MAPK1; MAPK3; MAPK7; MAPKAPK2;
ERK/MAPK targets	3	12	0.193924	1.01902	0.596845	1	0.97506	1	MAPK1; MAPK3; MAPK7;
Insulin receptor recycling	11	28	0.711054	1.5982	0.0608493	1	0.237697	0.497672	ATP6V0B; ATP6V0C; ATP6V0D1; ATP6V0E2; ATP6V1A; ATP6V1E1; ATP6V1H; DOK1; IRS1; IRS2; TCIRG1;
Signal attenuation	7	11	0.452489	2.58874	0.00681822	1	0.0481898	0.100896	DOK1; GRB2; IRS1; IRS2; MAPK3; SHC1; SOS1;
SOS-mediated signalling	11	15	0.711054	2.98239	9.61736e-05	0.160418	0.00140717	0.00294622	CDK1; GRB2; HRAS; IRS1; IRS2; KRAS; MAPK1; MAPK3; NRAS; PTPN11; SOS1;
Activation of PKB	1	4	0.0646412	1.02408	0.676797	1	1	1	AKT2;
p75 NTR receptor-mediated signalling	15	39	0.969619	1.56445	0.0379513	1	0.174388	0.36512	ARHGDIA; ARHGEF1; BAD; IKBKB; IRAK1; MAGED1; MYD88; PRKCI; PSENEN; RAC1; RHOA; SQSTM1; UBA52; UBB; YWHAE;
Signalling by NGF	53	143	3.42599	1.50713	0.000534392	0.891366	0.00641271	0.0134264	AKT1; AKT1S1; AP2A1; AP2A2; ARHGDIA; ARHGEF1; BAD; CALM2; CALM3; CDK1; CDKN1A; CDKN1B; CLTC; CREB1; DNAL4; FRS2; GRB2; HRAS; IKBKB; IRAK1; IRS1; IRS2; KRAS; MAGED1; MAP2K5; MAPK1; MAPK3; MAPK7; MAPKAP1; MAPKAPK2; MDM2; MLST8; MYD88; NRAS; PIK3CB; PIK3R2; PLCG1; PRKACB; PRKAR1A; PRKAR1B; PRKAR2A; PRKCI; PSENEN; PTPN11; RAC1; RHOA; RICTOR; RPS6KB2; SOS1; SQSTM1; UBA52; UBB; YWHAE;
NRAGE signals death through JNK	3	8	0.193924	1.52789	0.311329	1	0.671794	1	BAD; MAGED1; RAC1;
Cell death signalling via NRAGE, NRIF and NADE	8	21	0.51713	1.55012	0.120177	1	0.390751	0.818123	BAD; MAGED1; PSENEN; RAC1; SQSTM1; UBA52; UBB; YWHAE;
NRIF signals cell death from the nucleus	4	14	0.258565	1.16376	0.464397	1	0.819828	1	PSENEN; SQSTM1; UBA52; UBB;
PDE3B signalling	1	3	0.0646412	1.36431	0.571313	1	0.940721	1	AKT2;
Inhibition of TSC complex formation by PKB	1	3	0.0646412	1.36431	0.571313	1	0.940721	1	AKT2;
mTOR signalling	9	27	0.581771	1.35631	0.199133	1	0.546201	1	AKT2; CAB39; EIF4G1; MLST8; PRKAA1; PRKAB2; RPTOR; STK11; STRADB;
S6K1-mediated signalling	3	11	0.193924	1.11157	0.532291	1	0.920063	1	EIF4G1; MLST8; RPTOR;
mTORC1-mediated signalling	3	11	0.193924	1.11157	0.532291	1	0.920063	1	EIF4G1; MLST8; RPTOR;
Release of eIF4E	2	6	0.129282	1.35981	0.456462	1	0.819568	1	MLST8; RPTOR;
S6K1 signalling	1	5	0.0646412	0.819675	0.756338	1	1	1	EIF4G1;
Regulation of AMPK activity via LKB1	6	16	0.387847	1.52631	0.17882	1	0.500457	1	CAB39; PRKAA1; PRKAB2; RPTOR; STK11; STRADB;
Energy dependent regulation of mTOR by LKB1-AMPK	6	17	0.387847	1.43658	0.222161	1	0.584482	1	CAB39; PRKAA1; PRKAB2; RPTOR; STK11; STRADB;
Regulation of Rheb GTPase activity by AMPK	2	10	0.129282	0.816432	0.746942	1	1	1	PRKAA1; PRKAB2;
Signalling to p38 via RIT and RIN	7	16	0.452489	1.78027	0.0734934	1	0.27421	0.574119	CDK1; HRAS; KRAS; MAPK1; MAPK3; NRAS; PTPN11;
p38MAPK events	4	9	0.258565	1.80958	0.158082	1	0.457779	0.958461	HRAS; KRAS; MAPKAPK2; NRAS;
Signalling to RAS	10	21	0.646412	1.93716	0.0182549	1	0.100825	0.211099	CDK1; GRB2; HRAS; KRAS; MAPK1; MAPK3; MAPKAPK2; NRAS; PTPN11; SOS1;
Signalling to ERKs	12	30	0.775695	1.62718	0.0448337	1	0.199953	0.418647	CDK1; FRS2; GRB2; HRAS; KRAS; MAPK1; MAPK3; MAPKAPK2; NRAS; PLCG1; PTPN11; SOS1;
Frs2-mediated activation	9	19	0.581771	1.92709	0.0257717	1	0.132268	0.276933	CDK1; FRS2; HRAS; KRAS; MAPK1; MAPK3; NRAS; PLCG1; PTPN11;
ARMS-mediated activation	7	18	0.452489	1.58257	0.129529	1	0.41549	0.869921	CDK1; HRAS; KRAS; MAPK1; MAPK3; NRAS; PTPN11;
Prolonged ERK activation events	9	20	0.581771	1.83078	0.0368729	1	0.170371	0.35671	CDK1; FRS2; HRAS; KRAS; MAPK1; MAPK3; NRAS; PLCG1; PTPN11;
NF-kB is activated and signals survival	5	13	0.323206	1.56574	0.195742	1	0.538776	1	IKBKB; IRAK1; SQSTM1; UBA52; UBB;
Axonal growth stimulation	3	5	0.193924	2.44279	0.0992028	1	0.345439	0.723252	ARHGDIA; ARHGEF1; RHOA;
p75NTR regulates axonogenesis	3	8	0.193924	1.52789	0.311329	1	0.671794	1	ARHGDIA; ARHGEF1; RHOA;
NADE modulates death signalling	1	4	0.0646412	1.02408	0.676797	1	1	1	YWHAE;
p75NTR recruits signalling complexes	7	13	0.452489	2.19078	0.0221235	1	0.118276	0.247636	IKBKB; IRAK1; MYD88; PRKCI; SQSTM1; UBA52; UBB;
p75NTR signals via NF-kB	7	16	0.452489	1.78027	0.0734934	1	0.27421	0.574119	IKBKB; IRAK1; MYD88; PRKCI; SQSTM1; UBA52; UBB;
Axonal growth inhibition (RHOA activation)	3	7	0.193924	1.74585	0.235134	1	0.586253	1	ARHGDIA; ARHGEF1; RHOA;
Regulated proteolysis of p75NTR	1	9	0.0646412	0.45578	0.92133	1	1	1	PSENEN;
NGF signalling via TRKA from the plasma membrane	40	107	2.58565	1.52021	0.00204951	1	0.018184	0.0380722	AKT1; AKT1S1; AP2A1; AP2A2; BAD; CALM2; CALM3; CDK1; CDKN1A; CDKN1B; CLTC; CREB1; DNAL4; FRS2; GRB2; HRAS; IRS1; IRS2; KRAS; MAP2K5; MAPK1; MAPK3; MAPK7; MAPKAP1; MAPKAPK2; MDM2; MLST8; NRAS; PIK3CB; PIK3R2; PLCG1; PRKACB; PRKAR1A; PRKAR1B; PRKAR2A; PTPN11; RHOA; RICTOR; RPS6KB2; SOS1;
FGFR1 ligand binding and activation	1	7	0.0646412	0.585816	0.861534	1	1	1	FGF2;
FGFR1b ligand binding and activation	1	6	0.0646412	0.68329	0.816314	1	1	1	FGF2;
AKT phosphorylates targets in the nucleus	3	4	0.193924	3.05197	0.0484767	1	0.2084	0.436331	AKT1; CREB1; RPS6KB2;
Negative regulation of the PI3K/AKT network	1	5	0.0646412	0.819675	0.756338	1	1	1	AKT1;
PIP3 activates AKT signaling	11	21	0.711054	2.13069	0.0055472	1	0.0411233	0.0861007	AKT1; AKT1S1; BAD; CDKN1A; CDKN1B; CREB1; MAPKAP1; MDM2; MLST8; RICTOR; RPS6KB2;
AKT phosphorylates targets in the cytosol	6	9	0.387847	2.71211	0.00913279	1	0.0619247	0.129653	AKT1; AKT1S1; BAD; CDKN1A; CDKN1B; MDM2;
FGFR ligand binding and activation	1	14	0.0646412	0.293117	0.980876	1	1	1	FGF2;
EGFR downregulation	11	27	0.711054	1.65738	0.0470638	1	0.205281	0.4298	AP2A1; AP2A2; CDC42; CLTC; EPN1; EPS15; GRB2; SPRY2; STAM2; UBA52; UBB;
Signaling by FGFR	36	95	2.32708	1.54103	0.00256534	1	0.0220566	0.0461804	AKT1; AKT1S1; BAD; CALM2; CALM3; CDK1; CDKN1A; CDKN1B; CREB1; FGF2; FRS2; GRB2; HRAS; KRAS; MAPK1; MAPK3; MAPKAP1; MDM2; MLST8; NRAS; PLCG1; PPP2CA; PPP2CB; PPP2R1A; PRKACB; PRKAR1A; PRKAR1B; PRKAR2A; PTPN11; RICTOR; RPS6KB2; SHC1; SOS1; SPRY2; UBA52; UBB;
SHC1 events in EGFR signaling	10	16	0.646412	2.54215	0.0014158	1	0.01373	0.0287468	CDK1; GRB2; HRAS; KRAS; MAPK1; MAPK3; NRAS; PTPN11; SHC1; SOS1;
GAB1 signalosome	15	32	0.969619	1.90657	0.00495842	1	0.0374237	0.0783549	AKT1; AKT1S1; BAD; CDKN1A; CDKN1B; CREB1; CSK; GRB2; MAPKAP1; MDM2; MLST8; PTPN11; PXN; RICTOR; RPS6KB2;
GRB2 events in EGFR signaling	9	15	0.581771	2.44063	0.00368056	1	0.0292342	0.0612082	CDK1; GRB2; HRAS; KRAS; MAPK1; MAPK3; NRAS; PTPN11; SOS1;
IRS activation	3	5	0.193924	2.44279	0.0992028	1	0.345439	0.723252	DOK1; IRS1; IRS2;
IRS-mediated signalling	23	51	1.48675	1.83409	0.00106712	1	0.0109873	0.0230044	AKT2; CAB39; CDK1; DOK1; EIF4G1; GRB2; HRAS; IRS1; IRS2; KRAS; MAPK1; MAPK3; MLST8; NRAS; PIK3CB; PIK3R2; PRKAA1; PRKAB2; PTPN11; RPTOR; SOS1; STK11; STRADB;
PI3K Cascade	14	38	0.904977	1.49864	0.0625184	1	0.243078	0.508938	AKT2; CAB39; DOK1; EIF4G1; IRS1; IRS2; MLST8; PIK3CB; PIK3R2; PRKAA1; PRKAB2; RPTOR; STK11; STRADB;
PKB-mediated events	9	28	0.581771	1.30789	0.233402	1	0.586253	1	AKT2; CAB39; EIF4G1; MLST8; PRKAA1; PRKAB2; RPTOR; STK11; STRADB;
SHC-related events	10	16	0.646412	2.54215	0.0014158	1	0.01373	0.0287468	CDK1; GRB2; HRAS; KRAS; MAPK1; MAPK3; NRAS; PTPN11; SHC1; SOS1;
SHC activation	1	3	0.0646412	1.36431	0.571313	1	0.940721	1	SHC1;
SHC-mediated signalling	9	13	0.581771	2.81583	0.000858649	1	0.0096772	0.0202614	CDK1; GRB2; HRAS; KRAS; MAPK1; MAPK3; NRAS; PTPN11; SOS1;
IRS-related events	23	53	1.48675	1.76489	0.00200921	1	0.0180207	0.0377303	AKT2; CAB39; CDK1; DOK1; EIF4G1; GRB2; HRAS; IRS1; IRS2; KRAS; MAPK1; MAPK3; MLST8; NRAS; PIK3CB; PIK3R2; PRKAA1; PRKAB2; PTPN11; RPTOR; SOS1; STK11; STRADB;
Signaling by Insulin receptor	32	79	2.06852	1.64726	0.00123446	1	0.0122564	0.0256615	AKT2; ATP6V0B; ATP6V0C; ATP6V0D1; ATP6V0E2; ATP6V1A; ATP6V1E1; ATP6V1H; CAB39; CDK1; DOK1; EIF4G1; GRB2; HRAS; IRS1; IRS2; KRAS; MAPK1; MAPK3; MLST8; NRAS; PIK3CB; PIK3R2; PRKAA1; PRKAB2; PTPN11; RPTOR; SHC1; SOS1; STK11; STRADB; TCIRG1;
Insulin receptor signalling cascade	24	56	1.55139	1.74295	0.00198936	1	0.0180207	0.0377303	AKT2; CAB39; CDK1; DOK1; EIF4G1; GRB2; HRAS; IRS1; IRS2; KRAS; MAPK1; MAPK3; MLST8; NRAS; PIK3CB; PIK3R2; PRKAA1; PRKAB2; PTPN11; RPTOR; SHC1; SOS1; STK11; STRADB;
Spry regulation of FGF signaling	8	16	0.51713	2.03423	0.0245137	1	0.129395	0.270917	GRB2; PPP2CA; PPP2CB; PPP2R1A; PTPN11; SPRY2; UBA52; UBB;
PI-3K cascade	14	27	0.904977	2.10898	0.00202921	1	0.0181001	0.0378966	AKT1; AKT1S1; BAD; CDKN1A; CDKN1B; CREB1; FRS2; GRB2; MAPKAP1; MDM2; MLST8; PTPN11; RICTOR; RPS6KB2;
Negative regulation of FGFR signaling	9	17	0.581771	2.15367	0.0109885	1	0.0685308	0.143484	FRS2; GRB2; PPP2CA; PPP2CB; PPP2R1A; PTPN11; SPRY2; UBA52; UBB;
Phospholipase C-mediated cascade	8	27	0.51713	1.20577	0.338593	1	0.716793	1	CALM2; CALM3; CREB1; PLCG1; PRKACB; PRKAR1A; PRKAR1B; PRKAR2A;
SHC-mediated cascade	6	6	0.387847	4.06591	0.000219714	0.366483	0.00293187	0.00613851	GRB2; HRAS; KRAS; NRAS; SHC1; SOS1;
Downstream signaling of activated FGFR	29	66	1.8746	1.78688	0.000428755	0.715163	0.00522017	0.0109296	AKT1; AKT1S1; BAD; CALM2; CALM3; CDK1; CDKN1A; CDKN1B; CREB1; FRS2; GRB2; HRAS; KRAS; MAPK1; MAPK3; MAPKAP1; MDM2; MLST8; NRAS; PLCG1; PRKACB; PRKAR1A; PRKAR1B; PRKAR2A; PTPN11; RICTOR; RPS6KB2; SHC1; SOS1;
FRS2-mediated cascade	10	15	0.646412	2.71151	0.000680486	1	0.00788229	0.0165033	CDK1; FRS2; GRB2; HRAS; KRAS; MAPK1; MAPK3; NRAS; PTPN11; SOS1;
Signaling by EGFR	41	98	2.65029	1.70129	0.000117193	0.195478	0.00168515	0.00352824	ADAM10; AKT1; AKT1S1; AP2A1; AP2A2; BAD; CALM2; CALM3; CDC42; CDK1; CDKN1A; CDKN1B; CLTC; CREB1; CSK; EPN1; EPS15; GRB2; HRAS; KRAS; MAPK1; MAPK3; MAPKAP1; MDM2; MLST8; NRAS; PLCG1; PRKACB; PRKAR1A; PRKAR1B; PRKAR2A; PTPN11; PXN; RICTOR; RPS6KB2; SHC1; SOS1; SPRY2; STAM2; UBA52; UBB;
Signal Transduction	167	1208	10.7951	0.562121	1	1	1	1	ADAM10; ADM; ADORA1; AKT1; AKT1S1; AKT2; ANAPC11; ANAPC4; ANXA1; AP2A1; AP2A2; APC; ARHGDIA; ARHGDIG; ARHGEF1; ATP6V0B; ATP6V0C; ATP6V0D1; ATP6V0E2; ATP6V1A; ATP6V1E1; ATP6V1H; AXIN1; BAD; BCAR1; CAB39; CALM2; CALM3; CCL2; CDC26; CDC27; CDC42; CDK1; CDK5; CDKN1A; CDKN1B; CHRDL1; CLTC; COL1A1; CREB1; CREBBP; CSK; CSNK1A1; CXCL8; DGKQ; DNAL4; DOK1; EDN2; EIF4G1; EPN1; EPS15; F2RL2; FER; FGF2; FRS2;…
PKA activation	6	19	0.387847	1.28544	0.316849	1	0.67757	1	CALM2; CALM3; PRKACB; PRKAR1A; PRKAR1B; PRKAR2A;
PKA-mediated phosphorylation of CREB	7	20	0.452489	1.42439	0.20131	1	0.546201	1	CALM2; CALM3; CREB1; PRKACB; PRKAR1A; PRKAR1B; PRKAR2A;
Cam-PDE 1 activation	2	3	0.129282	2.71511	0.151669	1	0.450013	0.942202	CALM2; CALM3;
CaMK IV-mediated phosphorylation of CREB	3	5	0.193924	2.44279	0.0992028	1	0.345439	0.723252	CALM2; CALM3; CREB1;
DAG and IP3 signaling	8	27	0.51713	1.20577	0.338593	1	0.716793	1	CALM2; CALM3; CREB1; PLCG1; PRKACB; PRKAR1A; PRKAR1B; PRKAR2A;
EGFR interacts with phospholipase C-gamma	8	29	0.51713	1.12265	0.422983	1	0.792817	1	CALM2; CALM3; CREB1; PLCG1; PRKACB; PRKAR1A; PRKAR1B; PRKAR2A;
Calmodulin induced events	7	25	0.452489	1.13963	0.420096	1	0.792817	1	CALM2; CALM3; CREB1; PRKACB; PRKAR1A; PRKAR1B; PRKAR2A;
CaM pathway	7	25	0.452489	1.13963	0.420096	1	0.792817	1	CALM2; CALM3; CREB1; PRKACB; PRKAR1A; PRKAR1B; PRKAR2A;
CDC6 association with the ORC:origin complex	3	11	0.193924	1.11157	0.532291	1	0.920063	1	ORC2; ORC3; ORC4;
Assembly of the ORC complex at the origin of replication	3	6	0.193924	2.03634	0.162977	1	0.4639	0.971278	ORC2; ORC3; ORC4;
Assembly of the pre-replicative complex	35	83	2.26244	1.71483	0.000302091	0.503888	0.00387606	0.00811539	ANAPC11; ANAPC4; CDC26; CDC27; CDT1; FZR1; MCM3; MCM4; MCM5; MCM7; ORC2; ORC3; ORC4; PSMA1; PSMA2; PSMA4; PSMA5; PSMB4; PSMB6; PSMB7; PSMB8; PSMC1; PSMC2; PSMC5; PSMD12; PSMD14; PSMD2; PSMD8; PSMD9; PSME1; PSME3; PSME4; UBA52; UBB; UBE2D1;
DNA Replication Pre-Initiation	36	98	2.32708	1.49386	0.00468128	1	0.0356547	0.074651	ANAPC11; ANAPC4; CDC26; CDC27; CDT1; FZR1; MCM3; MCM4; MCM5; MCM7; ORC2; ORC3; ORC4; PRIM2; PSMA1; PSMA2; PSMA4; PSMA5; PSMB4; PSMB6; PSMB7; PSMB8; PSMC1; PSMC2; PSMC5; PSMD12; PSMD14; PSMD2; PSMD8; PSMD9; PSME1; PSME3; PSME4; UBA52; UBB; UBE2D1;
M/G1 Transition	36	98	2.32708	1.49386	0.00468128	1	0.0356547	0.074651	ANAPC11; ANAPC4; CDC26; CDC27; CDT1; FZR1; MCM3; MCM4; MCM5; MCM7; ORC2; ORC3; ORC4; PRIM2; PSMA1; PSMA2; PSMA4; PSMA5; PSMB4; PSMB6; PSMB7; PSMB8; PSMC1; PSMC2; PSMC5; PSMD12; PSMD14; PSMD2; PSMD8; PSMD9; PSME1; PSME3; PSME4; UBA52; UBB; UBE2D1;
Autodegradation of Cdh1 by Cdh1:APC/C	26	60	1.68067	1.76228	0.00107844	1	0.0110358	0.0231058	ANAPC11; ANAPC4; CDC26; CDC27; FZR1; PSMA1; PSMA2; PSMA4; PSMA5; PSMB4; PSMB6; PSMB7; PSMB8; PSMC1; PSMC2; PSMC5; PSMD12; PSMD14; PSMD2; PSMD8; PSMD9; PSME1; PSME3; UBA52; UBB; UBE2D1;
Pyrophosphate hydrolysis	2	2	0.129282	4.06591	0.0604599	1	0.237697	0.497672	PPA1; PPA2;
APC/C:Cdc20 mediated degradation of Cyclin B	8	22	0.51713	1.47969	0.150073	1	0.450013	0.942202	ANAPC11; ANAPC4; CDC26; CDC27; CDK1; UBA52; UBB; UBE2D1;
APC/C:Cdc20 mediated degradation of Securin	27	66	1.74531	1.66369	0.00244023	1	0.0210897	0.0441559	ANAPC11; ANAPC4; CDC26; CDC27; FZR1; PSMA1; PSMA2; PSMA4; PSMA5; PSMB4; PSMB6; PSMB7; PSMB8; PSMC1; PSMC2; PSMC5; PSMD12; PSMD14; PSMD2; PSMD8; PSMD9; PSME1; PSME3; PSME4; UBA52; UBB; UBE2D1;
Conversion from APC/C:Cdc20 to APC/C:Cdh1 in late anaphase	6	16	0.387847	1.52631	0.17882	1	0.500457	1	ANAPC11; ANAPC4; CDC26; CDC27; FZR1; UBE2D1;
APC/C:Cdh1 mediated degradation of Cdc20 and other APC/C:Cdh1 targeted proteins in late mitosis/early G1	29	69	1.8746	1.7092	0.00103331	1	0.01084	0.0226959	ANAPC11; ANAPC4; AURKA; AURKB; CDC26; CDC27; FZR1; PSMA1; PSMA2; PSMA4; PSMA5; PSMB4; PSMB6; PSMB7; PSMB8; PSMC1; PSMC2; PSMC5; PSMD12; PSMD14; PSMD2; PSMD8; PSMD9; PSME1; PSME3; PSME4; UBA52; UBB; UBE2D1;
Loss of Nlp from mitotic centrosomes	22	61	1.42211	1.46682	0.0296023	1	0.149626	0.313275	CCP110; CDK1; CENPJ; CEP131; CEP57; CEP70; CEP78; CETN2; CSNK1D; CSNK1E; DCTN2; DCTN3; HAUS2; HSP90AA1; NEDD1; PCM1; PLK4; PPP2R1A; TUBB; TUBB4A; TUBG1; YWHAE;
Regulation of mitotic cell cycle	32	81	2.06852	1.60659	0.0020095	1	0.0180207	0.0377303	ANAPC11; ANAPC4; AURKA; AURKB; BUB1B; CDC26; CDC27; CDK1; FZR1; MAD2L1; PSMA1; PSMA2; PSMA4; PSMA5; PSMB4; PSMB6; PSMB7; PSMB8; PSMC1; PSMC2; PSMC5; PSMD12; PSMD14; PSMD2; PSMD8; PSMD9; PSME1; PSME3; PSME4; UBA52; UBB; UBE2D1;
Recruitment of NuMA to mitotic centrosomes	5	12	0.323206	1.69611	0.14918	1	0.450013	0.942202	CDK1; FZR1; NEDD1; NUMA1; TUBG1;
Loss of proteins required for interphase microtubule organizationÃÂ from the centrosome	22	61	1.42211	1.46682	0.0296023	1	0.149626	0.313275	CCP110; CDK1; CENPJ; CEP131; CEP57; CEP70; CEP78; CETN2; CSNK1D; CSNK1E; DCTN2; DCTN3; HAUS2; HSP90AA1; NEDD1; PCM1; PLK4; PPP2R1A; TUBB; TUBB4A; TUBG1; YWHAE;
Phosphorylation of Emi1	7	20	0.452489	1.42439	0.20131	1	0.546201	1	ANAPC11; ANAPC4; CDC26; CDC27; CDK1; FZR1; UBE2D1;
APC/C-mediated degradation of cell cycle proteins	32	81	2.06852	1.60659	0.0020095	1	0.0180207	0.0377303	ANAPC11; ANAPC4; AURKA; AURKB; BUB1B; CDC26; CDC27; CDK1; FZR1; MAD2L1; PSMA1; PSMA2; PSMA4; PSMA5; PSMB4; PSMB6; PSMB7; PSMB8; PSMC1; PSMC2; PSMC5; PSMD12; PSMD14; PSMD2; PSMD8; PSMD9; PSME1; PSME3; PSME4; UBA52; UBB; UBE2D1;
Regulation of APC/C activators between G1/S and early anaphase	30	78	1.93924	1.56413	0.00438151	1	0.0336791	0.0705146	ANAPC11; ANAPC4; BUB1B; CDC26; CDC27; CDK1; FZR1; MAD2L1; PSMA1; PSMA2; PSMA4; PSMA5; PSMB4; PSMB6; PSMB7; PSMB8; PSMC1; PSMC2; PSMC5; PSMD12; PSMD14; PSMD2; PSMD8; PSMD9; PSME1; PSME3; PSME4; UBA52; UBB; UBE2D1;
APC/C:Cdc20 mediated degradation of mitotic proteins	30	71	1.93924	1.71832	0.000766457	1	0.00869694	0.018209	ANAPC11; ANAPC4; BUB1B; CDC26; CDC27; CDK1; FZR1; MAD2L1; PSMA1; PSMA2; PSMA4; PSMA5; PSMB4; PSMB6; PSMB7; PSMB8; PSMC1; PSMC2; PSMC5; PSMD12; PSMD14; PSMD2; PSMD8; PSMD9; PSME1; PSME3; PSME4; UBA52; UBB; UBE2D1;
Phosphorylation of the APC/C	7	18	0.452489	1.58257	0.129529	1	0.41549	0.869921	ANAPC11; ANAPC4; CDC26; CDC27; CDK1; FZR1; UBE2D1;
Activation of APC/C and APC/C:Cdc20 mediated degradation of mitotic proteins	30	72	1.93924	1.69446	0.00101008	1	0.01084	0.0226959	ANAPC11; ANAPC4; BUB1B; CDC26; CDC27; CDK1; FZR1; MAD2L1; PSMA1; PSMA2; PSMA4; PSMA5; PSMB4; PSMB6; PSMB7; PSMB8; PSMC1; PSMC2; PSMC5; PSMD12; PSMD14; PSMD2; PSMD8; PSMD9; PSME1; PSME3; PSME4; UBA52; UBB; UBE2D1;
SCF-beta-TrCP mediated degradation of Emi1	27	70	1.74531	1.56864	0.00638806	1	0.0461268	0.0965766	ANAPC11; ANAPC4; CDC26; CDC27; FZR1; PSMA1; PSMA2; PSMA4; PSMA5; PSMB4; PSMB6; PSMB7; PSMB8; PSMC1; PSMC2; PSMC5; PSMD12; PSMD14; PSMD2; PSMD8; PSMD9; PSME1; PSME3; PSME4; UBA52; UBB; UBE2D1;
Ubiquitin-dependent degradation of Cyclin D	28	66	1.80995	1.72529	0.00105298	1	0.0109092	0.0228408	ANAPC11; ANAPC4; CCND1; CDC26; CDC27; FZR1; PSMA1; PSMA2; PSMA4; PSMA5; PSMB4; PSMB6; PSMB7; PSMB8; PSMC1; PSMC2; PSMC5; PSMD12; PSMD14; PSMD2; PSMD8; PSMD9; PSME1; PSME3; PSME4; UBA52; UBB; UBE2D1;
Ubiquitin-dependent degradation of Cyclin D1	28	66	1.80995	1.72529	0.00105298	1	0.0109092	0.0228408	ANAPC11; ANAPC4; CCND1; CDC26; CDC27; FZR1; PSMA1; PSMA2; PSMA4; PSMA5; PSMB4; PSMB6; PSMB7; PSMB8; PSMC1; PSMC2; PSMC5; PSMD12; PSMD14; PSMD2; PSMD8; PSMD9; PSME1; PSME3; PSME4; UBA52; UBB; UBE2D1;
Mitotic G2-G2/M phases	35	99	2.26244	1.43771	0.0103158	1	0.0649314	0.135948	ANAPC11; ANAPC4; CCP110; CDC25B; CDC25C; CDC26; CDC27; CDK1; CENPJ; CEP131; CEP57; CEP70; CEP78; CETN2; CSNK1D; CSNK1E; DCTN2; DCTN3; FZR1; HAUS2; HSP90AA1; MNAT1; NEDD1; NUMA1; PCM1; PKMYT1; PLK4; PPP2R1A; TUBB; TUBB4A; TUBG1; UBE2D1; WEE1; XPO1; YWHAE;
G2/M Transition	35	96	2.26244	1.48263	0.00602071	1	0.0438539	0.0918178	ANAPC11; ANAPC4; CCP110; CDC25B; CDC25C; CDC26; CDC27; CDK1; CENPJ; CEP131; CEP57; CEP70; CEP78; CETN2; CSNK1D; CSNK1E; DCTN2; DCTN3; FZR1; HAUS2; HSP90AA1; MNAT1; NEDD1; NUMA1; PCM1; PKMYT1; PLK4; PPP2R1A; TUBB; TUBB4A; TUBG1; UBE2D1; WEE1; XPO1; YWHAE;
Cyclin A/B1 associated events during G2/M transition	7	14	0.452489	2.03441	0.035026	1	0.167792	0.351311	CDC25B; CDC25C; CDK1; MNAT1; PKMYT1; WEE1; XPO1;
Phosphorylation of proteins involved in the G2/M transition by Cyclin A:Cdc2 complexes	1	3	0.0646412	1.36431	0.571313	1	0.940721	1	CDK1;
Cyclin B2 mediated events	3	6	0.193924	2.03634	0.162977	1	0.4639	0.971278	CDC25B; CDC25C; CDK1;
Polo-like kinase mediated events	8	18	0.51713	1.80833	0.05196	1	0.218201	0.456852	ANAPC11; ANAPC4; CDC25C; CDC26; CDC27; PKMYT1; UBE2D1; WEE1;
Recruitment of mitotic centrosome proteins and complexes	24	70	1.55139	1.39441	0.0431976	1	0.193173	0.404451	CCP110; CDK1; CENPJ; CEP131; CEP57; CEP70; CEP78; CETN2; CSNK1D; CSNK1E; DCTN2; DCTN3; FZR1; HAUS2; HSP90AA1; NEDD1; NUMA1; PCM1; PLK4; PPP2R1A; TUBB; TUBB4A; TUBG1; YWHAE;
Centrosome maturation	24	70	1.55139	1.39441	0.0431976	1	0.193173	0.404451	CCP110; CDK1; CENPJ; CEP131; CEP57; CEP70; CEP78; CETN2; CSNK1D; CSNK1E; DCTN2; DCTN3; FZR1; HAUS2; HSP90AA1; NEDD1; NUMA1; PCM1; PLK4; PPP2R1A; TUBB; TUBB4A; TUBG1; YWHAE;
E2F-enabled inhibition of pre-replication complex formation	4	10	0.258565	1.6288	0.214589	1	0.569959	1	CDK1; ORC2; ORC3; ORC4;
Inhibition of replication initiation of damaged DNA by Rb/E2F1	2	8	0.129282	1.02029	0.622882	1	0.994226	1	PRIM2; RB1;
E2F mediated regulation of DNA replication	9	28	0.581771	1.30789	0.233402	1	0.586253	1	CDK1; CDT1; DHFR; ORC2; ORC3; ORC4; PRIM2; RB1; RRM2;
G1/S-Specific Transcription	4	15	0.258565	1.08623	0.524158	1	0.912625	1	CDK1; CDT1; DHFR; RRM2;
Phosphorylation of proteins involved in G1/S transition by active Cyclin E:Cdk2 complexes	2	4	0.129282	2.03803	0.254861	1	0.59125	1	CCNE2; RB1;
SCF(Skp2)-mediated degradation of p27/p21	28	67	1.80995	1.69954	0.00139177	1	0.0136557	0.0285913	ANAPC11; ANAPC4; CDC26; CDC27; CDKN1A; CDKN1B; FZR1; PSMA1; PSMA2; PSMA4; PSMA5; PSMB4; PSMB6; PSMB7; PSMB8; PSMC1; PSMC2; PSMC5; PSMD12; PSMD14; PSMD2; PSMD8; PSMD9; PSME1; PSME3; UBA52; UBB; UBE2D1;
Cyclin E associated events during G1/S transition	35	78	2.26244	1.82474	6.70347e-05	0.111814	0.00102582	0.00214777	ANAPC11; ANAPC4; CCNE2; CDC26; CDC27; CDK1; CDKN1A; CDKN1B; FZR1; MNAT1; MYC; PKMYT1; PSMA1; PSMA2; PSMA4; PSMA5; PSMB4; PSMB6; PSMB7; PSMB8; PSMC1; PSMC2; PSMC5; PSMD12; PSMD14; PSMD2; PSMD8; PSMD9; PSME1; PSME3; RB1; UBA52; UBB; UBE2D1; WEE1;
G1/S Transition	46	117	2.9735	1.59878	0.000268353	0.447613	0.00349698	0.00732169	ANAPC11; ANAPC4; CCNE2; CDC26; CDC27; CDK1; CDKN1A; CDKN1B; CDT1; DHFR; FZR1; MCM3; MCM4; MCM5; MCM7; MNAT1; MYC; ORC2; ORC3; ORC4; PKMYT1; PRIM2; PSMA1; PSMA2; PSMA4; PSMA5; PSMB4; PSMB6; PSMB7; PSMB8; PSMC1; PSMC2; PSMC5; PSMD12; PSMD14; PSMD2; PSMD8; PSMD9; PSME1; PSME3; RB1; RRM2; UBA52; UBB; UBE2D1; WEE1;
S Phase	49	121	3.16742	1.64673	7.18215e-05	0.119798	0.00108907	0.00228022	ANAPC11; ANAPC4; CCND1; CDC26; CDC27; CDK1; CDKN1A; CDKN1B; CDT1; FZR1; MCM3; MCM4; MCM5; MCM7; MNAT1; MYC; ORC2; ORC3; ORC4; POLD1; POLD2; POLD3; POLD4; PRIM2; PSMA1; PSMA2; PSMA4; PSMA5; PSMB4; PSMB6; PSMB7; PSMB8; PSMC1; PSMC2; PSMC5; PSMD12; PSMD14; PSMD2; PSMD8; PSMD9; PSME1; PSME3; PSME4; RB1; RFC3; UBA52; UBB; UBE2D1; WEE1;
Cyclin A:Cdk2-associated events at S phase entry	41	90	2.65029	1.8525	1.03641e-05	0.0172873	0.000307671	0.000644178	ANAPC11; ANAPC4; CDC26; CDC27; CDK1; CDKN1A; CDKN1B; CDT1; FZR1; MCM3; MCM4; MCM5; MCM7; MNAT1; MYC; ORC2; ORC3; ORC4; PSMA1; PSMA2; PSMA4; PSMA5; PSMB4; PSMB6; PSMB7; PSMB8; PSMC1; PSMC2; PSMC5; PSMD12; PSMD14; PSMD2; PSMD8; PSMD9; PSME1; PSME3; RB1; UBA52; UBB; UBE2D1; WEE1;
G1 Phase	12	31	0.775695	1.57471	0.0573086	1	0.236027	0.494174	CCND1; CDK1; CDK6; CDKN1A; CDKN1B; CDKN2B; CDKN2D; MNAT1; RB1; RBL1; UBA52; UBB;
G0 and Early G1	5	21	0.323206	0.969549	0.616557	1	0.994226	1	CDK1; LIN37; RBBP4; RBL1; TOP2A;
Transport of Mature mRNA Derived from an Intronless Transcript	14	35	0.904977	1.62706	0.0315016	1	0.158161	0.331145	ALYREF; CPSF1; CPSF2; NCBP1; NUP107; NUP133; NUP153; NUP155; NUP43; NUP50; NUP62; NUPL2; RANBP2; TPR;
Transport of the SLBP independent Mature mRNA	12	32	0.775695	1.52551	0.0719026	1	0.271958	0.569405	ALYREF; NCBP1; NUP107; NUP133; NUP153; NUP155; NUP43; NUP50; NUP62; NUPL2; RANBP2; TPR;
Mitotic G1-G1/S phases	54	140	3.49063	1.56846	0.000147144	0.245436	0.00206249	0.00431828	ANAPC11; ANAPC4; CCND1; CCNE2; CDC26; CDC27; CDK1; CDK6; CDKN1A; CDKN1B; CDKN2B; CDKN2D; CDT1; DHFR; FZR1; LIN37; MCM3; MCM4; MCM5; MCM7; MNAT1; MYC; ORC2; ORC3; ORC4; PKMYT1; PRIM2; PSMA1; PSMA2; PSMA4; PSMA5; PSMB4; PSMB6; PSMB7; PSMB8; PSMC1; PSMC2; PSMC5; PSMD12; PSMD14; PSMD2; PSMD8; PSMD9; PSME1; PSME3; RB1; RBBP4; RBL1; RRM2; TOP2A; UBA52; UBB; UBE2D1; WEE1;
Cell Cycle, Mitotic	122	317	7.88623	1.56488	1.28088e-08	2.13651e-05	6.28385e-07	1.31566e-06	AHCTF1; ANAPC11; ANAPC4; AURKA; AURKB; B9D2; BUB1; BUB1B; CCND1; CCNE2; CCP110; CDC25B; CDC25C; CDC26; CDC27; CDK1; CDK6; CDKN1A; CDKN1B; CDKN2B; CDKN2D; CDT1; CENPC; CENPE; CENPJ; CENPK; CENPU; CEP131; CEP57; CEP70; CEP78; CETN2; CLIP1; CSNK1D; CSNK1E; DCTN2; DCTN3; DHFR; DSN1; FZR1; HAUS2; HSP90AA1; KIF2A; KNTC1; LIN37; MAD1L1; MAD2L1; MCM3; MCM4; MCM5; MCM7; MNAT1; MYC; NEDD1; NUDC; NUF2; NUMA…
Transport of Mature mRNA derived from an Intron-Containing Transcript	21	51	1.35747	1.67467	0.00651568	1	0.0468455	0.0980813	ALYREF; DHX38; NCBP1; NUP107; NUP133; NUP153; NUP155; NUP43; NUP50; NUP62; NUPL2; RANBP2; RBM8A; RNPS1; SRSF1; SRSF11; SRSF3; SRSF6; SRSF9; TPR; U2AF2;
Transport of Mature Transcript to Cytoplasm	24	55	1.55139	1.77463	0.00147497	1	0.0141393	0.0296038	ALYREF; CPSF1; CPSF2; DHX38; NCBP1; NUP107; NUP133; NUP153; NUP155; NUP43; NUP50; NUP62; NUPL2; RANBP2; RBM8A; RNPS1; SLBP; SRSF1; SRSF11; SRSF3; SRSF6; SRSF9; TPR; U2AF2;
Transport of the SLBP Dependant Mature mRNA	13	33	0.840336	1.60247	0.0425311	1	0.191218	0.400357	ALYREF; NCBP1; NUP107; NUP133; NUP153; NUP155; NUP43; NUP50; NUP62; NUPL2; RANBP2; SLBP; TPR;
Transport of Mature mRNAs Derived from Intronless Transcripts	15	36	0.969619	1.69479	0.017797	1	0.100288	0.209976	ALYREF; CPSF1; CPSF2; NCBP1; NUP107; NUP133; NUP153; NUP155; NUP43; NUP50; NUP62; NUPL2; RANBP2; SLBP; TPR;
Cyclin D associated events in G1	12	31	0.775695	1.57471	0.0573086	1	0.236027	0.494174	CCND1; CDK1; CDK6; CDKN1A; CDKN1B; CDKN2B; CDKN2D; MNAT1; RB1; RBL1; UBA52; UBB;
mRNA Splicing - Minor Pathway	18	42	1.16354	1.74309	0.00701549	1	0.0489617	0.102512	GTF2F1; LSM2; NCBP1; POLR2A; POLR2E; POLR2F; POLR2I; POLR2L; PRPF6; SF3B2; SF3B6; SNRPB; SNRPD3; SNRPF; SNRPG; SNU13; SRSF1; SRSF6;
mRNA Splicing - Major Pathway	53	107	3.42599	2.01415	1.67065e-08	2.78664e-05	7.53145e-07	1.57688e-06	ALYREF; CCAR1; CD2BP2; CPSF1; CPSF2; CPSF7; CSTF3; DHX38; DNAJC8; FUS; GTF2F1; HNRNPA0; HNRNPA1; HNRNPA2B1; HNRNPA3; HNRNPD; HNRNPL; HNRNPM; LSM2; NCBP1; PABPN1; PAPOLA; PCBP1; PCBP2; PHF5A; POLR2A; POLR2E; POLR2F; POLR2I; POLR2L; PRPF6; RBM8A; RBMX; RNPS1; SF3A2; SF3B2; SF3B6; SMC1A; SNRNP70; SNRPA; SNRPB; SNRPD3; SNRPF; SNRPG; SNU13; SRSF1; SRSF11; SRSF3; SRSF6; SRSF9; SUGP1; U2AF2; YBX1;
mRNA Splicing	53	107	3.42599	2.01415	1.67065e-08	2.78664e-05	7.53145e-07	1.57688e-06	ALYREF; CCAR1; CD2BP2; CPSF1; CPSF2; CPSF7; CSTF3; DHX38; DNAJC8; FUS; GTF2F1; HNRNPA0; HNRNPA1; HNRNPA2B1; HNRNPA3; HNRNPD; HNRNPL; HNRNPM; LSM2; NCBP1; PABPN1; PAPOLA; PCBP1; PCBP2; PHF5A; POLR2A; POLR2E; POLR2F; POLR2I; POLR2L; PRPF6; RBM8A; RBMX; RNPS1; SF3A2; SF3B2; SF3B6; SMC1A; SNRNP70; SNRPA; SNRPB; SNRPD3; SNRPF; SNRPG; SNU13; SRSF1; SRSF11; SRSF3; SRSF6; SRSF9; SUGP1; U2AF2; YBX1;
Processing of Capped Intron-Containing Pre-mRNA	64	138	4.13704	1.8858	1.52963e-08	2.55142e-05	7.28978e-07	1.52628e-06	ALYREF; CCAR1; CD2BP2; CPSF1; CPSF2; CPSF7; CSTF3; DHX38; DNAJC8; FUS; GTF2F1; HNRNPA0; HNRNPA1; HNRNPA2B1; HNRNPA3; HNRNPD; HNRNPL; HNRNPM; LSM2; NCBP1; NUP107; NUP133; NUP153; NUP155; NUP43; NUP50; NUP62; NUPL2; PABPN1; PAPOLA; PCBP1; PCBP2; PHF5A; POLR2A; POLR2E; POLR2F; POLR2I; POLR2L; PRPF6; RANBP2; RBM8A; RBMX; RNPS1; SF3A2; SF3B2; SF3B6; SLBP; SMC1A; SNRNP70; SNRPA; SNRPB; SNRPD3; SNRPF; S…
Synthesis, Secretion, and Deacylation of Ghrelin	3	16	0.193924	0.764422	0.792932	1	1	1	SEC11A; SPCS2; SPCS3;
mRNA Capping	13	28	0.840336	1.88852	0.00960548	1	0.0623369	0.130516	ERCC2; GTF2F1; GTF2H3; GTF2H4; MNAT1; NCBP1; POLR2A; POLR2E; POLR2F; POLR2I; POLR2L; RNMT; SUPT5H;
mRNA Processing	71	157	4.58953	1.83887	9.36772e-09	1.56254e-05	5.04044e-07	1.05533e-06	ALYREF; CCAR1; CD2BP2; CPSF1; CPSF2; CPSF7; CSTF3; DHX38; DNAJC8; ERCC2; FUS; GTF2F1; GTF2H3; GTF2H4; HNRNPA0; HNRNPA1; HNRNPA2B1; HNRNPA3; HNRNPD; HNRNPL; HNRNPM; LSM10; LSM2; MNAT1; NCBP1; NUP107; NUP133; NUP153; NUP155; NUP43; NUP50; NUP62; NUPL2; PABPN1; PAPOLA; PCBP1; PCBP2; PHF5A; POLR2A; POLR2E; POLR2F; POLR2I; POLR2L; PRPF6; RANBP2; RBM8A; RBMX; RNMT; RNPS1; SF3A2; SF3B2; SF3B6; SLBP; SMC…
Unfolded Protein Response	23	63	1.48675	1.48479	0.0228932	1	0.122	0.255433	ADD1; ARFGAP1; ATF6; ATP6V0D1; CCL2; CXCL8; CXXC1; DDIT3; DNAJB9; EIF2S1; GFPT1; HDGF; HSP90B1; LMNA; MYDGF; SHC1; SRPRB; SSR1; TLN1; WFS1; XBP1; YIF1A; ZBTB17;
Insulin Synthesis and Processing	76	132	4.91273	2.34111	3.28939e-16	5.4867e-13	9.1445e-14	1.9146e-13	ERO1A; EXOC1; EXOC2; EXOC5; EXOC6; EXOC7; FAU; KIF5B; RPL10; RPL12; RPL13; RPL14; RPL17; RPL18; RPL18A; RPL19; RPL23; RPL23A; RPL24; RPL26; RPL26L1; RPL29; RPL3; RPL30; RPL32; RPL34; RPL35; RPL35A; RPL36A; RPL37; RPL37A; RPL38; RPL4; RPL8; RPL9; RPLP1; RPS10; RPS11; RPS12; RPS15A; RPS17; RPS18; RPS19; RPS2; RPS20; RPS23; RPS24; RPS25; RPS26; RPS27; RPS28; RPS29; RPS3; RPS3A; RPS5; RPS8; RPS9; RPS…
Activation of Chaperones by IRE1alpha	17	45	1.0989	1.53657	0.0336197	1	0.166403	0.348401	ADD1; ARFGAP1; ATP6V0D1; CXXC1; DNAJB9; GFPT1; HDGF; LMNA; MYDGF; SHC1; SRPRB; SSR1; TLN1; WFS1; XBP1; YIF1A; ZBTB17;
Activation of Chaperones by ATF6-alpha	2	9	0.129282	0.907046	0.690004	1	1	1	ATF6; HSP90B1;
Regulation of Insulin-like Growth Factor (IGF) Activity by Insulin-like Growth Factor Binding Proteins (IGFBPs)	3	14	0.193924	0.873548	0.707311	1	1	1	IGFBP5; IGFBP6; MMP2;
PERK regulated gene expression	4	11	0.258565	1.48086	0.275479	1	0.624319	1	CCL2; CXCL8; DDIT3; EIF2S1;
Extension of Telomeres	8	28	0.51713	1.16273	0.380669	1	0.76593	1	NHP2; POLD1; POLD2; POLD3; POLD4; PRIM2; RFC3; RUVBL1;
Telomere Extension By Telomerase	2	6	0.129282	1.35981	0.456462	1	0.819568	1	NHP2; RUVBL1;
Telomere C-strand (Lagging Strand) Synthesis	6	22	0.387847	1.11023	0.465454	1	0.819828	1	POLD1; POLD2; POLD3; POLD4; PRIM2; RFC3;
Telomere C-strand synthesis initiation	1	6	0.0646412	0.68329	0.816314	1	1	1	PRIM2;
Telomere Maintenance	12	49	0.775695	0.996361	0.561976	1	0.940721	1	ACD; HIST1H4I; HIST2H4B; NHP2; POLD1; POLD2; POLD3; POLD4; PRIM2; RFC3; RUVBL1; TERF1;
Diabetes pathways	100	216	6.46412	1.88247	1.37823e-12	2.29889e-09	9.57869e-11	2.00551e-10	ADD1; ARFGAP1; ATF6; ATP6V0D1; CCL2; CXCL8; CXXC1; DDIT3; DNAJB9; EIF2S1; ERO1A; EXOC1; EXOC2; EXOC5; EXOC6; EXOC7; FAU; GFPT1; HDGF; HSP90B1; IGFBP5; IGFBP6; KIF5B; LMNA; MMP2; MYDGF; RPL10; RPL12; RPL13; RPL14; RPL17; RPL18; RPL18A; RPL19; RPL23; RPL23A; RPL24; RPL26; RPL26L1; RPL29; RPL3; RPL30; RPL32; RPL34; RPL35; RPL35A; RPL36A; RPL37; RPL37A; RPL38; RPL4; RPL8; RPL9; RPLP1; RPS10; RPS11; R…
Polymerase switching on the C-strand of the telomere	6	14	0.387847	1.74419	0.10442	1	0.355857	0.745064	POLD1; POLD2; POLD3; POLD4; PRIM2; RFC3;
Processive synthesis on the C-strand of the telomere	4	11	0.258565	1.48086	0.275479	1	0.624319	1	POLD1; POLD2; POLD3; POLD4;
Removal of the Flap Intermediate from the C-strand	4	10	0.258565	1.6288	0.214589	1	0.569959	1	POLD1; POLD2; POLD3; POLD4;
Packaging Of Telomere Ends	4	21	0.258565	0.776026	0.797119	1	1	1	ACD; HIST1H4I; HIST2H4B; TERF1;
Processive synthesis on the lagging strand	5	15	0.323206	1.35711	0.300054	1	0.66378	1	POLD1; POLD2; POLD3; POLD4; PRIM2;
Removal of the Flap Intermediate	5	14	0.323206	1.45398	0.246477	1	0.58732	1	POLD1; POLD2; POLD3; POLD4; PRIM2;
Polymerase switching	6	14	0.387847	1.74419	0.10442	1	0.355857	0.745064	POLD1; POLD2; POLD3; POLD4; PRIM2; RFC3;
Lagging Strand Synthesis	6	20	0.387847	1.2212	0.366366	1	0.739829	1	POLD1; POLD2; POLD3; POLD4; PRIM2; RFC3;
Nucleosome assembly	11	35	0.711054	1.27866	0.223861	1	0.584933	1	CENPK; CENPU; HIST1H4I; HIST2H4B; HJURP; MIS18BP1; NPM1; RBBP4; RBBP7; RUVBL1; SMARCA5;
Deposition of New CENPA-containing Nucleosomes at the Centromere	11	35	0.711054	1.27866	0.223861	1	0.584933	1	CENPK; CENPU; HIST1H4I; HIST2H4B; HJURP; MIS18BP1; NPM1; RBBP4; RBBP7; RUVBL1; SMARCA5;
Removal of licensing factors from origins	38	85	2.45637	1.81797	3.65797e-05	0.0610149	0.000622601	0.00130355	ANAPC11; ANAPC4; CDC26; CDC27; CDKN1A; CDKN1B; CDT1; FZR1; MCM3; MCM4; MCM5; MCM7; ORC2; ORC3; ORC4; PSMA1; PSMA2; PSMA4; PSMA5; PSMB4; PSMB6; PSMB7; PSMB8; PSMC1; PSMC2; PSMC5; PSMD12; PSMD14; PSMD2; PSMD8; PSMD9; PSME1; PSME3; PSME4; RB1; UBA52; UBB; UBE2D1;
Chromosome Maintenance	20	69	1.29282	1.17894	0.235014	1	0.586253	1	ACD; CENPK; CENPU; HIST1H4I; HIST2H4B; HJURP; MIS18BP1; NHP2; NPM1; POLD1; POLD2; POLD3; POLD4; PRIM2; RBBP4; RBBP7; RFC3; RUVBL1; SMARCA5; TERF1;
Regulation of DNA replication	38	88	2.45637	1.756	9.22523e-05	0.153877	0.0013739	0.00287656	ANAPC11; ANAPC4; CDC26; CDC27; CDKN1A; CDKN1B; CDT1; FZR1; MCM3; MCM4; MCM5; MCM7; ORC2; ORC3; ORC4; PSMA1; PSMA2; PSMA4; PSMA5; PSMB4; PSMB6; PSMB7; PSMB8; PSMC1; PSMC2; PSMC5; PSMD12; PSMD14; PSMD2; PSMD8; PSMD9; PSME1; PSME3; PSME4; RB1; UBA52; UBB; UBE2D1;
Association of licensing factors with the pre-replicative complex	6	15	0.387847	1.62799	0.139323	1	0.438974	0.919089	CDT1; ORC2; ORC3; ORC4; UBA52; UBB;
CDT1 association with the CDC6:ORC:origin complex	31	74	2.00388	1.70361	0.000751149	1	0.00858162	0.0179675	ANAPC11; ANAPC4; CDC26; CDC27; CDT1; FZR1; ORC2; ORC3; ORC4; PSMA1; PSMA2; PSMA4; PSMA5; PSMB4; PSMB6; PSMB7; PSMB8; PSMC1; PSMC2; PSMC5; PSMD12; PSMD14; PSMD2; PSMD8; PSMD9; PSME1; PSME3; PSME4; UBA52; UBB; UBE2D1;
Activation of the pre-replicative complex	9	30	0.581771	1.22072	0.307299	1	0.671794	1	CDT1; MCM3; MCM4; MCM5; MCM7; ORC2; ORC3; ORC4; PRIM2;
Synthesis of DNA	44	109	2.84421	1.64151	0.000180405	0.300916	0.00244647	0.00512222	ANAPC11; ANAPC4; CDC26; CDC27; CDKN1A; CDKN1B; CDT1; FZR1; MCM3; MCM4; MCM5; MCM7; ORC2; ORC3; ORC4; POLD1; POLD2; POLD3; POLD4; PRIM2; PSMA1; PSMA2; PSMA4; PSMA5; PSMB4; PSMB6; PSMB7; PSMB8; PSMC1; PSMC2; PSMC5; PSMD12; PSMD14; PSMD2; PSMD8; PSMD9; PSME1; PSME3; PSME4; RB1; RFC3; UBA52; UBB; UBE2D1;
DNA replication initiation	1	6	0.0646412	0.68329	0.816314	1	1	1	PRIM2;
Switching of origins to a post-replicative state	38	83	2.45637	1.86177	1.88582e-05	0.0314555	0.000382546	0.000800945	ANAPC11; ANAPC4; CDC26; CDC27; CDKN1A; CDKN1B; CDT1; FZR1; MCM3; MCM4; MCM5; MCM7; ORC2; ORC3; ORC4; PSMA1; PSMA2; PSMA4; PSMA5; PSMB4; PSMB6; PSMB7; PSMB8; PSMC1; PSMC2; PSMC5; PSMD12; PSMD14; PSMD2; PSMD8; PSMD9; PSME1; PSME3; PSME4; RB1; UBA52; UBB; UBE2D1;
Orc1 removal from chromatin	38	83	2.45637	1.86177	1.88582e-05	0.0314555	0.000382546	0.000800945	ANAPC11; ANAPC4; CDC26; CDC27; CDKN1A; CDKN1B; CDT1; FZR1; MCM3; MCM4; MCM5; MCM7; ORC2; ORC3; ORC4; PSMA1; PSMA2; PSMA4; PSMA5; PSMB4; PSMB6; PSMB7; PSMB8; PSMC1; PSMC2; PSMC5; PSMD12; PSMD14; PSMD2; PSMD8; PSMD9; PSME1; PSME3; PSME4; RB1; UBA52; UBB; UBE2D1;
CDK-mediated phosphorylation and removal of Cdc6	27	66	1.74531	1.66369	0.00244023	1	0.0210897	0.0441559	ANAPC11; ANAPC4; CDC26; CDC27; FZR1; PSMA1; PSMA2; PSMA4; PSMA5; PSMB4; PSMB6; PSMB7; PSMB8; PSMC1; PSMC2; PSMC5; PSMD12; PSMD14; PSMD2; PSMD8; PSMD9; PSME1; PSME3; PSME4; UBA52; UBB; UBE2D1;
DNA strand elongation	10	31	0.646412	1.31247	0.212498	1	0.569959	1	MCM3; MCM4; MCM5; MCM7; POLD1; POLD2; POLD3; POLD4; PRIM2; RFC3;
Unwinding of DNA	4	11	0.258565	1.48086	0.275479	1	0.624319	1	MCM3; MCM4; MCM5; MCM7;
Leading Strand Synthesis	6	14	0.387847	1.74419	0.10442	1	0.355857	0.745064	POLD1; POLD2; POLD3; POLD4; PRIM2; RFC3;
Mature Notch receptor traffics to plasma membrane	1	4	0.0646412	1.02408	0.676797	1	1	1	NOTCH1;
Notch receptor binds with a ligand	2	8	0.129282	1.02029	0.622882	1	0.994226	1	JAG2; NOTCH1;
Transport of Notch receptor precursor to golgi	1	4	0.0646412	1.02408	0.676797	1	1	1	NOTCH1;
Maturation of Notch precursor via proteolytic cleavage	2	5	0.129282	1.63124	0.358634	1	0.726854	1	FURIN; NOTCH1;
Signaling by Notch	8	21	0.51713	1.55012	0.120177	1	0.390751	0.818123	ADAM10; CREBBP; FURIN; JAG2; KAT2B; MAML2; NOTCH1; PSENEN;
Signaling by BMP	4	19	0.258565	0.85767	0.72395	1	1	1	CHRDL1; SMAD5; UBE2D1; ZFYVE16;
Signaling by TGF beta	5	13	0.323206	1.56574	0.195742	1	0.538776	1	FURIN; SMAD5; TGFB1; TGFBR1; UBE2D1;
Signaling by Rho GTPases	5	8	0.323206	2.5431	0.0253929	1	0.132268	0.276933	ARHGDIA; ARHGDIG; GDI2; RHOA; RHOC;
Rho GTPase cycle	5	8	0.323206	2.5431	0.0253929	1	0.132268	0.276933	ARHGDIA; ARHGDIG; GDI2; RHOA; RHOC;
Chemokine receptors bind chemokines	1	42	0.0646412	0.0977523	0.999993	1	1	1	CCL2;
Vasopressin-like receptors	1	6	0.0646412	0.68329	0.816314	1	1	1	OXTR;
Signaling by GPCR	37	800	2.39173	0.188097	1	1	1	1	ADM; ADORA1; AKT1; ANXA1; ARHGEF1; CALM2; CALM3; CCL2; CDK5; CREB1; CXCL8; DGKQ; EDN2; F2RL2; FZD8; GNAI1; GNAI2; GNAQ; GNAS; MAPK1; OXTR; P2RY2; P2RY6; PIK3R2; PLCB3; PLCB4; PLXNB1; PPP1CA; PPP3R1; PRKACB; PRKAR1A; PRKAR1B; PRKAR2A; RAC1; RHOA; RHOC; ROCK1;
GPCR ligand binding	12	336	0.775695	0.145328	1	1	1	1	ADM; ADORA1; ANXA1; CCL2; CXCL8; EDN2; F2RL2; FZD8; GNAS; OXTR; P2RY2; P2RY6;
Class A/1 (Rhodopsin-like receptors)	9	274	0.581771	0.133695	1	1	1	1	ADORA1; ANXA1; CCL2; CXCL8; EDN2; F2RL2; OXTR; P2RY2; P2RY6;
Peptide ligand-binding receptors	6	167	0.387847	0.146315	1	1	1	1	ANXA1; CCL2; CXCL8; EDN2; F2RL2; OXTR;
Receptor-ligand binding initiates the second proteolytic cleavage of Notch receptor	3	9	0.193924	1.35831	0.387952	1	0.774049	1	ADAM10; JAG2; NOTCH1;
A third proteolytic cleavage releases NICD	2	8	0.129282	1.02029	0.622882	1	0.994226	1	NOTCH1; PSENEN;
NICD traffics to nucleus	4	11	0.258565	1.48086	0.275479	1	0.624319	1	CREBBP; KAT2B; MAML2; NOTCH1;
CREB phosphorylation	2	7	0.129282	1.16583	0.544993	1	0.934274	1	CREB1; MAPKAPK2;
Signaling by PDGF	34	78	2.1978	1.77262	0.00017083	0.284944	0.00233561	0.00489011	AKT1; AKT1S1; BAD; BCAR1; CALM2; CALM3; CDK1; CDKN1A; CDKN1B; CREB1; FURIN; GRB2; GRB7; HRAS; KRAS; MAPK1; MAPK3; MAPKAP1; MDM2; MLST8; NCK2; NRAS; PIK3CB; PIK3R2; PLCG1; PRKACB; PRKAR1A; PRKAR1B; PRKAR2A; PTPN11; RASA1; RICTOR; RPS6KB2; SOS1;
Downstream signal transduction	33	75	2.13316	1.78931	0.000170774	0.284851	0.00233561	0.00489011	AKT1; AKT1S1; BAD; BCAR1; CALM2; CALM3; CDK1; CDKN1A; CDKN1B; CREB1; GRB2; GRB7; HRAS; KRAS; MAPK1; MAPK3; MAPKAP1; MDM2; MLST8; NCK2; NRAS; PIK3CB; PIK3R2; PLCG1; PRKACB; PRKAR1A; PRKAR1B; PRKAR2A; PTPN11; RASA1; RICTOR; RPS6KB2; SOS1;
Signaling by SCF-KIT	24	66	1.55139	1.47891	0.0214394	1	0.115358	0.241527	AKT1; AKT1S1; BAD; CDK1; CDKN1A; CDKN1B; CREB1; FER; GRB2; GRB7; HRAS; KRAS; MAPK1; MAPK3; MAPKAP1; MDM2; MLST8; NRAS; PIK3R2; PTPN11; RAC1; RICTOR; RPS6KB2; SOS1;
ERKs are inactivated	3	3	0.193924	4.06591	0.0148554	1	0.0863371	0.180766	MAPK1; MAPK3; MAPK7;
G alpha (i) signalling events	3	31	0.193924	0.39466	0.990539	1	1	1	GNAI1; GNAI2; GNAS;
G alpha (s) signalling events	3	31	0.193924	0.39466	0.990539	1	1	1	GNAI1; GNAI2; GNAS;
GPCR downstream signaling	19	530	1.22818	0.145833	1	1	1	1	AKT1; ARHGEF1; DGKQ; F2RL2; GNAI1; GNAI2; GNAQ; GNAS; OXTR; P2RY2; P2RY6; PIK3R2; PLCB3; PLCB4; PLXNB1; RAC1; RHOA; RHOC; ROCK1;
Glucagon-type ligand receptors	1	16	0.0646412	0.256501	0.989142	1	1	1	GNAS;
Calcitonin-like ligand receptors	1	8	0.0646412	0.512681	0.895627	1	1	1	ADM;
G-protein beta:gamma signalling	3	11	0.193924	1.11157	0.532291	1	0.920063	1	AKT1; PLCB3; RHOA;
G alpha (12/13) signalling events	7	21	0.452489	1.35659	0.241876	1	0.58732	1	ARHGEF1; PIK3R2; PLXNB1; RAC1; RHOA; RHOC; ROCK1;
G alpha (q) signalling events	9	120	0.581771	0.305257	1	1	1	1	DGKQ; F2RL2; GNAQ; OXTR; P2RY2; P2RY6; PIK3R2; PLCB3; PLCB4;
G alpha (z) signalling events	3	22	0.193924	0.556038	0.934553	1	1	1	GNAI1; GNAI2; GNAS;
G-protein activation	2	13	0.129282	0.62817	0.866738	1	1	1	GNAI1; GNAI2;
Opioid Signalling	15	53	0.969619	1.15128	0.31222	1	0.672845	1	CALM2; CALM3; CDK5; CREB1; GNAI1; GNAI2; MAPK1; PLCB3; PLCB4; PPP1CA; PPP3R1; PRKACB; PRKAR1A; PRKAR1B; PRKAR2A;
PLC beta mediated events	12	39	0.775695	1.25177	0.233653	1	0.586253	1	CALM2; CALM3; CREB1; GNAI1; GNAI2; MAPK1; PLCB3; PLCB4; PRKACB; PRKAR1A; PRKAR1B; PRKAR2A;
G-protein mediated events	12	40	0.775695	1.22049	0.264016	1	0.609944	1	CALM2; CALM3; CREB1; GNAI1; GNAI2; MAPK1; PLCB3; PLCB4; PRKACB; PRKAR1A; PRKAR1B; PRKAR2A;
G beta:gamma signalling through PI3Kgamma	2	8	0.129282	1.02029	0.622882	1	0.994226	1	AKT1; RHOA;
G beta:gamma signalling through PLC beta	1	5	0.0646412	0.819675	0.756338	1	1	1	PLCB3;
phospho-PLA2 pathway	1	2	0.0646412	2.04307	0.431432	1	0.792817	1	MAPK1;
Ca-dependent events	8	27	0.51713	1.20577	0.338593	1	0.716793	1	CALM2; CALM3; CREB1; MAPK1; PRKACB; PRKAR1A; PRKAR1B; PRKAR2A;
Formyl peptide receptors bind formyl peptides and many other ligands	1	5	0.0646412	0.819675	0.756338	1	1	1	ANXA1;
P2Y receptors	2	11	0.129282	0.742279	0.794643	1	1	1	P2RY2; P2RY6;
Nucleotide-like (purinergic) receptors	3	15	0.193924	0.81535	0.753099	1	1	1	ADORA1; P2RY2; P2RY6;
Adenosine P1 receptors	1	4	0.0646412	1.02408	0.676797	1	1	1	ADORA1;
Class B/2 (Secretin family receptors)	3	47	0.193924	0.260336	0.999782	1	1	1	ADM; FZD8; GNAS;
Adaptive Immune System	67	237	4.33096	1.14956	0.104538	1	0.355857	0.745064	AKT1; ANAPC11; ANAPC4; CANX; CARD11; CD81; CDC26; CDC27; CDC42; CSK; CXADR; ERAP1; ERAP2; FZR1; GRB2; HLA-B; HLA-C; IKBKB; ITGB1; MALT1; MAPKAP1; MLST8; NPEPPS; PAK2; PDIA3; PIK3CB; PIK3R2; PLCG1; PSMA1; PSMA2; PSMA4; PSMA5; PSMB4; PSMB6; PSMB7; PSMB8; PSMC1; PSMC2; PSMC5; PSMD12; PSMD14; PSMD2; PSMD8; PSMD9; PSME1; PSME3; PSME4; PTPN11; PVR; RAC1; RAP1B; RICTOR; SAR1B; SEC13; SEC23A; SEC24A; SEC…
TCR signaling	9	47	0.581771	0.779279	0.851736	1	1	1	CARD11; CSK; IKBKB; MALT1; PAK2; PIK3CB; PIK3R2; PLCG1; UBE2N;
Phosphorylation of CD3 and TCR zeta chains	1	9	0.0646412	0.45578	0.92133	1	1	1	CSK;
tRNA Aminoacylation	17	42	1.0989	1.6463	0.0165445	1	0.0948322	0.198552	AARS2; AIMP2; EEF1E1; FARSB; HARS2; IARS; IARS2; MARS; NARS; PPA1; PPA2; QARS; RARS; SARS; TARS2; VARS; WARS;
Cytosolic tRNA aminoacylation	12	24	0.775695	2.0338	0.00616845	1	0.0447347	0.0936619	AIMP2; EEF1E1; FARSB; IARS; MARS; NARS; PPA1; QARS; RARS; SARS; VARS; WARS;
Mitochondrial tRNA aminoacylation	6	21	0.387847	1.16307	0.416162	1	0.792817	1	AARS2; HARS2; IARS2; PPA2; QARS; TARS2;
Immune System	136	522	8.79121	1.05938	0.224084	1	0.584933	1	AKT1; ANAPC11; ANAPC4; ATG12; C1R; CANX; CAPZA1; CAPZA2; CARD11; CD44; CD81; CDC26; CDC27; CDC42; CDK1; CREB1; CREBBP; CSK; CXADR; CYLD; ECSIT; EEA1; ERAP1; ERAP2; FADD; FZR1; GBP1; GRB2; HLA-B; HLA-C; HRAS; HSP90AB1; ICAM1; IFITM3; IKBKB; IL6ST; INPPL1; IRAK1; IRF3; IRF7; IRS1; IRS2; ITCH; ITGB1; JUN; KRAS; MALT1; MAP2K3; MAP2K4; MAP2K7; MAP3K1; MAP3K3; MAPK1; MAPK3; MAPK7; MAPKAP1; MAPKAPK2; MA…
RNA Polymerase II Transcription	45	101	2.90886	1.81177	8.01089e-06	0.0133622	0.000252116	0.000527861	ALYREF; CDK9; CPSF1; CPSF2; CPSF7; CSTF3; DHX38; ERCC2; GTF2A1; GTF2E2; GTF2F1; GTF2H3; GTF2H4; LSM10; MNAT1; NCBP1; NELFA; NELFB; NELFCD; NELFE; PABPN1; PAPOLA; POLR2A; POLR2E; POLR2F; POLR2I; POLR2L; RBM8A; RNMT; RNPS1; SLBP; SNRPB; SNRPD3; SNRPF; SNRPG; SRSF1; SRSF11; SRSF3; SRSF6; SRSF9; SUPT16H; SUPT5H; TAF9; TCEA1; U2AF2;
Formation and Maturation of mRNA Transcript	81	185	5.23594	1.78033	5.39903e-09	9.00558e-06	3.21628e-07	6.73399e-07	ALYREF; CCAR1; CD2BP2; CDK9; CPSF1; CPSF2; CPSF7; CSTF3; DHX38; DNAJC8; ERCC2; FUS; GTF2A1; GTF2E2; GTF2F1; GTF2H3; GTF2H4; HNRNPA0; HNRNPA1; HNRNPA2B1; HNRNPA3; HNRNPD; HNRNPL; HNRNPM; LSM10; LSM2; MNAT1; NCBP1; NELFA; NELFB; NELFCD; NELFE; NUP107; NUP133; NUP153; NUP155; NUP43; NUP50; NUP62; NUPL2; PABPN1; PAPOLA; PCBP1; PCBP2; PHF5A; POLR2A; POLR2E; POLR2F; POLR2I; POLR2L; PRPF6; RANBP2; RBM8A…
DARPP-32 events	9	18	0.581771	2.03409	0.0172562	1	0.0975709	0.204286	CALM2; CALM3; CDK5; PPP1CA; PPP3R1; PRKACB; PRKAR1A; PRKAR1B; PRKAR2A;
Signaling by Wnt	30	75	1.93924	1.62669	0.00218618	1	0.0191924	0.0401834	ANAPC11; ANAPC4; APC; AXIN1; CDC26; CDC27; CSNK1A1; FZR1; PSMA1; PSMA2; PSMA4; PSMA5; PSMB4; PSMB6; PSMB7; PSMB8; PSMC1; PSMC2; PSMC5; PSMD12; PSMD14; PSMD2; PSMD8; PSMD9; PSME1; PSME3; PSME4; UBA52; UBB; UBE2D1;
Degradation of beta-catenin by the destruction complex	30	75	1.93924	1.62669	0.00218618	1	0.0191924	0.0401834	ANAPC11; ANAPC4; APC; AXIN1; CDC26; CDC27; CSNK1A1; FZR1; PSMA1; PSMA2; PSMA4; PSMA5; PSMB4; PSMB6; PSMB7; PSMB8; PSMC1; PSMC2; PSMC5; PSMD12; PSMD14; PSMD2; PSMD8; PSMD9; PSME1; PSME3; PSME4; UBA52; UBB; UBE2D1;
Beta-catenin phosphorylation cascade	3	7	0.193924	1.74585	0.235134	1	0.586253	1	APC; AXIN1; CSNK1A1;
Integrin cell surface interactions	20	72	1.29282	1.12983	0.304996	1	0.671794	1	AKT1; BCAR1; COL1A1; CSK; GRB2; ITGA1; ITGA3; ITGA5; ITGAV; ITGB1; ITGB4; ITGB8; JAM3; LAMA5; LAMB1; LAMB2; RAP1B; SHC1; SOS1; TLN1;
Gene Expression	176	378	11.3769	1.89318	7.2185e-22	1.20405e-18	1.20405e-18	2.52094e-18	AARS2; AIMP2; ALYREF; CCAR1; CCNC; CD2BP2; CDK9; CPSF1; CPSF2; CPSF7; CREBBP; CSTF3; DHX38; DNAJC8; EEF1B2; EEF1D; EEF1E1; EEF1G; EEF2; EIF1AX; EIF2B4; EIF2S1; EIF2S3; EIF3B; EIF3E; EIF3G; EIF3I; EIF3J; EIF4G1; EIF4H; ERCC2; FARSB; FAU; FUS; GTF2A1; GTF2E2; GTF2F1; GTF2H3; GTF2H4; HARS2; HNRNPA0; HNRNPA1; HNRNPA2B1; HNRNPA3; HNRNPD; HNRNPL; HNRNPM; IARS; IARS2; KAT2B; LSM10; LSM2; MAML2; MARS; ME…
Generic Transcription Pathway	11	35	0.711054	1.27866	0.223861	1	0.584933	1	CCNC; CREBBP; KAT2B; MAML2; MED13; MED15; MED16; MED20; MED23; MED27; NOTCH1;
Notch-HLH transcription pathway	4	11	0.258565	1.48086	0.275479	1	0.624319	1	CREBBP; KAT2B; MAML2; NOTCH1;
Cleavage of Growing Transcript in the Termination Region	23	43	1.48675	2.17523	4.21585e-05	0.0703204	0.000689416	0.00144344	ALYREF; CPSF1; CPSF2; CPSF7; CSTF3; DHX38; LSM10; NCBP1; PABPN1; PAPOLA; RBM8A; RNPS1; SLBP; SNRPB; SNRPD3; SNRPF; SNRPG; SRSF1; SRSF11; SRSF3; SRSF6; SRSF9; U2AF2;
RNA Polymerase II Transcription Termination	23	43	1.48675	2.17523	4.21585e-05	0.0703204	0.000689416	0.00144344	ALYREF; CPSF1; CPSF2; CPSF7; CSTF3; DHX38; LSM10; NCBP1; PABPN1; PAPOLA; RBM8A; RNPS1; SLBP; SNRPB; SNRPD3; SNRPF; SNRPG; SRSF1; SRSF11; SRSF3; SRSF6; SRSF9; U2AF2;
Formation of RNA Pol II elongation complex	19	42	1.22818	1.83987	0.00272452	1	0.0230685	0.0482991	CDK9; ERCC2; GTF2F1; GTF2H3; GTF2H4; MNAT1; NCBP1; NELFA; NELFB; NELFCD; NELFE; POLR2A; POLR2E; POLR2F; POLR2I; POLR2L; SUPT16H; SUPT5H; TCEA1;
RNA Polymerase II Transcription Initiation And Promoter Clearance	13	39	0.840336	1.356	0.139745	1	0.438974	0.919089	ERCC2; GTF2A1; GTF2E2; GTF2F1; GTF2H3; GTF2H4; MNAT1; POLR2A; POLR2E; POLR2F; POLR2I; POLR2L; TAF9;
RNA Polymerase II Transcription Initiation	13	39	0.840336	1.356	0.139745	1	0.438974	0.919089	ERCC2; GTF2A1; GTF2E2; GTF2F1; GTF2H3; GTF2H4; MNAT1; POLR2A; POLR2E; POLR2F; POLR2I; POLR2L; TAF9;
RNA Polymerase II Pre-transcription Events	22	58	1.42211	1.54268	0.0162034	1	0.0931975	0.19513	CDK9; ERCC2; GTF2A1; GTF2E2; GTF2F1; GTF2H3; GTF2H4; MNAT1; NCBP1; NELFA; NELFB; NELFCD; NELFE; POLR2A; POLR2E; POLR2F; POLR2I; POLR2L; SUPT16H; SUPT5H; TAF9; TCEA1;
RNA Polymerase II Transcription Pre-Initiation And Promoter Opening	13	39	0.840336	1.356	0.139745	1	0.438974	0.919089	ERCC2; GTF2A1; GTF2E2; GTF2F1; GTF2H3; GTF2H4; MNAT1; POLR2A; POLR2E; POLR2F; POLR2I; POLR2L; TAF9;
RNA Polymerase II Transcription Elongation	19	42	1.22818	1.83987	0.00272452	1	0.0230685	0.0482991	CDK9; ERCC2; GTF2F1; GTF2H3; GTF2H4; MNAT1; NCBP1; NELFA; NELFB; NELFCD; NELFE; POLR2A; POLR2E; POLR2F; POLR2I; POLR2L; SUPT16H; SUPT5H; TCEA1;
Formation of the Early Elongation Complex	16	32	1.03426	2.03359	0.00162179	1	0.0152833	0.0319991	ERCC2; GTF2F1; GTF2H3; GTF2H4; MNAT1; NCBP1; NELFA; NELFB; NELFCD; NELFE; POLR2A; POLR2E; POLR2F; POLR2I; POLR2L; SUPT5H;
RNA Polymerase II Promoter Escape	13	39	0.840336	1.356	0.139745	1	0.438974	0.919089	ERCC2; GTF2A1; GTF2E2; GTF2F1; GTF2H3; GTF2H4; MNAT1; POLR2A; POLR2E; POLR2F; POLR2I; POLR2L; TAF9;
RNA Pol II CTD phosphorylation and interaction with CE - 11	12	26	0.775695	1.87742	0.0134016	1	0.0798354	0.167153	ERCC2; GTF2F1; GTF2H3; GTF2H4; MNAT1; POLR2A; POLR2E; POLR2F; POLR2I; POLR2L; RNMT; SUPT5H;
Pyruvate metabolism	2	10	0.129282	0.816432	0.746942	1	1	1	PDK1; PDK2;
Pyruvate metabolism and Citric Acid (TCA) cycle	10	31	0.646412	1.31247	0.212498	1	0.569959	1	ACO2; CS; D2HGDH; IDH3B; IDH3G; PDK1; PDK2; SDHA; SDHD; SUCLG1;
The citric acid (TCA) cycle and respiratory electron transport	56	118	3.61991	1.92977	4.52706e-08	7.55113e-05	1.79789e-06	3.76428e-06	ACO2; ATP5C1; ATP5D; ATP5F1; ATP5I; ATP5J2; ATP5L; COX4I1; COX5B; COX6A1; COX6B1; COX6C; COX7A2L; COX7C; COX8A; CS; CYC1; D2HGDH; ETFB; IDH3B; IDH3G; NDUFA1; NDUFA10; NDUFA11; NDUFA13; NDUFA2; NDUFA3; NDUFA4; NDUFA5; NDUFA6; NDUFA7; NDUFA9; NDUFAB1; NDUFB11; NDUFB2; NDUFB3; NDUFB4; NDUFB5; NDUFB6; NDUFB7; NDUFB8; NDUFC2; NDUFS1; NDUFS6; NDUFS7; NDUFS8; NDUFV1; PDK1; PDK2; SDHA; SDHD; SUCLG1; UQCR…
Pyrimidine salvage reactions	3	7	0.193924	1.74585	0.235134	1	0.586253	1	DCK; TK1; UCK2;
Pyrimidine biosynthesis	1	6	0.0646412	0.68329	0.816314	1	1	1	DCTD;
Synthesis and interconversion of nucleotide di- and triphosphates	9	16	0.581771	2.28819	0.0065924	1	0.0471936	0.0988103	AK5; CMPK1; GSR; GUK1; NME4; RRM1; RRM2; RRM2B; TXNRD1;
Pyrimidine catabolism	3	10	0.193924	1.22262	0.462251	1	0.819828	1	DPYD; NT5C; NT5C3A;
Purine salvage	4	7	0.258565	2.32587	0.0667677	1	0.256019	0.536033	ADA; APRT; DCK; PNP;
Purine ribonucleoside monophosphate biosynthesis	3	7	0.193924	1.74585	0.235134	1	0.586253	1	ADSL; GMPS; PAICS;
Pyrimidine metabolism	7	22	0.452489	1.29496	0.284718	1	0.64004	1	DCK; DCTD; DPYD; NT5C; NT5C3A; TK1; UCK2;
Purine catabolism	3	11	0.193924	1.11157	0.532291	1	0.920063	1	GPX1; NT5C; PNP;
Vitamin A uptake in enterocytes	1	7	0.0646412	0.585816	0.861534	1	1	1	RDH11;
Estrogen biosynthesis	1	2	0.0646412	2.04307	0.431432	1	0.792817	1	HSD17B1;
Base Excision Repair	9	19	0.581771	1.92709	0.0257717	1	0.132268	0.276933	MBD4; MPG; NTHL1; OGG1; POLD1; POLD2; POLD3; POLD4; XRCC1;
DNA Repair	38	106	2.45637	1.45784	0.00597051	1	0.043679	0.0914516	ATM; ERCC1; ERCC2; ERCC4; ERCC5; FAAP100; FANCI; FANCL; GTF2H3; GTF2H4; LIG4; MAD2L2; MBD4; MNAT1; MPG; NBN; NTHL1; OGG1; POLD1; POLD2; POLD3; POLD4; POLH; POLR2A; POLR2E; POLR2F; POLR2I; POLR2L; REV1; REV3L; RFC3; TCEA1; UBA52; UBB; UBE2T; XAB2; XRCC1; XRCC5;
Amino acid and oligopeptide SLC transporters	4	48	0.258565	0.339603	0.999071	1	1	1	SLC38A1; SLC38A5; SLC7A1; SLC7A11;
Sphingolipid metabolism	11	29	0.711054	1.54311	0.0770335	1	0.284904	0.59651	CERS1; CERS4; CERS6; COL4A3BP; CSNK1G2; KDSR; SGMS2; SGPP1; SPHK1; SPHK2; VAPA;
Prostanoid metabolism	3	13	0.193924	0.940692	0.655258	1	1	1	MAPKAPK2; PTGES3; PTGIS;
Leukotriene synthesis	1	9	0.0646412	0.45578	0.92133	1	1	1	MAPKAPK2;
Cholesterol biosynthesis	17	20	1.0989	3.45633	2.14508e-08	3.578e-05	9.41579e-07	1.9714e-06	CYP51A1; DHCR24; DHCR7; EBP; FDFT1; HMGCR; HMGCS1; HSD17B7; IDI1; LBR; LSS; MSMO1; MVD; MVK; NSDHL; SQLE; TM7SF2;
Bile acid and bile salt metabolism	5	27	0.323206	0.754174	0.830536	1	1	1	ACOT8; SCP2; SLC27A2; SLC27A5; SLCO1A2;
Synthesis of bile acids and bile salts	4	19	0.258565	0.85767	0.72395	1	1	1	ACOT8; SCP2; SLC27A2; SLC27A5;
Synthesis of bile acids and bile salts via 7alpha-hydroxycholesterol	4	15	0.258565	1.08623	0.524158	1	0.912625	1	ACOT8; SCP2; SLC27A2; SLC27A5;
Synthesis of bile acids and bile salts via 24-hydroxycholesterol	2	10	0.129282	0.816432	0.746942	1	1	1	SLC27A2; SLC27A5;
Metabolism of steroid hormones and vitamins A and D	2	32	0.129282	0.25531	0.998662	1	1	1	HSD17B1; RDH11;
Recycling of bile acids and salts	2	11	0.129282	0.742279	0.794643	1	1	1	SLC27A5; SLCO1A2;
Alpha-oxidation of phytanate	2	4	0.129282	2.03803	0.254861	1	0.59125	1	SLC25A17; SLC27A2;
Beta-oxidation of pristanoyl-CoA	3	8	0.193924	1.52789	0.311329	1	0.671794	1	ACOT8; CRAT; SCP2;
Regulation of Lipid Metabolism by Peroxisome proliferator-activated receptor alpha (PPARalpha)	10	32	0.646412	1.27147	0.245323	1	0.58732	1	ABCA1; ACADM; FASN; FHL2; GLIPR1; ME1; PLIN2; RXRA; TBL1XR1; TXNRD1;
Peroxisomal lipid metabolism	9	20	0.581771	1.83078	0.0368729	1	0.170371	0.35671	ABCD1; ACOT8; AGPS; CRAT; FAR1; IDH1; SCP2; SLC25A17; SLC27A2;
Synthesis of Ketone Bodies	1	4	0.0646412	1.02408	0.676797	1	1	1	BDH1;
Utilization of Ketone Bodies	1	3	0.0646412	1.36431	0.571313	1	0.940721	1	BDH1;
Propionyl-CoA catabolism	2	4	0.129282	2.03803	0.254861	1	0.59125	1	MUT; PCCB;
Ketone body metabolism	1	5	0.0646412	0.819675	0.756338	1	1	1	BDH1;
Beta-oxidation of very long chain fatty acids	3	6	0.193924	2.03634	0.162977	1	0.4639	0.971278	ABCD1; ACOT8; CRAT;
NADPH regeneration	1	1	0.0646412	4.06591	0.245946	1	0.58732	1	IDH1;
Plasmalogen biosynthesis	2	4	0.129282	2.03803	0.254861	1	0.59125	1	AGPS; FAR1;
mitochondrial fatty acid beta-oxidation of unsaturated fatty acids	3	6	0.193924	2.03634	0.162977	1	0.4639	0.971278	ACADM; DECR1; HADHB;
Resolution of D-loop structures through Holliday junction intermediates	4	6	0.258565	2.71286	0.0354286	1	0.167792	0.351311	POLD1; POLD2; POLD3; POLD4;
Resolution of D-loop structures	4	6	0.258565	2.71286	0.0354286	1	0.167792	0.351311	POLD1; POLD2; POLD3; POLD4;
Nonhomologous End-joining (NHEJ)	2	5	0.129282	1.63124	0.358634	1	0.726854	1	LIG4; XRCC5;
Processing of DNA ends prior to end rejoining	1	3	0.0646412	1.36431	0.571313	1	0.940721	1	XRCC5;
Formation of incision complex in GG-NER	7	20	0.452489	1.42439	0.20131	1	0.546201	1	ERCC1; ERCC2; ERCC4; ERCC5; GTF2H3; GTF2H4; MNAT1;
Nucleotide Excision Repair	19	49	1.22818	1.57709	0.0191668	1	0.104138	0.218035	ERCC1; ERCC2; ERCC4; ERCC5; GTF2H3; GTF2H4; MNAT1; POLD1; POLD2; POLD3; POLD4; POLR2A; POLR2E; POLR2F; POLR2I; POLR2L; RFC3; TCEA1; XAB2;
Global Genomic NER (GG-NER)	12	33	0.775695	1.4793	0.0886863	1	0.322285	0.674775	ERCC1; ERCC2; ERCC4; ERCC5; GTF2H3; GTF2H4; MNAT1; POLD1; POLD2; POLD3; POLD4; RFC3;
Homologous Recombination Repair	6	22	0.387847	1.11023	0.465454	1	0.819828	1	ATM; NBN; POLD1; POLD2; POLD3; POLD4;
Double-Strand Break Repair	8	27	0.51713	1.20577	0.338593	1	0.716793	1	ATM; LIG4; NBN; POLD1; POLD2; POLD3; POLD4; XRCC5;
ATM mediated response to DNA double-strand break	2	6	0.129282	1.35981	0.456462	1	0.819568	1	ATM; NBN;
Homologous recombination repair of replication-independent double-strand breaks	6	22	0.387847	1.11023	0.465454	1	0.819828	1	ATM; NBN; POLD1; POLD2; POLD3; POLD4;
ATM mediated phosphorylation of repair proteins	2	6	0.129282	1.35981	0.456462	1	0.819568	1	ATM; NBN;
Recruitment of repair and signaling proteins to double-strand breaks	2	8	0.129282	1.02029	0.622882	1	0.994226	1	ATM; NBN;
MRN complex relocalizes to nuclear foci	1	4	0.0646412	1.02408	0.676797	1	1	1	NBN;
Assembly of the RAD50-MRE11-NBS1 complex at DNA double-strand breaks	1	4	0.0646412	1.02408	0.676797	1	1	1	NBN;
Translesion synthesis by HREV1	1	1	0.0646412	4.06591	0.245946	1	0.58732	1	REV1;
Translesion synthesis by DNA polymerases bypassing lesion on DNA template	4	4	0.258565	4.06591	0.00364827	1	0.0292342	0.0612082	MAD2L2; POLH; REV1; REV3L;
DNA Damage Bypass	4	4	0.258565	4.06591	0.00364827	1	0.0292342	0.0612082	MAD2L2; POLH; REV1; REV3L;
Removal of DNA patch containing abasic residue	8	17	0.51713	1.91464	0.0365361	1	0.169756	0.355421	MBD4; MPG; NTHL1; OGG1; POLD1; POLD2; POLD3; POLD4;
Resolution of AP sites via the multiple-nucleotide patch replacement pathway	8	17	0.51713	1.91464	0.0365361	1	0.169756	0.355421	MBD4; MPG; NTHL1; OGG1; POLD1; POLD2; POLD3; POLD4;
Translesion synthesis by Pol eta	1	1	0.0646412	4.06591	0.245946	1	0.58732	1	POLH;
Translesion synthesis by Pol zeta	2	2	0.129282	4.06591	0.0604599	1	0.237697	0.497672	MAD2L2; REV3L;
Recognition and association of DNA glycosylase with site containing an affected pyrimidine	2	5	0.129282	1.63124	0.358634	1	0.726854	1	MBD4; NTHL1;
Depyrimidination	2	5	0.129282	1.63124	0.358634	1	0.726854	1	MBD4; NTHL1;
Depurination	2	3	0.129282	2.71511	0.151669	1	0.450013	0.942202	MPG; OGG1;
Base-Excision Repair, AP Site Formation	4	8	0.258565	2.0355	0.108142	1	0.359326	0.752328	MBD4; MPG; NTHL1; OGG1;
Cleavage of the damaged purine	2	3	0.129282	2.71511	0.151669	1	0.450013	0.942202	MPG; OGG1;
Recognition and association of DNA glycosylase with site containing an affected purine	2	3	0.129282	2.71511	0.151669	1	0.450013	0.942202	MPG; OGG1;
Resolution of Abasic Sites (AP sites)	9	19	0.581771	1.92709	0.0257717	1	0.132268	0.276933	MBD4; MPG; NTHL1; OGG1; POLD1; POLD2; POLD3; POLD4; XRCC1;
Resolution of AP sites via the single-nucleotide replacement pathway	5	12	0.323206	1.69611	0.14918	1	0.450013	0.942202	MBD4; MPG; NTHL1; OGG1; XRCC1;
Base-free sugar-phosphate removal via the single-nucleotide replacement pathway	4	10	0.258565	1.6288	0.214589	1	0.569959	1	MBD4; MPG; NTHL1; OGG1;
Displacement of DNA glycosylase by APE1	4	9	0.258565	1.80958	0.158082	1	0.457779	0.958461	MBD4; MPG; NTHL1; OGG1;
Cleavage of the damaged pyrimidine	2	5	0.129282	1.63124	0.358634	1	0.726854	1	MBD4; NTHL1;
Metabolism	291	823	18.8106	1.43768	6.96498e-14	1.16176e-10	5.8088e-12	1.2162e-11	AASDHPPT; ACLY; ACO2; ACSS2; ADA; ADI1; ADSL; AHCY; AK5; AKT1; ALDH2; ALDH4A1; AMD1; ANAPC11; ANAPC4; ANP32A; APRT; ATP5C1; ATP5D; ATP5F1; ATP5I; ATP5J2; ATP5L; AZIN1; BCAT1; BCAT2; BPNT1; CALM2; CALM3; CDC26; CDC27; CMPK1; CNDP2; CNOT11; CNOT2; CNOT3; CNOT6; CNOT7; CNOT8; COASY; COMT; COX4I1; COX5B; COX6A1; COX6B1; COX6C; COX7A2L; COX7C; COX8A; CS; CYB5R3; CYC1; CYP1B1; CYP51A1; D2HGDH; DCK; DCP…
L13a-mediated translational silencing of Ceruloplasmin expression	62	102	4.00776	2.47159	5.56572e-15	9.28361e-12	6.63115e-13	1.38838e-12	EIF1AX; EIF2S1; EIF2S3; EIF3B; EIF3E; EIF3G; EIF3I; EIF3J; EIF4G1; EIF4H; FAU; RPL10; RPL12; RPL13; RPL14; RPL17; RPL18; RPL18A; RPL19; RPL23; RPL23A; RPL24; RPL26; RPL26L1; RPL29; RPL3; RPL30; RPL32; RPL34; RPL35; RPL35A; RPL36A; RPL37; RPL37A; RPL38; RPL4; RPL8; RPL9; RPLP1; RPS10; RPS11; RPS12; RPS15A; RPS17; RPS18; RPS19; RPS2; RPS20; RPS23; RPS24; RPS25; RPS26; RPS27; RPS28; RPS29; RPS3; RPS…
Tetrahydrobiopterin (BH4) synthesis, recycling, salvage and regulation	6	12	0.387847	2.03465	0.0504229	1	0.214554	0.449217	AKT1; CALM2; CALM3; DHFR; HSP90AA1; SPR;
NOSTRIN mediated eNOS trafficking	1	4	0.0646412	1.02408	0.676797	1	1	1	WASL;
Purine metabolism	9	24	0.581771	1.52578	0.111401	1	0.367955	0.770396	ADA; ADSL; APRT; DCK; GMPS; GPX1; NT5C; PAICS; PNP;
Metabolism of nucleotides	23	58	1.48675	1.61277	0.00776364	1	0.0535114	0.112038	ADA; ADSL; AK5; APRT; CMPK1; DCK; DCTD; DPYD; GMPS; GPX1; GSR; GUK1; NME4; NT5C; NT5C3A; PAICS; PNP; RRM1; RRM2; RRM2B; TK1; TXNRD1; UCK2;
eNOS activation and regulation	9	18	0.581771	2.03409	0.0172562	1	0.0975709	0.204286	AKT1; CALM2; CALM3; DHFR; HSP90AA1; NOSIP; SPR; WASL; ZDHHC21;
Metabolism of nitric oxide	9	18	0.581771	2.03409	0.0172562	1	0.0975709	0.204286	AKT1; CALM2; CALM3; DHFR; HSP90AA1; NOSIP; SPR; WASL; ZDHHC21;
NOSIP mediated eNOS trafficking	1	2	0.0646412	2.04307	0.431432	1	0.792817	1	NOSIP;
eNOS activation	5	9	0.323206	2.26085	0.045718	1	0.20174	0.422387	AKT1; CALM2; CALM3; HSP90AA1; ZDHHC21;
3' -UTR-mediated translational regulation	62	102	4.00776	2.47159	5.56572e-15	9.28361e-12	6.63115e-13	1.38838e-12	EIF1AX; EIF2S1; EIF2S3; EIF3B; EIF3E; EIF3G; EIF3I; EIF3J; EIF4G1; EIF4H; FAU; RPL10; RPL12; RPL13; RPL14; RPL17; RPL18; RPL18A; RPL19; RPL23; RPL23A; RPL24; RPL26; RPL26L1; RPL29; RPL3; RPL30; RPL32; RPL34; RPL35; RPL35A; RPL36A; RPL37; RPL37A; RPL38; RPL4; RPL8; RPL9; RPLP1; RPS10; RPS11; RPS12; RPS15A; RPS17; RPS18; RPS19; RPS2; RPS20; RPS23; RPS24; RPS25; RPS26; RPS27; RPS28; RPS29; RPS3; RPS…
Repair synthesis of patch ~27-30 bases long by DNA polymerase	5	15	0.323206	1.35711	0.300054	1	0.66378	1	POLD1; POLD2; POLD3; POLD4; RFC3;
Amine compound SLC transporters	3	29	0.193924	0.421868	0.985231	1	1	1	SLC44A1; SLC44A2; SLC44A5;
Regulation of the Fanconi anemia pathway	3	8	0.193924	1.52789	0.311329	1	0.671794	1	FANCI; UBA52; UBB;
Fanconi Anemia pathway	6	22	0.387847	1.11023	0.465454	1	0.819828	1	FAAP100; FANCI; FANCL; UBA52; UBB; UBE2T;
Repair synthesis for gap-filling by DNA polymerase in TC-NER	5	15	0.323206	1.35711	0.300054	1	0.66378	1	POLD1; POLD2; POLD3; POLD4; RFC3;
Gap-filling DNA repair synthesis and ligation in TC-NER	5	16	0.323206	1.27234	0.35516	1	0.726854	1	POLD1; POLD2; POLD3; POLD4; RFC3;
Dual incision reaction in TC-NER	14	28	0.904977	2.03368	0.00315087	1	0.0261475	0.0547456	ERCC1; ERCC2; ERCC4; ERCC5; GTF2H3; GTF2H4; MNAT1; POLR2A; POLR2E; POLR2F; POLR2I; POLR2L; TCEA1; XAB2;
Formation of transcription-coupled NER (TC-NER) repair complex	14	28	0.904977	2.03368	0.00315087	1	0.0261475	0.0547456	ERCC1; ERCC2; ERCC4; ERCC5; GTF2H3; GTF2H4; MNAT1; POLR2A; POLR2E; POLR2F; POLR2I; POLR2L; TCEA1; XAB2;
Transcription-coupled NER (TC-NER)	19	44	1.22818	1.75626	0.00513896	1	0.0384385	0.0804795	ERCC1; ERCC2; ERCC4; ERCC5; GTF2H3; GTF2H4; MNAT1; POLD1; POLD2; POLD3; POLD4; POLR2A; POLR2E; POLR2F; POLR2I; POLR2L; RFC3; TCEA1; XAB2;
Dual incision reaction in GG-NER	7	20	0.452489	1.42439	0.20131	1	0.546201	1	ERCC1; ERCC2; ERCC4; ERCC5; GTF2H3; GTF2H4; MNAT1;
Gap-filling DNA repair synthesis and ligation in GG-NER	5	16	0.323206	1.27234	0.35516	1	0.726854	1	POLD1; POLD2; POLD3; POLD4; RFC3;
Stabilization of p53	31	69	2.00388	1.82704	0.000167823	0.27993	0.00233275	0.00488412	ANAPC11; ANAPC4; ATM; CDC26; CDC27; FZR1; MDM2; PSMA1; PSMA2; PSMA4; PSMA5; PSMB4; PSMB6; PSMB7; PSMB8; PSMC1; PSMC2; PSMC5; PSMD12; PSMD14; PSMD2; PSMD8; PSMD9; PSME1; PSME3; PSME4; RFWD2; TP53; UBA52; UBB; UBE2D1;
p53-Dependent G1 DNA Damage Response	33	72	2.13316	1.86385	6.42489e-05	0.107167	0.00100156	0.00209699	ANAPC11; ANAPC4; ATM; CDC26; CDC27; CDKN1A; CDKN1B; FZR1; MDM2; PSMA1; PSMA2; PSMA4; PSMA5; PSMB4; PSMB6; PSMB7; PSMB8; PSMC1; PSMC2; PSMC5; PSMD12; PSMD14; PSMD2; PSMD8; PSMD9; PSME1; PSME3; PSME4; RFWD2; TP53; UBA52; UBB; UBE2D1;
p53-Dependent G1/S DNA damage checkpoint	33	72	2.13316	1.86385	6.42489e-05	0.107167	0.00100156	0.00209699	ANAPC11; ANAPC4; ATM; CDC26; CDC27; CDKN1A; CDKN1B; FZR1; MDM2; PSMA1; PSMA2; PSMA4; PSMA5; PSMB4; PSMB6; PSMB7; PSMB8; PSMC1; PSMC2; PSMC5; PSMD12; PSMD14; PSMD2; PSMD8; PSMD9; PSME1; PSME3; PSME4; RFWD2; TP53; UBA52; UBB; UBE2D1;
G1/S DNA Damage Checkpoints	35	76	2.26244	1.87275	3.42751e-05	0.0571709	0.00059553	0.00124687	ANAPC11; ANAPC4; ATM; CCND1; CDC25C; CDC26; CDC27; CDKN1A; CDKN1B; FZR1; MDM2; PSMA1; PSMA2; PSMA4; PSMA5; PSMB4; PSMB6; PSMB7; PSMB8; PSMC1; PSMC2; PSMC5; PSMD12; PSMD14; PSMD2; PSMD8; PSMD9; PSME1; PSME3; PSME4; RFWD2; TP53; UBA52; UBB; UBE2D1;
Cell Cycle Checkpoints	50	118	3.23206	1.72304	1.42951e-05	0.0238442	0.000382546	0.000800945	ANAPC11; ANAPC4; ATM; BUB1B; CCND1; CDC25C; CDC26; CDC27; CDK1; CDKN1A; CDKN1B; FZR1; MAD1L1; MAD2L1; MCM3; MCM4; MCM5; MCM7; MDM2; ORC2; ORC3; ORC4; PSMA1; PSMA2; PSMA4; PSMA5; PSMB4; PSMB6; PSMB7; PSMB8; PSMC1; PSMC2; PSMC5; PSMD12; PSMD14; PSMD2; PSMD8; PSMD9; PSME1; PSME3; PSME4; RAD1; RAD17; RFC3; RFWD2; TP53; UBA52; UBB; UBE2D1; WEE1;
Pausing and recovery of elongation	14	31	0.904977	1.83694	0.00978012	1	0.0623369	0.130516	CDK9; GTF2F1; NELFA; NELFB; NELFCD; NELFE; POLR2A; POLR2E; POLR2F; POLR2I; POLR2L; SUPT16H; SUPT5H; TCEA1;
N-Glycan antennae elongation	2	9	0.129282	0.907046	0.690004	1	1	1	ST3GAL4; ST6GAL1;
Autodegradation of the E3 ubiquitin ligase COP1	30	68	1.93924	1.79412	0.000314986	0.525397	0.00401067	0.00839722	ANAPC11; ANAPC4; ATM; CDC26; CDC27; FZR1; PSMA1; PSMA2; PSMA4; PSMA5; PSMB4; PSMB6; PSMB7; PSMB8; PSMC1; PSMC2; PSMC5; PSMD12; PSMD14; PSMD2; PSMD8; PSMD9; PSME1; PSME3; PSME4; RFWD2; TP53; UBA52; UBB; UBE2D1;
Transcriptional activation of p53 responsive genes	2	2	0.129282	4.06591	0.0604599	1	0.237697	0.497672	CDKN1A; TP53;
G2/M DNA damage checkpoint	11	29	0.711054	1.54311	0.0770335	1	0.284904	0.59651	ATM; CDC25C; CDK1; MCM3; MCM4; MCM5; MCM7; ORC2; ORC3; ORC4; WEE1;
G2/M Checkpoints	14	43	0.904977	1.32442	0.149544	1	0.450013	0.942202	ATM; CDC25C; CDK1; MCM3; MCM4; MCM5; MCM7; ORC2; ORC3; ORC4; RAD1; RAD17; RFC3; WEE1;
G2/M DNA replication checkpoint	2	4	0.129282	2.03803	0.254861	1	0.59125	1	CDK1; WEE1;
Chk1/Chk2(Cds1) mediated inactivation of Cyclin B:Cdk1 complex	3	5	0.193924	2.44279	0.0992028	1	0.345439	0.723252	CDC25C; CDK1; WEE1;
p53-Independent G1/S DNA damage checkpoint	30	70	1.93924	1.74287	0.000575845	0.960509	0.00681212	0.0142627	ANAPC11; ANAPC4; ATM; CCND1; CDC25C; CDC26; CDC27; FZR1; PSMA1; PSMA2; PSMA4; PSMA5; PSMB4; PSMB6; PSMB7; PSMB8; PSMC1; PSMC2; PSMC5; PSMD12; PSMD14; PSMD2; PSMD8; PSMD9; PSME1; PSME3; PSME4; UBA52; UBB; UBE2D1;
Transcriptional activation of cell cycle inhibitor p21	2	2	0.129282	4.06591	0.0604599	1	0.237697	0.497672	CDKN1A; TP53;
Ubiquitin Mediated Degradation of Phosphorylated Cdc25A	29	69	1.8746	1.7092	0.00103331	1	0.01084	0.0226959	ANAPC11; ANAPC4; ATM; CCND1; CDC26; CDC27; FZR1; PSMA1; PSMA2; PSMA4; PSMA5; PSMB4; PSMB6; PSMB7; PSMB8; PSMC1; PSMC2; PSMC5; PSMD12; PSMD14; PSMD2; PSMD8; PSMD9; PSME1; PSME3; PSME4; UBA52; UBB; UBE2D1;
p53-Independent DNA Damage Response	30	70	1.93924	1.74287	0.000575845	0.960509	0.00681212	0.0142627	ANAPC11; ANAPC4; ATM; CCND1; CDC25C; CDC26; CDC27; FZR1; PSMA1; PSMA2; PSMA4; PSMA5; PSMB4; PSMB6; PSMB7; PSMB8; PSMC1; PSMC2; PSMC5; PSMD12; PSMD14; PSMD2; PSMD8; PSMD9; PSME1; PSME3; PSME4; UBA52; UBB; UBE2D1;
Activation of ATR in response to replication stress	11	37	0.711054	1.20956	0.288324	1	0.647273	1	CDC25C; MCM3; MCM4; MCM5; MCM7; ORC2; ORC3; ORC4; RAD1; RAD17; RFC3;
Mitotic Spindle Checkpoint	8	19	0.51713	1.7132	0.0710061	1	0.269178	0.563583	ANAPC11; ANAPC4; BUB1B; CDC26; CDC27; MAD1L1; MAD2L1; UBE2D1;
Amplification of signal from the kinetochores	2	2	0.129282	4.06591	0.0604599	1	0.237697	0.497672	MAD1L1; MAD2L1;
Synthesis of substrates in N-glycan biosythesis	5	16	0.323206	1.27234	0.35516	1	0.726854	1	DPM1; GFPT1; GMPPB; GNPNAT1; UAP1;
Biosynthesis of the N-glycan precursor (dolichol lipid-linked oligosaccharide, LLO) and transfer to a nascent protein	10	30	0.646412	1.35621	0.18162	1	0.505748	1	ALG12; ALG2; ALG3; ALG8; DPAGT1; DPM1; GFPT1; GMPPB; GNPNAT1; UAP1;
Post-translational modification: synthesis of GPI-anchored proteins	8	26	0.51713	1.25213	0.297271	1	0.66378	1	DPM1; GPAA1; PIGF; PIGG; PIGQ; PIGS; PIGX; PLAUR;
Hypusine synthesis from eIF5A-lysine	1	2	0.0646412	2.04307	0.431432	1	0.792817	1	DOHH;
Removal of aminoterminal propeptides from gamma-carboxylated proteins	2	10	0.129282	0.816432	0.746942	1	1	1	FURIN; PROS1;
Asparagine N-linked glycosylation	27	77	1.74531	1.42605	0.0250459	1	0.131373	0.275058	ALG12; ALG2; ALG3; ALG8; CANX; DPAGT1; DPM1; EDEM3; GFPT1; GMPPB; GNPNAT1; LMAN1; MAN1A1; MAN1A2; MAN1B1; MLEC; MOGS; PDIA3; PRKCSH; SAR1B; SEC13; SEC23A; SEC24A; ST3GAL4; ST6GAL1; UAP1; UGGT2;
Attachment of GPI anchor to uPAR	3	7	0.193924	1.74585	0.235134	1	0.586253	1	GPAA1; PIGS; PLAUR;
Synthesis of glycosylphosphatidylinositol (GPI)	4	17	0.258565	0.958514	0.632771	1	1	1	PIGF; PIGG; PIGQ; PIGX;
Synthesis of dolichyl-phosphate mannose	1	3	0.0646412	1.36431	0.571313	1	0.940721	1	DPM1;
N-glycan antennae elongation in the medial/trans-Golgi	2	12	0.129282	0.680474	0.834203	1	1	1	ST3GAL4; ST6GAL1;
Progressive trimming of alpha-1,2-linked mannose residues from Man9/8/7GlcNAc2 to produce Man5GlcNAc2	2	3	0.129282	2.71511	0.151669	1	0.450013	0.942202	MAN1A1; MAN1A2;
Synthesis of GDP-mannose	1	5	0.0646412	0.819675	0.756338	1	1	1	GMPPB;
Synthesis of UDP-N-acetyl-glucosamine	3	5	0.193924	2.44279	0.0992028	1	0.345439	0.723252	GFPT1; GNPNAT1; UAP1;
N-glycan trimming in the ER and Calnexin/Calreticulin cycle	8	13	0.51713	2.5033	0.00502646	1	0.0377664	0.0790723	CANX; EDEM3; MAN1B1; MLEC; MOGS; PDIA3; PRKCSH; UGGT2;
ER Quality Control Compartment (ERQC)	3	6	0.193924	2.03634	0.162977	1	0.4639	0.971278	EDEM3; MAN1B1; UGGT2;
Calnexin/calreticulin cycle	7	12	0.452489	2.37319	0.0129174	1	0.07785	0.162996	CANX; EDEM3; MAN1B1; MLEC; PDIA3; PRKCSH; UGGT2;
N-glycan trimming and elongation in the cis-Golgi	2	5	0.129282	1.63124	0.358634	1	0.726854	1	MAN1A1; MAN1A2;
Transport to the Golgi and subsequent modification	9	28	0.581771	1.30789	0.233402	1	0.586253	1	LMAN1; MAN1A1; MAN1A2; SAR1B; SEC13; SEC23A; SEC24A; ST3GAL4; ST6GAL1;
Folding of actin by CCT/TriC	3	9	0.193924	1.35831	0.387952	1	0.774049	1	ACTB; CCT2; TCP1;
Association of TriC/CCT with target proteins during biosynthesis	3	9	0.193924	1.35831	0.387952	1	0.774049	1	CCT2; SPHK1; TCP1;
Post-chaperonin tubulin folding pathway	7	12	0.452489	2.37319	0.0129174	1	0.07785	0.162996	TBCA; TBCB; TBCC; TBCD; TUBB2A; TUBB3; TUBB4A;
Post-translational protein modification	39	114	2.52101	1.39121	0.0127684	1	0.0777288	0.162742	ALG12; ALG2; ALG3; ALG8; CANX; DOHH; DPAGT1; DPM1; EDEM3; FURIN; GFPT1; GGCX; GMPPB; GNPNAT1; GPAA1; LMAN1; MAN1A1; MAN1A2; MAN1B1; MLEC; MOGS; PDIA3; PIGF; PIGG; PIGQ; PIGS; PIGX; PLAUR; PRKCSH; PROS1; SAR1B; SEC13; SEC23A; SEC24A; ST3GAL4; ST6GAL1; UAP1; UGGT2; VKORC1;
Prefoldin mediated transfer of substrate to CCT/TriC	6	14	0.387847	1.74419	0.10442	1	0.355857	0.745064	CCT2; PFDN1; PFDN5; PFDN6; TCP1; VBP1;
Formation of tubulin folding intermediates by CCT/TriC	2	8	0.129282	1.02029	0.622882	1	0.994226	1	CCT2; TCP1;
Post-translational modification: gamma carboxylation and hypusine formation	5	14	0.323206	1.45398	0.246477	1	0.58732	1	DOHH; FURIN; GGCX; PROS1; VKORC1;
Gamma-carboxylation, transport, and amino-terminal cleavage of proteins	4	12	0.258565	1.35756	0.338629	1	0.716793	1	FURIN; GGCX; PROS1; VKORC1;
Gamma-carboxylation of protein precursors	2	9	0.129282	0.907046	0.690004	1	1	1	GGCX; PROS1;
Transport of gamma-carboxylated protein precursors from the endoplasmic reticulum to the Golgi apparatus	1	8	0.0646412	0.512681	0.895627	1	1	1	PROS1;
Cooperation of Prefoldin and TriC/CCT in actin and tubulin folding	7	15	0.452489	1.89887	0.0520648	1	0.218201	0.456852	ACTB; CCT2; PFDN1; PFDN5; PFDN6; TCP1; VBP1;
Chaperonin-mediated protein folding	8	16	0.51713	2.03423	0.0245137	1	0.129395	0.270917	ACTB; CCT2; PFDN1; PFDN5; PFDN6; SPHK1; TCP1; VBP1;
Eukaryotic Translation Termination	52	82	3.36134	2.57857	7.78516e-14	1.29856e-10	6.18364e-12	1.29468e-11	FAU; RPL10; RPL12; RPL13; RPL14; RPL17; RPL18; RPL18A; RPL19; RPL23; RPL23A; RPL24; RPL26; RPL26L1; RPL29; RPL3; RPL30; RPL32; RPL34; RPL35; RPL35A; RPL36A; RPL37; RPL37A; RPL38; RPL4; RPL8; RPL9; RPLP1; RPS10; RPS11; RPS12; RPS15A; RPS17; RPS18; RPS19; RPS2; RPS20; RPS23; RPS24; RPS25; RPS26; RPS27; RPS28; RPS29; RPS3; RPS3A; RPS5; RPS8; RPS9; RPSA; UBA52;
Protein folding	15	28	0.969619	2.17884	0.000907556	1	0.0100252	0.02099	ACTB; CCT2; PFDN1; PFDN5; PFDN6; SPHK1; TBCA; TBCB; TBCC; TBCD; TCP1; TUBB2A; TUBB3; TUBB4A; VBP1;
Eukaryotic Translation Elongation	56	85	3.61991	2.67888	6.77986e-16	1.13088e-12	1.4136e-13	2.95969e-13	EEF1B2; EEF1D; EEF1G; EEF2; FAU; RPL10; RPL12; RPL13; RPL14; RPL17; RPL18; RPL18A; RPL19; RPL23; RPL23A; RPL24; RPL26; RPL26L1; RPL29; RPL3; RPL30; RPL32; RPL34; RPL35; RPL35A; RPL36A; RPL37; RPL37A; RPL38; RPL4; RPL8; RPL9; RPLP1; RPS10; RPS11; RPS12; RPS15A; RPS17; RPS18; RPS19; RPS2; RPS20; RPS23; RPS24; RPS25; RPS26; RPS27; RPS28; RPS29; RPS3; RPS3A; RPS5; RPS8; RPS9; RPSA; UBA52;
Peptide chain elongation	53	82	3.42599	2.62814	1.38215e-14	2.30543e-11	1.35613e-12	2.83937e-12	EEF2; FAU; RPL10; RPL12; RPL13; RPL14; RPL17; RPL18; RPL18A; RPL19; RPL23; RPL23A; RPL24; RPL26; RPL26L1; RPL29; RPL3; RPL30; RPL32; RPL34; RPL35; RPL35A; RPL36A; RPL37; RPL37A; RPL38; RPL4; RPL8; RPL9; RPLP1; RPS10; RPS11; RPS12; RPS15A; RPS17; RPS18; RPS19; RPS2; RPS20; RPS23; RPS24; RPS25; RPS26; RPS27; RPS28; RPS29; RPS3; RPS3A; RPS5; RPS8; RPS9; RPSA; UBA52;
Recycling of eIF2:GDP	3	8	0.193924	1.52789	0.311329	1	0.671794	1	EIF2B4; EIF2S1; EIF2S3;
Ribosomal scanning and start codon recognition	33	54	2.13316	2.48502	1.1586e-08	1.93254e-05	5.85619e-07	1.22612e-06	EIF1AX; EIF2S1; EIF2S3; EIF3B; EIF3E; EIF3G; EIF3I; EIF3J; EIF4G1; EIF4H; FAU; RPS10; RPS11; RPS12; RPS15A; RPS17; RPS18; RPS19; RPS2; RPS20; RPS23; RPS24; RPS25; RPS26; RPS27; RPS28; RPS29; RPS3; RPS3A; RPS5; RPS8; RPS9; RPSA;
GTP hydrolysis and joining of the 60S ribosomal subunit	62	103	4.00776	2.4476	1.0693e-14	1.7836e-11	1.11475e-12	2.33397e-12	EIF1AX; EIF2S1; EIF2S3; EIF3B; EIF3E; EIF3G; EIF3I; EIF3J; EIF4G1; EIF4H; FAU; RPL10; RPL12; RPL13; RPL14; RPL17; RPL18; RPL18A; RPL19; RPL23; RPL23A; RPL24; RPL26; RPL26L1; RPL29; RPL3; RPL30; RPL32; RPL34; RPL35; RPL35A; RPL36A; RPL37; RPL37A; RPL38; RPL4; RPL8; RPL9; RPLP1; RPS10; RPS11; RPS12; RPS15A; RPS17; RPS18; RPS19; RPS2; RPS20; RPS23; RPS24; RPS25; RPS26; RPS27; RPS28; RPS29; RPS3; RPS…
Translation initiation complex formation	33	54	2.13316	2.48502	1.1586e-08	1.93254e-05	5.85619e-07	1.22612e-06	EIF1AX; EIF2S1; EIF2S3; EIF3B; EIF3E; EIF3G; EIF3I; EIF3J; EIF4G1; EIF4H; FAU; RPS10; RPS11; RPS12; RPS15A; RPS17; RPS18; RPS19; RPS2; RPS20; RPS23; RPS24; RPS25; RPS26; RPS27; RPS28; RPS29; RPS3; RPS3A; RPS5; RPS8; RPS9; RPSA;
Activation of the mRNA upon binding of the cap-binding complex and eIFs, and subsequent binding to 43S	33	55	2.13316	2.43984	2.21862e-08	3.70065e-05	9.48885e-07	1.9867e-06	EIF1AX; EIF2S1; EIF2S3; EIF3B; EIF3E; EIF3G; EIF3I; EIF3J; EIF4G1; EIF4H; FAU; RPS10; RPS11; RPS12; RPS15A; RPS17; RPS18; RPS19; RPS2; RPS20; RPS23; RPS24; RPS25; RPS26; RPS27; RPS28; RPS29; RPS3; RPS3A; RPS5; RPS8; RPS9; RPSA;
Formation of the ternary complex, and subsequently, the 43S complex	31	47	2.00388	2.68207	2.1798e-09	3.63591e-06	1.39843e-07	2.92792e-07	EIF1AX; EIF2S1; EIF2S3; EIF3B; EIF3E; EIF3G; EIF3I; EIF3J; FAU; RPS10; RPS11; RPS12; RPS15A; RPS17; RPS18; RPS19; RPS2; RPS20; RPS23; RPS24; RPS25; RPS26; RPS27; RPS28; RPS29; RPS3; RPS3A; RPS5; RPS8; RPS9; RPSA;
Translation	67	117	4.33096	2.32849	2.83438e-14	4.72775e-11	2.48829e-12	5.20979e-12	EEF1B2; EEF1D; EEF1G; EEF2; EIF1AX; EIF2B4; EIF2S1; EIF2S3; EIF3B; EIF3E; EIF3G; EIF3I; EIF3J; EIF4G1; EIF4H; FAU; RPL10; RPL12; RPL13; RPL14; RPL17; RPL18; RPL18A; RPL19; RPL23; RPL23A; RPL24; RPL26; RPL26L1; RPL29; RPL3; RPL30; RPL32; RPL34; RPL35; RPL35A; RPL36A; RPL37; RPL37A; RPL38; RPL4; RPL8; RPL9; RPLP1; RPS10; RPS11; RPS12; RPS15A; RPS17; RPS18; RPS19; RPS2; RPS20; RPS23; RPS24; RPS25; R…
Eukaryotic Translation Initiation	63	110	4.0724	2.32882	1.68382e-13	2.80861e-10	1.22113e-11	2.55671e-11	EIF1AX; EIF2B4; EIF2S1; EIF2S3; EIF3B; EIF3E; EIF3G; EIF3I; EIF3J; EIF4G1; EIF4H; FAU; RPL10; RPL12; RPL13; RPL14; RPL17; RPL18; RPL18A; RPL19; RPL23; RPL23A; RPL24; RPL26; RPL26L1; RPL29; RPL3; RPL30; RPL32; RPL34; RPL35; RPL35A; RPL36A; RPL37; RPL37A; RPL38; RPL4; RPL8; RPL9; RPLP1; RPS10; RPS11; RPS12; RPS15A; RPS17; RPS18; RPS19; RPS2; RPS20; RPS23; RPS24; RPS25; RPS26; RPS27; RPS28; RPS29; R…
Cap-dependent Translation Initiation	63	110	4.0724	2.32882	1.68382e-13	2.80861e-10	1.22113e-11	2.55671e-11	EIF1AX; EIF2B4; EIF2S1; EIF2S3; EIF3B; EIF3E; EIF3G; EIF3I; EIF3J; EIF4G1; EIF4H; FAU; RPL10; RPL12; RPL13; RPL14; RPL17; RPL18; RPL18A; RPL19; RPL23; RPL23A; RPL24; RPL26; RPL26L1; RPL29; RPL3; RPL30; RPL32; RPL34; RPL35; RPL35A; RPL36A; RPL37; RPL37A; RPL38; RPL4; RPL8; RPL9; RPLP1; RPS10; RPS11; RPS12; RPS15A; RPS17; RPS18; RPS19; RPS2; RPS20; RPS23; RPS24; RPS25; RPS26; RPS27; RPS28; RPS29; R…
Formation of a pool of free 40S subunits	58	92	3.74919	2.56346	4.06651e-15	6.78294e-12	5.65245e-13	1.18347e-12	EIF1AX; EIF3B; EIF3E; EIF3G; EIF3I; EIF3J; FAU; RPL10; RPL12; RPL13; RPL14; RPL17; RPL18; RPL18A; RPL19; RPL23; RPL23A; RPL24; RPL26; RPL26L1; RPL29; RPL3; RPL30; RPL32; RPL34; RPL35; RPL35A; RPL36A; RPL37; RPL37A; RPL38; RPL4; RPL8; RPL9; RPLP1; RPS10; RPS11; RPS12; RPS15A; RPS17; RPS18; RPS19; RPS2; RPS20; RPS23; RPS24; RPS25; RPS26; RPS27; RPS28; RPS29; RPS3; RPS3A; RPS5; RPS8; RPS9; RPSA; UBA…
Inhibition of PKR	1	1	0.0646412	4.06591	0.245946	1	0.58732	1	EIF2AK2;
Influenza Virus Induced Apoptosis	2	2	0.129282	4.06591	0.0604599	1	0.237697	0.497672	SLC25A6; TGFB1;
Metabolism of proteins	121	259	7.82159	1.8996	2.24062e-15	3.73735e-12	3.52897e-13	7.38867e-13	ACTB; ALG12; ALG2; ALG3; ALG8; CANX; CCT2; DOHH; DPAGT1; DPM1; EDEM3; EEF1B2; EEF1D; EEF1G; EEF2; EIF1AX; EIF2B4; EIF2S1; EIF2S3; EIF3B; EIF3E; EIF3G; EIF3I; EIF3J; EIF4G1; EIF4H; FAU; FURIN; GFPT1; GGCX; GMPPB; GNPNAT1; GPAA1; LMAN1; MAN1A1; MAN1A2; MAN1B1; MLEC; MOGS; PDIA3; PFDN1; PFDN5; PFDN6; PIGF; PIGG; PIGQ; PIGS; PIGX; PLAUR; PRKCSH; PROS1; RPL10; RPL12; RPL13; RPL14; RPL17; RPL18; RPL18A…
Inhibition of Host mRNA Processing and RNA Silencing	1	2	0.0646412	2.04307	0.431432	1	0.792817	1	PABPN1;
NS1 Mediated Effects on Host Pathways	2	3	0.129282	2.71511	0.151669	1	0.450013	0.942202	EIF2AK2; PABPN1;
Assembly of Viral Components at the Budding Site	1	2	0.0646412	2.04307	0.431432	1	0.792817	1	CANX;
Host Interactions with Influenza Factors	4	5	0.258565	3.25435	0.0146593	1	0.0863371	0.180766	EIF2AK2; PABPN1; SLC25A6; TGFB1;
Viral RNP Complexes in the Host Cell Nucleus	1	2	0.0646412	2.04307	0.431432	1	0.792817	1	HSPA1A;
NEP/NS2 Interacts with the Cellular Export Machinery	11	29	0.711054	1.54311	0.0770335	1	0.284904	0.59651	NUP107; NUP133; NUP153; NUP155; NUP43; NUP50; NUP62; NUPL2; RANBP2; TPR; XPO1;
Viral mRNA Translation	54	82	3.49063	2.67772	2.32726e-15	3.88186e-12	3.52897e-13	7.38867e-13	DNAJC3; FAU; GRSF1; RPL10; RPL12; RPL13; RPL14; RPL17; RPL18; RPL18A; RPL19; RPL23; RPL23A; RPL24; RPL26; RPL26L1; RPL29; RPL3; RPL30; RPL32; RPL34; RPL35; RPL35A; RPL36A; RPL37; RPL37A; RPL38; RPL4; RPL8; RPL9; RPLP1; RPS10; RPS11; RPS12; RPS15A; RPS17; RPS18; RPS19; RPS2; RPS20; RPS23; RPS24; RPS25; RPS26; RPS27; RPS28; RPS29; RPS3; RPS3A; RPS5; RPS8; RPS9; RPSA; UBA52;
Export of Viral Ribonucleoproteins from Nucleus	12	31	0.775695	1.57471	0.0573086	1	0.236027	0.494174	HSPA1A; NUP107; NUP133; NUP153; NUP155; NUP43; NUP50; NUP62; NUPL2; RANBP2; TPR; XPO1;
Virus Assembly and Release	1	2	0.0646412	2.04307	0.431432	1	0.792817	1	CANX;
Influenza Viral RNA Transcription and Replication	61	98	3.94312	2.53098	1.87535e-15	3.12809e-12	3.47566e-13	7.27705e-13	DNAJC3; FAU; GRSF1; GTF2F1; HSP90AA1; POLR2A; POLR2E; POLR2F; POLR2I; POLR2L; RPL10; RPL12; RPL13; RPL14; RPL17; RPL18; RPL18A; RPL19; RPL23; RPL23A; RPL24; RPL26; RPL26L1; RPL29; RPL3; RPL30; RPL32; RPL34; RPL35; RPL35A; RPL36A; RPL37; RPL37A; RPL38; RPL4; RPL8; RPL9; RPLP1; RPS10; RPS11; RPS12; RPS15A; RPS17; RPS18; RPS19; RPS2; RPS20; RPS23; RPS24; RPS25; RPS26; RPS27; RPS28; RPS29; RPS3; RPS3…
Viral Messenger RNA Synthesis	6	14	0.387847	1.74419	0.10442	1	0.355857	0.745064	GTF2F1; POLR2A; POLR2E; POLR2F; POLR2I; POLR2L;
vRNP Assembly	1	2	0.0646412	2.04307	0.431432	1	0.792817	1	HSP90AA1;
Influenza Life Cycle	75	135	4.84809	2.25898	7.39662e-15	1.23376e-11	8.22504e-13	1.72209e-12	CANX; CLTC; DNAJC3; FAU; GRSF1; GTF2F1; HSP90AA1; HSPA1A; NUP107; NUP133; NUP153; NUP155; NUP43; NUP50; NUP62; NUPL2; POLR2A; POLR2E; POLR2F; POLR2I; POLR2L; RANBP2; RPL10; RPL12; RPL13; RPL14; RPL17; RPL18; RPL18A; RPL19; RPL23; RPL23A; RPL24; RPL26; RPL26L1; RPL29; RPL3; RPL30; RPL32; RPL34; RPL35; RPL35A; RPL36A; RPL37; RPL37A; RPL38; RPL4; RPL8; RPL9; RPLP1; RPS10; RPS11; RPS12; RPS15A; RPS17…
Entry of Influenza Virion into Host Cell via Endocytosis	1	2	0.0646412	2.04307	0.431432	1	0.792817	1	CLTC;
Transport of Ribonucleoproteins into the Host Nucleus	10	29	0.646412	1.40296	0.152972	1	0.450013	0.942202	NUP107; NUP133; NUP153; NUP155; NUP43; NUP50; NUP62; NUPL2; RANBP2; TPR;
Influenza Infection	79	140	5.10666	2.29446	4.12914e-16	6.88741e-13	9.83916e-14	2.06005e-13	CANX; CLTC; DNAJC3; EIF2AK2; FAU; GRSF1; GTF2F1; HSP90AA1; HSPA1A; NUP107; NUP133; NUP153; NUP155; NUP43; NUP50; NUP62; NUPL2; PABPN1; POLR2A; POLR2E; POLR2F; POLR2I; POLR2L; RANBP2; RPL10; RPL12; RPL13; RPL14; RPL17; RPL18; RPL18A; RPL19; RPL23; RPL23A; RPL24; RPL26; RPL26L1; RPL29; RPL3; RPL30; RPL32; RPL34; RPL35; RPL35A; RPL36A; RPL37; RPL37A; RPL38; RPL4; RPL8; RPL9; RPLP1; RPS10; RPS11; RPS…
Meiotic Synapsis	11	47	0.711054	0.952259	0.630931	1	1	1	ACD; HIST1H4I; HIST2H4B; LMNA; LMNB1; REC8; SMC1A; SMC3; STAG2; SUN2; TERF1;
Meiotic Recombination	6	42	0.387847	0.581674	0.965598	1	1	1	ATM; BLM; HIST1H4I; HIST2H4B; MLH1; NBN;
Meiosis	15	72	0.969619	0.847512	0.810031	1	1	1	ACD; ATM; BLM; HIST1H4I; HIST2H4B; LMNA; LMNB1; MLH1; NBN; REC8; SMC1A; SMC3; STAG2; SUN2; TERF1;
Activated AMPK stimulates fatty-acid oxidation in muscle	5	18	0.323206	1.13105	0.465231	1	0.819828	1	CAB39; PRKAA1; PRKAB2; STK11; STRADB;
Endosomal Sorting Complex Required For Transport (ESCRT)	15	28	0.969619	2.17884	0.000907556	1	0.0100252	0.02099	CHMP2A; CHMP2B; CHMP3; CHMP4B; CHMP4C; CHMP5; CHMP6; CHMP7; STAM2; TSG101; UBA52; UBB; VPS28; VPS37A; VTA1;
Inhibition of HSL	1	3	0.0646412	1.36431	0.571313	1	0.940721	1	AKT2;
trans-Golgi Network Vesicle Budding	20	33	1.29282	2.46468	1.12447e-05	0.0187562	0.000312604	0.000654505	AP1B1; AP1G1; AP1M1; AP1M2; AP1S2; AP1S3; ARF1; BLOC1S1; BLOC1S3; BLOC1S6; CLINT1; CLTC; FTH1; FTL; HSPA8; SH3D19; SNAP23; STX4; TXNDC5; VAMP7;
Clathrin derived vesicle budding	20	33	1.29282	2.46468	1.12447e-05	0.0187562	0.000312604	0.000654505	AP1B1; AP1G1; AP1M1; AP1M2; AP1S2; AP1S3; ARF1; BLOC1S1; BLOC1S3; BLOC1S6; CLINT1; CLTC; FTH1; FTL; HSPA8; SH3D19; SNAP23; STX4; TXNDC5; VAMP7;
Golgi Associated Vesicle Biogenesis	17	27	1.0989	2.56058	2.56694e-05	0.0428166	0.000479843	0.00100466	AP1B1; AP1G1; AP1M1; AP1M2; AP1S2; AP1S3; ARF1; BLOC1S1; BLOC1S3; BLOC1S6; CLINT1; CLTC; FTH1; FTL; HSPA8; SH3D19; TXNDC5;
Lysosome Vesicle Biogenesis	9	15	0.581771	2.44063	0.00368056	1	0.0292342	0.0612082	AP1B1; AP1G1; AP1M1; AP1M2; AP1S2; AP1S3; ARF1; CLTC; HSPA8;
Eicosanoids	1	5	0.0646412	0.819675	0.756338	1	1	1	PTGIS;
Amine Oxidase reactions	1	4	0.0646412	1.02408	0.676797	1	1	1	SMOX;
Cytosolic sulfonation of small molecules	1	7	0.0646412	0.585816	0.861534	1	1	1	BPNT1;
Formation of the active cofactor, UDP-glucuronate	1	3	0.0646412	1.36431	0.571313	1	0.940721	1	UGP2;
Glucuronidation	1	6	0.0646412	0.68329	0.816314	1	1	1	UGP2;
Phase II conjugation	11	39	0.711054	1.14754	0.357221	1	0.726854	1	AHCY; BPNT1; CNDP2; COMT; GCLC; GCLM; GSS; GSTO1; NNMT; TPMT; UGP2;
Ethanol oxidation	2	4	0.129282	2.03803	0.254861	1	0.59125	1	ACSS2; ALDH2;
Polyamines are oxidized to amines, aldehydes and H2O2 by PAOs	1	2	0.0646412	2.04307	0.431432	1	0.792817	1	SMOX;
Glutathione conjugation	5	15	0.323206	1.35711	0.300054	1	0.66378	1	CNDP2; GCLC; GCLM; GSS; GSTO1;
Methylation	4	6	0.258565	2.71286	0.0354286	1	0.167792	0.351311	AHCY; COMT; NNMT; TPMT;
Glutathione synthesis and recycling	4	6	0.258565	2.71286	0.0354286	1	0.167792	0.351311	CNDP2; GCLC; GCLM; GSS;
Bile salt and organic anion SLC transporters	2	12	0.129282	0.680474	0.834203	1	1	1	SLC16A1; SLC16A3;
ER to Golgi Transport	4	9	0.258565	1.80958	0.158082	1	0.457779	0.958461	SAR1B; SEC13; SEC23A; SEC24A;
Membrane Trafficking	44	84	2.84421	2.13	3.32137e-08	5.54004e-05	1.38501e-06	2.89983e-06	AP1B1; AP1G1; AP1M1; AP1M2; AP1S2; AP1S3; ARCN1; ARF1; ARFGAP1; BLOC1S1; BLOC1S3; BLOC1S6; CHMP2A; CHMP2B; CHMP3; CHMP4B; CHMP4C; CHMP5; CHMP6; CHMP7; CLINT1; CLTC; COPB1; COPE; COPZ1; FTH1; FTL; HSPA8; SAR1B; SEC13; SEC23A; SEC24A; SH3D19; SNAP23; STAM2; STX4; TSG101; TXNDC5; UBA52; UBB; VAMP7; VPS28; VPS37A; VTA1;
COPII (Coat Protein 2) Mediated Vesicle Transport	4	9	0.258565	1.80958	0.158082	1	0.457779	0.958461	SAR1B; SEC13; SEC23A; SEC24A;
Golgi to ER Retrograde Transport	6	10	0.387847	2.44117	0.0181145	1	0.100717	0.210873	ARCN1; ARF1; ARFGAP1; COPB1; COPE; COPZ1;
COPI Mediated Transport	6	10	0.387847	2.44117	0.0181145	1	0.100717	0.210873	ARCN1; ARF1; ARFGAP1; COPB1; COPE; COPZ1;
Regulation of Insulin Secretion	9	48	0.581771	0.763047	0.868865	1	1	1	GNAS; PRKACB; PRKAR1A; PRKAR1B; PRKAR2A; RAP1B; SEC11A; SPCS2; SPCS3;
Glyoxylate metabolism	1	5	0.0646412	0.819675	0.756338	1	1	1	GRHPR;
Integration of energy metabolism	16	83	1.03426	0.784186	0.89899	1	1	1	ACLY; FASN; GNAS; GNB2; GNB4; GNG12; PRKAB2; PRKACB; PRKAR1A; PRKAR1B; PRKAR2A; RAP1B; SEC11A; SPCS2; SPCS3; STK11;
Peptide hormone biosynthesis	1	15	0.0646412	0.273589	0.98559	1	1	1	INHBA;
Glycoprotein hormones	1	13	0.0646412	0.315647	0.974621	1	1	1	INHBA;
Interconversion of polyamines	2	3	0.129282	2.71511	0.151669	1	0.450013	0.942202	SAT1; SMOX;
Methionine salvage pathway	2	6	0.129282	1.35981	0.456462	1	0.819568	1	ADI1; MRI1;
Regulation of ornithine decarboxylase (ODC)	31	70	2.00388	1.80094	0.000231314	0.385832	0.00306216	0.0064113	ANAPC11; ANAPC4; AZIN1; CDC26; CDC27; FZR1; NQO1; OAZ1; ODC1; PSMA1; PSMA2; PSMA4; PSMA5; PSMB4; PSMB6; PSMB7; PSMB8; PSMC1; PSMC2; PSMC5; PSMD12; PSMD14; PSMD2; PSMD8; PSMD9; PSME1; PSME3; PSME4; UBA52; UBB; UBE2D1;
Creatine metabolism	1	3	0.0646412	1.36431	0.571313	1	0.940721	1	SLC6A8;
Metabolism of polyamines	7	15	0.452489	1.89887	0.0520648	1	0.218201	0.456852	ADI1; AMD1; MRI1; ODC1; SAT1; SMOX; SRM;
Proline catabolism	1	2	0.0646412	2.04307	0.431432	1	0.792817	1	ALDH4A1;
Phenylalanine and tyrosine catabolism	2	9	0.129282	0.907046	0.690004	1	1	1	FAH; PCBD1;
ChREBP activates metabolic gene expression	2	6	0.129282	1.35981	0.456462	1	0.819568	1	ACLY; FASN;
Heme degradation	2	3	0.129282	2.71511	0.151669	1	0.450013	0.942202	HMOX1; HMOX2;
Biological oxidations	17	98	1.0989	0.705655	0.967878	1	1	1	ACSS2; AHCY; ALDH2; BPNT1; CNDP2; COMT; CYP1B1; CYP51A1; GCLC; GCLM; GSS; GSTO1; NNMT; PTGIS; SMOX; TPMT; UGP2;
Metabolism of porphyrins	5	10	0.323206	2.03499	0.0733215	1	0.27421	0.574119	HMBS; HMOX1; HMOX2; UROD; UROS;
Heme biosynthesis	3	7	0.193924	1.74585	0.235134	1	0.586253	1	HMBS; UROD; UROS;
Endogenous sterols	2	15	0.129282	0.54447	0.91488	1	1	1	CYP1B1; CYP51A1;
Phase 1 - Functionalization of compounds	6	60	0.387847	0.407201	0.998855	1	1	1	ACSS2; ALDH2; CYP1B1; CYP51A1; PTGIS; SMOX;
Cytochrome P450 - arranged by substrate type	3	48	0.193924	0.254914	0.999829	1	1	1	CYP1B1; CYP51A1; PTGIS;
AMPK inhibits chREBP transcriptional activation activity	2	5	0.129282	1.63124	0.358634	1	0.726854	1	PRKAB2; STK11;
Regulation of Insulin Secretion by Glucagon-like Peptide-1	6	16	0.387847	1.52631	0.17882	1	0.500457	1	GNAS; PRKACB; PRKAR1A; PRKAR1B; PRKAR2A; RAP1B;
Incretin Synthesis, Secretion, and Inactivation	3	21	0.193924	0.582504	0.919937	1	1	1	SEC11A; SPCS2; SPCS3;
Synthesis, Secretion, and Inactivation of Glucagon-like Peptide-1 (GLP-1)	3	18	0.193924	0.679534	0.856575	1	1	1	SEC11A; SPCS2; SPCS3;
Synthesis, Secretion, and Inactivation of Glucose-dependent Insulinotropic Polypeptide (GIP)	3	13	0.193924	0.940692	0.655258	1	1	1	SEC11A; SPCS2; SPCS3;
Glucagon signaling in metabolic regulation	8	33	0.51713	0.986609	0.585641	1	0.961466	1	GNAS; GNB2; GNB4; GNG12; PRKACB; PRKAR1A; PRKAR1B; PRKAR2A;
PKA activation in glucagon signalling	5	17	0.323206	1.19754	0.410577	1	0.792817	1	GNAS; PRKACB; PRKAR1A; PRKAR1B; PRKAR2A;
PKA-mediated phosphorylation of key metabolic factors	1	5	0.0646412	0.819675	0.756338	1	1	1	PRKACB;
Nonsense-Mediated Decay	65	104	4.20168	2.54134	1.62292e-16	2.70703e-13	5.41406e-14	1.13355e-13	EIF4A3; EIF4G1; FAU; NCBP1; PPP2CA; PPP2R1A; PPP2R2A; RBM8A; RNPS1; RPL10; RPL12; RPL13; RPL14; RPL17; RPL18; RPL18A; RPL19; RPL23; RPL23A; RPL24; RPL26; RPL26L1; RPL29; RPL3; RPL30; RPL32; RPL34; RPL35; RPL35A; RPL36A; RPL37; RPL37A; RPL38; RPL4; RPL8; RPL9; RPLP1; RPS10; RPS11; RPS12; RPS15A; RPS17; RPS18; RPS19; RPS2; RPS20; RPS23; RPS24; RPS25; RPS26; RPS27; RPS28; RPS29; RPS3; RPS3A; RPS5; R…
Stabilization of mRNA by HuR	3	8	0.193924	1.52789	0.311329	1	0.671794	1	ANP32A; SET; XPO1;
Destabilization of mRNA by KSRP	9	19	0.581771	1.92709	0.0257717	1	0.132268	0.276933	AKT1; DCP2; DIS3; EXOSC1; EXOSC4; EXOSC9; KHSRP; MAPKAPK2; YWHAZ;
Destabilization of mRNA by Butyrate Response Factor 1 (BRF1)	8	20	0.51713	1.62758	0.0937615	1	0.337784	0.707226	AKT1; DCP2; DIS3; EXOSC1; EXOSC4; EXOSC9; KHSRP; MAPKAPK2;
Destabilization of mRNA by Tristetraprolin (TTP)	6	17	0.387847	1.43658	0.222161	1	0.584482	1	DCP2; DIS3; EXOSC1; EXOSC4; EXOSC9; MAPKAPK2;
Regulation of mRNA Stability by Proteins that Bind AU-rich Elements	44	104	2.84421	1.72042	4.83334e-05	0.0806201	0.00076781	0.00160758	AKT1; ANAPC11; ANAPC4; ANP32A; CDC26; CDC27; DCP2; DIS3; EIF4G1; EXOSC1; EXOSC4; EXOSC9; FZR1; HNRNPD; HSPA1A; HSPA8; HSPB1; KHSRP; MAPKAPK2; PSMA1; PSMA2; PSMA4; PSMA5; PSMB4; PSMB6; PSMB7; PSMB8; PSMC1; PSMC2; PSMC5; PSMD12; PSMD14; PSMD2; PSMD8; PSMD9; PSME1; PSME3; PSME4; SET; UBA52; UBB; UBE2D1; XPO1; YWHAZ;
Destabilization of mRNA by AUF1 (hnRNP D0)	32	71	2.06852	1.83284	0.000122891	0.204982	0.00175198	0.00366816	ANAPC11; ANAPC4; CDC26; CDC27; EIF4G1; FZR1; HNRNPD; HSPA1A; HSPA8; HSPB1; PSMA1; PSMA2; PSMA4; PSMA5; PSMB4; PSMB6; PSMB7; PSMB8; PSMC1; PSMC2; PSMC5; PSMD12; PSMD14; PSMD2; PSMD8; PSMD9; PSME1; PSME3; PSME4; UBA52; UBB; UBE2D1;
mRNA Decay by 3' to 5' Exoribonuclease	5	11	0.323206	1.85016	0.108031	1	0.359326	0.752328	DCPS; DIS3; EXOSC1; EXOSC4; EXOSC9;
mRNA Decay by 5' to 3' Exoribonuclease	5	13	0.323206	1.56574	0.195742	1	0.538776	1	DCP2; DDX6; LSM2; LSM4; LSM5;
Deadenylation-dependent mRNA decay	19	46	1.22818	1.67992	0.00907859	1	0.0619247	0.129653	CNOT11; CNOT2; CNOT3; CNOT6; CNOT7; CNOT8; DCP2; DCPS; DDX6; DIS3; EIF4G1; EXOSC1; EXOSC4; EXOSC9; LSM2; LSM4; LSM5; PAIP1; PAN2;
Deadenylation of mRNA	9	22	0.581771	1.66442	0.0678591	1	0.258422	0.541064	CNOT11; CNOT2; CNOT3; CNOT6; CNOT7; CNOT8; EIF4G1; PAIP1; PAN2;
Metabolism of mRNA	120	234	7.75695	2.08517	2.82019e-19	4.70407e-16	2.35204e-16	4.92451e-16	AKT1; ANAPC11; ANAPC4; ANP32A; CDC26; CDC27; CNOT11; CNOT2; CNOT3; CNOT6; CNOT7; CNOT8; DCP2; DCPS; DDX6; DIS3; EIF4A3; EIF4G1; EXOSC1; EXOSC4; EXOSC9; FAU; FZR1; HNRNPD; HSPA1A; HSPA8; HSPB1; KHSRP; LSM2; LSM4; LSM5; MAPKAPK2; NCBP1; PAIP1; PAN2; PPP2CA; PPP2R1A; PPP2R2A; PSMA1; PSMA2; PSMA4; PSMA5; PSMB4; PSMB6; PSMB7; PSMB8; PSMC1; PSMC2; PSMC5; PSMD12; PSMD14; PSMD2; PSMD8; PSMD9; PSME1; PSME…
Metabolism of RNA	135	281	8.72657	1.95345	2.35391e-18	3.92631e-15	1.30877e-15	2.7402e-15	AKT1; ANAPC11; ANAPC4; ANP32A; CDC26; CDC27; CNOT11; CNOT2; CNOT3; CNOT6; CNOT7; CNOT8; DCP2; DCPS; DDX6; DIS3; EIF4A3; EIF4G1; EXOSC1; EXOSC4; EXOSC9; FAU; FZR1; GEMIN5; HNRNPD; HSPA1A; HSPA8; HSPB1; KHSRP; LSM2; LSM4; LSM5; MAPKAPK2; NCBP1; NUP107; NUP133; NUP153; NUP155; NUP43; NUP50; NUP62; NUPL2; PAIP1; PAN2; PPP2CA; PPP2R1A; PPP2R2A; PSMA1; PSMA2; PSMA4; PSMA5; PSMB4; PSMB6; PSMB7; PSMB8; P…
Respiratory electron transport	42	76	2.71493	2.24719	8.52601e-09	1.42214e-05	4.74046e-07	9.9252e-07	COX4I1; COX5B; COX6A1; COX6B1; COX6C; COX7A2L; COX7C; COX8A; CYC1; ETFB; NDUFA1; NDUFA10; NDUFA11; NDUFA13; NDUFA2; NDUFA3; NDUFA4; NDUFA5; NDUFA6; NDUFA7; NDUFA9; NDUFAB1; NDUFB11; NDUFB2; NDUFB3; NDUFB4; NDUFB5; NDUFB6; NDUFB7; NDUFB8; NDUFC2; NDUFS1; NDUFS6; NDUFS7; NDUFS8; NDUFV1; SDHA; SDHD; UQCR10; UQCR11; UQCRB; UQCRC1;
Formation of ATP by chemiosmotic coupling	6	15	0.387847	1.62799	0.139323	1	0.438974	0.919089	ATP5C1; ATP5D; ATP5F1; ATP5I; ATP5J2; ATP5L;
Regulation of pyruvate dehydrogenase (PDH) complex	2	9	0.129282	0.907046	0.690004	1	1	1	PDK1; PDK2;
Citric acid cycle (TCA cycle)	7	19	0.452489	1.49932	0.163668	1	0.465073	0.973734	ACO2; CS; IDH3B; IDH3G; SDHA; SDHD; SUCLG1;
Interconversion of 2-oxoglutarate and 2-hydroxyglutarate	1	3	0.0646412	1.36431	0.571313	1	0.940721	1	D2HGDH;
Respiratory electron transport, ATP synthesis by chemiosmotic coupling, and heat production by uncoupling proteins.	48	91	3.10278	2.14487	5.82929e-09	9.72326e-06	3.35285e-07	7.01993e-07	ATP5C1; ATP5D; ATP5F1; ATP5I; ATP5J2; ATP5L; COX4I1; COX5B; COX6A1; COX6B1; COX6C; COX7A2L; COX7C; COX8A; CYC1; ETFB; NDUFA1; NDUFA10; NDUFA11; NDUFA13; NDUFA2; NDUFA3; NDUFA4; NDUFA5; NDUFA6; NDUFA7; NDUFA9; NDUFAB1; NDUFB11; NDUFB2; NDUFB3; NDUFB4; NDUFB5; NDUFB6; NDUFB7; NDUFB8; NDUFC2; NDUFS1; NDUFS6; NDUFS7; NDUFS8; NDUFV1; SDHA; SDHD; UQCR10; UQCR11; UQCRB; UQCRC1;
Metabolism of amino acids and derivatives	49	188	3.16742	1.05989	0.344415	1	0.726854	1	ADI1; ALDH4A1; AMD1; ANAPC11; ANAPC4; AZIN1; BCAT1; BCAT2; CDC26; CDC27; FAH; FZR1; GPT2; GRHPR; HSD17B10; INHBA; IVD; MRI1; NQO1; OAZ1; ODC1; PCBD1; PSMA1; PSMA2; PSMA4; PSMA5; PSMB4; PSMB6; PSMB7; PSMB8; PSMC1; PSMC2; PSMC5; PSMD12; PSMD14; PSMD2; PSMD8; PSMD9; PSME1; PSME3; PSME4; PYCR1; SAT1; SLC6A8; SMOX; SRM; UBA52; UBB; UBE2D1;
Branched-chain amino acid catabolism	4	17	0.258565	0.958514	0.632771	1	1	1	BCAT1; BCAT2; HSD17B10; IVD;
Amino acid synthesis and interconversion (transamination)	2	10	0.129282	0.816432	0.746942	1	1	1	GPT2; PYCR1;
Nicotinate metabolism	1	8	0.0646412	0.512681	0.895627	1	1	1	NADK;
Vitamins B6 activation to pyridoxal phosphate	1	2	0.0646412	2.04307	0.431432	1	0.792817	1	PNPO;
Metabolism of folate and pterines	3	8	0.193924	1.52789	0.311329	1	0.671794	1	DHFR; FPGS; SLC19A1;
Vitamin B2 (riboflavin) metabolism	1	4	0.0646412	1.02408	0.676797	1	1	1	RFK;
Coenzyme A biosynthesis	2	6	0.129282	1.35981	0.456462	1	0.819568	1	COASY; SLC25A16;
Vitamin B5 (pantothenate) metabolism	4	9	0.258565	1.80958	0.158082	1	0.457779	0.958461	AASDHPPT; COASY; FASN; SLC25A16;
Nonsense Mediated Decay Enhanced by the Exon Junction Complex	65	104	4.20168	2.54134	1.62292e-16	2.70703e-13	5.41406e-14	1.13355e-13	EIF4A3; EIF4G1; FAU; NCBP1; PPP2CA; PPP2R1A; PPP2R2A; RBM8A; RNPS1; RPL10; RPL12; RPL13; RPL14; RPL17; RPL18; RPL18A; RPL19; RPL23; RPL23A; RPL24; RPL26; RPL26L1; RPL29; RPL3; RPL30; RPL32; RPL34; RPL35; RPL35A; RPL36A; RPL37; RPL37A; RPL38; RPL4; RPL8; RPL9; RPLP1; RPS10; RPS11; RPS12; RPS15A; RPS17; RPS18; RPS19; RPS2; RPS20; RPS23; RPS24; RPS25; RPS26; RPS27; RPS28; RPS29; RPS3; RPS3A; RPS5; R…
Nonsense Mediated Decay Independent of the Exon Junction Complex	55	87	3.55527	2.57058	1.78158e-14	2.97168e-11	1.65093e-12	3.45659e-12	EIF4G1; FAU; NCBP1; RPL10; RPL12; RPL13; RPL14; RPL17; RPL18; RPL18A; RPL19; RPL23; RPL23A; RPL24; RPL26; RPL26L1; RPL29; RPL3; RPL30; RPL32; RPL34; RPL35; RPL35A; RPL36A; RPL37; RPL37A; RPL38; RPL4; RPL8; RPL9; RPLP1; RPS10; RPS11; RPS12; RPS15A; RPS17; RPS18; RPS19; RPS2; RPS20; RPS23; RPS24; RPS25; RPS26; RPS27; RPS28; RPS29; RPS3; RPS3A; RPS5; RPS8; RPS9; RPSA; UBA52; UPF1;
Metabolism of non-coding RNA	16	50	1.03426	1.30165	0.145862	1	0.450013	0.942202	GEMIN5; NCBP1; NUP107; NUP133; NUP153; NUP155; NUP43; NUP50; NUP62; NUPL2; RANBP2; SNRPB; SNRPD3; SNRPF; SNRPG; TPR;
snRNP Assembly	16	50	1.03426	1.30165	0.145862	1	0.450013	0.942202	GEMIN5; NCBP1; NUP107; NUP133; NUP153; NUP155; NUP43; NUP50; NUP62; NUPL2; RANBP2; SNRPB; SNRPD3; SNRPF; SNRPG; TPR;
Metabolism of vitamins and cofactors	12	47	0.775695	1.03875	0.496587	1	0.870985	1	AASDHPPT; COASY; CYB5R3; DHFR; FASN; FPGS; NADK; PNPO; RFK; SLC19A1; SLC25A16; SLC2A1;
Metabolism of water-soluble vitamins and cofactors	12	47	0.775695	1.03875	0.496587	1	0.870985	1	AASDHPPT; COASY; CYB5R3; DHFR; FASN; FPGS; NADK; PNPO; RFK; SLC19A1; SLC25A16; SLC2A1;
Vitamin C (ascorbate) metabolism	2	6	0.129282	1.35981	0.456462	1	0.819568	1	CYB5R3; SLC2A1;
Glucose metabolism	12	36	0.775695	1.35606	0.152204	1	0.450013	0.942202	AGL; CALM2; CALM3; GBE1; PCK2; PGK1; PRKACB; SLC25A1; SLC25A10; SLC25A11; TPI1; UGP2;
Glycolysis	2	5	0.129282	1.63124	0.358634	1	0.726854	1	PGK1; TPI1;
Glucose transport	12	38	0.775695	1.2847	0.204758	1	0.553545	1	HK1; NUP107; NUP133; NUP153; NUP155; NUP43; NUP50; NUP62; NUPL2; RANBP2; SLC2A1; TPR;
Regulation of Glucokinase by Glucokinase Regulatory Protein	10	29	0.646412	1.40296	0.152972	1	0.450013	0.942202	NUP107; NUP133; NUP153; NUP155; NUP43; NUP50; NUP62; NUPL2; RANBP2; TPR;
Hexose transport	12	40	0.775695	1.22049	0.264016	1	0.609944	1	HK1; NUP107; NUP133; NUP153; NUP155; NUP43; NUP50; NUP62; NUPL2; RANBP2; SLC2A1; TPR;
BMAL1:CLOCK/NPAS2 Activates Gene Expression	7	23	0.452489	1.23868	0.329152	1	0.702978	1	ARNTL2; BHLHE40; BHLHE41; CLOCK; DBP; NR1D1; NR3C1;
Metabolism of carbohydrates	27	92	1.74531	1.19357	0.171785	1	0.484836	1	AGL; CALM2; CALM3; GALE; GALK1; GBE1; HK1; NUP107; NUP133; NUP153; NUP155; NUP43; NUP50; NUP62; NUPL2; PCK2; PGK1; PGLS; PRKACB; RANBP2; SLC25A1; SLC25A10; SLC25A11; SLC2A1; TPI1; TPR; UGP2;
Circadian Clock	10	32	0.646412	1.27147	0.245323	1	0.58732	1	ARNTL2; BHLHE40; BHLHE41; CLOCK; CSNK1E; DBP; NR1D1; NR3C1; UBA52; UBB;
Beta oxidation of octanoyl-CoA to hexanoyl-CoA	3	5	0.193924	2.44279	0.0992028	1	0.345439	0.723252	ACADM; HADH; HADHB;
Beta oxidation of hexanoyl-CoA to butanoyl-CoA	2	5	0.129282	1.63124	0.358634	1	0.726854	1	HADH; HADHB;
Beta oxidation of butanoyl-CoA to acetyl-CoA	1	3	0.0646412	1.36431	0.571313	1	0.940721	1	HADH;
Import of palmitoyl-CoA into the mitochondrial matrix	1	8	0.0646412	0.512681	0.895627	1	1	1	PRKAB2;
mitochondrial fatty acid beta-oxidation of saturated fatty acids	3	8	0.193924	1.52789	0.311329	1	0.671794	1	ACADM; HADH; HADHB;
Mitochondrial Fatty Acid Beta-Oxidation	6	14	0.387847	1.74419	0.10442	1	0.355857	0.745064	ACADM; DECR1; HADH; HADHB; MUT; PCCB;
Beta oxidation of myristoyl-CoA to lauroyl-CoA	1	3	0.0646412	1.36431	0.571313	1	0.940721	1	HADHB;
Beta oxidation of palmitoyl-CoA to myristoyl-CoA	1	3	0.0646412	1.36431	0.571313	1	0.940721	1	HADHB;
Beta oxidation of decanoyl-CoA to octanoyl-CoA-CoA	3	5	0.193924	2.44279	0.0992028	1	0.345439	0.723252	ACADM; HADH; HADHB;
Beta oxidation of lauroyl-CoA to decanoyl-CoA-CoA	2	5	0.129282	1.63124	0.358634	1	0.726854	1	HADH; HADHB;
Fatty Acyl-CoA Biosynthesis	9	18	0.581771	2.03409	0.0172562	1	0.0975709	0.204286	ACACA; ACLY; ACSL3; ACSL4; ELOVL1; ELOVL7; FASN; SLC25A1; TECR;
Synthesis of very long-chain fatty acyl-CoAs	5	14	0.323206	1.45398	0.246477	1	0.58732	1	ACSL3; ACSL4; ELOVL1; ELOVL7; TECR;
Fatty acid, triacylglycerol, and ketone body metabolism	27	83	1.74531	1.32298	0.0622352	1	0.242543	0.507817	ABCA1; ACACA; ACADM; ACLY; ACSL3; ACSL4; AGPAT2; BDH1; DECR1; ELOVL1; ELOVL7; FASN; FHL2; GLIPR1; HADH; HADHB; LPIN1; ME1; MUT; PCCB; PLIN2; PRKAB2; RXRA; SLC25A1; TBL1XR1; TECR; TXNRD1;
[truncated: 591 more rows]

## Sheet: Protein domain
Analysis: Protein domain
Dataset name: H-RPE_3h_vs_0h
Number of genes in the dataset: 3770
[truncated: 656 more rows]

## Sheet: Site of expression
Analysis: Site of expression
[truncated: 598 more rows]

## Sheet: Transcription factor
Analysis: Transcription factor
[truncated: 210 more rows]

[truncated: 2 more sheets: Clinical phenotype, COSMIC]
