# Supplementary material for: Expression of Pro-Angiogenic Markers Is Enhanced by Blue Light in Human RPE Cells
Source: Antioxidants (Basel). 2020 Nov 20;9(11):1154. doi: 10.3390/antiox9111154 (PMC7699675; doi:10.3390/antiox9111154)
Supplement: Supplementary file 1 [file antioxidants-09-01154-s001.zip › Supplementary Materials/Table S3_H-RPE_6h_vs_0h_report.xlsx]

## Sheet: Dataset(H-RPE_6h_vs_0h)
Name of dataset: H-RPE_6h_vs_0h
No. of identified items: 4406 of 4526
No. of unidentified items: 120
ID type: GeneSymbol
Number of mapped gene: 4406
Is dataset quantitative :NO
Mapped items:
Dataset item (Gene symbol )		Entrez ID	Gene symbol	Description	Alternate names	Chromosome	Map location
A1BG		1	A1BG	alpha-1-B glycoprotein	A1B|ABG|GAB|HYST2477	19	19q13.4
A4GALT		53947	A4GALT	alpha 1,4-galactosyltransferase	A14GALT|A4GALT1|Gb3S|P(k)|P1|P1PK|PK	22	22q13.2
AAMDC		28971	AAMDC	adipogenesis associated, Mth938 domain containing	C11orf67|CK067|PTD015	11	11q14.1
AAR2		25980	AAR2	AAR2 splicing factor homolog	C20orf4|CGI-23	20	20pter-q12
AARS		16	AARS	alanyl-tRNA synthetase	CMT2N|EIEE29	16	16q22
AARSD1		80755	AARSD1	alanyl-tRNA synthetase domain containing 1	-	17	17q21.31
AASDH		132949	AASDH	aminoadipate-semialdehyde dehydrogenase	ACSF4|LYS2|NRPS1098|NRPS998	4	4q12
AASDHPPT		60496	AASDHPPT	aminoadipate-semialdehyde dehydrogenase-phosphopantetheinyl transferase	AASD-PPT|CGI-80|LYS2|LYS5	11	11q22
ABCA1		19	ABCA1	ATP-binding cassette, sub-family A (ABC1), member 1	ABC-1|ABC1|CERP|HDLDT1|TGD	9	9q31.1
ABCA2		20	ABCA2	ATP-binding cassette, sub-family A (ABC1), member 2	ABC2	9	9q34
ABCA3		21	ABCA3	ATP-binding cassette, sub-family A (ABC1), member 3	ABC-C|ABC3|EST111653|LBM180|SMDP3	16	16p13.3
ABCA7		10347	ABCA7	ATP-binding cassette, sub-family A (ABC1), member 7	ABCA-SSN|ABCX	19	19p13.3
ABCB8		11194	ABCB8	ATP-binding cassette, sub-family B (MDR/TAP), member 8	EST328128|M-ABC1|MABC1	7	7q36
ABCB9		23457	ABCB9	ATP-binding cassette, sub-family B (MDR/TAP), member 9	EST122234|TAPL	12	12q24
ABCC3		8714	ABCC3	ATP-binding cassette, sub-family C (CFTR/MRP), member 3	ABC31|EST90757|MLP2|MOAT-D|MRP3|cMOAT2	17	17q22
ABCC4		10257	ABCC4	ATP-binding cassette, sub-family C (CFTR/MRP), member 4	MOAT-B|MOATB|MRP4	13	13q32
ABCC5		10057	ABCC5	ATP-binding cassette, sub-family C (CFTR/MRP), member 5	ABC33|EST277145|MOAT-C|MOATC|MRP5|SMRP|pABC11	3	3q27
ABCD3		5825	ABCD3	ATP-binding cassette, sub-family D (ALD), member 3	ABC43|CBAS5|PMP70|PXMP1|ZWS2	1	1p21.3
ABCF1		23	ABCF1	ATP-binding cassette, sub-family F (GCN20), member 1	ABC27|ABC50	6	6p21.33
ABCF3		55324	ABCF3	ATP-binding cassette, sub-family F (GCN20), member 3	EST201864	3	3q27.1
ABHD10		55347	ABHD10	abhydrolase domain containing 10	-	3	3q13.2
ABHD11		83451	ABHD11	abhydrolase domain containing 11	PP1226|WBSCR21	7	7q11.23
ABHD12		26090	ABHD12	abhydrolase domain containing 12	ABHD12A|BEM46L2|C20orf22|PHARC|dJ965G21.2	20	20p11.21
ABHD14A		25864	ABHD14A	abhydrolase domain containing 14A	DORZ1	3	3p21.1
ABHD17A		81926	ABHD17A	abhydrolase domain containing 17A	C19orf27|FAM108A1	19	19p13.3
ABHD5		51099	ABHD5	abhydrolase domain containing 5	CDS|CGI58|IECN2|NCIE2	3	3p21
ABI1		10006	ABI1	abl-interactor 1	ABI-1|ABLBP4|E3B1|NAP1BP|SSH3BP|SSH3BP1	10	10p11.2
ABI2		10152	ABI2	abl-interactor 2	ABI-2|ABI2B|AIP-1|AblBP3|SSH3BP2|argBP1|argBPIA|argBPIB	2	2q33
ABL1		25	ABL1	ABL proto-oncogene 1, non-receptor tyrosine kinase	ABL|JTK7|bcr/abl|c-ABL|c-ABL1|p150|v-abl	9	9q34.1
ABL2		27	ABL2	ABL proto-oncogene 2, non-receptor tyrosine kinase	ABLL|ARG	1	1q25.2
ABLIM1		3983	ABLIM1	actin binding LIM protein 1	ABLIM|LIMAB1|LIMATIN|abLIM-1	10	10q25
ABLIM3		22885	ABLIM3	actin binding LIM protein family, member 3	HMFN1661	5	5q32
ABT1		29777	ABT1	activator of basal transcription 1	hABT1	6	6p22.2
ABTB2		25841	ABTB2	ankyrin repeat and BTB (POZ) domain containing 2	ABTB2A|BTBD22	11	11p13
ACAD9		28976	ACAD9	acyl-CoA dehydrogenase family, member 9	NPD002	3	3q21.3
ACADM		34	ACADM	acyl-CoA dehydrogenase, C-4 to C-12 straight chain	ACAD1|MCAD|MCADH	1	1p31
ACADSB		36	ACADSB	acyl-CoA dehydrogenase, short/branched chain	2-MEBCAD|ACAD7|SBCAD	10	10q26.13
ACAP2		23527	ACAP2	ArfGAP with coiled-coil, ankyrin repeat and PH domains 2	CENTB2|CNT-B2	3	3q29
ACAP3		116983	ACAP3	ArfGAP with coiled-coil, ankyrin repeat and PH domains 3	CENTB5	1	-
ACAT2		39	ACAT2	acetyl-CoA acetyltransferase 2	-	6	6q25.3
ACBD3		64746	ACBD3	acyl-CoA binding domain containing 3	GCP60|GOCAP1|GOLPH1|PAP7	1	1q42.12
ACBD5		91452	ACBD5	acyl-CoA binding domain containing 5	-	10	10p12.1
ACCS		84680	ACCS	1-aminocyclopropane-1-carboxylate synthase homolog (Arabidopsis)(non-functional)	ACS|PHACS	11	11p11
ACD		65057	ACD	adrenocortical dysplasia homolog (mouse)	PIP1|PTOP|TINT1|TPP1	16	16q22.1
ACIN1		22985	ACIN1	apoptotic chromatin condensation inducer 1	ACINUS|ACN|fSAP152	14	14q11.2
ACLY		47	ACLY	ATP citrate lyase	ACL|ATPCL|CLATP	17	17q21.2
ACO1		48	ACO1	aconitase 1, soluble	ACONS|HEL60|IREB1|IREBP|IREBP1|IRP1	9	9p21.1
ACOT2		10965	ACOT2	acyl-CoA thioesterase 2	CTE-IA|CTE1A|MTE1|PTE2|PTE2A|ZAP128	14	14q24.3
ACOT7		11332	ACOT7	acyl-CoA thioesterase 7	ACH1|ACT|BACH|CTE-II|LACH|LACH1|hBACH	1	1p36
ACOT8		10005	ACOT8	acyl-CoA thioesterase 8	HNAACTE|PTE-1|PTE-2|PTE1|PTE2|hACTE-III|hTE	20	20q13.12
ACP2		53	ACP2	acid phosphatase 2, lysosomal	LAP	11	11p11.2|11p12-p11
ACSF3		197322	ACSF3	acyl-CoA synthetase family member 3	-	16	16q24.3
ACSL1		2180	ACSL1	acyl-CoA synthetase long-chain family member 1	ACS1|FACL1|FACL2|LACS|LACS1|LACS2	4	4q35.1
ACSL3		2181	ACSL3	acyl-CoA synthetase long-chain family member 3	ACS3|FACL3|PRO2194	2	2q34-q35
ACSL4		2182	ACSL4	acyl-CoA synthetase long-chain family member 4	ACS4|FACL4|LACS4|MRX63|MRX68	X	Xq22.3-q23
ACSM3		6296	ACSM3	acyl-CoA synthetase medium-chain family member 3	SA|SAH	16	16p13.11
ACTA2		59	ACTA2	actin, alpha 2, smooth muscle, aorta	AAT6|ACTSA|MYMY5	10	10q23.3
ACTB		60	ACTB	actin, beta	BRWS1|PS1TP5BP1	7	7p22
ACTG1		71	ACTG1	actin gamma 1	ACT|ACTG|BRWS2|DFNA20|DFNA26|HEL-176	17	17q25
ACTN1		87	ACTN1	actinin, alpha 1	BDPLT15	14	14q24|14q22-q24
ACTN4		81	ACTN4	actinin, alpha 4	ACTININ-4|FSGS|FSGS1	19	19q13
ACTR10		55860	ACTR10	actin-related protein 10 homolog (S. cerevisiae)	ACTR11|Arp10|Arp11|HARP11	14	14q23.1
ACTR1B		10120	ACTR1B	ARP1 actin-related protein 1 homolog B, centractin beta (yeast)	ARP1B|CTRN2|PC3	2	2q11.2
ACTR6		64431	ACTR6	ARP6 actin-related protein 6 homolog (yeast)	ARP6|CDA12|HSPC281|MSTP136|hARP6|hARPX	12	12q23.1
ACY1		95	ACY1	aminoacylase 1	ACY-1|ACY1D|HEL-S-5	3	3p21.1
ADA		100	ADA	adenosine deaminase	-	20	20q13.12
ADAM10		102	ADAM10	ADAM metallopeptidase domain 10	AD10|AD18|CD156c|HsT18717|MADM|RAK|kuz	15	15q22
ADAM19		8728	ADAM19	ADAM metallopeptidase domain 19	FKSG34|MADDAM|MLTNB	5	5q33.3
ADAM9		8754	ADAM9	ADAM metallopeptidase domain 9	CORD9|MCMP|MDC9|Mltng	8	8p11.22
ADAMTS1		9510	ADAMTS1	ADAM metallopeptidase with thrombospondin type 1 motif, 1	C3-C5|METH1	21	21q21.2
ADAMTS15		170689	ADAMTS15	ADAM metallopeptidase with thrombospondin type 1 motif, 15	-	11	11q25
ADAMTS5		11096	ADAMTS5	ADAM metallopeptidase with thrombospondin type 1 motif, 5	ADAM-TS 11|ADAM-TS 5|ADAM-TS5|ADAMTS-11|ADAMTS-5|ADAMTS11|ADMP-2	21	21q21.3
ADAMTS7		11173	ADAMTS7	ADAM metallopeptidase with thrombospondin type 1 motif, 7	ADAM-TS 7|ADAM-TS7|ADAMTS-7	15	15q24.2
ADAMTS9		56999	ADAMTS9	ADAM metallopeptidase with thrombospondin type 1 motif, 9	-	3	3p14.1
ADCY3		109	ADCY3	adenylate cyclase 3	AC3	2	2p23.3
ADD1		118	ADD1	adducin 1 (alpha)	ADDA	4	4p16.3
ADD3		120	ADD3	adducin 3 (gamma)	ADDL	10	10q25.2
ADGRA3		166647	ADGRA3	adhesion G protein-coupled receptor A3	GPR125|PGR21|TEM5L	4	4p15.2
ADGRD1		283383	ADGRD1	adhesion G protein-coupled receptor D1	GPR133|PGR25	12	12q24.33
ADGRG1		9289	ADGRG1	adhesion G protein-coupled receptor G1	BFPP|BPPR|GPR56|TM7LN4|TM7XN1	16	16q21
ADGRG6		57211	ADGRG6	adhesion G protein-coupled receptor G6	APG1|DREG|GPR126|PS1TP2|VIGR	6	6q24.1
ADGRL2		23266	ADGRL2	adhesion G protein-coupled receptor L2	CIRL2|CL2|LEC1|LPHH1|LPHN2	1	1p31.1
ADH5		128	ADH5	alcohol dehydrogenase 5 (class III), chi polypeptide	ADH-3|ADHX|FALDH|FDH|GSH-FDH|GSNOR	4	4q23
ADI1		55256	ADI1	acireductone dioxygenase 1	APL1|ARD|Fe-ARD|HMFT1638|MTCBP1|Ni-ARD|SIPL|mtnD	2	2p25.3
ADPGK		83440	ADPGK	ADP-dependent glucokinase	2610017G09Rik|ADP-GK	15	15q24.1
ADPRHL2		54936	ADPRHL2	ADP-ribosylhydrolase like 2	ARH3	1	1p34.3
ADRB2		154	ADRB2	adrenoceptor beta 2, surface	ADRB2R|ADRBR|B2AR|BAR|BETA2AR	5	5q31-q32
ADRM1		11047	ADRM1	adhesion regulating molecule 1	ARM-1|ARM1|GP110	20	20q13.33
ADSL		158	ADSL	adenylosuccinate lyase	AMPS|ASASE|ASL	22	22q13.2
ADSS		159	ADSS	adenylosuccinate synthase	ADEH|ADSS 2	1	1q44
AES		166	AES	amino-terminal enhancer of split	AES-1|AES-2|ESP1|GRG|GRG5|Grg-5|TLE5	19	19p13.3
AFAP1		60312	AFAP1	actin filament associated protein 1	AFAP|AFAP-110|AFAP110	4	4p16
AFAP1L1		134265	AFAP1L1	actin filament associated protein 1-like 1	-	5	5q32
AFF1		4299	AFF1	AF4/FMR2 family, member 1	AF4|MLLT2|PBM1	4	4q21
AFF4		27125	AFF4	AF4/FMR2 family, member 4	AF5Q31|CHOPS|MCEF	5	5q31
AFTPH		54812	AFTPH	aftiphilin	Nbla10388	2	2p14
AGA		175	AGA	aspartylglucosaminidase	AGU|ASRG|GA	4	4q34.3
AGAP1		116987	AGAP1	ArfGAP with GTPase domain, ankyrin repeat and PH domain 1	AGAP-1|CENTG2|GGAP1|cnt-g2	2	2q37
AGAP3		116988	AGAP3	ArfGAP with GTPase domain, ankyrin repeat and PH domain 3	AGAP-3|CENTG3|CRAG|MRIP-1|cnt-g3	7	7q36.1
AGBL5		60509	AGBL5	ATP/GTP binding protein-like 5	CCP5	2	2p23.3
AGGF1		55109	AGGF1	angiogenic factor with G patch and FHA domains 1	GPATC7|GPATCH7|HSU84971|HUS84971|VG5Q	5	5q13.3
AGK		55750	AGK	acylglycerol kinase	CATC5|CTRCT38|MTDPS10|MULK	7	7q34
AGL		178	AGL	amylo-alpha-1, 6-glucosidase, 4-alpha-glucanotransferase	GDE	1	1p21
AGPAT2		10555	AGPAT2	1-acylglycerol-3-phosphate O-acyltransferase 2	1-AGPAT2|BSCL|BSCL1|LPAAB|LPAAT-beta	9	9q34.3
AGPAT3		56894	AGPAT3	1-acylglycerol-3-phosphate O-acyltransferase 3	LPAAT-GAMMA1|LPAAT3	21	21q22.3
AGPS		8540	AGPS	alkylglycerone phosphate synthase	ADAP-S|ADAS|ADHAPS|ADPS|ALDHPSY	2	2q31.2
AGRN		375790	AGRN	agrin	CMS8|CMSPPD	1	1p36.33
AGTPBP1		23287	AGTPBP1	ATP/GTP binding protein 1	CCP1|NNA1	9	9q21.33
AHCY		191	AHCY	adenosylhomocysteinase	SAHH|adoHcyase	20	20q11.22
AHCYL1		10768	AHCYL1	adenosylhomocysteinase-like 1	DCAL|IRBIT|PPP1R78|PRO0233|XPVKONA	1	1p13.2
AHCYL2		23382	AHCYL2	adenosylhomocysteinase-like 2	ADOHCYASE3|IRBIT2	7	7q32.1
AHDC1		27245	AHDC1	AT hook, DNA binding motif, containing 1	MRD25	1	1p36.13
AHR		196	AHR	aryl hydrocarbon receptor	bHLHe76	7	7p15
AHSA2		130872	AHSA2	AHA1, activator of heat shock 90kDa protein ATPase homolog 2 (yeast)	Hch1	2	2p15
AIDA		64853	AIDA	axin interactor, dorsalization associated	C1orf80	1	1q41
AIFM1		9131	AIFM1	apoptosis-inducing factor, mitochondrion-associated, 1	AIF|CMT2D|CMTX4|COWCK|COXPD6|NADMR|NAMSD|PDCD8	X	Xq26.1
AIG1		51390	AIG1	androgen-induced 1	AIG-1|dJ95L4.1	6	6q24.2
AIMP2		7965	AIMP2	aminoacyl tRNA synthetase complex-interacting multifunctional protein 2	JTV-1|JTV1|P38|PRO0992	7	7p22
AJAP1		55966	AJAP1	adherens junctions associated protein 1	MOT8|SHREW-1|SHREW1	1	1p36.32
AK5		26289	AK5	adenylate kinase 5	AK6	1	1p31
AK9		221264	AK9	adenylate kinase 9	AK 9|AKD1|AKD2|C6orf199|C6orf224|dJ70A9.1	6	6q21
AKAP10		11216	AKAP10	A kinase (PRKA) anchor protein 10	AKAP-10|D-AKAP-2|D-AKAP2|PRKA10	17	17p11.1
AKAP11		11215	AKAP11	A kinase (PRKA) anchor protein 11	AKAP-11|AKAP220|PPP1R44|PRKA11	13	13q14.11
AKAP12		9590	AKAP12	A kinase (PRKA) anchor protein 12	AKAP250|SSeCKS	6	6q24-q25
AKAP9		10142	AKAP9	A kinase (PRKA) anchor protein 9	AKAP-9|AKAP350|AKAP450|CG-NAP|HYPERION|LQT11|MU-RMS-40.16A|PPP1R45|PRKA9|YOTIAO	7	7q21-q22
AKIRIN1		79647	AKIRIN1	akirin 1	C1orf108|STRF2	1	1p34.3
AKR1A1		10327	AKR1A1	aldo-keto reductase family 1, member A1 (aldehyde reductase)	ALDR1|ALR|ARM|DD3|HEL-S-6	1	1p33-p32
AKR1C3		8644	AKR1C3	aldo-keto reductase family 1, member C3	DD3|DDX|HA1753|HAKRB|HAKRe|HSD17B5|PGFS|hluPGFS	10	10p15-p14
AKR7A2		8574	AKR7A2	aldo-keto reductase family 7, member A2	AFAR|AFAR1|AFB1-AR1|AKR7	1	1p36.13
AKT1		207	AKT1	v-akt murine thymoma viral oncogene homolog 1	AKT|CWS6|PKB|PKB-ALPHA|PRKBA|RAC|RAC-ALPHA	14	14q32.32
AKT1S1		84335	AKT1S1	AKT1 substrate 1 (proline-rich)	Lobe|PRAS40	19	19q13.33
AKT2		208	AKT2	v-akt murine thymoma viral oncogene homolog 2	HIHGHH|PKBB|PKBBETA|PRKBB|RAC-BETA	19	19q13.1-q13.2
AKTIP		64400	AKTIP	AKT interacting protein	FT1|FTS	16	16q12.2
ALCAM		214	ALCAM	activated leukocyte cell adhesion molecule	CD166|MEMD	3	3q13.1
ALDH18A1		5832	ALDH18A1	aldehyde dehydrogenase 18 family, member A1	ARCL3A|GSAS|P5CS|PYCS	10	10q24.3
ALDH1A3		220	ALDH1A3	aldehyde dehydrogenase 1 family, member A3	ALDH1A6|ALDH6|MCOP8|RALDH3	15	15q26.3
ALDH1B1		219	ALDH1B1	aldehyde dehydrogenase 1 family, member B1	ALDH5|ALDHX	9	9p11.1
ALDH2		217	ALDH2	aldehyde dehydrogenase 2 family (mitochondrial)	ALDH-E2|ALDHI|ALDM	12	12q24.2
ALDH3A2		224	ALDH3A2	aldehyde dehydrogenase 3 family, member A2	ALDH10|FALDH|SLS	17	17p11.2
ALDH4A1		8659	ALDH4A1	aldehyde dehydrogenase 4 family, member A1	ALDH4|P5CD|P5CDh	1	1p36
ALDH5A1		7915	ALDH5A1	aldehyde dehydrogenase 5 family, member A1	SSADH|SSDH	6	6p22
ALDH6A1		4329	ALDH6A1	aldehyde dehydrogenase 6 family, member A1	MMSADHA|MMSDH	14	14q24.3
ALDOA		226	ALDOA	aldolase A, fructose-bisphosphate	ALDA|GSD12|HEL-S-87p	16	16p11.2
ALDOC		230	ALDOC	aldolase C, fructose-bisphosphate	ALDC	17	17cen-q12
ALG1		56052	ALG1	ALG1, chitobiosyldiphosphodolichol beta-mannosyltransferase	CDG1K|HMAT1|HMT-1|HMT1|MT-1|Mat-1|hMat-1	16	16p13.3
ALG10B		144245	ALG10B	ALG10B, alpha-1,2-glucosyltransferase	ALG10|KCR1	12	12q12
ALG12		79087	ALG12	ALG12, alpha-1,6-mannosyltransferase	CDG1G|ECM39|PP14673|hALG12	22	22q13.33
ALG3		10195	ALG3	ALG3, alpha-1,3- mannosyltransferase	CDG1D|CDGS4|CDGS6|D16Ertd36e|NOT56L|Not56|not	3	3q27.1
ALKBH7		84266	ALKBH7	alkB homolog 7	ABH7|SPATA11|UNQ6002	19	19p13.3
ALPK1		80216	ALPK1	alpha-kinase 1	8430410J10Rik|LAK	4	4q25
ALYREF		10189	ALYREF	Aly/REF export factor	ALY|ALY/REF|BEF|REF|THOC4	17	17q25.3
AMDHD2		51005	AMDHD2	amidohydrolase domain containing 2	CGI-14	16	16p13.3
AMIGO2		347902	AMIGO2	adhesion molecule with Ig-like domain 2	ALI1|AMIGO-2|DEGA	12	12q13.11
AMOT		154796	AMOT	angiomotin	-	X	Xq23
AMPD2		271	AMPD2	adenosine monophosphate deaminase 2	PCH9|SPG63	1	1p13.3
AMPH		273	AMPH	amphiphysin	AMPH1	7	7p14-p13
ANAPC11		51529	ANAPC11	anaphase promoting complex subunit 11	APC11|Apc11p|HSPC214	17	17q25.3
ANAPC13		25847	ANAPC13	anaphase promoting complex subunit 13	APC13|SWM1	3	3q22.2
ANAPC15		25906	ANAPC15	anaphase promoting complex subunit 15	APC15|C11orf51|HSPC020	11	11q13.4
ANAPC4		29945	ANAPC4	anaphase promoting complex subunit 4	APC4	4	4p15.2
ANGPTL4		51129	ANGPTL4	angiopoietin-like 4	ANGPTL2|ARP4|FIAF|HARP|HFARP|NL2|PGAR|TGQTL|UNQ171|pp1158	19	19p13.3
ANGPTL7		10218	ANGPTL7	angiopoietin-like 7	AngX|CDT6|dJ647M16.1	1	1p36
ANK2		287	ANK2	ankyrin 2, neuronal	ANK-2|LQT4|brank-2	4	4q25-q27
ANK3		288	ANK3	ankyrin 3, node of Ranvier (ankyrin G)	ANKYRIN-G|MRT37	10	10q21
ANKHD1-EIF4EBP3		404734	ANKHD1-EIF4EBP3	ANKHD1-EIF4EBP3 readthrough	MASK-BP3|MASK-BP3ARF	5	5q31.3
ANKIB1		54467	ANKIB1	ankyrin repeat and IBR domain containing 1	-	7	7q21.2
ANKRD1		27063	ANKRD1	ankyrin repeat domain 1 (cardiac muscle)	ALRP|C-193|CARP|CVARP|MCARP|bA320F15.2	10	10q23.31
ANKRD10		55608	ANKRD10	ankyrin repeat domain 10	-	13	13q34
ANKRD11		29123	ANKRD11	ankyrin repeat domain 11	ANCO-1|ANCO1|LZ16|T13	16	16q24.3
ANKRD12		23253	ANKRD12	ankyrin repeat domain 12	ANCO-2|ANCO1|GAC-1|Nbla00144	18	18p11.22
ANKRD13A		88455	ANKRD13A	ankyrin repeat domain 13A	ANKRD13|NY-REN-25	12	12q24.11
ANKRD13B		124930	ANKRD13B	ankyrin repeat domain 13B	-	17	17q11.2
ANKRD13C		81573	ANKRD13C	ankyrin repeat domain 13C	dJ677H15.3	1	1p31.1
ANKRD13D		338692	ANKRD13D	ankyrin repeat domain 13 family, member D	-	11	11q13.2
ANKRD17		26057	ANKRD17	ankyrin repeat domain 17	GTAR|MASK2|NY-BR-16	4	4q13.3
ANKRD28		23243	ANKRD28	ankyrin repeat domain 28	PITK|PPP1R65	3	3p25.1
ANKRD30B		374860	ANKRD30B	ankyrin repeat domain 30B	NY-BR-1.1	18	18p11.21
ANKRD33B		651746	ANKRD33B	ankyrin repeat domain 33B	-	5	5p15.2
ANKRD39		51239	ANKRD39	ankyrin repeat domain 39	-	2	2q11.2
ANKRD9		122416	ANKRD9	ankyrin repeat domain 9	-	14	14q32.31
ANLN		54443	ANLN	anillin actin binding protein	FSGS8|Scraps|scra	7	7p15-p14
ANOS1		3730	ANOS1	anosmin 1	ADMLX|HH1|HHA|KAL|KAL1|KALIG-1|KMS|WFDC19	X	Xp22.32
ANP32A		8125	ANP32A	acidic (leucine-rich) nuclear phosphoprotein 32 family, member A	C15orf1|HPPCn|I1PP2A|LANP|MAPM|PHAP1|PHAPI|PP32	15	15q23
ANXA1		301	ANXA1	annexin A1	ANX1|LPC1	9	9q21.13
ANXA11		311	ANXA11	annexin A11	ANX11|CAP50	10	10q23
ANXA2		302	ANXA2	annexin A2	ANX2|ANX2L4|CAL1H|HEL-S-270|LIP2|LPC2|LPC2D|P36|PAP-IV	15	15q22.2
ANXA3		306	ANXA3	annexin A3	ANX3	4	4q21.21
ANXA4		307	ANXA4	annexin A4	ANX4|HEL-S-274|PIG28|ZAP36	2	2p13
ANXA6		309	ANXA6	annexin A6	ANX6|CBP68	5	5q33.1
AP1B1		162	AP1B1	adaptor-related protein complex 1, beta 1 subunit	ADTB1|AP105A|BAM22|CLAPB2	22	22q12.2
AP1G1		164	AP1G1	adaptor-related protein complex 1, gamma 1 subunit	ADTG|CLAPG1	16	16q23
AP1M1		8907	AP1M1	adaptor-related protein complex 1, mu 1 subunit	AP47|CLAPM2|CLTNM|MU-1A	19	19p13.12
AP1M2		10053	AP1M2	adaptor-related protein complex 1, mu 2 subunit	AP1-mu2|HSMU1B|MU-1B|MU1B|mu2	19	19p13.2
AP2A1		160	AP2A1	adaptor-related protein complex 2, alpha 1 subunit	ADTAA|AP2-ALPHA|CLAPA1	19	19q13.33
AP2A2		161	AP2A2	adaptor-related protein complex 2, alpha 2 subunit	ADTAB|CLAPA2|HIP-9|HIP9|HYPJ	11	11p15.5
AP2S1		1175	AP2S1	adaptor-related protein complex 2, sigma 1 subunit	AP17|CLAPS2|FBH3|FBHOk|HHC3	19	19q13.32
AP3B1		8546	AP3B1	adaptor-related protein complex 3, beta 1 subunit	ADTB3|ADTB3A|HPS|HPS2|PE	5	5q14.1
AP3D1		8943	AP3D1	adaptor-related protein complex 3, delta 1 subunit	ADTD|hBLVR	19	19p13.3
AP3M1		26985	AP3M1	adaptor-related protein complex 3, mu 1 subunit	-	10	10q22.2
AP3S2		10239	AP3S2	adaptor-related protein complex 3, sigma 2 subunit	AP3S3|sigma3b	15	15q26.1
AP5B1		91056	AP5B1	adaptor-related protein complex 5, beta 1 subunit	AP-5|PP1030	11	11q13.1
AP5M1		55745	AP5M1	adaptor-related protein complex 5, mu 1 subunit	C14orf108|MUDENG|Mu5|MuD	14	14q22.3
APAF1		317	APAF1	apoptotic peptidase activating factor 1	APAF-1|CED4	12	12q23
APBA1		320	APBA1	amyloid beta (A4) precursor protein-binding, family A, member 1	D9S411E|LIN10|MINT1|X11|X11A|X11ALPHA	9	9q21.12
APBA2		321	APBA2	amyloid beta (A4) precursor protein-binding, family A, member 2	D15S1518E|HsT16821|LIN-10|MGC:14091|MINT2|X11-BETA|X11L	15	15q11-q12
APC		324	APC	adenomatous polyposis coli	BTPS2|DP2|DP2.5|DP3|GS|PPP1R46	5	5q21-q22
APCDD1L		164284	APCDD1L	adenomatosis polyposis coli down-regulated 1-like	-	20	20q13.32
APEH		327	APEH	acylaminoacyl-peptide hydrolase	AARE|ACPH|APH|D3F15S2|D3S48E|DNF15S2|OPH	3	3p21.31
APEX2		27301	APEX2	APEX nuclease (apurinic/apyrimidinic endonuclease) 2	APE2|APEXL2|XTH2|ZGRF2	X	Xp11.21
APH1A		51107	APH1A	APH1A gamma secretase subunit	6530402N02Rik|APH-1|APH-1A|CGI-78	1	1p36.13-q31.3
API5		8539	API5	apoptosis inhibitor 5	AAC-11|AAC11	11	11p11.2
APLP1		333	APLP1	amyloid beta (A4) precursor-like protein 1	APLP	19	19q13.1
APMAP		57136	APMAP	adipocyte plasma membrane associated protein	BSCv|C20orf3	20	20p11.2
APOL6		80830	APOL6	apolipoprotein L, 6	APOL-VI|APOLVI	22	22q12.3
APOLD1		81575	APOLD1	apolipoprotein L domain containing 1	VERGE	12	12p13.1
APOOL		139322	APOOL	apolipoprotein O-like	CXorf33|FAM121A|Mic27|UNQ8193	X	Xq21.1
APPBP2		10513	APPBP2	amyloid beta precursor protein (cytoplasmic tail) binding protein 2	APP-BP2|HS.84084|PAT1	17	17q23.2
APPL1		26060	APPL1	adaptor protein, phosphotyrosine interaction, PH domain and leucine zipper containing 1	APPL|DIP13alpha	3	3p14.3
APPL2		55198	APPL2	adaptor protein, phosphotyrosine interaction, PH domain and leucine zipper containing 2	DIP13B	12	12q24.1
APRT		353	APRT	adenine phosphoribosyltransferase	AMP|APRTD	16	16q24
AR		367	AR	androgen receptor	AIS|AR8|DHTR|HUMARA|HYSP1|KD|NR3C4|SBMA|SMAX1|TFM	X	Xq12
ARAF		369	ARAF	A-Raf proto-oncogene, serine/threonine kinase	A-RAF|ARAF1|PKS2|RAFA1	X	Xp11.4-p11.2
ARAP1		116985	ARAP1	ArfGAP with RhoGAP domain, ankyrin repeat and PH domain 1	CENTD2	11	11q13.4
ARAP3		64411	ARAP3	ArfGAP with RhoGAP domain, ankyrin repeat and PH domain 3	CENTD3|DRAG1	5	5q31.3
ARCN1		372	ARCN1	archain 1	COPD	11	11q23.3
ARF1		375	ARF1	ADP-ribosylation factor 1	-	1	1q42
ARF6		382	ARF6	ADP-ribosylation factor 6	-	14	14q21.3
ARFGAP1		55738	ARFGAP1	ADP-ribosylation factor GTPase activating protein 1	ARF1GAP|HRIHFB2281	20	20q13.33
ARFGEF1		10565	ARFGEF1	ADP-ribosylation factor guanine nucleotide-exchange factor 1 (brefeldin A-inhibited)	ARFGEP1|BIG1|P200	8	8q13
ARFGEF2		10564	ARFGEF2	ADP-ribosylation factor guanine nucleotide-exchange factor 2 (brefeldin A-inhibited)	BIG2|PVNH2|dJ1164I10.1	20	20q13.13
ARFIP1		27236	ARFIP1	ADP-ribosylation factor interacting protein 1	HSU52521	4	4q31.3
ARFRP1		10139	ARFRP1	ADP-ribosylation factor related protein 1	ARL18|ARP|Arp1	20	20q13.3
ARGLU1		55082	ARGLU1	arginine and glutamate rich 1	-	13	13q33.3
ARHGAP11A		9824	ARHGAP11A	Rho GTPase activating protein 11A	GAP (1-12)	15	15q13.2
ARHGAP12		94134	ARHGAP12	Rho GTPase activating protein 12	-	10	10p11.22
ARHGAP17		55114	ARHGAP17	Rho GTPase activating protein 17	MST066|MST110|MSTP038|MSTP066|MSTP110|NADRIN|PP367|PP4534|RICH-1|RICH1|WBP15	16	16p12.1
ARHGAP19		84986	ARHGAP19	Rho GTPase activating protein 19	-	10	10q24.1
ARHGAP21		57584	ARHGAP21	Rho GTPase activating protein 21	ARHGAP10	10	10p12.1|10p12.3
ARHGAP22		58504	ARHGAP22	Rho GTPase activating protein 22	RhoGAP2|RhoGap22	10	10q11.22
ARHGAP23		57636	ARHGAP23	Rho GTPase activating protein 23	-	17	17q12
ARHGAP29		9411	ARHGAP29	Rho GTPase activating protein 29	PARG1	1	1p22.1
ARHGAP5		394	ARHGAP5	Rho GTPase activating protein 5	GFI2|RhoGAP5|p190-B|p190BRhoGAP	14	14q12
ARHGDIA		396	ARHGDIA	Rho GDP dissociation inhibitor (GDI) alpha	GDIA1|HEL-S-47e|NPHS8|RHOGDI|RHOGDI-1	17	17q25.3
ARHGEF1		9138	ARHGEF1	Rho guanine nucleotide exchange factor (GEF) 1	GEF1|LBCL2|LSC|P115-RHOGEF|SUB1.5	19	19q13.13
ARHGEF10		9639	ARHGEF10	Rho guanine nucleotide exchange factor (GEF) 10	GEF10|SNCV	8	8p23
ARHGEF28		64283	ARHGEF28	Rho guanine nucleotide exchange factor (GEF) 28	RGNEF|RIP2|p190RHOGEF	5	5q13.2
ARHGEF3		50650	ARHGEF3	Rho guanine nucleotide exchange factor (GEF) 3	GEF3|STA3|XPLN	3	3p14.3
ARID1A		8289	ARID1A	AT rich interactive domain 1A (SWI-like)	B120|BAF250|BAF250a|BM029|C1orf4|ELD|MRD14|OSA1|P270|SMARCF1|hELD|hOSA1	1	1p35.3
ARID2		196528	ARID2	AT rich interactive domain 2 (ARID, RFX-like)	BAF200|p200	12	12q12
ARID4A		5926	ARID4A	AT rich interactive domain 4A (RBP1-like)	RBBP-1|RBBP1|RBP-1|RBP1	14	14q23.1
ARID4B		51742	ARID4B	AT rich interactive domain 4B (RBP1-like)	BCAA|BRCAA1|RBBP1L1|RBP1L1|SAP180	1	1q42.3
ARID5A		10865	ARID5A	AT rich interactive domain 5A (MRF1-like)	MRF-1|MRF1|RP11-363D14	2	2q11.2
ARID5B		84159	ARID5B	AT rich interactive domain 5B (MRF1-like)	DESRT|MRF-2|MRF2	10	10q21.2
ARL14EP		120534	ARL14EP	ADP-ribosylation factor-like 14 effector protein	ARF7EP|C11orf46|dJ299F11.1	11	11p14.1
ARL15		54622	ARL15	ADP-ribosylation factor-like 15	ARFRP2	5	5p15.2
ARL2		402	ARL2	ADP-ribosylation factor-like 2	ARFL2	11	11q13
ARL2BP		23568	ARL2BP	ADP-ribosylation factor-like 2 binding protein	BART|BART1|RP66	16	16q13
ARL4A		10124	ARL4A	ADP-ribosylation factor-like 4A	ARL4	7	7p21.3
ARL5B		221079	ARL5B	ADP-ribosylation factor-like 5B	ARL8	10	10p12.31
ARL6IP1		23204	ARL6IP1	ADP-ribosylation factor-like 6 interacting protein 1	AIP1|ARL6IP|ARMER|SPG61	16	16p12-p11.2
ARL6IP5		10550	ARL6IP5	ADP-ribosylation factor-like 6 interacting protein 5	DERP11|GTRAP3-18|HSPC127|JWA|PRAF3|addicsin|hp22|jmx	3	3p14
ARL8A		127829	ARL8A	ADP-ribosylation factor-like 8A	ARL10B|GIE2	1	1q32.1
ARL8B		55207	ARL8B	ADP-ribosylation factor-like 8B	ARL10C|Gie1	3	3p26.1
ARMC10		83787	ARMC10	armadillo repeat containing 10	PNAS-112|PNAS112|PSEC0198|SVH	7	7q22.1
ARMC5		79798	ARMC5	armadillo repeat containing 5	AIMAH2	16	16p11.2
ARMC6		93436	ARMC6	armadillo repeat containing 6	R30923_1	19	19p13.11
ARMC9		80210	ARMC9	armadillo repeat containing 9	ARM|KU-MEL-1|NS21	2	2q37.1
ARMCX1		51309	ARMCX1	armadillo repeat containing, X-linked 1	ALEX1|GASP7	X	Xq22.1
ARMCX3		51566	ARMCX3	armadillo repeat containing, X-linked 3	ALEX3|GASP6|dJ545K15.2	X	Xq22.1
ARMCX6		54470	ARMCX6	armadillo repeat containing, X-linked 6	GASP10	X	Xq21.33-q22.3
ARNT		405	ARNT	aryl hydrocarbon receptor nuclear translocator	HIF-1-beta|HIF-1beta|HIF1-beta|HIF1B|HIF1BETA|TANGO|bHLHe2	1	1q21
ARNT2		9915	ARNT2	aryl-hydrocarbon receptor nuclear translocator 2	WEDAS|bHLHe1	15	15q24
ARNTL2		56938	ARNTL2	aryl hydrocarbon receptor nuclear translocator-like 2	BMAL2|CLIF|MOP9|PASD9|bHLHe6	12	12p12.2-p11.2
ARPC1B		10095	ARPC1B	actin related protein 2/3 complex, subunit 1B, 41kDa	ARC41|p40-ARC|p41-ARC	7	7q22.1
ARPC2		10109	ARPC2	actin related protein 2/3 complex, subunit 2, 34kDa	ARC34|PNAS-139|PRO2446|p34-Arc	2	2q36.1
ARPC4		10093	ARPC4	actin related protein 2/3 complex, subunit 4, 20kDa	ARC20|P20-ARC	3	3p25.3
ARPC5		10092	ARPC5	actin related protein 2/3 complex, subunit 5, 16kDa	ARC16|dJ127C7.3|p16-Arc	1	1q25.3
ARPP19		10776	ARPP19	cAMP-regulated phosphoprotein, 19kDa	ARPP-16|ARPP-19|ARPP16|ENSAL	15	15q21.2
ARRDC1		92714	ARRDC1	arrestin domain containing 1	-	9	9q34.3
ARRDC3		57561	ARRDC3	arrestin domain containing 3	TLIMP	5	5q14.3
ARRDC4		91947	ARRDC4	arrestin domain containing 4	-	15	15q26.3
ARSA		410	ARSA	arylsulfatase A	MLD	22	22q13.33
ARSI		340075	ARSI	arylsulfatase family, member I	SPG66	5	5q32
ARVCF		421	ARVCF	armadillo repeat gene deleted in velocardiofacial syndrome	-	22	22q11.21
ASAH1		427	ASAH1	N-acylsphingosine amidohydrolase (acid ceramidase) 1	AC|ACDase|ASAH|PHP|PHP32|SMAPME	8	8p22
ASAP2		8853	ASAP2	ArfGAP with SH3 domain, ankyrin repeat and PH domain 2	AMAP2|CENTB3|DDEF2|PAG3|PAP|Pap-alpha|SHAG1	2	2p25|2p24
ASB1		51665	ASB1	ankyrin repeat and SOCS box containing 1	ASB-1	2	2q37
ASB13		79754	ASB13	ankyrin repeat and SOCS box containing 13	-	10	10p15.1
ASB6		140459	ASB6	ankyrin repeat and SOCS box containing 6	-	9	9q34.13
ASCC3		10973	ASCC3	activating signal cointegrator 1 complex subunit 3	ASC1p200|HELIC1|RNAH	6	6q16
ASF1A		25842	ASF1A	anti-silencing function 1A histone chaperone	CGI-98|CIA|HSPC146	6	6q22.31
ASF1B		55723	ASF1B	anti-silencing function 1B histone chaperone	CIA-II	19	19p13.12
ASH1L		55870	ASH1L	ash1 (absent, small, or homeotic)-like (Drosophila)	ASH1|ASH1L1|KMT2H	1	1q22
ASL		435	ASL	argininosuccinate lyase	ASAL	7	7q11.21
ASNA1		439	ASNA1	arsA arsenite transporter, ATP-binding, homolog 1 (bacterial)	ARSA-I|ARSA1|ASNA-I|GET3|TRC40|hASNA-I	19	19q13.3
ASPH		444	ASPH	aspartate beta-hydroxylase	AAH|BAH|CASQ2BP1|FDLAB|HAAH|JCTN|junctin	8	8q12.1
ASPHD1		253982	ASPHD1	aspartate beta-hydroxylase domain containing 1	-	16	16p11.2
ASPM		259266	ASPM	asp (abnormal spindle) homolog, microcephaly associated (Drosophila)	ASP|Calmbp1|MCPH5	1	1q31
ASXL2		55252	ASXL2	additional sex combs like transcriptional regulator 2	ASXH2	2	2p24.1
ATAD2		29028	ATAD2	ATPase family, AAA domain containing 2	ANCCA|CT137|PRO2000	8	8q24.13
ATAD3A		55210	ATAD3A	ATPase family, AAA domain containing 3A	-	1	1p36.33
ATAD3B		83858	ATAD3B	ATPase family, AAA domain containing 3B	AAA-TOB3|TOB3	1	1p36.33
ATE1		11101	ATE1	arginyltransferase 1	-	10	10q26.13
ATF2		1386	ATF2	activating transcription factor 2	CRE-BP1|CREB-2|CREB2|HB16|TREB7	2	2q32
ATF6B		1388	ATF6B	activating transcription factor 6 beta	CREB-RP|CREBL1|G13	6	6p21.3
ATF7IP		55729	ATF7IP	activating transcription factor 7 interacting protein	AM|ATF-IP|MCAF|MCAF1|p621	12	12p13.1
ATF7IP2		80063	ATF7IP2	activating transcription factor 7 interacting protein 2	MCAF2	16	16p13.13
ATG101		60673	ATG101	autophagy related 101	C12orf44	12	12q13.13
ATG12		9140	ATG12	autophagy related 12	APG12|APG12L|FBR93|HAPG12	5	5q21-q22
ATG14		22863	ATG14	autophagy related 14	ATG14L|BARKOR|KIAA0831	14	14q22.3
ATG2B		55102	ATG2B	autophagy related 2B	C14orf103	14	14q32.2
ATG4B		23192	ATG4B	autophagy related 4B, cysteine peptidase	APG4B|AUTL1	2	2q37.3
ATG9A		79065	ATG9A	autophagy related 9A	APG9L1|MGD3208|mATG9	2	2q35
ATL2		64225	ATL2	atlastin GTPase 2	ARL3IP2|ARL6IP2|atlastin2	2	2p22.3
ATL3		25923	ATL3	atlastin GTPase 3	HSN1F	11	11q13.1
ATM		472	ATM	ATM serine/threonine kinase	AT1|ATA|ATC|ATD|ATDC|ATE|TEL1|TELO1	11	11q22-q23
ATMIN		23300	ATMIN	ATM interactor	ASCIZ|ZNF822	16	16q23.2
ATN1		1822	ATN1	atrophin 1	B37|D12S755E|DRPLA|HRS|NOD	12	12p13.31
ATOX1		475	ATOX1	antioxidant 1 copper chaperone	ATX1|HAH1	5	5q32
ATP10D		57205	ATP10D	ATPase, class V, type 10D	ATPVD	4	4p12
ATP11B		23200	ATP11B	ATPase, class VI, type 11B	ATPIF|ATPIR	3	3q27
ATP11C		286410	ATP11C	ATPase, class VI, type 11C	ATPIG|ATPIQ	X	Xq27.1
ATP13A2		23400	ATP13A2	ATPase type 13A2	CLN12|HSA9947|KRPPD|PARK9	1	1p36
ATP13A3		79572	ATP13A3	ATPase type 13A3	AFURS1	3	3q29
ATP1A1		476	ATP1A1	ATPase, Na+/K+ transporting, alpha 1 polypeptide	-	1	1p21
ATP1B1		481	ATP1B1	ATPase, Na+/K+ transporting, beta 1 polypeptide	ATP1B	1	1q24
ATP1B3		483	ATP1B3	ATPase, Na+/K+ transporting, beta 3 polypeptide	ATPB-3|CD298	3	3q23
ATP2A2		488	ATP2A2	ATPase, Ca++ transporting, cardiac muscle, slow twitch 2	ATP2B|DAR|DD|SERCA2	12	12q24.11
ATP2B4		493	ATP2B4	ATPase, Ca++ transporting, plasma membrane 4	ATP2B2|MXRA1|PMCA4|PMCA4b|PMCA4x	1	1q32.1
ATP5C1		509	ATP5C1	ATP synthase, H+ transporting, mitochondrial F1 complex, gamma polypeptide 1	ATP5C|ATP5CL1	10	10p15.1
ATP5D		513	ATP5D	ATP synthase, H+ transporting, mitochondrial F1 complex, delta subunit	-	19	19p13.3
ATP5E		514	ATP5E	ATP synthase, H+ transporting, mitochondrial F1 complex, epsilon subunit	ATPE|MC5DN3	20	20q13.32
ATP5F1		515	ATP5F1	ATP synthase, H+ transporting, mitochondrial Fo complex, subunit B1	PIG47	1	1p13.2
ATP5G1		516	ATP5G1	ATP synthase, H+ transporting, mitochondrial Fo complex, subunit C1 (subunit 9)	ATP5A|ATP5G	17	17q21.32
ATP5G2		517	ATP5G2	ATP synthase, H+ transporting, mitochondrial Fo complex, subunit C2 (subunit 9)	ATP5A	12	12q13.13
ATP5I		521	ATP5I	ATP synthase, H+ transporting, mitochondrial Fo complex, subunit E	ATP5K	4	4p16.3
ATP5J2		9551	ATP5J2	ATP synthase, H+ transporting, mitochondrial Fo complex, subunit F2	ATP5JL	7	7q22.1
ATP5L		10632	ATP5L	ATP synthase, H+ transporting, mitochondrial Fo complex, subunit G	ATP5JG	11	11q23.3
ATP5O		539	ATP5O	ATP synthase, H+ transporting, mitochondrial F1 complex, O subunit	ATPO|HMC08D05|OSCP	21	21q22.11
ATP6AP1		537	ATP6AP1	ATPase, H+ transporting, lysosomal accessory protein 1	16A|ATP6IP1|ATP6S1|Ac45|CF2|VATPS1|XAP-3|XAP3	X	Xq28
ATP6V0B		533	ATP6V0B	ATPase, H+ transporting, lysosomal 21kDa, V0 subunit b	ATP6F|HATPL|VMA16	1	1p32.3
ATP6V0C		527	ATP6V0C	ATPase, H+ transporting, lysosomal 16kDa, V0 subunit c	ATP6C|ATP6L|ATPL|VATL|VPPC|Vma3	16	16p13.3
ATP6V0D1		9114	ATP6V0D1	ATPase, H+ transporting, lysosomal 38kDa, V0 subunit d1	ATP6D|ATP6DV|P39|VATX|VMA6|VPATPD	16	16q22.1
ATP6V0E2		155066	ATP6V0E2	ATPase, H+ transporting V0 subunit e2	ATP6V0E2L|C7orf32	7	7q36.1
ATP6V1A		523	ATP6V1A	ATPase, H+ transporting, lysosomal 70kDa, V1 subunit A	ATP6A1|ATP6V1A1|HO68|VA68|VPP2|Vma1	3	3q13.31
ATP6V1E1		529	ATP6V1E1	ATPase, H+ transporting, lysosomal 31kDa, V1 subunit E1	ATP6E|ATP6E2|ATP6V1E|P31|Vma4	22	22q11.1
ATP8B1		5205	ATP8B1	ATPase, aminophospholipid transporter, class I, type 8B, member 1	ATPIC|BRIC|FIC1|ICP1|PFIC|PFIC1	18	18q21.31
ATP8B2		57198	ATP8B2	ATPase, aminophospholipid transporter, class I, type 8B, member 2	ATPID	1	1q21.3
ATPAF1		64756	ATPAF1	ATP synthase mitochondrial F1 complex assembly factor 1	ATP11|ATP11p	1	1p33
ATPIF1		93974	ATPIF1	ATPase inhibitory factor 1	ATPI|ATPIP|IP	1	1p35.3
ATRAID		51374	ATRAID	all-trans retinoic acid-induced differentiation factor	APR--3|APR-3|APR3|C2orf28|HSPC013|PRO240|p18	2	2p23.3
ATRX		546	ATRX	alpha thalassemia/mental retardation syndrome X-linked	ATR2|JMS|MRXHF1|RAD54|RAD54L|SFM1|SHS|XH2|XNP|ZNF-HX	X	Xq21.1
ATXN3		4287	ATXN3	ataxin 3	AT3|ATX3|JOS|MJD|MJD1|SCA3	14	14q21
AURKA		6790	AURKA	aurora kinase A	AIK|ARK1|AURA|AURORA2|BTAK|PPP1R47|STK15|STK6|STK7	20	20q13
AURKAIP1		54998	AURKAIP1	aurora kinase A interacting protein 1	AIP|AKIP|MRP-S38	1	1p36.33
AVEN		57099	AVEN	apoptosis, caspase activation inhibitor	PDCD12	15	15q13.1
AXIN1		8312	AXIN1	axin 1	AXIN|PPP1R49	16	16p13.3
AZI2		64343	AZI2	5-azacytidine induced 2	AZ2|NAP1|TILP	3	3p24.1
B3GALT6		126792	B3GALT6	UDP-Gal:betaGal beta 1,3-galactosyltransferase polypeptide 6	EDSP2|SEMDJL1|beta3GalT6	1	1p36.33
B3GAT3		26229	B3GAT3	beta-1,3-glucuronyltransferase 3	GLCATI|glcUAT-I	11	11q12.3
B3GLCT		145173	B3GLCT	beta 3-glucosyltransferase	B3GALTL|B3GTL|B3Glc-T|Gal-T|beta3Glc-T	13	13q12.3
B3GNT9		84752	B3GNT9	UDP-GlcNAc:betaGal beta-1,3-N-acetylglucosaminyltransferase 9	-	16	16q22.1
B4GALNT4		338707	B4GALNT4	beta-1,4-N-acetyl-galactosaminyl transferase 4	-	11	11p15.5
B4GALT1		2683	B4GALT1	UDP-Gal:betaGlcNAc beta 1,4- galactosyltransferase, polypeptide 1	B4GAL-T1|CDG2D|GGTB2|GT1|GTB|beta4Gal-T1	9	9p13
B4GALT2		8704	B4GALT2	UDP-Gal:betaGlcNAc beta 1,4- galactosyltransferase, polypeptide 2	B4Gal-T2|B4Gal-T3|beta4Gal-T2	1	1p34-p33
B4GALT3		8703	B4GALT3	UDP-Gal:betaGlcNAc beta 1,4- galactosyltransferase, polypeptide 3	beta4Gal-T3	1	1q23.3
B4GALT7		11285	B4GALT7	xylosylprotein beta 1,4-galactosyltransferase, polypeptide 7	EDSP1|XGALT1|XGPT1	5	5q35.2-q35.3
B4GAT1		11041	B4GAT1	beta-1,4-glucuronyltransferase 1	B3GN-T1|B3GNT1|B3GNT6|BETA3GNTI|MDDGA13|iGAT|iGNT	11	11q13.2
B9D1		27077	B9D1	B9 protein domain 1	B9|EPPB9|MKS9|MKSR1	17	17p11.2
BAD		572	BAD	BCL2-associated agonist of cell death	BBC2|BCL2L8	11	11q13.1
BAG1		573	BAG1	BCL2-associated athanogene	BAG-1|HAP|RAP46	9	9p12
BAG3		9531	BAG3	BCL2-associated athanogene 3	BAG-3|BIS|CAIR-1|MFM6	10	10q25.2-q26.2
BAIAP2L1		55971	BAIAP2L1	BAI1-associated protein 2-like 1	IRTKS	7	7q22.1
BAK1		578	BAK1	BCL2-antagonist/killer 1	BAK|BAK-LIKE|BCL2L7|CDN1	6	6p21.3
BAMBI		25805	BAMBI	BMP and activin membrane-bound inhibitor	NMA	10	10p12.3-p11.2
BANF1		8815	BANF1	barrier to autointegration factor 1	BAF|BCRP1|D14S1460|NGPS	11	11q13.1
BARD1		580	BARD1	BRCA1 associated RING domain 1	-	2	2q35
BASP1		10409	BASP1	brain abundant, membrane attached signal protein 1	CAP-23|CAP23|NAP-22|NAP22	5	5p15.1
BAX		581	BAX	BCL2-associated X protein	BCL2L4	19	19q13.3-q13.4
BAZ1B		9031	BAZ1B	bromodomain adjacent to zinc finger domain, 1B	WBSCR10|WBSCR9|WSTF	7	7q11.23
BAZ2B		29994	BAZ2B	bromodomain adjacent to zinc finger domain, 2B	WALp4	2	2q24.2
BBC3		27113	BBC3	BCL2 binding component 3	JFY-1|JFY1|PUMA	19	19q13.3-q13.4
BBS10		79738	BBS10	Bardet-Biedl syndrome 10	C12orf58	12	12q21.2
BBS2		583	BBS2	Bardet-Biedl syndrome 2	BBS	16	16q21
BBS4		585	BBS4	Bardet-Biedl syndrome 4	-	15	15q22.3-q23
BBX		56987	BBX	bobby sox homolog (Drosophila)	ARTC1|HBP2|HSPC339|MDS001	3	3q13.1
BCAP31		10134	BCAP31	B-cell receptor-associated protein 31	6C6-AG|BAP31|CDM|DDCH|DXS1357E	X	Xq28
BCAR1		9564	BCAR1	breast cancer anti-estrogen resistance 1	CAS|CAS1|CASS1|CRKAS|P130Cas	16	16q23.1
BCAR3		8412	BCAR3	breast cancer anti-estrogen resistance 3	NSP2|SH2D3B	1	1p22.1
BCAS4		55653	BCAS4	breast carcinoma amplified sequence 4	CNOL	20	20q13.13
BCAT1		586	BCAT1	branched chain amino-acid transaminase 1, cytosolic	BCATC|BCT1|ECA39|MECA39|PNAS121|PP18	12	12p12.1
BCAT2		587	BCAT2	branched chain amino-acid transaminase 2, mitochondrial	BCAM|BCATM|BCT2|PP18	19	19q13
BCKDK		10295	BCKDK	branched chain ketoacid dehydrogenase kinase	BCKDKD|BDK	16	16p11.2
BCL10		8915	BCL10	B-cell CLL/lymphoma 10	CARMEN|CIPER|CLAP|IMD37|c-E10|mE10	1	1p22
BCL2L1		598	BCL2L1	BCL2-like 1	BCL-XL/S|BCL2L|BCLX|BCLXL|BCLXS|Bcl-X|PPP1R52|bcl-xL|bcl-xS	20	20q11.21
BCL2L11		10018	BCL2L11	BCL2-like 11 (apoptosis facilitator)	BAM|BIM|BOD	2	2q13
BCL2L13		23786	BCL2L13	BCL2-like 13 (apoptosis facilitator)	BCL-RAMBO|Bcl2-L-13|MIL1	22	22q11.1
BCL3		602	BCL3	B-cell CLL/lymphoma 3	BCL4|D19S37	19	19q13.1-q13.2
BCL7B		9275	BCL7B	B-cell CLL/lymphoma 7B	-	7	7q11.23
BCL7C		9274	BCL7C	B-cell CLL/lymphoma 7C	-	16	16p11
BCL9L		283149	BCL9L	B-cell CLL/lymphoma 9-like	BCL9-2|DLNB11	11	11q23.3
BCLAF1		9774	BCLAF1	BCL2-associated transcription factor 1	BTF|bK211L9.1	6	6q23.3
BCOR		54880	BCOR	BCL6 corepressor	ANOP2|MAA2|MCOPS2	X	Xp11.4
BCS1L		617	BCS1L	BC1 (ubiquinol-cytochrome c reductase) synthesis-like	BCS|BCS1|BJS|FLNMS|GRACILE|Hs.6719|MC3DN1|PTD|h-BCS	2	2q33
BDH2		56898	BDH2	3-hydroxybutyrate dehydrogenase, type 2	DHRS6|EFA6R|PRO20933|SDR15C1|UCPA-OR|UNQ6308	4	4q24
BDKRB1		623	BDKRB1	bradykinin receptor B1	B1BKR|B1R|BDKRB2|BKB1R|BKR1|BRADYB1	14	14q32.1-q32.2
BDNF		627	BDNF	brain-derived neurotrophic factor	ANON2|BULN2	11	11p13
BDP1		55814	BDP1	B double prime 1, subunit of RNA polymerase III transcription initiation factor IIIB	HSA238520|TAF3B1|TFC5|TFIIIB''|TFIIIB150|TFIIIB90|TFNR	5	5q13
BEND3		57673	BEND3	BEN domain containing 3	KIAA1553	6	6q21
BEST1		7439	BEST1	bestrophin 1	ARB|BEST|BMD|RP50|TU15B|VMD2	11	11q13
BET1L		51272	BET1L	Bet1 golgi vesicular membrane trafficking protein-like	BET1L1|GOLIM3|GS15|HSPC197	11	11p15.5
BHLHB9		80823	BHLHB9	basic helix-loop-helix domain containing, class B, 9	GASP3|p60TRP	X	Xq23
BHLHE40		8553	BHLHE40	basic helix-loop-helix family, member e40	BHLHB2|DEC1|HLHB2|SHARP-2|STRA13|Stra14	3	3p26
BHLHE41		79365	BHLHE41	basic helix-loop-helix family, member e41	BHLHB3|DEC2|SHARP1|hDEC2	12	12p12.1
BICD2		23299	BICD2	bicaudal D homolog 2 (Drosophila)	SMALED2|bA526D8.1	9	9q22.31
BIN1		274	BIN1	bridging integrator 1	AMPH2|AMPHL|SH3P9	2	2q14
BIVM-ERCC5		100533467	BIVM-ERCC5	BIVM-ERCC5 readthrough	ERCC5-202	13	13q
BLCAP		10904	BLCAP	bladder cancer associated protein	BC10	20	20q11.23
BLOC1S5		63915	BLOC1S5	biogenesis of lysosomal organelles complex-1, subunit 5, muted	BLOS5|MU|MUTED	6	6p25.1-p24.3
BLOC1S6		26258	BLOC1S6	biogenesis of lysosomal organelles complex-1, subunit 6, pallidin	BLOS6|HPS9|PA|PALLID|PLDN	15	15q21.1
BLVRA		644	BLVRA	biliverdin reductase A	BLVR|BVR|BVRA	7	7p13
BLVRB		645	BLVRB	biliverdin reductase B	BVRB|FLR|HEL-S-10|SDR43U1	19	19q13.1-q13.2
BMF		90427	BMF	Bcl2 modifying factor	-	15	15q14
BMI1		648	BMI1	BMI1 proto-oncogene, polycomb ring finger	FLVI2/BMI1|PCGF4|RNF51	10	10p11.23
BMP1		649	BMP1	bone morphogenetic protein 1	OI13|PCOLC|PCP|PCP2|TLD	8	8p21.3
BMP6		654	BMP6	bone morphogenetic protein 6	VGR|VGR1	6	6p24-p23
BNC2		54796	BNC2	basonuclin 2	BSN2	9	9p22.2
BNIP2		663	BNIP2	BCL2/adenovirus E1B 19kDa interacting protein 2	BNIP-2|NIP2	15	15q22.2
BNIP3		664	BNIP3	BCL2/adenovirus E1B 19kDa interacting protein 3	NIP3	10	10q26.3
BNIP3L		665	BNIP3L	BCL2/adenovirus E1B 19kDa interacting protein 3-like	BNIP3a|NIX	8	8p21
BOD1L1		259282	BOD1L1	biorientation of chromosomes in cell division 1-like 1	BOD1L|FAM44A	4	4p16.1
BOLA2		552900	BOLA2	bolA family member 2	BOLA2A|My016	16	16p11.2
BOLA2B		654483	BOLA2B	bolA family member 2B	BOLA2	16	16p11.2
BOLA3		388962	BOLA3	bolA family member 3	MMDS2	2	2p13.1
BOP1		23246	BOP1	block of proliferation 1	-	8	8q24.3
BPNT1		10380	BPNT1	3'(2'), 5'-bisphosphate nucleotidase 1	HEL20|PIP	1	1q41
BPTF		2186	BPTF	bromodomain PHD finger transcription factor	FAC1|FALZ|NURF301	17	17q24.3
BRAF		673	BRAF	B-Raf proto-oncogene, serine/threonine kinase	B-RAF1|BRAF1|NS7|RAFB1	7	7q34
BRCA1		672	BRCA1	breast cancer 1, early onset	BRCAI|BRCC1|BROVCA1|FANCS|IRIS|PNCA4|PPP1R53|PSCP|RNF53	17	17q21
BRCA2		675	BRCA2	breast cancer 2, early onset	BRCC2|BROVCA2|FACD|FAD|FAD1|FANCD|FANCD1|GLM3|PNCA2|XRCC11	13	13q12.3
BRD8		10902	BRD8	bromodomain containing 8	SMAP|SMAP2|p120	5	5q31
BRI3		25798	BRI3	brain protein I3	I3	7	7q21.3
BRIP1		83990	BRIP1	BRCA1 interacting protein C-terminal helicase 1	BACH1|FANCJ|OF	17	17q22.2
BROX		148362	BROX	BRO1 domain and CAAX motif containing	C1orf58	1	1q41
BRSK1		84446	BRSK1	BR serine/threonine kinase 1	hSAD1	19	19q13.4
BRSK2		9024	BRSK2	BR serine/threonine kinase 2	C11orf7|PEN11B|SAD1|SADA|STK29	11	11p15.5
BRWD1		54014	BRWD1	bromodomain and WD repeat domain containing 1	C21orf107|N143|WDR9	21	21q22.2
BSCL2		26580	BSCL2	Berardinelli-Seip congenital lipodystrophy 2 (seipin)	GNG3LG|HMN5|PELD|SPG17	11	11q13
BSDC1		55108	BSDC1	BSD domain containing 1	-	1	1p35.1
BTBD1		53339	BTBD1	BTB (POZ) domain containing 1	C15orf1|NS5ATP8	15	15q24
BTBD2		55643	BTBD2	BTB (POZ) domain containing 2	-	19	19p13.3
BTBD6		90135	BTBD6	BTB (POZ) domain containing 6	BDPL	14	14q32
BTBD7		55727	BTBD7	BTB (POZ) domain containing 7	FUP1	14	14q32.12
BTD		686	BTD	biotinidase	-	3	3p25
BTF3L4		91408	BTF3L4	basic transcription factor 3-like 4	-	1	1p32.3
BTN2A2		10385	BTN2A2	butyrophilin, subfamily 2, member A2	BT2.2|BTF2|BTN2.2	6	6p22.1
BTN3A3		10384	BTN3A3	butyrophilin, subfamily 3, member A3	BTF3|BTN3.3	6	6p21.3
BTRC		8945	BTRC	beta-transducin repeat containing E3 ubiquitin protein ligase	BETA-TRCP|FBW1A|FBXW1|FBXW1A|FWD1|bTrCP|bTrCP1|betaTrCP	10	10q24.32
BUB1		699	BUB1	BUB1 mitotic checkpoint serine/threonine kinase	BUB1A|BUB1L|hBUB1	2	2q14
BUB1B		701	BUB1B	BUB1 mitotic checkpoint serine/threonine kinase B	BUB1beta|BUBR1|Bub1A|MAD3L|MVA1|SSK1|hBUBR1	15	15q15
BUD31		8896	BUD31	BUD31 homolog	Cwc14|EDG-2|EDG2|G10|YCR063W|fSAP17	7	7q22.1
BYSL		705	BYSL	bystin-like	BYSTIN	6	6p21.1
BZW2		28969	BZW2	basic leucine zipper and W2 domains 2	HSPC028|MST017|MSTP017	7	7p21.1
C10orf67		256815	C10orf67	chromosome 10 open reading frame 67	-	10	10p12.2
C11orf24		53838	C11orf24	chromosome 11 open reading frame 24	DM4E3	11	11q13
C11orf54		28970	C11orf54	chromosome 11 open reading frame 54	PTD012|PTOD012	11	11q21
C11orf58		10944	C11orf58	chromosome 11 open reading frame 58	IMAGE145052|SMAP	11	11p15.1
C11orf74		119710	C11orf74	chromosome 11 open reading frame 74	HEPIS	11	11p12
C11orf95		65998	C11orf95	chromosome 11 open reading frame 95	-	11	11q13
C11orf98		102288414	C11orf98	chromosome 11 open reading frame 98	C11orf48	11	11q12.3
C12orf10		60314	C12orf10	chromosome 12 open reading frame 10	Gamm1|MST024|MSTP024|MYG|MYG1	12	12q13
C12orf57		113246	C12orf57	chromosome 12 open reading frame 57	C10|GRCC10	12	12p13.31
C14orf2		9556	C14orf2	chromosome 14 open reading frame 2	MP68|PLPM	14	14q32.33
C15orf39		56905	C15orf39	chromosome 15 open reading frame 39	-	15	15q24.2
C15orf41		84529	C15orf41	chromosome 15 open reading frame 41	HH114	15	15q14
C15orf61		145853	C15orf61	chromosome 15 open reading frame 61	-	15	15q23
C16orf58		64755	C16orf58	chromosome 16 open reading frame 58	RUS	16	16p11.2
C16orf62		57020	C16orf62	chromosome 16 open reading frame 62	-	16	16p12.3
C17orf75		64149	C17orf75	chromosome 17 open reading frame 75	NJMU-R1	17	17q11.2
C17orf80		55028	C17orf80	chromosome 17 open reading frame 80	HLC-8|MIG3|SPEP1	17	17q25.1
C17orf97		400566	C17orf97	chromosome 17 open reading frame 97	CK20|LIAT1	17	17p13.3
C18orf21		83608	C18orf21	chromosome 18 open reading frame 21	HsT3108|PNAS-124|PNAS-131|XTP13	18	18q12.2
C18orf54		162681	C18orf54	chromosome 18 open reading frame 54	LAS2	18	18q21.2
C19orf24		55009	C19orf24	chromosome 19 open reading frame 24	-	19	19p13.3
C19orf25		148223	C19orf25	chromosome 19 open reading frame 25	-	19	19p13.3
C19orf33		64073	C19orf33	chromosome 19 open reading frame 33	H2RSP|IMUP|IMUP-1|IMUP-2	19	19q13.2
C19orf47		126526	C19orf47	chromosome 19 open reading frame 47	-	19	19q13.2
C19orf48		84798	C19orf48	chromosome 19 open reading frame 48	-	19	19q13.33
C19orf53		28974	C19orf53	chromosome 19 open reading frame 53	HSPC023|LYDG10	19	19p13.2
C19orf70		125988	C19orf70	chromosome 19 open reading frame 70	P117|QIL1	19	19p13.3
C1GALT1		56913	C1GALT1	core 1 synthase, glycoprotein-N-acetylgalactosamine 3-beta-galactosyltransferase 1	C1GALT|T-synthase	7	7p21.3
C1GALT1C1		29071	C1GALT1C1	C1GALT1-specific chaperone 1	C1GALT2|C38H2-L1|COSMC|HSPC067|MST143|TNPS	X	Xq24
C1orf123		54987	C1orf123	chromosome 1 open reading frame 123	-	1	1p32.3
C1orf35		79169	C1orf35	chromosome 1 open reading frame 35	MMTAG2	1	1q42.13
C1orf43		25912	C1orf43	chromosome 1 open reading frame 43	HSPC012|NICE-3|NS5ATP4|S863-3	1	1q21.2
C1QBP		708	C1QBP	complement component 1, q subcomponent binding protein	GC1QBP|HABP1|SF2p32|gC1Q-R|gC1qR|p32	17	17p13.3
C1QL1		10882	C1QL1	complement component 1, q subcomponent-like 1	C1QRF|C1QTNF14|CRF	17	17q21
C1QTNF5		114902	C1QTNF5	C1q and tumor necrosis factor related protein 5	CTRP5	11	11q23.3
C1S		716	C1S	complement component 1, s subcomponent	-	12	12p13
C20orf27		54976	C20orf27	chromosome 20 open reading frame 27	-	20	20p13
C20orf96		140680	C20orf96	chromosome 20 open reading frame 96	dJ1103G7.2	20	20p13
C21orf2		755	C21orf2	chromosome 21 open reading frame 2	LRRC76|YF5/A2	21	21q22.3
C2CD3		26005	C2CD3	C2 calcium-dependent domain containing 3	OFD14	11	11q13.4
C2CD5		9847	C2CD5	C2 calcium-dependent domain containing 5	CDP138|KIAA0528	12	12p12.1
C2orf49		79074	C2orf49	chromosome 2 open reading frame 49	asw	2	2q12.1
C2orf69		205327	C2orf69	chromosome 2 open reading frame 69	-	2	2q33.1
C4orf3		401152	C4orf3	chromosome 4 open reading frame 3	-	4	4q26
C5orf15		56951	C5orf15	chromosome 5 open reading frame 15	HTGN29|KCT2	5	5q31.1
C5orf22		55322	C5orf22	chromosome 5 open reading frame 22	-	5	5p13.3
C5orf42		65250	C5orf42	chromosome 5 open reading frame 42	JBTS17|OFD6	5	5p13.2
C6orf106		64771	C6orf106	chromosome 6 open reading frame 106	FP852|dJ391O22.4	6	6p21.31
C6orf120		387263	C6orf120	chromosome 6 open reading frame 120	bA160E12.4	6	6q27
C6orf62		81688	C6orf62	chromosome 6 open reading frame 62	Nbla00237|XTP12|dJ30M3.2	6	6p22.3
C6orf89		221477	C6orf89	chromosome 6 open reading frame 89	BRAP	6	6p21.2
C7orf26		79034	C7orf26	chromosome 7 open reading frame 26	-	7	7p22.1
C7orf50		84310	C7orf50	chromosome 7 open reading frame 50	YCR016W	7	7p22.3
C8orf58		541565	C8orf58	chromosome 8 open reading frame 58	-	8	8p21
C8orf82		414919	C8orf82	chromosome 8 open reading frame 82	-	8	8q24
C9orf85		138241	C9orf85	chromosome 9 open reading frame 85	-	9	9q21.13
CA12		771	CA12	carbonic anhydrase XII	CAXII|HsT18816	15	15q22
CA9		768	CA9	carbonic anhydrase IX	CAIX|MN	9	9p13.3
CAB39		51719	CAB39	calcium binding protein 39	CGI-66|MO25	2	2q37.1
CABLES1		91768	CABLES1	Cdk5 and Abl enzyme substrate 1	CABL1|CABLES|HsT2563|IK3-1	18	18q11.2
CACNA2D1		781	CACNA2D1	calcium channel, voltage-dependent, alpha 2/delta subunit 1	CACNA2|CACNL2A|CCHL2A|LINC01112|lncRNA-N3	7	7q21-q22
CACNB3		784	CACNB3	calcium channel, voltage-dependent, beta 3 subunit	CAB3|CACNLB3	12	12q13
CACTIN		58509	CACTIN	cactin, spliceosome C complex subunit	C19orf29|NY-REN-24|fSAPc	19	19p13.3
CACUL1		143384	CACUL1	CDK2-associated, cullin domain 1	C10orf46|CAC1	10	10q26.11
CAD		790	CAD	carbamoyl-phosphate synthetase 2, aspartate transcarbamylase, and dihydroorotase	-	2	2p22-p21
CADM1		23705	CADM1	cell adhesion molecule 1	BL2|IGSF4|IGSF4A|NECL2|Necl-2|RA175|ST17|SYNCAM|TSLC1|sTSLC-1|sgIGSF|synCAM1	11	11q23.2
CADM4		199731	CADM4	cell adhesion molecule 4	IGSF4C|NECL4|Necl-4|TSLL2|synCAM4	19	19q13.31
CALCOCO1		57658	CALCOCO1	calcium binding and coiled-coil domain 1	Cocoa|PP13275|calphoglin	12	12q13.13
CALCOCO2		10241	CALCOCO2	calcium binding and coiled-coil domain 2	NDP52	17	17q21.32
CALM3		808	CALM3	calmodulin 3 (phosphorylase kinase, delta)	HEL-S-72|PHKD|PHKD3	19	19q13.2-q13.3
CAMK2B		816	CAMK2B	calcium/calmodulin-dependent protein kinase II beta	CAM2|CAMK2|CAMKB	7	7p14.3-p14.1
CAMK2D		817	CAMK2D	calcium/calmodulin-dependent protein kinase II delta	CAMKD	4	4q26
CAMSAP2		23271	CAMSAP2	calmodulin regulated spectrin-associated protein family, member 2	CAMSAP1L1	1	1q32.1
CAMSAP3		57662	CAMSAP3	calmodulin regulated spectrin-associated protein family, member 3	KIAA1543|NEZHA|PPP1R80	19	19p13.2
CAND1		55832	CAND1	cullin-associated and neddylation-dissociated 1	TIP120|TIP120A	12	12q14
CANX		821	CANX	calnexin	CNX|IP90|P90	5	5q35
CAP1		10487	CAP1	CAP, adenylate cyclase-associated protein 1 (yeast)	CAP|CAP1-PEN	1	1p34.2
CAPN10		11132	CAPN10	calpain 10	CANP10|NIDDM1	2	2q37.3
CAPN15		6650	CAPN15	calpain 15	SOLH	16	16p13.3
CAPN7		23473	CAPN7	calpain 7	CALPAIN7|PALBH	3	3p24
CAPNS1		826	CAPNS1	calpain, small subunit 1	CALPAIN4|CANP|CANPS|CAPN4|CDPS|CSS1	19	19q13.12
CAPRIN1		4076	CAPRIN1	cell cycle associated protein 1	GPIAP1|GPIP137|GRIP137|M11S1|RNG105|p137GPI	11	11p13
CAPZA1		829	CAPZA1	capping protein (actin filament) muscle Z-line, alpha 1	CAPPA1|CAPZ|CAZ1	1	1p13.2
CAPZA2		830	CAPZA2	capping protein (actin filament) muscle Z-line, alpha 2	CAPPA2|CAPZ	7	7q31.2-q31.3
CAPZB		832	CAPZB	capping protein (actin filament) muscle Z-line, beta	CAPB|CAPPB|CAPZ	1	1p36.1
CARD10		29775	CARD10	caspase recruitment domain family, member 10	BIMP1|CARMA3	22	22q13.1
CARD11		84433	CARD11	caspase recruitment domain family, member 11	BENTA|BIMP3|CARMA1|IMD11|PPBL	7	7p22
CARD6		84674	CARD6	caspase recruitment domain family, member 6	CINCIN1	5	5p13.1
CARHSP1		23589	CARHSP1	calcium regulated heat stable protein 1, 24kDa	CRHSP-24|CSDC1	16	16p13.2
CARM1		10498	CARM1	coactivator-associated arginine methyltransferase 1	PRMT4	19	19p13.2
CARS		833	CARS	cysteinyl-tRNA synthetase	CARS1|CYSRS|MGC:11246	11	11p15.5
CARS2		79587	CARS2	cysteinyl-tRNA synthetase 2, mitochondrial (putative)	cysRS	13	13q34
CASC4		113201	CASC4	cancer susceptibility candidate 4	H63	15	15q15.3
CASD1		64921	CASD1	CAS1 domain containing 1	C7orf12|NBLA04196	7	7q21.3
CAT		847	CAT	catalase	-	11	11p13
CAV2		858	CAV2	caveolin 2	CAV	7	7q31.1
CBLB		868	CBLB	Cbl proto-oncogene B, E3 ubiquitin protein ligase	Cbl-b|Nbla00127|RNF56	3	3q13.11
CBR1		873	CBR1	carbonyl reductase 1	CBR|SDR21C1|hCBR1	21	21q22.13
CBX1		10951	CBX1	chromobox homolog 1	CBX|HP1-BETA|HP1Hs-beta|HP1Hsbeta|M31|MOD1|p25beta	17	17q21.32
CBX2		84733	CBX2	chromobox homolog 2	CDCA6|M33|SRXY5	17	17q25.3
CBX3		11335	CBX3	chromobox homolog 3	HECH|HP1-GAMMA|HP1Hs-gamma	7	7p15.2
CBX5		23468	CBX5	chromobox homolog 5	HEL25|HP1|HP1A	12	12q13.13
CBX6		23466	CBX6	chromobox homolog 6	-	22	22q13.1
CBX8		57332	CBX8	chromobox homolog 8	PC3|RC1	17	17q25.3
CC2D1A		54862	CC2D1A	coiled-coil and C2 domain containing 1A	FREUD-1|Freud-1/Aki1|MRT3	19	19p13.12
CCAR1		55749	CCAR1	cell division cycle and apoptosis regulator 1	-	10	10q21.3
CCDC107		203260	CCDC107	coiled-coil domain containing 107	PSEC0222	9	9p13.3
CCDC117		150275	CCDC117	coiled-coil domain containing 117	dJ366L4.1	22	22q12.1
CCDC12		151903	CCDC12	coiled-coil domain containing 12	-	3	3p21.31
CCDC124		115098	CCDC124	coiled-coil domain containing 124	-	19	19p13.11
CCDC137		339230	CCDC137	coiled-coil domain containing 137	RaRF	17	17q25.3
CCDC14		64770	CCDC14	coiled-coil domain containing 14	-	3	3q21.1
CCDC186		55088	CCDC186	coiled-coil domain containing 186	C10orf118	10	10q25.3
CCDC22		28952	CCDC22	coiled-coil domain containing 22	CXorf37|JM1	X	Xp11.23
CCDC25		55246	CCDC25	coiled-coil domain containing 25	-	8	8p21.1
CCDC28A		25901	CCDC28A	coiled-coil domain containing 28A	C6orf80|CCRL1AP	6	6q23.1-q24.1
CCDC43		124808	CCDC43	coiled-coil domain containing 43	-	17	17q21.31
CCDC51		79714	CCDC51	coiled-coil domain containing 51	-	3	3p21.31
CCDC6		8030	CCDC6	coiled-coil domain containing 6	D10S170|H4|PTC|TPC|TST1	10	10q21
CCDC71		64925	CCDC71	coiled-coil domain containing 71	-	3	3p21.31
CCDC74A		90557	CCDC74A	coiled-coil domain containing 74A	-	2	2q21.1
CCDC77		84318	CCDC77	coiled-coil domain containing 77	-	12	12p13.33
CCDC80		151887	CCDC80	coiled-coil domain containing 80	DRO1|SSG1|URB|okuribin	3	3q13.2
CCDC82		79780	CCDC82	coiled-coil domain containing 82	HSPC048	11	11q21
CCDC85B		11007	CCDC85B	coiled-coil domain containing 85B	DIPA	11	11q12.1
CCDC86		79080	CCDC86	coiled-coil domain containing 86	-	11	11q12.2
CCDC88A		55704	CCDC88A	coiled-coil domain containing 88A	APE|GIRDIN|GIV|GRDN|HkRP1|KIAA1212	2	2p16.1
CCDC91		55297	CCDC91	coiled-coil domain containing 91	HSD8|p56	12	12p11.22
CCDC92		80212	CCDC92	coiled-coil domain containing 92	-	12	12q24.31
CCM2		83605	CCM2	cerebral cavernous malformation 2	C7orf22|OSM|PP10187	7	7p13
CCNA2		890	CCNA2	cyclin A2	CCN1|CCNA	4	4q27
CCNB2		9133	CCNB2	cyclin B2	HsT17299	15	15q22.2
CCND1		595	CCND1	cyclin D1	BCL1|D11S287E|PRAD1|U21B31	11	11q13
CCND3		896	CCND3	cyclin D3	-	6	6p21
CCNDBP1		23582	CCNDBP1	cyclin D-type binding-protein 1	DIP1|GCIP|HHM	15	15q14-q15
CCNG1		900	CCNG1	cyclin G1	CCNG	5	5q32-q34
CCNG2		901	CCNG2	cyclin G2	-	4	4q21.1
CCNI		10983	CCNI	cyclin I	CCNI1|CYC1|CYI	4	4q21.1
CCNY		219771	CCNY	cyclin Y	C10orf9|CBCP1|CCNX|CFP1	10	10p11.21
CCP110		9738	CCP110	centriolar coiled coil protein 110kDa	CP110|Cep110	16	16p12.3
CCPG1		9236	CCPG1	cell cycle progression 1	CPR8	15	15q21.1
CCS		9973	CCS	copper chaperone for superoxide dismutase	-	11	11q13
CCSAP		126731	CCSAP	centriole, cilia and spindle-associated protein	C1orf96|CSAP	1	1q42.13
CCSER2		54462	CCSER2	coiled-coil serine-rich protein 2	FAM190B|Gcap14|KIAA1128|bA486O22.1	10	10q23.1
CCT3		7203	CCT3	chaperonin containing TCP1, subunit 3 (gamma)	CCT-gamma|CCTG|PIG48|TCP-1-gamma|TRIC5	1	1q23
CCT5		22948	CCT5	chaperonin containing TCP1, subunit 5 (epsilon)	CCT-epsilon|CCTE|HEL-S-69|PNAS-102|TCP-1-epsilon	5	5p15.2
CCZ1		51622	CCZ1	CCZ1 homolog, vacuolar protein trafficking and biogenesis associated	C7orf28A|CCZ1A|CGI-43|H_DJ1163J12.2	7	7p22.1
CD151		977	CD151	CD151 molecule (Raph blood group)	GP27|MER2|PETA-3|RAPH|SFA1|TSPAN24	11	11p15.5
CD276		80381	CD276	CD276 molecule	4Ig-B7-H3|B7-H3|B7H3|B7RP-2	15	15q23-q24
CD2AP		23607	CD2AP	CD2-associated protein	CMS	6	6p12
CD2BP2		10421	CD2BP2	CD2 (cytoplasmic tail) binding protein 2	FWP010|LIN1|PPP1R59|Snu40|U5-52K	16	16p11.2
CD320		51293	CD320	CD320 molecule	8D6|8D6A|TCBLR	19	19p13.3-p13.2
CD3EAP		10849	CD3EAP	CD3e molecule, epsilon associated protein	ASE-1|ASE1|CAST|PAF49	19	19q13.3
CD63		967	CD63	CD63 molecule	LAMP-3|ME491|MLA1|OMA81H|TSPAN30	12	12q12-q13
CD68		968	CD68	CD68 molecule	GP110|LAMP4|SCARD1	17	17p13
CD81		975	CD81	CD81 molecule	CVID6|S5.7|TAPA1|TSPAN28	11	11p15.5
CD82		3732	CD82	CD82 molecule	4F9|C33|GR15|IA4|KAI1|R2|SAR2|ST6|TSPAN27	11	11p11.2
CD9		928	CD9	CD9 molecule	BTCC-1|DRAP-27|MIC3|MRP-1|TSPAN-29|TSPAN29	12	12p13.3
CD99		4267	CD99	CD99 molecule	HBA71|MIC2|MIC2X|MIC2Y|MSK5X	X|Y	Xp22.32 and Yp11.3
CDC123		8872	CDC123	cell division cycle 123	C10orf7|D123	10	10p13
CDC14B		8555	CDC14B	cell division cycle 14B	CDC14B3|Cdc14B1|Cdc14B2|hCDC14B	9	9q22.3
CDC25C		995	CDC25C	cell division cycle 25C	CDC25|PPP1R60	5	5q31
CDC27		996	CDC27	cell division cycle 27	ANAPC3|APC3|CDC27Hs|D0S1430E|D17S978E|H-NUC|HNUC|NUC2	17	17q21.32
CDC34		997	CDC34	cell division cycle 34	E2-CDC34|UBC3|UBCH3|UBE2R1	19	19p13.3
CDC37		11140	CDC37	cell division cycle 37	P50CDC37	19	19p13.2
CDC42EP1		11135	CDC42EP1	CDC42 effector protein (Rho GTPase binding) 1	BORG5|CEP1|MSE55	22	22q13.1
CDC42EP2		10435	CDC42EP2	CDC42 effector protein (Rho GTPase binding) 2	BORG1|CEP2	11	11q13
CDC42EP4		23580	CDC42EP4	CDC42 effector protein (Rho GTPase binding) 4	BORG4|CEP4|KAIA1777	17	17q24-q25
CDC42SE1		56882	CDC42SE1	CDC42 small effector 1	SCIP1|SPEC1	1	1q21.3
CDC6		990	CDC6	cell division cycle 6	CDC18L|HsCDC18|HsCDC6	17	17q21.3
CDC7		8317	CDC7	cell division cycle 7	CDC7L1|HsCDC7|Hsk1|huCDC7	1	1p22
CDCA2		157313	CDCA2	cell division cycle associated 2	PPP1R81|Repo-Man	8	8p21.2
CDCA3		83461	CDCA3	cell division cycle associated 3	GRCC8|TOME-1	12	12p13
CDCA4		55038	CDCA4	cell division cycle associated 4	HEPP|SEI-3/HEPP	14	14q32.33
CDCA5		113130	CDCA5	cell division cycle associated 5	SORORIN	11	11q12.1
CDCP1		64866	CDCP1	CUB domain containing protein 1	CD318|SIMA135|TRASK	3	3p21.31
CDH10		1008	CDH10	cadherin 10, type 2 (T2-cadherin)	-	5	5p14.2
CDH11		1009	CDH11	cadherin 11, type 2, OB-cadherin (osteoblast)	CAD11|CDHOB|OB|OSF-4	16	16q21
CDH4		1002	CDH4	cadherin 4, type 1, R-cadherin (retinal)	CAD4|R-CAD|RCAD	20	20q13.3
CDIP1		29965	CDIP1	cell death-inducing p53 target 1	C16orf5|CDIP|I1|LITAFL	16	16p13.3
CDK1		983	CDK1	cyclin-dependent kinase 1	CDC2|CDC28A|P34CDC2	10	10q21.1
CDK10		8558	CDK10	cyclin-dependent kinase 10	PISSLRE	16	16q24
CDK11B		984	CDK11B	cyclin-dependent kinase 11B	CDC2L1|CDK11|CDK11-p110|CDK11-p46|CDK11-p58|CLK-1|PITSLREA|PK58|p58|p58CDC2L1|p58CLK-1	1	1p36.33
CDK14		5218	CDK14	cyclin-dependent kinase 14	PFTAIRE1|PFTK1	7	7q21-q22
CDK16		5127	CDK16	cyclin-dependent kinase 16	PCTAIRE|PCTAIRE1|PCTGAIRE|PCTK1	X	Xp11
CDK19		23097	CDK19	cyclin-dependent kinase 19	CDC2L6|CDK11|bA346C16.3	6	6q21
CDK2AP1		8099	CDK2AP1	cyclin-dependent kinase 2 associated protein 1	DOC1|DORC1|ST19|doc-1|p12DOC-1	12	12q24.31
CDK2AP2		10263	CDK2AP2	cyclin-dependent kinase 2 associated protein 2	DOC-1R|p14	11	11q13
CDK5		1020	CDK5	cyclin-dependent kinase 5	LIS7|PSSALRE	7	7q36
CDK5RAP2		55755	CDK5RAP2	CDK5 regulatory subunit associated protein 2	C48|Cep215|MCPH3	9	9q33.2
CDK6		1021	CDK6	cyclin-dependent kinase 6	MCPH12|PLSTIRE	7	7q21-q22
CDK9		1025	CDK9	cyclin-dependent kinase 9	C-2k|CDC2L4|CTK1|PITALRE|TAK	9	9q34.1
CDKN1A		1026	CDKN1A	cyclin-dependent kinase inhibitor 1A (p21, Cip1)	CAP20|CDKN1|CIP1|MDA-6|P21|SDI1|WAF1|p21CIP1	6	6p21.2
CDKN1B		1027	CDKN1B	cyclin-dependent kinase inhibitor 1B (p27, Kip1)	CDKN4|KIP1|MEN1B|MEN4|P27KIP1	12	12p13.1-p12
CDKN2B		1030	CDKN2B	cyclin-dependent kinase inhibitor 2B (p15, inhibits CDK4)	CDK4I|INK4B|MTS2|P15|TP15|p15INK4b	9	9p21
CDON		50937	CDON	cell adhesion associated, oncogene regulated	CDO|CDON1|HPE11|ORCAM	11	11q24.2
CDR2L		30850	CDR2L	cerebellar degeneration-related protein 2-like	HUMPPA	17	17q25.1
CDT1		81620	CDT1	chromatin licensing and DNA replication factor 1	DUP|RIS2	16	16q24.3
CDV3		55573	CDV3	CDV3 homolog (mouse)	H41	3	3q22.1
CEBPB		1051	CEBPB	CCAAT/enhancer binding protein (C/EBP), beta	C/EBP-beta|IL6DBP|NF-IL6|TCF5	20	20q13.1
CELSR1		9620	CELSR1	cadherin, EGF LAG seven-pass G-type receptor 1	ADGRC1|CDHF9|FMI2|HFMI2|ME2	22	22q13.3
CEMP1		752014	CEMP1	cementum protein 1	CP-23|CP23	16	16p13.3
CENPB		1059	CENPB	centromere protein B, 80kDa	-	20	20p13
CENPC		1060	CENPC	centromere protein C	CENP-C|CENPC1|MIF2|hcp-4	4	4q13.2
CENPE		1062	CENPE	centromere protein E, 312kDa	CENP-E|KIF10|MCPH13|PPP1R61	4	4q24-q25
CENPF		1063	CENPF	centromere protein F, 350/400kDa	CENF|CILD31|PRO1779|hcp-1	1	1q41
CENPK		64105	CENPK	centromere protein K	AF5alpha|CENP-K|FKSG14|P33|Solt	5	5q12.3
CENPU		79682	CENPU	centromere protein U	CENP50|CENPU50|KLIP1|MLF1IP|PBIP1	4	4q35.1
CEP131		22994	CEP131	centrosomal protein 131kDa	AZ1|AZI1|ZA1	17	17q25.3
CEP162		22832	CEP162	centrosomal protein 162kDa	C6orf84|KIAA1009|QN1	6	6q14.3
CEP170		9859	CEP170	centrosomal protein 170kDa	FAM68A|KAB|KIAA0470	1	1q44
CEP170B		283638	CEP170B	centrosomal protein 170B	CEP170R|FAM68C|KIAA0284	14	14q32.33
CEP192		55125	CEP192	centrosomal protein 192kDa	PPP1R62	18	18p11.21
CEP295		85459	CEP295	centrosomal protein 295kDa	KIAA1731	11	11q21
CEP350		9857	CEP350	centrosomal protein 350kDa	CAP350|GM133	1	1q25.2
CEP55		55165	CEP55	centrosomal protein 55kDa	C10orf3|CT111|URCC6	10	10q23.33
CEP57		9702	CEP57	centrosomal protein 57kDa	MVA2|PIG8|TSP57	11	11q21
CEP57L1		285753	CEP57L1	centrosomal protein 57kDa-like 1	C6orf182|bA487F23.2|cep57R	6	6q21
CEP70		80321	CEP70	centrosomal protein 70kDa	BITE	3	3q22.3
CEP78		84131	CEP78	centrosomal protein 78kDa	C9orf81|IP63	9	9q21.2
CEP95		90799	CEP95	centrosomal protein 95kDa	CCDC45	17	17q23.3
CEP97		79598	CEP97	centrosomal protein 97kDa	2810403B08Rik|LRRIQ2	3	3q12.3
CERCAM		51148	CERCAM	cerebral endothelial cell adhesion molecule	CEECAM1|GLT25D3	9	9q34.11
CERK		64781	CERK	ceramide kinase	LK4|dA59H18.2|dA59H18.3|hCERK	22	22q13.31
CERS1		10715	CERS1	ceramide synthase 1	EPM8|LAG1|LASS1|UOG1	19	19p12
CERS2		29956	CERS2	ceramide synthase 2	L3|LASS2|SP260|TMSG1	1	1q21.3
CERS5		91012	CERS5	ceramide synthase 5	LASS5|Trh4	12	12q13.12
CFAP20		29105	CFAP20	cilia and flagella associated protein 20	C16orf80|EVORF|GTL3|fSAP23	16	16q21
CFAP97		57587	CFAP97	cilia and flagella associated protein 97	KIAA1430|hmw	4	4q35.1
CFDP1		10428	CFDP1	craniofacial development protein 1	BCNT|BUCENTAUR|CENP-29|CP27|SWC5|Yeti|p97	16	16q22.2-q22.3
CFH		3075	CFH	complement factor H	AHUS1|AMBP1|ARMD4|ARMS1|CFHL3|FH|FHL1|HF|HF1|HF2|HUS	1	1q32
CFL2		1073	CFL2	cofilin 2 (muscle)	NEM7	14	14q12
CFLAR		8837	CFLAR	CASP8 and FADD-like apoptosis regulator	CASH|CASP8AP1|CLARP|Casper|FLAME|FLAME-1|FLAME1|FLIP|I-FLICE|MRIT|c-FLIP|c-FLIPL|c-FLIPR|c-FLIPS	2	2q33-q34
CGGBP1		8545	CGGBP1	CGG triplet repeat binding protein 1	CGGBP|p20-CGGBP	3	3p11.1
CGNL1		84952	CGNL1	cingulin-like 1	JACOP	15	15q21.3
CHAF1B		8208	CHAF1B	chromatin assembly factor 1, subunit B (p60)	CAF-1|CAF-IP60|CAF1|CAF1A|CAF1P60|MPHOSPH7|MPP7	21	21q22.13
CHCHD2		51142	CHCHD2	coiled-coil-helix-coiled-coil-helix domain containing 2	C7orf17	7	7p11.2
CHCHD3		54927	CHCHD3	coiled-coil-helix-coiled-coil-helix domain containing 3	MINOS3|Mic19|PPP1R22	7	7q33
CHCHD5		84269	CHCHD5	coiled-coil-helix-coiled-coil-helix domain containing 5	C2orf9|MIC14	2	2q13
CHCHD6		84303	CHCHD6	coiled-coil-helix-coiled-coil-helix domain containing 6	CHCM1|Mic25|PPP1R23	3	3q21.3
CHD1		1105	CHD1	chromodomain helicase DNA binding protein 1	-	5	5q15-q21
CHD2		1106	CHD2	chromodomain helicase DNA binding protein 2	EEOC	15	15q26
CHD9		80205	CHD9	chromodomain helicase DNA binding protein 9	AD013|CHD-9|CReMM|KISH2|PRIC320	16	16q12.2
CHERP		10523	CHERP	calcium homeostasis endoplasmic reticulum protein	DAN16|SCAF6|SRA1	19	19p13.1
CHI3L1		1116	CHI3L1	chitinase 3-like 1 (cartilage glycoprotein-39)	ASRT7|CGP-39|GP-39|GP39|HC-gp39|HCGP-3P|YKL-40|YKL40|YYL-40|hCGP-39	1	1q32.1
CHIC1		53344	CHIC1	cysteine-rich hydrophobic domain 1	BRX	X	Xq13.2
CHID1		66005	CHID1	chitinase domain containing 1	GL008|SI-CLP|SICLP	11	11p15.5
CHKB		1120	CHKB	choline kinase beta	CHETK|CHKL|CK|CKB|CKEKB|EK|EKB|MDCMC	22	22q13.33
CHM		1121	CHM	choroideremia (Rab escort protein 1)	DXS540|GGTA|HSD-32|REP-1|TCD	X	Xq21.2
CHML		1122	CHML	choroideremia-like (Rab escort protein 2)	REP2	1	1q43
CHMP2A		27243	CHMP2A	charged multivesicular body protein 2A	BC-2|BC2|CHMP2|VPS2|VPS2A	19	19q
CHMP2B		25978	CHMP2B	charged multivesicular body protein 2B	ALS17|CHMP2.5|DMT1|VPS2-2|VPS2B	3	3p11.2
CHMP3		51652	CHMP3	charged multivesicular body protein 3	CGI-149|NEDF|VPS24	2	2p11.2
CHMP4B		128866	CHMP4B	charged multivesicular body protein 4B	C20orf178|CHMP4A|CTPP3|CTRCT31|SNF7|SNF7-2|Shax1|VPS32B|Vps32-2|dJ553F4.4	20	20q11.22
CHMP4C		92421	CHMP4C	charged multivesicular body protein 4C	SNF7-3|Shax3|VPS32C	8	8q21.13
CHMP5		51510	CHMP5	charged multivesicular body protein 5	C9orf83|CGI-34|HSPC177|PNAS-2|SNF7DC2|Vps60	9	9p13.3
CHMP6		79643	CHMP6	charged multivesicular body protein 6	VPS20	17	17q25.3
CHMP7		91782	CHMP7	charged multivesicular body protein 7	-	8	8p21.3
CHP1		11261	CHP1	calcineurin-like EF-hand protein 1	CHP|SLC9A1BP|Sid470p|p22|p24	15	15q13.3
CHPF		79586	CHPF	chondroitin polymerizing factor	CHSY2|CSS2	2	2q35
CHPF2		54480	CHPF2	chondroitin polymerizing factor 2	CSGLCA-T|CSGlcAT|ChSy-3|chPF-2	7	7q36.1
CHRDL1		91851	CHRDL1	chordin-like 1	CHL|MGC1|MGCN|NRLN1|VOPT|dA141H5.1	X	Xq23
CHRFAM7A		89832	CHRFAM7A	CHRNA7 (cholinergic receptor, nicotinic, alpha 7, exons 5-10) and FAM7A (family with sequence similarity 7A, exons A-E) fusion	CHRNA7|CHRNA7-DR1|D-10	15	15q13.1
CHST14		113189	CHST14	carbohydrate (N-acetylgalactosamine 4-0) sulfotransferase 14	ATCS|D4ST1|EDSMC1|HNK1ST	15	15q15.1
CHST2		9435	CHST2	carbohydrate (N-acetylglucosamine-6-O) sulfotransferase 2	C6ST|GST-2|GST2|Gn6ST-1|HEL-S-75|glcNAc6ST-1	3	3q24
CHST3		9469	CHST3	carbohydrate (chondroitin 6) sulfotransferase 3	C6ST|C6ST1|HSD	10	10q22.1
CHSY1		22856	CHSY1	chondroitin sulfate synthase 1	CHSY|CSS1|ChSy-1|TPBS	15	15q26.3
CHTOP		26097	CHTOP	chromatin target of PRMT1	C1orf77|FL-SRAG|FOP|SRAG|SRAG-3|SRAG-5|pp7704	1	1q21.3
CHURC1		91612	CHURC1	churchill domain containing 1	C14orf52|My015|chch	14	14q23.3
CIAO1		9391	CIAO1	cytosolic iron-sulfur assembly component 1	CIA1|WDR39	2	2q11.2
CIART		148523	CIART	circadian associated repressor of transcription	C1orf51|CHRONO|GM129	1	1q21.2
CIC		23152	CIC	capicua transcriptional repressor	-	19	19q13.2
CIPC		85457	CIPC	CLOCK-interacting pacemaker	KIAA1737	14	14q24.3
CIR1		9541	CIR1	corepressor interacting with RBPJ, 1	CIR	2	2q31.1
CISD3		284106	CISD3	CDGSH iron sulfur domain 3	Miner2	17	17q12
CIT		11113	CIT	citron rho-interacting serine/threonine kinase	CRIK|STK21	12	12q24
CITED2		10370	CITED2	Cbp/p300-interacting transactivator, with Glu/Asp-rich carboxy-terminal domain, 2	ASD8|MRG-1|MRG1|P35SRJ|VSD2	6	6q23.3
CKAP2		26586	CKAP2	cytoskeleton associated protein 2	LB1|TMAP|se20-10	13	13q14
CKAP5		9793	CKAP5	cytoskeleton associated protein 5	CHTOG|MSPS|TOG|TOGp|ch-TOG	11	11p11.2
CKLF		51192	CKLF	chemokine-like factor	C32|CKLF1|CKLF2|CKLF3|CKLF4|HSPC224|UCK-1	16	16q21
CKS1B		1163	CKS1B	CDC28 protein kinase regulatory subunit 1B	CKS1|PNAS-16|PNAS-18|ckshs1	1	1q21.2
CKS2		1164	CKS2	CDC28 protein kinase regulatory subunit 2	CKSHS2	9	9q22
CLASRP		11129	CLASRP	CLK4-associating serine/arginine rich protein	CLASP|SFRS16|SWAP2	19	19q13.3
CLCN4		1183	CLCN4	chloride channel, voltage-sensitive 4	CLC4|ClC-4|ClC-4A	X	Xp22.3
CLCN7		1186	CLCN7	chloride channel, voltage-sensitive 7	CLC-7|CLC7|OPTA2|OPTB4|PPP1R63	16	16p13
CLDN11		5010	CLDN11	claudin 11	OSP|OTM	3	3q26.2-q26.3
CLEC11A		6320	CLEC11A	C-type lectin domain family 11, member A	CLECSF3|LSLCL|P47|SCGF	19	19q13.3
CLGN		1047	CLGN	calmegin	-	4	4q28.3-q31.1
CLIC1		1192	CLIC1	chloride intracellular channel 1	G6|NCC27	6	6p21.3
CLIC4		25932	CLIC4	chloride intracellular channel 4	CLIC4L|H1|MTCLIC|huH1|p64H1	1	1p36.11
CLINT1		9685	CLINT1	clathrin interactor 1	CLINT|ENTH|EPN4|EPNR	5	5q33.3
CLIP1		6249	CLIP1	CAP-GLY domain containing linker protein 1	CLIP|CLIP-170|CLIP170|CYLN1|RSN	12	12q24.3
CLIP4		79745	CLIP4	CAP-GLY domain containing linker protein family, member 4	RSNL2	2	2p23.2
CLK1		1195	CLK1	CDC-like kinase 1	CLK|CLK/STY|STY	2	2q33
CLK4		57396	CLK4	CDC-like kinase 4	-	5	5q35
CLN3		1201	CLN3	ceroid-lipofuscinosis, neuronal 3	BTS|JNCL	16	16p12.1
CLN5		1203	CLN5	ceroid-lipofuscinosis, neuronal 5	NCL	13	13q21.1-q32
CLN6		54982	CLN6	ceroid-lipofuscinosis, neuronal 6, late infantile, variant	CLN4A|HsT18960|nclf	15	15q23
CLN8		2055	CLN8	ceroid-lipofuscinosis, neuronal 8	C8orf61|EPMR	8	8p23
CLOCK		9575	CLOCK	clock circadian regulator	KAT13D|bHLHe8	4	4q12
CLPP		8192	CLPP	caseinolytic mitochondrial matrix peptidase proteolytic subunit	DFNB81|PRLTS3	19	19p13.3
CLPTM1		1209	CLPTM1	cleft lip and palate associated transmembrane protein 1	-	19	19q13.3
CLPTM1L		81037	CLPTM1L	CLPTM1-like	CRR9	5	5p15.33
CLPX		10845	CLPX	caseinolytic mitochondrial matrix peptidase chaperone subunit	-	15	15q22.31
CLSTN1		22883	CLSTN1	calsyntenin 1	ALC-ALPHA|CDHR12|CST-1|CSTN1|PIK3CD|XB31alpha|alcalpha1|alcalpha2	1	1p36.22
CLSTN2		64084	CLSTN2	calsyntenin 2	ALC-GAMMA|CDHR13|CS2|CSTN2|alcagamma	3	3q23
CLTB		1212	CLTB	clathrin, light chain B	LCB	5	5q35
CLUH		23277	CLUH	clustered mitochondria (cluA/CLU1) homolog	CLU1|KIAA0664	17	17p13.3
CMPK1		51727	CMPK1	cytidine monophosphate (UMP-CMP) kinase 1, cytosolic	CK|CMK|CMPK|UMK|UMP-CMPK|UMPK	1	1p32
CMTM3		123920	CMTM3	CKLF-like MARVEL transmembrane domain containing 3	BNAS2|CKLFSF3	16	16q21
CMTM6		54918	CMTM6	CKLF-like MARVEL transmembrane domain containing 6	CKLFSF6|PRO2219	3	3p22.3
CMTM7		112616	CMTM7	CKLF-like MARVEL transmembrane domain containing 7	CKLFSF7	3	3p22.3
CMTR2		55783	CMTR2	cap methyltransferase 2	AFT|FTSJD1|HMTr2|MTr2	16	16q22.2
CNDP2		55748	CNDP2	CNDP dipeptidase 2 (metallopeptidase M20 family)	CN2|CPGL|HEL-S-13|HsT2298|PEPA	18	18q22.3
CNIH3		149111	CNIH3	cornichon family AMPA receptor auxiliary protein 3	CNIH-3	1	1q42.12
CNN2		1265	CNN2	calponin 2	-	19	19p13.3
CNN3		1266	CNN3	calponin 3, acidic	-	1	1p22-p21
CNOT1		23019	CNOT1	CCR4-NOT transcription complex, subunit 1	AD-005|CDC39|NOT1|NOT1H	16	16q21
CNOT2		4848	CNOT2	CCR4-NOT transcription complex, subunit 2	CDC36|HSPC131|NOT2|NOT2H	12	12q15
CNOT3		4849	CNOT3	CCR4-NOT transcription complex, subunit 3	LENG2|NOT3|NOT3H	19	19q13.4
CNOT4		4850	CNOT4	CCR4-NOT transcription complex, subunit 4	CLONE243|NOT4|NOT4H	7	7q33
CNOT6		57472	CNOT6	CCR4-NOT transcription complex, subunit 6	CCR4|Ccr4a	5	5q35.3
CNOT6L		246175	CNOT6L	CCR4-NOT transcription complex, subunit 6-like	CCR4b	4	4q13.3
CNOT7		29883	CNOT7	CCR4-NOT transcription complex, subunit 7	CAF1|Caf1a|hCAF-1	8	8p22-p21.3
CNOT8		9337	CNOT8	CCR4-NOT transcription complex, subunit 8	CAF1|CALIF|Caf1b|POP2|hCAF1	5	5q31-q33
CNPPD1		27013	CNPPD1	cyclin Pas1/PHO80 domain containing 1	C2orf24|CGI-57	2	2q35
CNPY2		10330	CNPY2	canopy FGF signaling regulator 2	HP10390|MSAP|TMEM4|ZSIG9	12	12q15
CNPY3		10695	CNPY3	canopy FGF signaling regulator 3	CAG4A|ERDA5|PRAT4A|TNRC5	6	6p21.1
CNTLN		54875	CNTLN	centlein, centrosomal protein	C9orf101|C9orf39|bA340N12.1	9	9p22.2
CNTNAP1		8506	CNTNAP1	contactin associated protein 1	CASPR|CNTNAP|NRXN4|P190	17	17q21
COA3		28958	COA3	cytochrome c oxidase assembly factor 3	CCDC56|HSPC009|MITRAC12	17	17q21
COA4		51287	COA4	cytochrome c oxidase assembly factor 4 homolog	CHCHD8|CMC3|E2IG2	11	11q13.4
COA7		65260	COA7	cytochrome c oxidase assembly factor 7 (putative)	C1orf163|RESA1|SELRC1	1	1p32.3
COASY		80347	COASY	CoA synthase	DPCK|NBIA6|NBP|PPAT|UKR1|pOV-2	17	17q12-q21
COG3		83548	COG3	component of oligomeric golgi complex 3	SEC34	13	13q14.13
COG4		25839	COG4	component of oligomeric golgi complex 4	CDG2J|COD1	16	16q22.1
COG5		10466	COG5	component of oligomeric golgi complex 5	CDG2I|GOLTC1|GTC90	7	7q31
COG6		57511	COG6	component of oligomeric golgi complex 6	CDG2L|COD2|SHNS	13	13q14.11
COL11A1		1301	COL11A1	collagen, type XI, alpha 1	CO11A1|COLL6|STL2	1	1p21
COL12A1		1303	COL12A1	collagen, type XII, alpha 1	BA209D8.1|COL12A1L|DJ234P15.1	6	6q12-q13
COL18A1		80781	COL18A1	collagen, type XVIII, alpha 1	KNO|KNO1|KS	21	21q22.3
COL1A1		1277	COL1A1	collagen, type I, alpha 1	EDSC|OI1|OI2|OI3|OI4	17	17q21.33
COL4A3		1285	COL4A3	collagen, type IV, alpha 3 (Goodpasture antigen)	-	2	2q36-q37
COL4A3BP		10087	COL4A3BP	collagen, type IV, alpha 3 (Goodpasture antigen) binding protein	CERT|CERTL|GPBP|MRD34|STARD11	5	5q13.3
COL4A4		1286	COL4A4	collagen, type IV, alpha 4	CA44	2	2q35-q37
COL4A5		1287	COL4A5	collagen, type IV, alpha 5	ASLN|ATS|CA54	X	Xq22
COL5A1		1289	COL5A1	collagen, type V, alpha 1	EDSC	9	9q34.2-q34.3
COL5A2		1290	COL5A2	collagen, type V, alpha 2	EDSC	2	2q14-q32
COL6A1		1291	COL6A1	collagen, type VI, alpha 1	OPLL	21	21q22.3
COL7A1		1294	COL7A1	collagen, type VII, alpha 1	EBD1|EBDCT|EBR1|NDNC8	3	3p21.1
COLGALT1		79709	COLGALT1	collagen beta(1-O)galactosyltransferase 1	GLT25D1	19	19p13.11
COMMD1		150684	COMMD1	copper metabolism (Murr1) domain containing 1	C2orf5|MURR1	2	2p15
COMMD4		54939	COMMD4	COMM domain containing 4	-	15	15q24.2
COMMD5		28991	COMMD5	COMM domain containing 5	HCARG|HT002	8	8q24.3
COMMD8		54951	COMMD8	COMM domain containing 8	-	4	4p12
COMMD9		29099	COMMD9	COMM domain containing 9	HSPC166	11	11p13
COMT		1312	COMT	catechol-O-methyltransferase	HEL-S-98n	22	22q11.21
COMTD1		118881	COMTD1	catechol-O-methyltransferase domain containing 1	-	10	10q22.2
COPB1		1315	COPB1	coatomer protein complex, subunit beta 1	COPB	11	11p15.2
COPE		11316	COPE	coatomer protein complex, subunit epsilon	epsilon-COP	19	19p13.11
COPS2		9318	COPS2	COP9 signalosome subunit 2	ALIEN|CSN2|SGN2|TRIP15	15	15q21.2
COPS4		51138	COPS4	COP9 signalosome subunit 4	CSN4	4	4q21.22
COPS6		10980	COPS6	COP9 signalosome subunit 6	CSN6|MOV34-34KD	7	7q22.1
COPZ1		22818	COPZ1	coatomer protein complex, subunit zeta 1	CGI-120|COPZ|HSPC181|zeta-COP|zeta1-COP	12	12q13.2-q13.3
COQ4		51117	COQ4	coenzyme Q4	CGI-92|COQ10D7	9	9q34.11
COQ5		84274	COQ5	coenzyme Q5, methyltransferase	-	12	12q24.31
CORO1B		57175	CORO1B	coronin, actin binding protein, 1B	CORONIN-2	11	11q13.2
CORO2B		10391	CORO2B	coronin, actin binding protein, 2B	CLIPINC	15	15q23
CORO7		79585	CORO7	coronin 7	0610011B16Rik|CRN7|POD1	16	16p13.3
COTL1		23406	COTL1	coactosin-like F-actin binding protein 1	CLP	16	16q24.1
COX11		1353	COX11	COX11 cytochrome c oxidase copper chaperone	COX11P	17	17q22
COX15		1355	COX15	cytochrome c oxidase assembly homolog 15 (yeast)	CEMCOX2	10	10q24
COX20		116228	COX20	COX20 cytochrome c oxidase assembly factor	FAM36A	1	1q44
COX4I1		1327	COX4I1	cytochrome c oxidase subunit IV isoform 1	COX4|COX4-1|COXIV	16	16q24.1
COX6A1		1337	COX6A1	cytochrome c oxidase subunit VIa polypeptide 1	CMTRID|COX6A|COX6AL	12	12q24.2|12q24.2
COX6B1		1340	COX6B1	cytochrome c oxidase subunit VIb polypeptide 1 (ubiquitous)	COX6B|COXG|COXVIb1	19	19q13.1
COX6C		1345	COX6C	cytochrome c oxidase subunit VIc	-	8	8q22.2
COX7A2L		9167	COX7A2L	cytochrome c oxidase subunit VIIa polypeptide 2 like	COX7AR|COX7RP|EB1|SIG81	2	2p21
COX7C		1350	COX7C	cytochrome c oxidase subunit VIIc	-	5	5q14
COX8A		1351	COX8A	cytochrome c oxidase subunit VIIIA (ubiquitous)	COX|COX8|COX8-2|COX8L|VIII|VIII-L	11	11q12-q13
CP		1356	CP	ceruloplasmin (ferroxidase)	CP-2	3	3q23-q25
CPD		1362	CPD	carboxypeptidase D	GP180	17	17q11.2
CPNE2		221184	CPNE2	copine II	COPN2|CPN2	16	16q13
CPNE3		8895	CPNE3	copine III	CPN3|PRO1071	8	8q21.3
CPQ		10404	CPQ	carboxypeptidase Q	LDP|PGCP	8	8q22.2
CPS1		1373	CPS1	carbamoyl-phosphate synthase 1, mitochondrial	CPSASE1|PHN	2	2q35
CPSF1		29894	CPSF1	cleavage and polyadenylation specific factor 1, 160kDa	CPSF160|HSU37012|P/cl.18	8	8q24.23
CPSF2		53981	CPSF2	cleavage and polyadenylation specific factor 2, 100kDa	CPSF100	14	14q31.1
CPSF4		10898	CPSF4	cleavage and polyadenylation specific factor 4, 30kDa	CPSF30|NAR|NEB1	7	7q22.1
CPSF7		79869	CPSF7	cleavage and polyadenylation specific factor 7, 59kDa	CFIm59	11	11q12.2
CPTP		80772	CPTP	ceramide-1-phosphate transfer protein	GLTPD1	1	1p36.33
CRBN		51185	CRBN	cereblon	MRT2|MRT2A	3	3p26.2
CRCP		27297	CRCP	CGRP receptor component	CGRP-RCP|CGRPRCP|RCP|RCP9	7	7q11.21
CREB1		1385	CREB1	cAMP responsive element binding protein 1	CREB	2	2q34
CREB3		10488	CREB3	cAMP responsive element binding protein 3	LUMAN|LZIP|sLZIP	9	9p13.3
CREB5		9586	CREB5	cAMP responsive element binding protein 5	CRE-BPA|CREB-5	7	7p15.1
CREBL2		1389	CREBL2	cAMP responsive element binding protein-like 2	-	12	12p13
CREBRF		153222	CREBRF	CREB3 regulatory factor	C5orf41|LRF	5	5q35.1
CREG1		8804	CREG1	cellular repressor of E1A-stimulated genes 1	CREG	1	1q24
CRELD1		78987	CRELD1	cysteine-rich with EGF-like domains 1	AVSD2|CIRRIN	3	3p25.3
CRELD2		79174	CRELD2	cysteine-rich with EGF-like domains 2	-	22	22q13.33
CRIP2		1397	CRIP2	cysteine-rich protein 2	CRIP|CRP2|ESP1	14	14q32.3
CRMP1		1400	CRMP1	collapsin response mediator protein 1	CRMP-1|DPYSL1|DRP-1|DRP1|ULIP-3	4	4p16.1
CROT		54677	CROT	carnitine O-octanoyltransferase	COT	7	7q21.1
CRTAP		10491	CRTAP	cartilage associated protein	CASP|LEPREL3|OI7|P3H5	3	3p22.3
CRYZL1		9946	CRYZL1	crystallin, zeta (quinone reductase)-like 1	4P11|QOH-1	21	21q21.3
CS		1431	CS	citrate synthase	-	12	12q13.2
CSE1L		1434	CSE1L	CSE1 chromosome segregation 1-like (yeast)	CAS|CSE1|XPO2	20	20q13
CSK		1445	CSK	c-src tyrosine kinase	-	15	15q24.1
CSNK1A1		1452	CSNK1A1	casein kinase 1, alpha 1	CK1|CK1a|CKIa|HEL-S-77p|HLCDGP1|PRO2975	5	5q32
CSNK1E		1454	CSNK1E	casein kinase 1, epsilon	CKIepsilon|HCKIE	22	22q13.1
CSNK1G1		53944	CSNK1G1	casein kinase 1, gamma 1	CK1gamma1	15	15q22.1-q22.31
CSNK1G2		1455	CSNK1G2	casein kinase 1, gamma 2	CK1g2	19	19p13.3
CSNK1G3		1456	CSNK1G3	casein kinase 1, gamma 3	CKI-gamma 3|CSNK1G3L	5	5q23
CSNK2A1		1457	CSNK2A1	casein kinase 2, alpha 1 polypeptide	CK2A1|CKII|CSNK2A3	20	20p13
CSNK2B		1460	CSNK2B	casein kinase 2, beta polypeptide	CK2B|CK2N|CSK2B|G5A	6	6p21.3
CSPP1		79848	CSPP1	centrosome and spindle pole associated protein 1	CSPP|JBTS21	8	8q13.2
CSRNP1		64651	CSRNP1	cysteine-serine-rich nuclear protein 1	AXUD1|CSRNP-1|FAM130B|TAIP-3|URAX1	3	3p22
CSRP1		1465	CSRP1	cysteine and glycine-rich protein 1	CRP|CRP1|CSRP|CYRP|D1S181E|HEL-141	1	1q32
CSTF3		1479	CSTF3	cleavage stimulation factor, 3' pre-RNA, subunit 3, 77kDa	CSTF-77	11	11p13
CTBP1		1487	CTBP1	C-terminal binding protein 1	BARS	4	4p16
CTBS		1486	CTBS	chitobiase, di-N-acetyl-	CTB	1	1p22
CTCF		10664	CTCF	CCCTC-binding factor (zinc finger protein)	MRD21	16	16q21-q22.3
CTDNEP1		23399	CTDNEP1	CTD nuclear envelope phosphatase 1	DULLARD|HSA011916|NET56	17	17p13
CTDP1		9150	CTDP1	CTD (carboxy-terminal domain, RNA polymerase II, polypeptide A) phosphatase, subunit 1	CCFDN|FCP1	18	18q23
CTDSP1		58190	CTDSP1	CTD (carboxy-terminal domain, RNA polymerase II, polypeptide A) small phosphatase 1	NIF3|NLI-IF|NLIIF|SCP1	2	2q35
CTDSPL2		51496	CTDSPL2	CTD (carboxy-terminal domain, RNA polymerase II, polypeptide A) small phosphatase like 2	HSPC058|HSPC129	15	15q15.3-q21.1
CTGF		1490	CTGF	connective tissue growth factor	CCN2|HCS24|IGFBP8|NOV2	6	6q23.1
CTR9		9646	CTR9	CTR9 homolog, Paf1/RNA polymerase II complex component	SH2BP1|TSBP|p150|p150TSP	11	11p15.3
CTSA		5476	CTSA	cathepsin A	GLB2|GSL|NGBE|PPCA|PPGB	20	20q13.1
CTSB		1508	CTSB	cathepsin B	APPS|CPSB	8	8p22
CTSC		1075	CTSC	cathepsin C	CPPI|DPP-I|DPP1|DPPI|HMS|JP|JPD|PALS|PDON1|PLS	11	11q14.2
CTSD		1509	CTSD	cathepsin D	CLN10|CPSD|HEL-S-130P	11	11p15.5
CTSK		1513	CTSK	cathepsin K	CTS02|CTSO|CTSO1|CTSO2|PKND|PYCD	1	1q21
CTSO		1519	CTSO	cathepsin O	CTSO1	4	4q32.1
CTSZ		1522	CTSZ	cathepsin Z	CTSX	20	20q13.32
CTU2		348180	CTU2	cytosolic thiouridylase subunit 2 homolog (S. pombe)	C16orf84|NCS2|UPF0432	16	16q24.3
CTXN1		404217	CTXN1	cortexin 1	CTXN	19	19p13.2
CUEDC1		404093	CUEDC1	CUE domain containing 1	-	17	17q23.2
CUL4B		8450	CUL4B	cullin 4B	CUL-4B|MRXHF2|MRXS15|MRXSC|SFM2	X	Xq23
CUL5		8065	CUL5	cullin 5	VACM-1|VACM1	11	11q22.3
CUTA		51596	CUTA	cutA divalent cation tolerance homolog (E. coli)	ACHAP|C6orf82	6	6p21.32
CUX1		1523	CUX1	cut-like homeobox 1	CASP|CDP|CDP/Cut|CDP1|COY1|CUTL1|CUX|Clox|Cux/CDP|GOLIM6|Nbla10317|p100|p110|p200|p75	7	7q22.1
CWC15		51503	CWC15	CWC15 spliceosome-associated protein	AD002|C11orf5|Cwf15|HSPC148|ORF5	11	11q21
CWF19L1		55280	CWF19L1	CWF19-like 1, cell cycle control (S. pombe)	C19L1|SCAR17	10	10q24.31
CWF19L2		143884	CWF19L2	CWF19-like 2, cell cycle control (S. pombe)	-	11	11q22.3
CXADR		1525	CXADR	coxsackie virus and adenovirus receptor	CAR|CAR4/6|HCAR	21	21q21.1
CXXC1		30827	CXXC1	CXXC finger protein 1	2410002I16Rik|5830420C16Rik|CFP1|CGBP|HsT2645|PCCX1|PHF18|SPP1|ZCGPC1|hCGBP	18	18q12
CXXC5		51523	CXXC5	CXXC finger protein 5	CF5|HSPC195|RINF|WID	5	5q31.2
CYB5D2		124936	CYB5D2	cytochrome b5 domain containing 2	-	17	17p13.2
CYB5R3		1727	CYB5R3	cytochrome b5 reductase 3	B5R|DIA1	22	22q13.2
CYBA		1535	CYBA	cytochrome b-245, alpha polypeptide	p22-PHOX	16	16q24
CYBRD1		79901	CYBRD1	cytochrome b reductase 1	CYB561A2|DCYTB|FRRS3	2	2q31.1
CYC1		1537	CYC1	cytochrome c-1	MC3DN6|UQCR4	8	8q24.3
CYHR1		50626	CYHR1	cysteine/histidine-rich 1	CHRP	8	8q24.3
CYLD		1540	CYLD	cylindromatosis (turban tumor syndrome)	BRSS|CDMT|CYLD1|CYLDI|EAC|MFT|MFT1|SBS|TEM|USPL2	16	16q12.1
CYP1A1		1543	CYP1A1	cytochrome P450, family 1, subfamily A, polypeptide 1	AHH|AHRR|CP11|CYP1|P1-450|P450-C|P450DX	15	15q24.1
CYP1B1		1545	CYP1B1	cytochrome P450, family 1, subfamily B, polypeptide 1	CP1B|CYPIB1|GLC3A|P4501B1	2	2p22.2
CYP24A1		1591	CYP24A1	cytochrome P450, family 24, subfamily A, polypeptide 1	CP24|CYP24|HCAI|P450-CC24	20	20q13
CYP51A1		1595	CYP51A1	cytochrome P450, family 51, subfamily A, polypeptide 1	CP51|CYP51|CYPL1|LDM|P450-14DM|P450L1	7	7q21.2
CYR61		3491	CYR61	cysteine-rich, angiogenic inducer, 61	CCN1|GIG1|IGFBP10	1	1p22.3
CYTH2		9266	CYTH2	cytohesin 2	ARNO|CTS18|CTS18.1|PSCD2|PSCD2L|SEC7L|Sec7p-L|Sec7p-like	19	19q13.33
DAB2		1601	DAB2	Dab, mitogen-responsive phosphoprotein, homolog 2 (Drosophila)	DOC-2|DOC2	5	5p13.1
DAD1		1603	DAD1	defender against cell death 1	OST2	14	14q11.2
DAGLB		221955	DAGLB	diacylglycerol lipase, beta	DAGLBETA|KCCR13L	7	7p22.1
DALRD3		55152	DALRD3	DALR anticodon binding domain containing 3	-	3	3p21.31
DAPK3		1613	DAPK3	death-associated protein kinase 3	DLK|ZIP|ZIPK	19	19p13.3
DARS		1615	DARS	aspartyl-tRNA synthetase	HBSL|aspRS	2	2q21.3
DAZAP1		26528	DAZAP1	DAZ associated protein 1	-	19	19p13.3
DBF4		10926	DBF4	DBF4 zinc finger	ASK|CHIF|DBF4A|ZDBF1	7	7q21.3
DBI		1622	DBI	diazepam binding inhibitor (GABA receptor modulator, acyl-CoA binding protein)	ACBD1|ACBP|CCK-RP|EP	2	2q12-q21
DBN1		1627	DBN1	drebrin 1	D0S117E	5	5q35.3
DBP		1628	DBP	D site of albumin promoter (albumin D-box) binding protein	DABP	19	19q13.3
DCAF13		25879	DCAF13	DDB1 and CUL4 associated factor 13	GM83|HSPC064|WDSOF1	8	8q22.3
DCAF15		90379	DCAF15	DDB1 and CUL4 associated factor 15	C19orf72	19	19p13.12
DCAF17		80067	DCAF17	DDB1 and CUL4 associated factor 17	C2orf37	2	2q31.1
DCAF6		55827	DCAF6	DDB1 and CUL4 associated factor 6	1200006M05Rik|ARCAP|IQWD1|MSTP055|NRIP|PC326	1	1q24.2
DCBLD1		285761	DCBLD1	discoidin, CUB and LCCL domain containing 1	dJ94G16.1	6	6q22.1
DCBLD2		131566	DCBLD2	discoidin, CUB and LCCL domain containing 2	CLCP1|ESDN	3	3q12.1|3
DCDC2		51473	DCDC2	doublecortin domain containing 2	DCDC2A|DFNB66|NPHP19|RU2|RU2S	6	6p22.1
DCLK2		166614	DCLK2	doublecortin-like kinase 2	CL2|CLICK-II|CLICK2|CLIK2|DCAMKL2|DCDC3|DCDC3B|DCK2	4	4q31.3
DCLRE1A		9937	DCLRE1A	DNA cross-link repair 1A	PSO2|SNM1|SNM1A	10	10q25.1
DCP2		167227	DCP2	decapping mRNA 2	NUDT20	5	5q22.2
DCTD		1635	DCTD	dCMP deaminase	-	4	4q35.1
DCTN3		11258	DCTN3	dynactin 3 (p22)	DCTN-22|DCTN22	9	9p13
DCTN4		51164	DCTN4	dynactin 4 (p62)	DYN4|P62	5	5q33.1
DCTPP1		79077	DCTPP1	dCTP pyrophosphatase 1	CDA03|RS21C6|XTP3TPA	16	16p11.2
DCUN1D1		54165	DCUN1D1	DCN1, defective in cullin neddylation 1, domain containing 1	DCNL1|DCUN1L1|RP42|SCCRO|SCRO|Tes3	3	3q26.3
DCUN1D4		23142	DCUN1D4	DCN1, defective in cullin neddylation 1, domain containing 4	-	4	4q12
DCXR		51181	DCXR	dicarbonyl/L-xylulose reductase	DCR|HCR2|HCRII|KIDCR|P34H|PNTSU|SDR20C1|XR	17	17q25.3
DDA1		79016	DDA1	DET1 and DDB1 associated 1	C19orf58|PCIA1	19	19p13.11
DDB2		1643	DDB2	damage-specific DNA binding protein 2, 48kDa	DDBB|UV-DDB2	11	11p12-p11
DDHD2		23259	DDHD2	DDHD domain containing 2	SAMWD1|SPG54|iPLA(1)gamma	8	8p11.23
DDIT3		1649	DDIT3	DNA-damage-inducible transcript 3	CEBPZ|CHOP|CHOP-10|CHOP10|GADD153	12	12q13.1-q13.2
DDIT4		54541	DDIT4	DNA-damage-inducible transcript 4	Dig2|REDD-1|REDD1	10	10q22.1
DDR2		4921	DDR2	discoidin domain receptor tyrosine kinase 2	MIG20a|NTRKR3|TKT|TYRO10	1	1q23.3
DDT		1652	DDT	D-dopachrome tautomerase	DDCT	22	22q11.23
DDX17		10521	DDX17	DEAD (Asp-Glu-Ala-Asp) box helicase 17	P72|RH70	22	22q13.1
DDX19A		55308	DDX19A	DEAD (Asp-Glu-Ala-Asp) box polypeptide 19A	DDX19-DDX19L|DDX19L	16	16q22.1
DDX24		57062	DDX24	DEAD (Asp-Glu-Ala-Asp) box helicase 24	-	14	14q32
DDX3Y		8653	DDX3Y	DEAD (Asp-Glu-Ala-Asp) box helicase 3, Y-linked	DBY	Y	Yq11
DDX41		51428	DDX41	DEAD (Asp-Glu-Ala-Asp) box polypeptide 41	ABS	5	5q35.3
DDX49		54555	DDX49	DEAD (Asp-Glu-Ala-Asp) box polypeptide 49	R27090_2	19	19p12
DDX5		1655	DDX5	DEAD (Asp-Glu-Ala-Asp) box helicase 5	G17P1|HLR1|HUMP68|p68	17	17q21
DDX54		79039	DDX54	DEAD (Asp-Glu-Ala-Asp) box polypeptide 54	DP97	12	12q24.13
DDX55		57696	DDX55	DEAD (Asp-Glu-Ala-Asp) box polypeptide 55	-	12	12q24.31
DDX58		23586	DDX58	DEAD (Asp-Glu-Ala-Asp) box polypeptide 58	RIG-I|RIGI|RLR-1|SGMRT2	9	9p12
DDX59		83479	DDX59	DEAD (Asp-Glu-Ala-Asp) box polypeptide 59	OFD5|ZNHIT5	1	1q32.1
DDX6		1656	DDX6	DEAD (Asp-Glu-Ala-Asp) box helicase 6	HLR2|P54|RCK	11	11q23.3
DDX60L		91351	DDX60L	DEAD (Asp-Glu-Ala-Asp) box polypeptide 60-like	-	4	4q32.3
DEAF1		10522	DEAF1	DEAF1 transcription factor	MRD24|NUDR|SPN|ZMYND5	11	11p15.5
DECR2		26063	DECR2	2,4-dienoyl CoA reductase 2, peroxisomal	PDCR|SDR17C1	16	16p13.3
DEDD2		162989	DEDD2	death effector domain containing 2	FLAME-3	19	19q13.2
DEGS1		8560	DEGS1	delta(4)-desaturase, sphingolipid 1	DEGS|DEGS-1|DES1|Des-1|FADS7|MIG15|MLD	1	1q42.11
DEGS2		123099	DEGS2	delta(4)-desaturase, sphingolipid 2	C14orf66|DES2|FADS8	14	14q32.2
DEK		7913	DEK	DEK proto-oncogene	D6S231E	6	6p22.3
DENND1B		163486	DENND1B	DENN/MADD domain containing 1B	C1ORF18|C1orf218|FAM31B	1	1q31.3
DENND2A		27147	DENND2A	DENN/MADD domain containing 2A	FAM31D|KIAA1277	7	7q34
DENND4A		10260	DENND4A	DENN/MADD domain containing 4A	IRLB|MYCPBP	15	15q22.31
DENND4B		9909	DENND4B	DENN/MADD domain containing 4B	KIAA0476	1	1q21
DENND4C		55667	DENND4C	DENN/MADD domain containing 4C	C9orf55|C9orf55B|bA513M16.3	9	9p22.1
DENND5B		160518	DENND5B	DENN/MADD domain containing 5B	-	12	12p11.21
DEPDC1		55635	DEPDC1	DEP domain containing 1	DEP.8|DEPDC1-V2|DEPDC1A|SDP35	1	1p31.2
DEPDC1B		55789	DEPDC1B	DEP domain containing 1B	BRCC3|XTP1	5	5q12.1
DEPDC7		91614	DEPDC7	DEP domain containing 7	TR2|dJ85M6.4	11	11p13
DESI1		27351	DESI1	desumoylating isopeptidase 1	D15Wsu75e|DESI2|DJ347H13.4|DeSI-1|FAM152B|PPPDE2	22	22q13.2
DGCR2		9993	DGCR2	DiGeorge syndrome critical region gene 2	DGS-C|IDD|LAN|SEZ-12	22	22q11.21
DGCR8		54487	DGCR8	DGCR8 microprocessor complex subunit	C22orf12|DGCRK6|Gy1|pasha	22	22q11.2
DGKA		1606	DGKA	diacylglycerol kinase, alpha 80kDa	DAGK|DAGK1|DGK-alpha	12	12q13.3
DGKQ		1609	DGKQ	diacylglycerol kinase, theta 110kDa	DAGK|DAGK4|DAGK7	4	4p16.3
DGKZ		8525	DGKZ	diacylglycerol kinase, zeta	DAGK5|DAGK6|DGK-ZETA|hDGKzeta	11	11p11.2
DHCR7		1717	DHCR7	7-dehydrocholesterol reductase	SLOS	11	11q13.4
DHFR		1719	DHFR	dihydrofolate reductase	DHFRP1|DYR	5	5q14.1
DHPS		1725	DHPS	deoxyhypusine synthase	DHS|DS|MIG13	19	19p13.2
DHRS1		115817	DHRS1	dehydrogenase/reductase (SDR family) member 1	SDR19C1	14	14q12
DHRS13		147015	DHRS13	dehydrogenase/reductase (SDR family) member 13	SDR7C5	17	17q11.2
DHRS3		9249	DHRS3	dehydrogenase/reductase (SDR family) member 3	DD83.1|RDH17|Rsdr1|SDR1|SDR16C1|retSDR1	1	1p36.1
DHRS4		10901	DHRS4	dehydrogenase/reductase (SDR family) member 4	CR|NRDR|PHCR|PSCD|SCAD-SRL|SDR-SRL|SDR25C1|SDR25C2	14	14q11.2
DHRS4L2		317749	DHRS4L2	dehydrogenase/reductase (SDR family) member 4 like 2	SDR25C3	14	14q11.2
DHX29		54505	DHX29	DEAH (Asp-Glu-Ala-His) box polypeptide 29	DDX29	5	5q11.2
DHX30		22907	DHX30	DEAH (Asp-Glu-Ala-His) box helicase 30	DDX30|RETCOR	3	3p21.31
DHX34		9704	DHX34	DEAH (Asp-Glu-Ala-His) box polypeptide 34	DDX34|HRH1	19	19q13.3
DHX36		170506	DHX36	DEAH (Asp-Glu-Ala-His) box polypeptide 36	DDX36|G4R1|MLEL1|RHAU	3	3q25.2
DHX37		57647	DHX37	DEAH (Asp-Glu-Ala-His) box polypeptide 37	DDX37	12	12q24.31
DHX38		9785	DHX38	DEAH (Asp-Glu-Ala-His) box polypeptide 38	DDX38|PRP16|PRPF16	16	16q22
DHX40		79665	DHX40	DEAH (Asp-Glu-Ala-His) box polypeptide 40	ARG147|DDX40|PAD	17	17q23.1
DIAPH2		1730	DIAPH2	diaphanous-related formin 2	DIA|DIA2|DRF2|POF|POF2	X	Xq21.33
DIAPH3		81624	DIAPH3	diaphanous-related formin 3	AN|AUNA1|DIA2|DRF3|NSDAN|diap3|mDia2	13	13q21.2
DIO2		1734	DIO2	deiodinase, iodothyronine, type II	5DII|D2|DIOII|SelY|TXDI2	14	14q24.2-q24.3
DIP2B		57609	DIP2B	disco-interacting protein 2 homolog B	-	12	12q13.12
DIS3		22894	DIS3	DIS3 homolog, exosome endoribonuclease and 3'-5' exoribonuclease	2810028N01Rik|EXOSC11|KIAA1008|RRP44|dis3p	13	13q22.1
DIS3L		115752	DIS3L	DIS3 like exosome 3'-5' exoribonuclease	DIS3L1	15	15q22.31
DISC1		27185	DISC1	disrupted in schizophrenia 1	C1orf136|SCZD9	1	1q42.1
DKC1		1736	DKC1	dyskeratosis congenita 1, dyskerin	CBF5|DKC|DKCX|NAP57|NOLA4|XAP101	X	Xq28
DKK1		22943	DKK1	dickkopf WNT signaling pathway inhibitor 1	DKK-1|SK	10	10q11.2
DKK3		27122	DKK3	dickkopf WNT signaling pathway inhibitor 3	REIC|RIG	11	11p15.2
DLC1		10395	DLC1	DLC1 Rho GTPase activating protein	ARHGAP7|HP|STARD12|p122-RhoGAP	8	8p22
DLG1		1739	DLG1	discs, large homolog 1 (Drosophila)	DLGH1|SAP-97|SAP97|dJ1061C18.1.1|hdlg	3	3q29
DLG5		9231	DLG5	discs, large homolog 5 (Drosophila)	LP-DLG|P-DLG5|PDLG	10	10q23
DLGAP4		22839	DLGAP4	discs, large (Drosophila) homolog-associated protein 4	DAP-4|DAP4|DLP4|SAPAP-4|SAPAP4	20	20q11.23
DLGAP5		9787	DLGAP5	discs, large (Drosophila) homolog-associated protein 5	DLG7|HURP	14	14q22.3
DMPK		1760	DMPK	dystrophia myotonica-protein kinase	DM|DM1|DM1PK|DMK|MDPK|MT-PK	19	19q13.3
DMRTA1		63951	DMRTA1	DMRT-like family A1	DMO|DMRT4	9	9p21.3
DMTN		2039	DMTN	dematin actin binding protein	DMT|EPB49	8	8p21.1
DMWD		1762	DMWD	dystrophia myotonica, WD repeat containing	D19S593E|DMR-N9|DMRN9|gene59	19	19q13.3
DMXL1		1657	DMXL1	Dmx-like 1	-	5	5q22
DMXL2		23312	DMXL2	Dmx-like 2	PEPNS|RC3	15	15q21.2
DNAAF5		54919	DNAAF5	dynein, axonemal, assembly factor 5	CILD18|HEATR2	7	7p22.3
DNAJA1		3301	DNAJA1	DnaJ (Hsp40) homolog, subfamily A, member 1	DJ-2|DjA1|HDJ2|HSDJ|HSJ2|HSPF4|NEDD7|hDJ-2	9	9p13.3
DNAJA2		10294	DNAJA2	DnaJ (Hsp40) homolog, subfamily A, member 2	CPR3|DJ3|DJA2|DNAJ|DNJ3|HIRIP4|PRO3015|RDJ2	16	16q12.1
DNAJA3		9093	DNAJA3	DnaJ (Hsp40) homolog, subfamily A, member 3	HCA57|TID1|hTID-1	16	16p13.3
DNAJB1		3337	DNAJB1	DnaJ (Hsp40) homolog, subfamily B, member 1	HSPF1|Hdj1|Hsp40|RSPH16B|Sis1	19	19p13.2
DNAJB12		54788	DNAJB12	DnaJ (Hsp40) homolog, subfamily B, member 12	DJ10	10	10q22.1
DNAJB14		79982	DNAJB14	DnaJ (Hsp40) homolog, subfamily B, member 14	EGNR9427|PRO34683	4	4q23
DNAJB2		3300	DNAJB2	DnaJ (Hsp40) homolog, subfamily B, member 2	CMT2T|DSMA5|HSJ-1|HSJ1|HSPF3	2	2q35
DNAJB9		4189	DNAJB9	DnaJ (Hsp40) homolog, subfamily B, member 9	ERdj4|MDG-1|MDG1|MST049|MSTP049	7	7q31|14q24.2-q24.3
DNAJC10		54431	DNAJC10	DnaJ (Hsp40) homolog, subfamily C, member 10	ERdj5|JPDI|MTHr|PDIA19	2	2q32.1
DNAJC11		55735	DNAJC11	DnaJ (Hsp40) homolog, subfamily C, member 11	dJ126A5.1	1	1p36.31
DNAJC13		23317	DNAJC13	DnaJ (Hsp40) homolog, subfamily C, member 13	PARK21|RME8	3	3q22.1
DNAJC16		23341	DNAJC16	DnaJ (Hsp40) homolog, subfamily C, member 16	-	1	1p36.1
DNAJC25-GNG10		552891	DNAJC25-GNG10	DNAJC25-GNG10 readthrough	-	9	9q31.3
DNAJC3		5611	DNAJC3	DnaJ (Hsp40) homolog, subfamily C, member 3	ACPHD|ERdj6|HP58|P58|P58IPK|PRKRI	13	13q32.1
DNAJC4		3338	DNAJC4	DnaJ (Hsp40) homolog, subfamily C, member 4	DANJC4|HSPF2|MCG18	11	11q13
DNAJC5		80331	DNAJC5	DnaJ (Hsp40) homolog, subfamily C, member 5	CLN4|CLN4B|CSP|DNAJC5A|NCL|mir-941-2|mir-941-3|mir-941-4|mir-941-5	20	20q13.33
DNAJC8		22826	DNAJC8	DnaJ (Hsp40) homolog, subfamily C, member 8	HSPC331|SPF31	1	1p35.3
DNASE1L1		1774	DNASE1L1	deoxyribonuclease I-like 1	DNAS1L1|DNASEX|DNL1L|G4.8|XIB	X	Xq28
DNASE2		1777	DNASE2	deoxyribonuclease II, lysosomal	DNASE2A|DNL|DNL2	19	19p13.2
DNM1		1759	DNM1	dynamin 1	DNM|EIEE31	9	9q34
DNMBP		23268	DNMBP	dynamin binding protein	ARHGEF36|TUBA	10	10q24.2
DNMT1		1786	DNMT1	DNA (cytosine-5-)-methyltransferase 1	ADCADN|AIM|CXXC9|DNMT|HSN1E|MCMT	19	19p13.2
DNMT3A		1788	DNMT3A	DNA (cytosine-5-)-methyltransferase 3 alpha	DNMT3A2|M.HsaIIIA|TBRS	2	2p23
DNPEP		23549	DNPEP	aspartyl aminopeptidase	ASPEP|DAP	2	2q35
DNPH1		10591	DNPH1	2'-deoxynucleoside 5'-phosphate N-hydrolase 1	C6orf108|RCL|dJ330M21.3	6	6p21.1
DNTTIP2		30836	DNTTIP2	deoxynucleotidyltransferase, terminal, interacting protein 2	ERBP|FCF2|HSU15552|LPTS-RP2|TdIF2	1	1p22.1
DOCK5		80005	DOCK5	dedicator of cytokinesis 5	-	8	8p21.2
DOCK8		81704	DOCK8	dedicator of cytokinesis 8	HEL-205|MRD2|ZIR8	9	9p24.3
DOCK9		23348	DOCK9	dedicator of cytokinesis 9	ZIZ1|ZIZIMIN1	13	13q32.3
DOHH		83475	DOHH	deoxyhypusine hydroxylase/monooxygenase	HLRC1|hDOHH	19	19p13.3
DOK4		55715	DOK4	docking protein 4	IRS-5|IRS5	16	16q21
DOK7		285489	DOK7	docking protein 7	C4orf25|CMS10|CMS1B	4	4p16.3
DOPEY1		23033	DOPEY1	dopey family member 1	KIAA1117|dJ202D23.2	6	6q15
DOPEY2		9980	DOPEY2	dopey family member 2	21orf5|C21orf5	21	21q22.2
DOT1L		84444	DOT1L	DOT1-like histone H3K79 methyltransferase	DOT1|KMT4	19	19p13.3
DPAGT1		1798	DPAGT1	dolichyl-phosphate (UDP-N-acetylglucosamine) N-acetylglucosaminephosphotransferase 1 (GlcNAc-1-P transferase)	ALG7|CDG-Ij|CDG1J|CMS13|CMSTA2|D11S366|DGPT|DPAGT|DPAGT2|G1PT|GPT|UAGT|UGAT	11	11q23.3
DPCD		25911	DPCD	deleted in primary ciliary dyskinesia homolog (mouse)	-	10	10q24.32
DPH3		285381	DPH3	diphthamide biosynthesis 3	DELGIP|DELGIP1|DESR1|DPH3A|KTI11|ZCSL2	3	3p25.1
DPM2		8818	DPM2	dolichyl-phosphate mannosyltransferase polypeptide 2, regulatory subunit	CDG1U	9	9q34.13
DPM3		54344	DPM3	dolichyl-phosphate mannosyltransferase polypeptide 3	CDG1O	1	1q22
DPP3		10072	DPP3	dipeptidyl-peptidase 3	DPPIII	11	11q13.2
DPP7		29952	DPP7	dipeptidyl-peptidase 7	DPP2|DPPII|QPP	9	9q34.3
DPP8		54878	DPP8	dipeptidyl-peptidase 8	DP8|DPRP1|MST097|MSTP097|MSTP135|MSTP141	15	15q22
DPP9		91039	DPP9	dipeptidyl-peptidase 9	DP9|DPLP9|DPRP-2|DPRP2	19	19p13.3
DPY19L4		286148	DPY19L4	dpy-19-like 4 (C. elegans)	-	8	8q22.1
DPYD		1806	DPYD	dihydropyrimidine dehydrogenase	DHP|DHPDHASE|DPD	1	1p22
DPYSL3		1809	DPYSL3	dihydropyrimidinase-like 3	CRMP-4|CRMP4|DRP-3|DRP3|LCRMP|ULIP|ULIP-1	5	5q32
DPYSL4		10570	DPYSL4	dihydropyrimidinase-like 4	CRMP3|DRP-4|ULIP4	10	10q26
DR1		1810	DR1	down-regulator of transcription 1, TBP-binding (negative cofactor 2)	NC2|NC2-BETA	1	1p22.1
DRAM1		55332	DRAM1	DNA-damage regulated autophagy modulator 1	DRAM	12	12q23.2
DRAP1		10589	DRAP1	DR1-associated protein 1 (negative cofactor 2 alpha)	NC2-alpha	11	11q13.3
DSC2		1824	DSC2	desmocollin 2	ARVD11|CDHF2|DG2|DGII/III|DSC3	18	18q12.1
DSC3		1825	DSC3	desmocollin 3	CDHF3|DSC|DSC1|DSC2|DSC4|HT-CP	18	18q12.1
DSEL		92126	DSEL	dermatan sulfate epimerase-like	C18orf4	18	18q22.1
DSG2		1829	DSG2	desmoglein 2	ARVC10|ARVD10|CDHF5|CMD1BB|HDGC	18	18q12.1
DSN1		79980	DSN1	DSN1 homolog, MIS12 kinetochore complex component	C20orf172|KNL3|MIS13|dJ469A13.2|hKNL-3	20	20q11.23
DST		667	DST	dystonin	BP240|BPA|BPAG1|CATX-15|CATX15|D6S1101|DMH|DT|EBSB2|HSAN6|MACF2	6	6p12.1
DTNA		1837	DTNA	dystrobrevin, alpha	D18S892E|DRP3|DTN|DTN-A|LVNC1	18	18q12
DTWD1		56986	DTWD1	DTW domain containing 1	MDS009	15	15q21.2
DTX3		196403	DTX3	deltex 3, E3 ubiquitin ligase	RNF154|deltex3	12	12q13.3
DTX3L		151636	DTX3L	deltex 3 like, E3 ubiquitin ligase	BBAP	3	3q21.1
DUS1L		64118	DUS1L	dihydrouridine synthase 1-like	DUS1|PP3111	17	17q25.3
DUS3L		56931	DUS3L	dihydrouridine synthase 3-like	DUS3	19	19p13.3
DUSP1		1843	DUSP1	dual specificity phosphatase 1	CL100|HVH1|MKP-1|MKP1|PTPN10	5	5q34
DUSP4		1846	DUSP4	dual specificity phosphatase 4	HVH2|MKP-2|MKP2|TYP	8	8p12-p11
DUSP5		1847	DUSP5	dual specificity phosphatase 5	DUSP|HVH3	10	10q25
DUSP6		1848	DUSP6	dual specificity phosphatase 6	HH19|MKP3|PYST1	12	12q22-q23
DUSP7		1849	DUSP7	dual specificity phosphatase 7	MKPX|PYST2	3	3p21
DVL1		1855	DVL1	dishevelled segment polarity protein 1	DRS2|DVL|DVL1L1|DVL1P1	1	1p36
DYM		54808	DYM	dymeclin	DMC|SMC	18	18q21.1
DYNC2H1		79659	DYNC2H1	dynein, cytoplasmic 2, heavy chain 1	ATD3|DHC1b|DHC2|DNCH2|DYH1B|SRPS2B|SRTD3|hdhc11	11	11q21-q22.1
DYNC2LI1		51626	DYNC2LI1	dynein, cytoplasmic 2, light intermediate chain 1	CGI-60|D2LIC|LIC3	2	2p25.1-p24.1
DYRK1A		1859	DYRK1A	dual-specificity tyrosine-(Y)-phosphorylation regulated kinase 1A	DYRK|DYRK1|HP86|MNB|MNBH|MRD7	21	21q22.13
E2F1		1869	E2F1	E2F transcription factor 1	E2F-1|RBAP1|RBBP3|RBP3	20	20q11.2
E2F4		1874	E2F4	E2F transcription factor 4, p107/p130-binding	E2F-4	16	16q22.1
E2F7		144455	E2F7	E2F transcription factor 7	-	12	12q21.2
EBF4		57593	EBF4	early B-cell factor 4	COE4|O/E-4	20	20p13
EBNA1BP2		10969	EBNA1BP2	EBNA1 binding protein 2	EBP2|NOBP|P40	1	1p35-p33
EBP		10682	EBP	emopamil binding protein (sterol isomerase)	CDPX2|CHO2|CPX|CPXD	X	Xp11.23-p11.22
ECE2		9718	ECE2	endothelin converting enzyme 2	-	3	3q27.1
ECI2		10455	ECI2	enoyl-CoA delta isomerase 2	ACBD2|DRS-1|DRS1|HCA88|PECI|dJ1013A10.3	6	6p24.3
ECT2		1894	ECT2	epithelial cell transforming 2	ARHGEF31	3	3q26.1-q26.2
EDEM3		80267	EDEM3	ER degradation enhancer, mannosidase alpha-like 3	C1orf22	1	1q25
EDF1		8721	EDF1	endothelial differentiation-related factor 1	EDF-1|MBF1	9	9q34.3
EDIL3		10085	EDIL3	EGF-like repeats and discoidin I-like domains 3	DEL1	5	5q14
EDN2		1907	EDN2	endothelin 2	ET-2|ET2|PPET2	1	1p34
EEA1		8411	EEA1	early endosome antigen 1	MST105|MSTP105|ZFYVE2	12	12q22
EEF1B2		1933	EEF1B2	eukaryotic translation elongation factor 1 beta 2	EEF1B|EEF1B1|EF1B	2	2q33.3
EEF1D		1936	EEF1D	eukaryotic translation elongation factor 1 delta (guanine nucleotide exchange protein)	EF-1D|EF1D|FP1047	8	8q24.3
EEF1G		1937	EEF1G	eukaryotic translation elongation factor 1 gamma	EF1G|GIG35	11	11q12.3
EEF2		1938	EEF2	eukaryotic translation elongation factor 2	EEF-2|EF-2|EF2|SCA26	19	19p13.3
EFCAB14		9813	EFCAB14	EF-hand calcium binding domain 14	KIAA0494	1	1p33
EFCAB7		84455	EFCAB7	EF-hand calcium binding domain 7	-	1	1p31.3
EFEMP2		30008	EFEMP2	EGF containing fibulin-like extracellular matrix protein 2	ARCL1B|FBLN4|MBP1|UPH1	11	11q13.1
EFHC1		114327	EFHC1	EF-hand domain (C-terminal) containing 1	EJM1|dJ304B14.2	6	6p12.3
EFHD2		79180	EFHD2	EF-hand domain family, member D2	SWS1	1	1p36.21
EFR3A		23167	EFR3A	EFR3 homolog A	-	8	8q24.22
EGFL7		51162	EGFL7	EGF-like-domain, multiple 7	NEU1|VE-STATIN|ZNEU1	9	9q34.3
EGFR		1956	EGFR	epidermal growth factor receptor	ERBB|ERBB1|HER1|NISBD2|PIG61|mENA	7	7p12
EGLN1		54583	EGLN1	egl-9 family hypoxia-inducible factor 1	C1orf12|ECYT3|HALAH|HIF-PH2|HIFPH2|HPH-2|HPH2|PHD2|SM20|ZMYND6	1	1q42.1
EGLN2		112398	EGLN2	egl-9 family hypoxia-inducible factor 2	EIT6|HIF-PH1|HIFPH1|HPH-1|HPH-3|PHD1	19	19q13.2
EGR1		1958	EGR1	early growth response 1	AT225|G0S30|KROX-24|NGFI-A|TIS8|ZIF-268|ZNF225	5	5q31.1
EHBP1L1		254102	EHBP1L1	EH domain binding protein 1-like 1	-	11	11q13.1
EHD1		10938	EHD1	EH-domain containing 1	H-PAST|HPAST1|PAST|PAST1	11	11q13
EHD2		30846	EHD2	EH-domain containing 2	PAST2	19	19q13.3
EHD4		30844	EHD4	EH-domain containing 4	PAST4	15	15q11.1
EHMT2		10919	EHMT2	euchromatic histone-lysine N-methyltransferase 2	BAT8|C6orf30|G9A|GAT8|KMT1C|NG36	6	6p21.31
EID1		23741	EID1	EP300 interacting inhibitor of differentiation 1	C15orf3|CRI1|EID-1|IRO45620|PNAS-22|PTD014|RBP21	15	15q21.1
EIF1		10209	EIF1	eukaryotic translation initiation factor 1	A121|EIF-1|EIF1A|ISO1|SUI1	17	17q21.2
EIF1AY		9086	EIF1AY	eukaryotic translation initiation factor 1A, Y-linked	eIF-4C	Y	Yq11.223
EIF2AK1		27102	EIF2AK1	eukaryotic translation initiation factor 2-alpha kinase 1	HCR|HRI	7	7p22
EIF2AK2		5610	EIF2AK2	eukaryotic translation initiation factor 2-alpha kinase 2	EIF2AK1|PKR|PPP1R83|PRKR	2	2p22-p21
EIF2AK3		9451	EIF2AK3	eukaryotic translation initiation factor 2-alpha kinase 3	PEK|PERK|WRS	2	2p12
EIF2AK4		440275	EIF2AK4	eukaryotic translation initiation factor 2 alpha kinase 4	GCN2|PVOD2	15	15q15.1
EIF2B4		8890	EIF2B4	eukaryotic translation initiation factor 2B, subunit 4 delta, 67kDa	EIF-2B|EIF2B|EIF2Bdelta	2	2p23.3
EIF2S3		1968	EIF2S3	eukaryotic translation initiation factor 2, subunit 3 gamma, 52kDa	EIF2|EIF2G|EIF2gamma|eIF-2gA	X	Xp22.2-p22.1
EIF3B		8662	EIF3B	eukaryotic translation initiation factor 3, subunit B	EIF3-ETA|EIF3-P110|EIF3-P116|EIF3S9|PRT1	7	7p22.3
EIF3G		8666	EIF3G	eukaryotic translation initiation factor 3, subunit G	EIF3-P42|EIF3S4|eIF3-delta|eIF3-p44	19	19p13.2
EIF3I		8668	EIF3I	eukaryotic translation initiation factor 3, subunit I	EIF3S2|PRO2242|TRIP-1|TRIP1|eIF3-beta|eIF3-p36	1	1p34.1
EIF3J		8669	EIF3J	eukaryotic translation initiation factor 3, subunit J	EIF3S1|eIF3-alpha|eIF3-p35	15	15q21.1
EIF3L		51386	EIF3L	eukaryotic translation initiation factor 3, subunit L	EIF3EIP|EIF3S11|EIF3S6IP|HSPC021|HSPC025|MSTP005	22	22q
EIF4A1		1973	EIF4A1	eukaryotic translation initiation factor 4A1	DDX2A|EIF-4A|EIF4A|eIF-4A-I|eIF4A-I	17	17p13
EIF4A3		9775	EIF4A3	eukaryotic translation initiation factor 4A3	DDX48|MUK34|NMP265|NUK34|RCPS|eIF4AIII	17	17q25.3
EIF4E2		9470	EIF4E2	eukaryotic translation initiation factor 4E family member 2	4E-LP|4EHP|EIF4EL3|IF4e	2	2q37.1
EIF4EBP1		1978	EIF4EBP1	eukaryotic translation initiation factor 4E binding protein 1	4E-BP1|4EBP1|BP-1|PHAS-I	8	8p12
EIF4EBP2		1979	EIF4EBP2	eukaryotic translation initiation factor 4E binding protein 2	4EBP2|PHASII	10	10q21-q22
EIF4G1		1981	EIF4G1	eukaryotic translation initiation factor 4 gamma, 1	EIF-4G1|EIF4F|EIF4G|EIF4GI|P220|PARK18	3	3q27.1
EIF4G2		1982	EIF4G2	eukaryotic translation initiation factor 4 gamma, 2	AAG1|DAP5|NAT1|P97	11	11p15
EIF4H		7458	EIF4H	eukaryotic translation initiation factor 4H	WBSCR1|WSCR1|eIF-4H	7	7q11.23
EIF6		3692	EIF6	eukaryotic translation initiation factor 6	CAB|EIF3A|ITGB4BP|b(2)gcn|eIF-6|p27(BBP)|p27BBP	20	20q12
ELAVL1		1994	ELAVL1	ELAV like RNA binding protein 1	ELAV1|HUR|Hua|MelG	19	19p13.2
ELF3		1999	ELF3	E74-like factor 3 (ets domain transcription factor, epithelial-specific )	EPR-1|ERT|ESE-1|ESX	1	1q32.2
ELMOD2		255520	ELMOD2	ELMO/CED-12 domain containing 2	9830169G11Rik	4	4q31.1
ELOF1		84337	ELOF1	ELF1 homolog, elongation factor 1	ELF1	19	19p13.2
ELOVL1		64834	ELOVL1	ELOVL fatty acid elongase 1	CGI-88|Ssc1	1	1p34.2
ELOVL2		54898	ELOVL2	ELOVL fatty acid elongase 2	SSC2	6	6p24.2
ELOVL7		79993	ELOVL7	ELOVL fatty acid elongase 7	-	5	5q12.1
ELP2		55250	ELP2	elongator acetyltransferase complex subunit 2	SHINC-2|STATIP1|StIP	18	18q12.2
EMB		133418	EMB	embigin	GP70	5	5q11.1
EMC10		284361	EMC10	ER membrane protein complex subunit 10	C19orf63|HSM1|HSS1	19	19q13.33
EMC6		83460	EMC6	ER membrane protein complex subunit 6	TMEM93	17	17p13.2
EMC8		10328	EMC8	ER membrane protein complex subunit 8	C16orf2|C16orf4|COX4NB|FAM158B|NOC4	16	16q24
EMC9		51016	EMC9	ER membrane protein complex subunit 9	C14orf122|CGI-112|FAM158A	14	14q11.2
EMD		2010	EMD	emerin	EDMD|LEMD5|STA	X	Xq28
EML1		2009	EML1	echinoderm microtubule associated protein like 1	ELP79|EMAP|EMAPL|HuEMAP	14	14q32
EML2		24139	EML2	echinoderm microtubule associated protein like 2	ELP70|EMAP-2|EMAP2	19	19q13.32
EML3		256364	EML3	echinoderm microtubule associated protein like 3	ELP95	11	11q12.3
EML5		161436	EML5	echinoderm microtubule associated protein like 5	EMAP-2	14	14q31.3
EMP3		2014	EMP3	epithelial membrane protein 3	YMP	19	19q13.3
ENAH		55740	ENAH	enabled homolog (Drosophila)	ENA|MENA|NDPP1	1	1q42.12
ENDOD1		23052	ENDOD1	endonuclease domain containing 1	-	11	11q21
ENKD1		84080	ENKD1	enkurin domain containing 1	C16orf48|DAKV6410	16	16q22.1
ENO2		2026	ENO2	enolase 2 (gamma, neuronal)	HEL-S-279|NSE	12	12p13
ENPP2		5168	ENPP2	ectonucleotide pyrophosphatase/phosphodiesterase 2	ATX|ATX-X|AUTOTAXIN|LysoPLD|NPP2|PD-IALPHA|PDNP2	8	8q24.1
ENPP5		59084	ENPP5	ectonucleotide pyrophosphatase/phosphodiesterase 5 (putative)	NPP-5	6	6p21.1-p11.2
ENTPD4		9583	ENTPD4	ectonucleoside triphosphate diphosphohydrolase 4	LALP70|LAP70|LYSAL1|NTPDase-4|UDPase	8	8p21.3
ENTPD6		955	ENTPD6	ectonucleoside triphosphate diphosphohydrolase 6 (putative)	CD39L2|IL-6SAG|IL6ST2|NTPDase-6|dJ738P15.3	20	20p11.21
ENTPD7		57089	ENTPD7	ectonucleoside triphosphate diphosphohydrolase 7	LALP1	10	-
EPAS1		2034	EPAS1	endothelial PAS domain protein 1	ECYT4|HIF2A|HLF|MOP2|PASD2|bHLHe73	2	2p21-p16
EPB41		2035	EPB41	erythrocyte membrane protein band 4.1	4.1R|EL1|HE	1	1p33-p32
EPB41L2		2037	EPB41L2	erythrocyte membrane protein band 4.1-like 2	4.1-G|4.1G	6	6q23
EPB41L3		23136	EPB41L3	erythrocyte membrane protein band 4.1-like 3	4.1B|DAL-1|DAL1	18	18p11.32
EPDR1		54749	EPDR1	ependymin related 1	EPDR|MERP-1|MERP1|UCC1	7	7p14.1
EPHA2		1969	EPHA2	EPH receptor A2	ARCC2|CTPA|CTPP1|CTRCT6|ECK	1	1p36
EPHA4		2043	EPHA4	EPH receptor A4	HEK8|SEK|TYRO1	2	2q36.1
EPHA5		2044	EPHA5	EPH receptor A5	CEK7|EHK-1|EHK1|EK7|HEK7|TYRO4	4	4q13.1
EPHB2		2048	EPHB2	EPH receptor B2	CAPB|DRT|EK5|EPHT3|ERK|Hek5|PCBC|Tyro5	1	1p36.1-p35
EPHX2		2053	EPHX2	epoxide hydrolase 2, cytoplasmic	CEH|SEH	8	8p21
EPM2AIP1		9852	EPM2AIP1	EPM2A (laforin) interacting protein 1	-	3	3p22.1
EPN1		29924	EPN1	epsin 1	-	19	19q13.42
EPS15		2060	EPS15	epidermal growth factor receptor pathway substrate 15	AF-1P|AF1P|MLLT5	1	1p32
EPS8		2059	EPS8	epidermal growth factor receptor pathway substrate 8	DFNB102	12	12p12.3
ERAP1		51752	ERAP1	endoplasmic reticulum aminopeptidase 1	A-LAP|ALAP|APPILS|ARTS-1|ARTS1|ERAAP|ERAAP1|PILS-AP|PILSAP	5	5q15
ERAP2		64167	ERAP2	endoplasmic reticulum aminopeptidase 2	L-RAP|LRAP	5	5q15
ERBB4		2066	ERBB4	erb-b2 receptor tyrosine kinase 4	ALS19|HER4|p180erbB4	2	2q33.3-q34
ERCC1		2067	ERCC1	excision repair cross-complementation group 1	COFS4|RAD10|UV20	19	19q13.32
ERCC2		2068	ERCC2	excision repair cross-complementation group 2	COFS2|EM9|TFIIH|TTD|TTD1|XPD	19	19q13.3
ERCC6		2074	ERCC6	excision repair cross-complementation group 6	ARMD5|CKN2|COFS|COFS1|CSB|RAD26|UVSS1	10	10q11.23
ERCC6L2		375748	ERCC6L2	excision repair cross-complementation group 6-like 2	BMFS2|C9orf102|RAD26L|SR278	9	9q22.32
ERF		2077	ERF	Ets2 repressor factor	CRS4|PE-2|PE2	19	19q13
ERGIC1		57222	ERGIC1	endoplasmic reticulum-golgi intermediate compartment 1	ERGIC-32|ERGIC32|NET24	5	5q35.1
ERGIC2		51290	ERGIC2	ERGIC and golgi 2	CDA14|Erv41|PTX1|cd002	12	12p11.22
ERGIC3		51614	ERGIC3	ERGIC and golgi 3	C20orf47|CGI-54|Erv46|NY-BR-84|PRO0989|SDBCAG84|dJ477O4.2	20	20pter-q12
ERI3		79033	ERI3	ERI1 exoribonuclease family member 3	PINT1|PRNPIP	1	1p32
ERICH5		203111	ERICH5	glutamate-rich 5	C8orf47	8	8q22.2
ERLEC1		27248	ERLEC1	endoplasmic reticulum lectin 1	C2orf30|CIM|CL24936|CL25084|HEL117|XTP3-B|XTP3TPB	2	2p16.2
ERLIN1		10613	ERLIN1	ER lipid raft associated 1	C10orf69|Erlin-1|KE04|KEO4|SPFH1|SPG62	10	10q24.31
ERLIN2		11160	ERLIN2	ER lipid raft associated 2	C8orf2|Erlin-2|NET32|SPFH2|SPG18	8	8p11.2
ERMAP		114625	ERMAP	erythroblast membrane-associated protein (Scianna blood group)	BTN5|PRO2801|RD|SC	1	1p34.2
ERMARD		55780	ERMARD	ER membrane-associated RNA degradation	C6orf70|PVNH6|dJ266L20.3	6	6q27
ERP29		10961	ERP29	endoplasmic reticulum protein 29	C12orf8|ERp28|ERp31|HEL-S-107|PDI-DB|PDIA9	12	12q24.13
ERRFI1		54206	ERRFI1	ERBB receptor feedback inhibitor 1	GENE-33|MIG-6|MIG6|RALT	1	1p36
ESCO1		114799	ESCO1	establishment of sister chromatid cohesion N-acetyltransferase 1	A930014I12Rik|CTF|ECO1|EFO1|ESO1	18	18q11.2
ESCO2		157570	ESCO2	establishment of sister chromatid cohesion N-acetyltransferase 2	2410004I17Rik|EFO2|RBS	8	8p21.1
ESYT2		57488	ESYT2	extended synaptotagmin-like protein 2	CHR2SYT|E-Syt2|FAM62B	7	7q36.3
ETAA1		54465	ETAA1	Ewing tumor-associated antigen 1	ETAA16	2	2p14
ETFB		2109	ETFB	electron-transfer-flavoprotein, beta polypeptide	FP585|MADD	19	19q13.3
ETNK1		55500	ETNK1	ethanolamine kinase 1	EKI|EKI 1|EKI1|Nbla10396	12	12p12.1
ETS1		2113	ETS1	v-ets avian erythroblastosis virus E26 oncogene homolog 1	ETS-1|EWSR2|c-ets-1|p54	11	11q23.3
ETS2		2114	ETS2	v-ets avian erythroblastosis virus E26 oncogene homolog 2	ETS2IT1	21	21q22.2
ETV1		2115	ETV1	ets variant 1	ER81	7	7p21.3
ETV5		2119	ETV5	ets variant 5	ERM	3	3q28
EVA1A		84141	EVA1A	eva-1 homolog A (C. elegans)	FAM176A|TMEM166	2	2p12
EVA1B		55194	EVA1B	eva-1 homolog B (C. elegans)	C1orf78|FAM176B	1	1p34.3
EVC		2121	EVC	Ellis van Creveld protein	DWF-1|EVC1|EVCL	4	4p16
EXOC1		55763	EXOC1	exocyst complex component 1	BM-102|SEC3|SEC3L1|SEC3P	4	4q12
EXOC2		55770	EXOC2	exocyst complex component 2	SEC5|SEC5L1|Sec5p	6	6p25.3
EXOC4		60412	EXOC4	exocyst complex component 4	SEC8|SEC8L1|Sec8p	7	7q31
EXOC5		10640	EXOC5	exocyst complex component 5	HSEC10|PRO1912|SEC10|SEC10L1|SEC10P	14	14q22.3
EXOC6		54536	EXOC6	exocyst complex component 6	EXOC6A|SEC15|SEC15L|SEC15L1|SEC15L3|Sec15p	10	10q23.33
EXOC6B		23233	EXOC6B	exocyst complex component 6B	SEC15B|SEC15L2	2	2p13.2
EXOG		9941	EXOG	endo/exonuclease (5'-3'), endonuclease G-like	ENDOGL1|ENDOGL2|ENGL|ENGL-a|ENGL-b|ENGLA|ENGLB	3	3p21.3
EXOSC1		51013	EXOSC1	exosome component 1	CGI-108|CSL4|Csl4p|SKI4|Ski4p|hCsl4p|p13	10	10q24
EXOSC4		54512	EXOSC4	exosome component 4	RRP41|RRP41A|Rrp41p|SKI6|Ski6p|hRrp41p|p12A	8	8q24.3
EXOSC9		5393	EXOSC9	exosome component 9	PM/Scl-75|PMSCL1|RRP45|Rrp45p|p5|p6	4	4q27
EXT1		2131	EXT1	exostosin glycosyltransferase 1	EXT|LGCR|LGS|TRPS2|TTV	8	8q24.11
EYA3		2140	EYA3	EYA transcriptional coactivator and phosphatase 3	-	1	1p36
EYA4		2070	EYA4	EYA transcriptional coactivator and phosphatase 4	CMD1J|DFNA10	6	6q23
EZH1		2145	EZH1	enhancer of zeste 1 polycomb repressive complex 2 subunit	KMT6B	17	17q21.1-q21.3
EZR		7430	EZR	ezrin	CVIL|CVL|HEL-S-105|VIL2	6	6q25.3
F2R		2149	F2R	coagulation factor II (thrombin) receptor	CF2R|HTR|PAR-1|PAR1|TR	5	5q13
F3		2152	F3	coagulation factor III (thromboplastin, tissue factor)	CD142|TF|TFA	1	1p22-p21
F8A1		8263	F8A1	coagulation factor VIII-associated 1	DXS522E|F8A|HAP40	X	Xq28
F8A3		474384	F8A3	coagulation factor VIII-associated 3	-	X	Xq28
FAAP100		80233	FAAP100	Fanconi anemia core complex associated protein 100	C17orf70	17	17q25.3
FAAP20		199990	FAAP20	Fanconi anemia core complex associated protein 20	C1orf86|FP7162	1	1p36.33
FABP5		2171	FABP5	fatty acid binding protein 5 (psoriasis-associated)	E-FABP|EFABP|KFABP|PA-FABP|PAFABP	8	8q21.13
FADD		8772	FADD	Fas (TNFRSF6)-associated via death domain	GIG3|MORT1	11	11q13.3
FADS2		9415	FADS2	fatty acid desaturase 2	D6D|DES6|FADSD6|LLCDL2|SLL0262|TU13	11	11q12.2
FAF2		23197	FAF2	Fas associated factor family member 2	ETEA|UBXD8|UBXN3B	5	5q35.2
FAH		2184	FAH	fumarylacetoacetate hydrolase (fumarylacetoacetase)	-	15	15q25.1
FAM109A		144717	FAM109A	family with sequence similarity 109, member A	IPIP27A|SES1	12	12q24.12
FAM110B		90362	FAM110B	family with sequence similarity 110, member B	C8orf72	8	8q12.1
FAM111A		63901	FAM111A	family with sequence similarity 111, member A	GCLEB|KCS2	11	11q12.1
FAM122B		159090	FAM122B	family with sequence similarity 122B	SPACIA2	X	Xq26.3
FAM126A		84668	FAM126A	family with sequence similarity 126, member A	DRCTNNB1A|HCC|HLD5|HYCC1	7	7p15.3
FAM129A		116496	FAM129A	family with sequence similarity 129, member A	C1orf24|GIG39|NIBAN	1	1q25
FAM129B		64855	FAM129B	family with sequence similarity 129, member B	C9orf88|MEG-3|MINERVA|OC58|bA356B19.6	9	9q34.13
FAM131B		9715	FAM131B	family with sequence similarity 131, member B	-	7	7q34
FAM13A		10144	FAM13A	family with sequence similarity 13, member A	ARHGAP48|FAM13A1	4	4q22.1
FAM13B		51306	FAM13B	family with sequence similarity 13, member B	ARHGAP49|C5orf5|FAM13B1|KHCHP|N61	5	5q31
FAM13C		220965	FAM13C	family with sequence similarity 13, member C	FAM13C1	10	10q21.1
FAM149B1		317662	FAM149B1	family with sequence similarity 149, member B1	KIAA0974	10	10q22.2
FAM156A		29057	FAM156A	family with sequence similarity 156, member A	PRO0659|TMEM29	X	Xp11.22
FAM156B		727866	FAM156B	family with sequence similarity 156, member B	TMEM29B	X	Xp11.22
FAM160B1		57700	FAM160B1	family with sequence similarity 160, member B1	KIAA1600|bA106M7.3	10	10q25.3
FAM162A		26355	FAM162A	family with sequence similarity 162, member A	C3orf28|E2IG5|HGTD-P	3	3q21.1
FAM171A1		221061	FAM171A1	family with sequence similarity 171, member A1	C10orf38	10	10p13
FAM171A2		284069	FAM171A2	family with sequence similarity 171, member A2	-	17	17q21.31
FAM171B		165215	FAM171B	family with sequence similarity 171, member B	KIAA1946	2	2q32.1
FAM172A		83989	FAM172A	family with sequence similarity 172, member A	C5orf21	5	5q15
FAM173A		65990	FAM173A	family with sequence similarity 173, member A	C16orf24	16	16p13.3
FAM189B		10712	FAM189B	family with sequence similarity 189, member B	C1orf2|COTE1	1	1q21
FAM192A		80011	FAM192A	family with sequence similarity 192, member A	C16orf94|CDA018|CDA10|NIP30	16	16q13
FAM198B		51313	FAM198B	family with sequence similarity 198, member B	AD021|AD036|C4orf18	4	4q32.1
FAM199X		139231	FAM199X	family with sequence similarity 199, X-linked	CXorf39	X	Xq22.2
FAM204A		63877	FAM204A	family with sequence similarity 204, member A	C10orf84|bA319I23.1	10	10q26.11
FAM207A		85395	FAM207A	family with sequence similarity 207, member A	C21orf70|PRED56	21	21q22.3
FAM208A		23272	FAM208A	family with sequence similarity 208, member A	C3orf63|RAP140|se89-1	3	3p14.3
FAM208B		54906	FAM208B	family with sequence similarity 208, member B	C10orf18|bA318E3.2	10	10p15.1
FAM20C		56975	FAM20C	family with sequence similarity 20, member C	DMP-4|DMP4|GEF-CK|RNS	7	7p22.3
FAM210A		125228	FAM210A	family with sequence similarity 210, member A	C18orf19|HsT2329	18	18p11.21
FAM213A		84293	FAM213A	family with sequence similarity 213, member A	C10orf58|PAMM	10	10q23.1
FAM213B		127281	FAM213B	family with sequence similarity 213, member B	C1orf93	1	1p36.32
FAM214A		56204	FAM214A	family with sequence similarity 214, member A	KIAA1370	15	15q21.2-q21.3
FAM219A		203259	FAM219A	family with sequence similarity 219, member A	C9orf25|bA573M23.5	9	9p13.3
FAM3A		60343	FAM3A	family with sequence similarity 3, member A	2.19|DLD|DXS560S|XAP-7	X	Xq28
FAM3C		10447	FAM3C	family with sequence similarity 3, member C	GS3786|ILEI	7	7q31
FAM49A		81553	FAM49A	family with sequence similarity 49, member A	-	2	2p24.2
FAM50A		9130	FAM50A	family with sequence similarity 50, member A	9F|DXS9928E|HXC-26|HXC26|XAP5	X	Xq28
FAM50B		26240	FAM50B	family with sequence similarity 50, member B	D6S2654E|X5L	6	6p25.2
FAM53C		51307	FAM53C	family with sequence similarity 53, member C	C5orf6	5	5q31
FAM57A		79850	FAM57A	family with sequence similarity 57, member A	CT120	17	17p13.3
FAM69A		388650	FAM69A	family with sequence similarity 69, member A	-	1	1p22.1
FAM83D		81610	FAM83D	family with sequence similarity 83, member D	C20orf129|CHICA|dJ616B8.3	20	20q11.23
FAM83G		644815	FAM83G	family with sequence similarity 83, member G	PAWS1	17	17p11.2
FAM84B		157638	FAM84B	family with sequence similarity 84, member B	BCMP101|NSE2	8	8q24.21
FAM89B		23625	FAM89B	family with sequence similarity 89, member B	LRAP25|MTVR|MTVR1	11	11q13
FAM8A1		51439	FAM8A1	family with sequence similarity 8, member A1	AHCP	6	6p23
FAM91A1		157769	FAM91A1	family with sequence similarity 91, member A1	-	8	8q24.13
FAM96A		84191	FAM96A	family with sequence similarity 96, member A	-	15	15q22.31
FAM96B		51647	FAM96B	family with sequence similarity 96, member B	CGI-128|MIP18	16	16q22.1
FAM98B		283742	FAM98B	family with sequence similarity 98, member B	-	15	15q14
FANCD2		2177	FANCD2	Fanconi anemia, complementation group D2	FA-D2|FA4|FACD|FAD|FAD2|FANCD	3	3p26
FANCI		55215	FANCI	Fanconi anemia, complementation group I	KIAA1794	15	15q26.1
FANCL		55120	FANCL	Fanconi anemia, complementation group L	FAAP43|PHF9|POG	2	2p16.1
FAP		2191	FAP	fibroblast activation protein, alpha	DPPIV|FAPA|SIMP	2	2q23
FAR1		84188	FAR1	fatty acyl CoA reductase 1	MLSTD2|PFCRD|SDR10E1	11	11p15.2
FARSA		2193	FARSA	phenylalanyl-tRNA synthetase, alpha subunit	CML33|FARSL|FARSLA|FRSA|PheHA	19	19p13.2
FASN		2194	FASN	fatty acid synthase	FAS|OA-519|SDR27X1	17	17q25
FASTK		10922	FASTK	Fas-activated serine/threonine kinase	FAST	7	7q35
FAT3		120114	FAT3	FAT atypical cadherin 3	CDHF15|CDHR10	11	11q14.3
FAT4		79633	FAT4	FAT atypical cadherin 4	CDHF14|CDHR11|FAT-J|FATJ|HKLLS2|NBLA00548|VMLDS2	4	4q28.1
FAU		2197	FAU	Finkel-Biskis-Reilly murine sarcoma virus (FBR-MuSV) ubiquitously expressed	FAU1|Fub1|Fubi|MNSFbeta|RPS30|S30|asr1	11	11q13
FAXDC2		10826	FAXDC2	fatty acid hydroxylase domain containing 2	C5orf4	5	5q31-q32
FBL		2091	FBL	fibrillarin	FIB|FLRN|RNU3IP1	19	19q13.1
FBLN7		129804	FBLN7	fibulin 7	TM14	2	2q13
FBRS		64319	FBRS	fibrosin	FBS|FBS1	16	16p11.2
FBRSL1		57666	FBRSL1	fibrosin-like 1	-	12	12q24.33
FBXL12		54850	FBXL12	F-box and leucine-rich repeat protein 12	Fbl12	19	19p13.2
FBXL14		144699	FBXL14	F-box and leucine-rich repeat protein 14	Fbl14	12	12p13.33
FBXL15		79176	FBXL15	F-box and leucine-rich repeat protein 15	FBXO37|Fbl15|JET|PSD	10	10q24.32
FBXL18		80028	FBXL18	F-box and leucine-rich repeat protein 18	Fbl18	7	7p22.2
FBXL19		54620	FBXL19	F-box and leucine-rich repeat protein 19	CXXC11|Fbl19|JHDM1C	16	16p11.2
FBXL20		84961	FBXL20	F-box and leucine-rich repeat protein 20	Fbl2|Fbl20	17	17q12
FBXL4		26235	FBXL4	F-box and leucine-rich repeat protein 4	FBL4|FBL5|MTDPS13	6	6q16.1-q16.3
FBXL5		26234	FBXL5	F-box and leucine-rich repeat protein 5	FBL4|FBL5|FLR1	4	4p15.32
FBXL6		26233	FBXL6	F-box and leucine-rich repeat protein 6	FBL6|FBL6A|PP14630	8	8q24.3
FBXO17		115290	FBXO17	F-box protein 17	FBG4|FBX26|FBXO26|Fbx17	19	19q13.2
FBXO28		23219	FBXO28	F-box protein 28	CENP-30|Fbx28	1	1q42.11
FBXO30		84085	FBXO30	F-box protein 30	Fbx30	6	6q24
FBXO32		114907	FBXO32	F-box protein 32	Fbx32|MAFbx	8	8q24.13
FBXO33		254170	FBXO33	F-box protein 33	BMND12|Fbx33|c14_5247	14	14q21.1
FBXO9		26268	FBXO9	F-box protein 9	FBX9|NY-REN-57|VCIA1|dJ341E18.2	6	6p12.3-p11.2
FBXW4		6468	FBXW4	F-box and WD repeat domain containing 4	DAC|FBW4|FBWD4|SHFM3|SHSF3	10	10q24
FBXW5		54461	FBXW5	F-box and WD repeat domain containing 5	Fbw5	9	9q34.3
FBXW9		84261	FBXW9	F-box and WD repeat domain containing 9	Fbw9	19	19p13.2
FCF1		51077	FCF1	FCF1 rRNA-processing protein	Bka|C14orf111|CGI-35|UTP24	14	14q24.3
FCGRT		2217	FCGRT	Fc fragment of IgG, receptor, transporter, alpha	FCRN|alpha-chain	19	19q13.3
FDPS		2224	FDPS	farnesyl diphosphate synthase	FPPS|FPS	1	1q22
FER		2241	FER	fer (fps/fes related) tyrosine kinase	PPP1R74|TYK3|p94-Fer	5	5q21
FEZ2		9637	FEZ2	fasciculation and elongation protein zeta 2 (zygin II)	HUM3CL	2	2p21
FGF1		2246	FGF1	fibroblast growth factor 1 (acidic)	AFGF|ECGF|ECGF-beta|ECGFA|ECGFB|FGF-1|FGF-alpha|FGFA|GLIO703|HBGF-1|HBGF1	5	5q31
FGF5		2250	FGF5	fibroblast growth factor 5	HBGF-5|Smag-82|TCMGLY	4	4q21
FGFR1		2260	FGFR1	fibroblast growth factor receptor 1	BFGFR|CD331|CEK|FGFBR|FGFR-1|FLG|FLT-2|FLT2|HBGFR|HH2|HRTFDS|KAL2|N-SAM|OGD|bFGF-R-1	8	8p11.23-p11.22
FGFRL1		53834	FGFRL1	fibroblast growth factor receptor-like 1	FGFR5|FHFR	4	4p16
FHL1		2273	FHL1	four and a half LIM domains 1	FHL-1|FHL1A|FHL1B|FLH1A|KYOT|SLIM|SLIM-1|SLIM1|SLIMMER|XMPMA	X	Xq26
FHL3		2275	FHL3	four and a half LIM domains 3	SLIM2	1	1p34
FIBP		9158	FIBP	fibroblast growth factor (acidic) intracellular binding protein	FGFIBP|FIBP-1	11	11q13.1
FILIP1L		11259	FILIP1L	filamin A interacting protein 1-like	DOC-1|DOC1|GIP130|GIP90	3	3q12.1
FIS1		51024	FIS1	fission, mitochondrial 1	CGI-135|TTC11	7	7q22.1
FITM2		128486	FITM2	fat storage-inducing transmembrane protein 2	C20orf142|Fit2|dJ881L22.2	20	20q13.12
FJX1		24147	FJX1	four jointed box 1	-	11	11p13
FKBP10		60681	FKBP10	FK506 binding protein 10, 65 kDa	BRKS1|FKBP65|OI11|OI6|PPIASE|hFKBP65	17	17q21.2
FKBP11		51303	FKBP11	FK506 binding protein 11, 19 kDa	FKBP19	12	12q13.12
FKBP1A		2280	FKBP1A	FK506 binding protein 1A, 12kDa	FKBP-12|FKBP-1A|FKBP1|FKBP12|PKC12|PKCI2|PPIASE	20	20p13
FKBP2		2286	FKBP2	FK506 binding protein 2, 13kDa	FKBP-13|PPIase	11	11q13.1-q13.3
FKBP4		2288	FKBP4	FK506 binding protein 4, 59kDa	FKBP51|FKBP52|FKBP59|HBI|Hsp56|PPIase|p52	12	12p13.33
FKBP8		23770	FKBP8	FK506 binding protein 8, 38kDa	FKBP38|FKBPr38	19	19p12
FKTN		2218	FKTN	fukutin	CMD1X|FCMD|LGMD2M|MDDGA4|MDDGB4|MDDGC4	9	9q31.2
FLG		2312	FLG	filaggrin	ATOD2	1	1q21.3
FLII		2314	FLII	flightless I actin binding protein	FLI|FLIL|Fli1	17	17p11.2
FLNA		2316	FLNA	filamin A, alpha	ABP-280|ABPX|CSBS|CVD1|FLN|FLN-A|FLN1|FMD|MNS|NHBP|OPD|OPD1|OPD2|XLVD|XMVD	X	Xq28
FLNB		2317	FLNB	filamin B, beta	ABP-278|ABP-280|AOI|FH1|FLN-B|FLN1L|LRS1|SCT|TABP|TAP	3	3p14.3
FLNC		2318	FLNC	filamin C, gamma	ABP-280|ABP280A|ABPA|ABPL|FLN2|MFM5|MPD4	7	7q32-q35
FLOT2		2319	FLOT2	flotillin 2	ECS-1|ECS1|ESA|ESA1|M17S1	17	17q11-q12
FLYWCH2		114984	FLYWCH2	FLYWCH family member 2	-	16	16p13.3
FMNL2		114793	FMNL2	formin-like 2	FHOD2	2	2q23.3
FMNL3		91010	FMNL3	formin-like 3	FHOD3|FRL2|WBP-3|WBP3	12	12q13.12
FMR1		2332	FMR1	fragile X mental retardation 1	FMRP|FRAXA|POF|POF1	X	Xq27.3
FN3K		64122	FN3K	fructosamine 3 kinase	-	17	17q25.3
FN3KRP		79672	FN3KRP	fructosamine 3 kinase related protein	FN3KL	17	17q25.3
FNBP4		23360	FNBP4	formin binding protein 4	FBP30	11	11p11.2
FNTA		2339	FNTA	farnesyltransferase, CAAX box, alpha	FPTA|PGGT1A|PTAR2	8	8p11
FNTB		2342	FNTB	farnesyltransferase, CAAX box, beta	FPTB	14	14q23.3
FOLR3		2352	FOLR3	folate receptor 3 (gamma)	FR-G|FR-gamma|gamma-hFR	11	11q13
FOPNL		123811	FOPNL	FGFR1OP N-terminal like	C16orf63|FOR20|PHSECRG2	16	16p13.11
FOSL1		8061	FOSL1	FOS-like antigen 1	FRA|FRA1|fra-1	11	11q13
FOXD1		2297	FOXD1	forkhead box D1	FKHL8|FREAC-4|FREAC4	5	5q13.2
FOXF2		2295	FOXF2	forkhead box F2	FKHL6|FREAC-2|FREAC2	6	6p25.3
FOXK2		3607	FOXK2	forkhead box K2	ILF|ILF-1|ILF1	17	17q25
FOXL1		2300	FOXL1	forkhead box L1	FKH6|FKHL11|FREAC7	16	16q24
FOXO1		2308	FOXO1	forkhead box O1	FKH1|FKHR|FOXO1A	13	13q14.1
FOXP2		93986	FOXP2	forkhead box P2	CAGH44|SPCH1|TNRC10	7	7q31
FOXP4		116113	FOXP4	forkhead box P4	hFKHLA	6	6p21.1
FPGS		2356	FPGS	folylpolyglutamate synthase	-	9	9q34.1
FPGT		8790	FPGT	fucose-1-phosphate guanylyltransferase	GFPP	1	1p31.1
FRA10AC1		118924	FRA10AC1	fragile site, folic acid type, rare, fra(10)(q23.3) or fra(10)(q24.2) candidate 1	C10orf4|F26C11.1-like|FRA10A	10	10q23.33
FRMD6		122786	FRMD6	FERM domain containing 6	C14orf31|EX1|Willin|c14_5320	14	14q22.1
FRMD8		83786	FRMD8	FERM domain containing 8	FKSG44	11	11q13
FRS2		10818	FRS2	fibroblast growth factor receptor substrate 2	FRS2A|FRS2alpha|SNT|SNT-1|SNT1	12	12q15
FRY		10129	FRY	furry homolog (Drosophila)	13CDNA73|214K23.2|C13orf14|CG003|bA207N4.2|bA37E23.1	13	13q13.1
FRYL		285527	FRYL	FRY-like	AF4p12|KIAA0826	4	4p11
FST		10468	FST	follistatin	FS	5	5q11.2
FSTL3		10272	FSTL3	follistatin-like 3 (secreted glycoprotein)	FLRG|FSRP	19	19p13
FTH1		2495	FTH1	ferritin, heavy polypeptide 1	FHC|FTH|FTHL6|HFE5|PIG15|PLIF	11	11q13
FTL		2512	FTL	ferritin, light polypeptide	LFTD|NBIA3	19	19q13.33
FTO		79068	FTO	fat mass and obesity associated	ALKBH9	16	16q12.2
FUCA1		2517	FUCA1	fucosidase, alpha-L- 1, tissue	FUCA	1	1p34
FURIN		5045	FURIN	furin (paired basic amino acid cleaving enzyme)	FUR|PACE|PCSK3|SPC1	15	15q26.1
FUS		2521	FUS	FUS RNA binding protein	ALS6|ETM4|FUS1|HNRNPP2|POMP75|TLS	16	16p11.2
FUT11		170384	FUT11	fucosyltransferase 11 (alpha (1,3) fucosyltransferase)	-	10	10q22.2
FXR1		8087	FXR1	fragile X mental retardation, autosomal homolog 1	FXR1P	3	3q28
FXR2		9513	FXR2	fragile X mental retardation, autosomal homolog 2	FMR1L2|FXR2P	17	17p13.1
FZD2		2535	FZD2	frizzled class receptor 2	Fz2|fz-2|fzE2|hFz2	17	17q21.1
FZD4		8322	FZD4	frizzled class receptor 4	CD344|EVR1|FEVR|FZD4S|Fz-4|Fz4|FzE4|GPCR|hFz4	11	11q14.2
FZD6		8323	FZD6	frizzled class receptor 6	FZ-6|FZ6|HFZ6|NDNC10	8	8q22.3-q23.1
FZD8		8325	FZD8	frizzled class receptor 8	FZ-8|hFZ8	10	10p11.21
G2E3		55632	G2E3	G2/M-phase specific E3 ubiquitin protein ligase	KIAA1333|PHF7B	14	14q12
G6PD		2539	G6PD	glucose-6-phosphate dehydrogenase	G6PD1	X	Xq28
GAB1		2549	GAB1	GRB2-associated binding protein 1	-	4	4q31.21
GABARAP		11337	GABARAP	GABA(A) receptor-associated protein	ATG8A|GABARAP-a|MM46	17	17p13.1
GABARAPL2		11345	GABARAPL2	GABA(A) receptor-associated protein like 2	ATG8|ATG8C|GATE-16|GATE16|GEF-2|GEF2	16	16q22.1
GABPA		2551	GABPA	GA binding protein transcription factor, alpha subunit 60kDa	E4TF1-60|E4TF1A|NFT2|NRF2|NRF2A|RCH04A07	21	21q21.3
GABRE		2564	GABRE	gamma-aminobutyric acid (GABA) A receptor, epsilon	-	X	Xq28
GADD45A		1647	GADD45A	growth arrest and DNA-damage-inducible, alpha	DDIT1|GADD45	1	1p31.2
GADD45GIP1		90480	GADD45GIP1	growth arrest and DNA-damage-inducible, gamma interacting protein 1	CKBBP2|CKbetaBP2|CRIF1|MRP-L59|PLINP|PLINP-1|PRG6|Plinp1	19	19p13.2
GALC		2581	GALC	galactosylceramidase	-	14	14q31
GALE		2582	GALE	UDP-galactose-4-epimerase	SDR1E1	1	1p36-p35
GALK1		2584	GALK1	galactokinase 1	GALK|GK1|HEL-S-19	17	17q24
GALNS		2588	GALNS	galactosamine (N-acetyl)-6-sulfatase	GALNAC6S|GAS|GalN6S|MPS4A	16	16q24.3
GALNT1		2589	GALNT1	polypeptide N-acetylgalactosaminyltransferase 1	GALNAC-T1	18	18q12.1
GALNT13		114805	GALNT13	polypeptide N-acetylgalactosaminyltransferase 13	GalNAc-T13	2	2q24.1
GALNT18		374378	GALNT18	polypeptide N-acetylgalactosaminyltransferase 18	GALNACT18|GALNT15|GALNTL4|GalNAc-T15|GalNAc-T18	11	11p15.3
GALNT2		2590	GALNT2	polypeptide N-acetylgalactosaminyltransferase 2	GalNAc-T2	1	1q41-q42
GALNT5		11227	GALNT5	polypeptide N-acetylgalactosaminyltransferase 5	GALNAC-T5|GALNACT5	2	2q24.1
GALNT7		51809	GALNT7	polypeptide N-acetylgalactosaminyltransferase 7	GALNAC-T7|GalNAcT7	4	4q31.1
GAPVD1		26130	GAPVD1	GTPase activating protein and VPS9 domains 1	GAPEX5|GAPex-5|RAP6	9	9q33.3
GARS		2617	GARS	glycyl-tRNA synthetase	CMT2D|DSMAV|GlyRS|HMN5|SMAD1	7	7p15
GAS2L1		10634	GAS2L1	growth arrest-specific 2 like 1	GAR22	22	22q12.2
GAS2L3		283431	GAS2L3	growth arrest-specific 2 like 3	G2L3	12	12q23.1
GATAD2A		54815	GATAD2A	GATA zinc finger domain containing 2A	p66alpha	19	19p13.11
GATC		283459	GATC	glutamyl-tRNA(Gln) amidotransferase, subunit C	15E1.2	12	12q24.31
GATS		352954	GATS	GATS, stromal antigen 3 opposite strand	STAG3OS	7	7q22.1
GBE1		2632	GBE1	glucan (1,4-alpha-), branching enzyme 1	APBD|GBE|GSD4	3	3p12.3
GBGT1		26301	GBGT1	globoside alpha-1,3-N-acetylgalactosaminyltransferase 1	A3GALNT|FS|UNQ2513	9	9q34.13-q34.3
GBP2		2634	GBP2	guanylate binding protein 2, interferon-inducible	-	1	1p22.2
GCA		25801	GCA	grancalcin, EF-hand calcium binding protein	GCL	2	2q24.2
GCAT		23464	GCAT	glycine C-acetyltransferase	KBL	22	22q13.1
GCC2		9648	GCC2	GRIP and coiled-coil domain containing 2	GCC185|RANBP2L4|REN53	2	2q12.3
GCFC2		6936	GCFC2	GC-rich sequence DNA-binding factor 2	C2orf3|DNABF|GCF|TCF9	2	2p12
GCLC		2729	GCLC	glutamate-cysteine ligase, catalytic subunit	GCL|GCS|GLCL|GLCLC	6	6p12
GCLM		2730	GCLM	glutamate-cysteine ligase, modifier subunit	GLCLR	1	1p22.1
GCN1		10985	GCN1	GCN1 eIF2 alpha kinase activator homolog	GCN1L|GCN1L1|PRIC295	12	12q24.2
GDF5		8200	GDF5	growth differentiation factor 5	BDA1C|BMP-14|BMP14|CDMP1|LAP-4|LAP4|OS5|SYM1B|SYNS2	20	20q11.2
GDI1		2664	GDI1	GDP dissociation inhibitor 1	1A|GDIL|MRX41|MRX48|OPHN2|RABGD1A|RABGDIA|XAP-4	X	Xq28
GDI2		2665	GDI2	GDP dissociation inhibitor 2	HEL-S-46e|RABGDIB	10	10p15
GEM		2669	GEM	GTP binding protein overexpressed in skeletal muscle	KIR	8	8q13-q21
GEN1		348654	GEN1	GEN1 Holliday junction 5' flap endonuclease	Gen	2	2p24.2
GFM2		84340	GFM2	G elongation factor, mitochondrial 2	EF-G2mt|EFG2|MRRF2|MST027|MSTP027|RRF2|RRF2mt|hEFG2|mEF-G 2	5	5q13
GFPT1		2673	GFPT1	glutamine--fructose-6-phosphate transaminase 1	CMS12|CMSTA1|GFA|GFAT|GFAT 1|GFAT1|GFAT1m|GFPT|GFPT1L|MSLG	2	2p13
GGH		8836	GGH	gamma-glutamyl hydrolase (conjugase, folylpolygammaglutamyl hydrolase)	GH	8	8q12.3
GGT7		2686	GGT7	gamma-glutamyltransferase 7	D20S101|GGT4|GGTL3|GGTL5|dJ18C9.2	20	20q11.22
GHDC		84514	GHDC	GH3 domain containing	D11LGP1|LGP1	17	17q21.2
GID8		54994	GID8	GID complex subunit 8	C20orf11|TWA1	20	20q13.33
GIGYF2		26058	GIGYF2	GRB10 interacting GYF protein 2	GYF2|PARK11|PERQ2|PERQ3|TNRC15	2	2q37.1
GINM1		116254	GINM1	glycoprotein integral membrane 1	C6orf72|dJ12G14.2	6	6q25.1
GINS2		51659	GINS2	GINS complex subunit 2 (Psf2 homolog)	HSPC037|PSF2|Pfs2	16	16q24.1
GINS4		84296	GINS4	GINS complex subunit 4 (Sld5 homolog)	SLD5	8	8p11.21
GIPC1		10755	GIPC1	GIPC PDZ domain containing family, member 1	C19orf3|GIPC|GLUT1CBP|Hs.6454|IIP-1|NIP|RGS19IP1|SEMCAP|SYNECTIIN|SYNECTIN|TIP-2	19	19p13.1
GJA1		2697	GJA1	gap junction protein, alpha 1, 43kDa	AVSD3|CMDR|CX43|EKVP|GJAL|HLHS1|HSS|ODDD	6	6q22.31
GJC2		57165	GJC2	gap junction protein, gamma 2, 47kDa	CX46.6|Cx47|GJA12|HLD2|LMPH1C|PMLDAR|SPG44	1	1q42.13
GLIPR2		152007	GLIPR2	GLI pathogenesis-related 2	C9orf19|GAPR-1|GAPR1	9	9p13.3
GLMN		11146	GLMN	glomulin, FKBP associated protein	FAP|FAP48|FAP68|FKBPAP|GLML|GVM|VMGLOM	1	1p22.1
GLMP		112770	GLMP	glycosylated lysosomal membrane protein	C1orf85|NCU-G1	1	1q22
GLO1		2739	GLO1	glyoxalase I	GLOD1|GLYI|HEL-S-74	6	6p21.3-p21.1
GLRB		2743	GLRB	glycine receptor, beta	HKPX2	4	4q31.3
GLS		2744	GLS	glutaminase	AAD20|GAC|GAM|GLS1|KGA	2	2q32-q34
GLT8D1		55830	GLT8D1	glycosyltransferase 8 domain containing 1	AD-017|MSTP139	3	3p21.1
GLYR1		84656	GLYR1	glyoxylate reductase 1 homolog (Arabidopsis)	BM045|HIBDL|N-PAC|NP60	16	16p13.3
GMFB		2764	GMFB	glia maturation factor, beta	GMF	14	14q22.2
GMIP		51291	GMIP	GEM interacting protein	ARHGAP46	19	19p13.11
GMPPB		29925	GMPPB	GDP-mannose pyrophosphorylase B	MDDGA14|MDDGB14|MDDGC14	3	3p21.31
GMPS		8833	GMPS	guanine monphosphate synthase	-	3	3q24
GNA11		2767	GNA11	guanine nucleotide binding protein (G protein), alpha 11 (Gq class)	FBH|FBH2|FHH2|GNA-11|HHC2|HYPOC2	19	19p13.3
GNA13		10672	GNA13	guanine nucleotide binding protein (G protein), alpha 13	G13	17	17q24.3
GNAQ		2776	GNAQ	guanine nucleotide binding protein (G protein), q polypeptide	CMC1|G-ALPHA-q|GAQ|SWS	9	9q21
GNAS		2778	GNAS	GNAS complex locus	AHO|C20orf45|GNAS1|GPSA|GSA|GSP|NESP|POH|SCG6|SgVI	20	20q13.3
GNB1L		54584	GNB1L	guanine nucleotide binding protein (G protein), beta polypeptide 1-like	DGCRK3|FKSG1|GY2|WDR14|WDVCF	22	22q11.2
GNB2		2783	GNB2	guanine nucleotide binding protein (G protein), beta polypeptide 2	-	7	7q22
GNG12		55970	GNG12	guanine nucleotide binding protein (G protein), gamma 12	-	1	1p31.3
GNL2		29889	GNL2	guanine nucleotide binding protein-like 2 (nucleolar)	HUMAUANTIG|NGP1|Ngp-1|Nog2|Nug2	1	1p34.3
GNPAT		8443	GNPAT	glyceronephosphate O-acyltransferase	DAP-AT|DAPAT|DHAPAT	1	1q42
GNPDA1		10007	GNPDA1	glucosamine-6-phosphate deaminase 1	GNP1|GNPDA|GNPI|GPI|HLN	5	5q21
GNPDA2		132789	GNPDA2	glucosamine-6-phosphate deaminase 2	GNP2|SB52	4	4p12
GNPTAB		79158	GNPTAB	N-acetylglucosamine-1-phosphate transferase, alpha and beta subunits	GNPTA|ICD	12	12q23.2
GNPTG		84572	GNPTG	N-acetylglucosamine-1-phosphate transferase, gamma subunit	C16orf27|GNPTAG|LP2537|RJD9	16	16p13.3
GNS		2799	GNS	glucosamine (N-acetyl)-6-sulfatase	G6S	12	12q14
GOLGA1		2800	GOLGA1	golgin A1	golgin-97	9	9q33.3
GOLGA2		2801	GOLGA2	golgin A2	GM130	9	9q34.11
GOLGA4		2803	GOLGA4	golgin A4	CRPF46|GCP2|GOLG|MU-RMS-40.18|p230	3	3p22-p21.3
GOLGA5		9950	GOLGA5	golgin A5	GOLIM5|RFG5|ret-II	14	14q32.12
GOLGA8A		23015	GOLGA8A	golgin A8 family, member A	GM88	15	15q11.2
GOLGB1		2804	GOLGB1	golgin B1	GCP|GCP372|GOLIM1	3	3q13
GOLPH3L		55204	GOLPH3L	golgi phosphoprotein 3-like	GPP34R	1	1q21.3
GOSR2		9570	GOSR2	golgi SNAP receptor complex member 2	Bos1|EPM6|GS27	17	17q21
GPAA1		8733	GPAA1	glycosylphosphatidylinositol anchor attachment 1	GAA1|hGAA1	8	8q24.3
GPALPP1		55425	GPALPP1	GPALPP motifs containing 1	AD029|KIAA1704|LSR7|bA245H20.2	13	13q14.12
GPAM		57678	GPAM	glycerol-3-phosphate acyltransferase, mitochondrial	GPAT|GPAT1	10	10q25.2
GPATCH8		23131	GPATCH8	G patch domain containing 8	GPATC8|KIAA0553	17	17q21.31
GPBP1		65056	GPBP1	GC-rich promoter binding protein 1	GPBP|SSH6|VASCULIN	5	5q11.2
GPBP1L1		60313	GPBP1L1	GC-rich promoter binding protein 1-like 1	SP192	1	1p34.1
GPC6		10082	GPC6	glypican 6	OMIMD1	13	13q32
GPCPD1		56261	GPCPD1	glycerophosphocholine phosphodiesterase 1	GDE5|GDPD6|PREI4	20	20p12.3
GPD1L		23171	GPD1L	glycerol-3-phosphate dehydrogenase 1-like	GPD1-L	3	3p22.3
GPD2		2820	GPD2	glycerol-3-phosphate dehydrogenase 2 (mitochondrial)	GDH2|GPDM|mGPDH	2	2q24.1
GPI		2821	GPI	glucose-6-phosphate isomerase	AMF|GNPI|NLK|PGI|PHI|SA-36|SA36	19	19q13.1
GPKOW		27238	GPKOW	G patch domain and KOW motifs	GPATC5|GPATCH5|Spp2|T54	X	Xp11.23
GPN1		11321	GPN1	GPN-loop GTPase 1	ATPBD1A|MBDIN|NTPBP|RPAP4|XAB1	2	2p23.3
GPR107		57720	GPR107	G protein-coupled receptor 107	GCDRP|LUSTR1|bA138E2.2	9	9q34.11
GPR137		56834	GPR137	G protein-coupled receptor 137	C11orf4|GPR137A|TM7SF1L1	11	11cen-q22.3
GPR89A		653519	GPR89A	G protein-coupled receptor 89A	GPHR|GPR89|GPR89B|SH120|UNQ192	1	1q21.1
GPRASP2		114928	GPRASP2	G protein-coupled receptor associated sorting protein 2	GASP2	X	Xq22.1
GPRC5A		9052	GPRC5A	G protein-coupled receptor, class C, group 5, member A	GPCR5A|PEIG-1|RAI3|RAIG1|TIG1	12	12p13.1
GPRC5B		51704	GPRC5B	G protein-coupled receptor, class C, group 5, member B	RAIG-2|RAIG2	16	16p12
GPS1		2873	GPS1	G protein pathway suppressor 1	COPS1|CSN1	17	17q25.3
GPS2		2874	GPS2	G protein pathway suppressor 2	AMF-1	17	17p13
GPSM1		26086	GPSM1	G-protein signaling modulator 1	AGS3	9	9q34.3
GPSM2		29899	GPSM2	G-protein signaling modulator 2	CMCS|DFNB82|LGN|PINS	1	1p13.3
GPT2		84706	GPT2	glutamic pyruvate transaminase (alanine aminotransferase) 2	ALT2|GPT 2|MRT49	16	16q12.1
GPX1		2876	GPX1	glutathione peroxidase 1	GPXD|GSHPX1	3	3p21.3
GPX8		493869	GPX8	glutathione peroxidase 8 (putative)	EPLA847|GPx-8|GSHPx-8|UNQ847	5	5q11.2
GRAMD1A		57655	GRAMD1A	GRAM domain containing 1A	KIAA1533	19	19q13.13
GRAMD4		23151	GRAMD4	GRAM domain containing 4	DIP|dA59H18.1|dJ439F8.1	22	22q13.31
GRB2		2885	GRB2	growth factor receptor-bound protein 2	ASH|EGFRBP-GRB2|Grb3-3|MST084|MSTP084|NCKAP2	17	17q24-q25
GRHPR		9380	GRHPR	glyoxylate reductase/hydroxypyruvate reductase	GLXR|GLYD|PH2	9	9q12
GRIK5		2901	GRIK5	glutamate receptor, ionotropic, kainate 5	EAA2|GRIK2|GluK5|KA2	19	19q13.2
GRIN2A		2903	GRIN2A	glutamate receptor, ionotropic, N-methyl D-aspartate 2A	EPND|FESD|GluN2A|LKS|NMDAR2A|NR2A	16	16p13.2
GRINA		2907	GRINA	glutamate receptor, ionotropic, N-methyl D-aspartate-associated protein 1 (glutamate binding)	HNRGW|LFG1|NMDARA1|TMBIM3	8	8q24.3
GRK6		2870	GRK6	G protein-coupled receptor kinase 6	GPRK6	5	5q35
GRN		2896	GRN	granulin	CLN11|GEP|GP88|PCDGF|PEPI|PGRN	17	17q21.32
GRPEL1		80273	GRPEL1	GrpE-like 1, mitochondrial (E. coli)	GrpE|HMGE	4	4p16
GRWD1		83743	GRWD1	glutamate-rich WD repeat containing 1	CDW4|GRWD|RRB1|WDR28	19	19q13.33
GSDMD		79792	GSDMD	gasdermin D	DF5L|DFNA5L|FKSG10|GSDMDC1	8	8q24.3
GSKIP		51527	GSKIP	GSK3B interacting protein	C14orf129|HSPC210	14	14q32.2
GSR		2936	GSR	glutathione reductase	HEL-75	8	8p21.1
GSS		2937	GSS	glutathione synthetase	GSHS|HEL-S-64p|HEL-S-88n	20	20q11.2
GSTM2		2946	GSTM2	glutathione S-transferase mu 2 (muscle)	GST4|GSTM|GSTM2-2|GTHMUS	1	1p13.3
GSTO1		9446	GSTO1	glutathione S-transferase omega 1	GSTO 1-1|GSTTLp28|HEL-S-21|P28|SPG-R	10	10q25.1
GSTP1		2950	GSTP1	glutathione S-transferase pi 1	DFN7|FAEES3|GST3|GSTP|HEL-S-22|PI	11	11q13
GTF2A1		2957	GTF2A1	general transcription factor IIA, 1, 19/37kDa	TF2A1|TFIIA|TFIIA-42|TFIIAL	14	14q31.1
GTF2B		2959	GTF2B	general transcription factor IIB	TF2B|TFIIB	1	1p22-p21
GTF2F1		2962	GTF2F1	general transcription factor IIF, polypeptide 1, 74kDa	BTF4|RAP74|TF2F1|TFIIF	19	19p13.3
GTF2I		2969	GTF2I	general transcription factor IIi	BAP135|BTKAP1|DIWS|GTFII-I|IB291|SPIN|TFII-I|WBS|WBSCR6	7	7q11.23
GTF2IRD1		9569	GTF2IRD1	GTF2I repeat domain containing 1	BEN|CREAM1|GTF3|MUSTRD1|RBAP2|WBS|WBSCR11|WBSCR12|hMusTRD1alpha1	7	7q11.23
GTF2IRD2B		389524	GTF2IRD2B	GTF2I repeat domain containing 2B	-	7	7q11.23
GTF3A		2971	GTF3A	general transcription factor IIIA	AP2|TFIIIA	13	13q12.3-q13.1
GTPBP6		8225	GTPBP6	GTP binding protein 6 (putative)	PGPL	X|Y	Xp22.33; Yp11.32
GTSE1		51512	GTSE1	G-2 and S-phase expressed 1	B99	22	22q13.2-q13.3
GUCY1A2		2977	GUCY1A2	guanylate cyclase 1, soluble, alpha 2	GC-SA2|GUC1A2	11	11q21-q22
GUK1		2987	GUK1	guanylate kinase 1	GMK	1	1q32-q41
GULP1		51454	GULP1	GULP, engulfment adaptor PTB domain containing 1	CED-6|CED6|GULP	2	2q32.3-q33
GUSB		2990	GUSB	glucuronidase, beta	BG|MPS7	7	7q21.11
GYS1		2997	GYS1	glycogen synthase 1 (muscle)	GSY|GYS	19	19q13.3
H1FX		8971	H1FX	H1 histone family, member X	H1.10|H1X	3	3q21.3
H2AFV		94239	H2AFV	H2A histone family, member V	H2A.Z-2|H2AV	7	7p13
H3F3B		3021	H3F3B	H3 histone, family 3B (H3.3B)	H3.3B	17	17q25.1
HABP4		22927	HABP4	hyaluronan binding protein 4	IHABP-4|IHABP4|Ki-1/57|SERBP1L	9	9q22.3-q31
HACD2		201562	HACD2	3-hydroxyacyl-CoA dehydratase 2	PTPLB	3	3q21.1
HACD3		51495	HACD3	3-hydroxyacyl-CoA dehydratase 3	B-IND1|BIND1|HSPC121|PTPLAD1	15	15q22.2
HADH		3033	HADH	hydroxyacyl-CoA dehydrogenase	HAD|HADH1|HADHSC|HCDH|HHF4|MSCHAD|SCHAD	4	4q22-q26
HADHB		3032	HADHB	hydroxyacyl-CoA dehydrogenase/3-ketoacyl-CoA thiolase/enoyl-CoA hydratase (trifunctional protein), beta subunit	ECHB|MSTP029|MTPB|TP-BETA	2	2p23
HAGH		3029	HAGH	hydroxyacylglutathione hydrolase	GLO2|GLX2|GLXII|HAGH1	16	16p13.3
HARS2		23438	HARS2	histidyl-tRNA synthetase 2, mitochondrial	HARSL|HARSR|HO3|PRLTS2	5	5q31.3
HAUS1		115106	HAUS1	HAUS augmin-like complex, subunit 1	CCDC5|HEI-C|HEIC|HsT1461	18	18q21.1
HAUS2		55142	HAUS2	HAUS augmin-like complex, subunit 2	C15orf25|CEP27|HsT17025	15	15q15.2
HAUS6		54801	HAUS6	HAUS augmin-like complex, subunit 6	Dgt6|FAM29A	9	9p22.1
HBEGF		1839	HBEGF	heparin-binding EGF-like growth factor	DTR|DTS|DTSF|HEGFL	5	5q23
HBP1		26959	HBP1	HMG-box transcription factor 1	-	7	7q22.3
HCFC1		3054	HCFC1	host cell factor C1	CFF|HCF|HCF-1|HCF1|HFC1|MRX3|PPP1R89|VCAF	X	Xq28
HCFC1R1		54985	HCFC1R1	host cell factor C1 regulator 1 (XPO1 dependent)	HPIP	16	16p13.3
HDAC10		83933	HDAC10	histone deacetylase 10	HD10	22	22q13.31
HDAC5		10014	HDAC5	histone deacetylase 5	HD5|NY-CO-9	17	17q21
HDAC7		51564	HDAC7	histone deacetylase 7	HD7|HD7A|HDAC7A	12	12q13.1
HDDC3		374659	HDDC3	HD domain containing 3	(ppGpp)ase|MESH1	15	15q26.1
HDGF		3068	HDGF	hepatoma-derived growth factor	HMG1L2	1	1q23.1
HEATR1		55127	HEATR1	HEAT repeat containing 1	BAP28|UTP10	1	1q43
HEATR3		55027	HEATR3	HEAT repeat containing 3	SYO1	16	16q12.1
HEATR5A		25938	HEATR5A	HEAT repeat containing 5A	C14orf125	14	14q12
HEBP2		23593	HEBP2	heme binding protein 2	C6ORF34B|C6orf34|PP23|SOUL	6	6q24
HECTD1		25831	HECTD1	HECT domain containing E3 ubiquitin protein ligase 1	EULIR	14	14q12
HECTD2		143279	HECTD2	HECT domain containing E3 ubiquitin protein ligase 2	-	10	10q23.32
HECTD3		79654	HECTD3	HECT domain containing E3 ubiquitin protein ligase 3	-	1	1p34.1
HEG1		57493	HEG1	heart development protein with EGF-like domains 1	HEG|MST112|MSTP112	3	3q21.2
HEMK1		51409	HEMK1	HemK methyltransferase family member 1	HEMK|MTQ1	3	3p21.3
HERC2		8924	HERC2	HECT and RLD domain containing E3 ubiquitin protein ligase 2	D15F37S1|MRT38|SHEP1|jdf2|p528	15	15q13
HERC4		26091	HERC4	HECT and RLD domain containing E3 ubiquitin protein ligase 4	-	10	10q21.3
HERPUD1		9709	HERPUD1	homocysteine-inducible, endoplasmic reticulum stress-inducible, ubiquitin-like domain member 1	HERP|Mif1|SUP	16	16q13
HES1		3280	HES1	hes family bHLH transcription factor 1	HES-1|HHL|HRY|bHLHb39	3	3q28-q29
HES4		57801	HES4	hes family bHLH transcription factor 4	bHLHb42	1	1p36.33
HEXB		3074	HEXB	hexosaminidase B (beta polypeptide)	ENC-1AS|HEL-248	5	5q13
HGH1		51236	HGH1	HGH1 homolog	BRP16|BRP16L|C8orf30A|C8orf30B|FAM203A|FAM203B	8	8q24.3
HGS		9146	HGS	hepatocyte growth factor-regulated tyrosine kinase substrate	HRS	17	17q25
HHIPL1		84439	HHIPL1	HHIP-like 1	KIAA1822|UNQ9245	14	14q32
HIBADH		11112	HIBADH	3-hydroxyisobutyrate dehydrogenase	NS5ATP1	7	7p15.2
HIBCH		26275	HIBCH	3-hydroxyisobutyryl-CoA hydrolase	HIBYLCOAH	2	2q32.2
HIF1A		3091	HIF1A	hypoxia inducible factor 1, alpha subunit (basic helix-loop-helix transcription factor)	HIF-1A|HIF-1alpha|HIF1|HIF1-ALPHA|MOP1|PASD8|bHLHe78	14	14q23.2
HIGD1A		25994	HIGD1A	HIG1 hypoxia inducible domain family, member 1A	HIG1|RCF1a	3	3p22.1
HINT1		3094	HINT1	histidine triad nucleotide binding protein 1	HINT|NMAN|PKCI-1|PRKCNH1	5	5q31.2
HINT2		84681	HINT2	histidine triad nucleotide binding protein 2	HIT-17	9	9p13.3
HINT3		135114	HINT3	histidine triad nucleotide binding protein 3	HINT4	6	6q22.32
HIPK2		28996	HIPK2	homeodomain interacting protein kinase 2	PRO0593	7	7q34
HIST1H1C		3006	HIST1H1C	histone cluster 1, H1c	H1.2|H1C|H1F2|H1s-1	6	6p21.3
HIST1H2BK		85236	HIST1H2BK	histone cluster 1, H2bk	H2B/S|H2BFAiii|H2BFT|H2BK	6	6p21.33
HIST1H4I		8294	HIST1H4I	histone cluster 1, H4i	H4/m|H4FM|H4M	6	6p21.33
HIST2H4B		554313	HIST2H4B	histone cluster 2, H4b	H4/o	1	1q21
HIVEP1		3096	HIVEP1	human immunodeficiency virus type I enhancer binding protein 1	CIRIP|CRYBP1|GAAP|MBP-1|PRDII-BF1|Schnurri-1|ZAS1|ZNF40|ZNF40A	6	6p24-p22.3
HIVEP2		3097	HIVEP2	human immunodeficiency virus type I enhancer binding protein 2	HIV-EP2|MBP-2|MIBP1|SHN2|ZAS2|ZNF40B	6	6q23-q24
HIVEP3		59269	HIVEP3	human immunodeficiency virus type I enhancer binding protein 3	KBP-1|KBP1|KRC|SHN3|Schnurri-3|ZAS3|ZNF40C	1	1p34
HJURP		55355	HJURP	Holliday junction recognition protein	FAKTS|URLC9|hFLEG1	2	2q37.1
HK1		3098	HK1	hexokinase 1	HK1-ta|HK1-tb|HK1-tc|HKD|HKI|HMSNR|HXK1	10	10q22
HK2		3099	HK2	hexokinase 2	HKII|HXK2	2	2p13
HKDC1		80201	HKDC1	hexokinase domain containing 1	-	10	10q22.1
HLA-B		3106	HLA-B	major histocompatibility complex, class I, B	AS|HLAB|SPDA1	6	6p21.3
HLA-C		3107	HLA-C	major histocompatibility complex, class I, C	D6S204|HLA-JY3|HLC-C|PSORS1	6	6p21.3
HLF		3131	HLF	hepatic leukemia factor	-	17	17q22
HLTF		6596	HLTF	helicase-like transcription factor	HIP116|HIP116A|HLTF1|RNF80|SMARCA3|SNF2L3|ZBU1	3	3q25.1-q26.1
HM13		81502	HM13	histocompatibility (minor) 13	H13|IMP1|IMPAS|IMPAS-1|MSTP086|PSENL3|PSL3|SPP|SPPL1|dJ324O17.1	20	20q11.21
HMBS		3145	HMBS	hydroxymethylbilane synthase	PBG-D|PBGD|PORC|UPS	11	11q23.3
HMG20B		10362	HMG20B	high mobility group 20B	BRAF25|BRAF35|HMGX2|HMGXB2|PP7706|SMARCE1r|SOXL|pp8857	19	19p13.3
HMGA1		3159	HMGA1	high mobility group AT-hook 1	HMG-R|HMGA1A|HMGIY	6	6p21
HMGA2		8091	HMGA2	high mobility group AT-hook 2	BABL|HMGI-C|HMGIC|LIPO|STQTL9	12	12q15
HMGB1		3146	HMGB1	high mobility group box 1	HMG1|HMG3|SBP-1	13	13q12
HMGB2		3148	HMGB2	high mobility group box 2	HMG2	4	4q31
HMGB3		3149	HMGB3	high mobility group box 3	HMG-2a|HMG-4|HMG2A|HMG4	X	Xq28
HMGCR		3156	HMGCR	3-hydroxy-3-methylglutaryl-CoA reductase	LDLCQ3	5	5q13.3-q14
HMGCS1		3157	HMGCS1	3-hydroxy-3-methylglutaryl-CoA synthase 1 (soluble)	HMGCS	5	5p14-p13
HMGN1		3150	HMGN1	high mobility group nucleosome binding domain 1	HMG14	21	21q22.2
HMGN4		10473	HMGN4	high mobility group nucleosomal binding domain 4	HMG17L3|NHC	6	6p21.3
HMGXB3		22993	HMGXB3	HMG box domain containing 3	HMGX3|SMF	5	5q32
HMMR		3161	HMMR	hyaluronan-mediated motility receptor (RHAMM)	CD168|IHABP|RHAMM	5	5q34
HMOX1		3162	HMOX1	heme oxygenase 1	HMOX1D|HO-1|HSP32|bK286B10	22	22q13.1
HMOX2		3163	HMOX2	heme oxygenase 2	HO-2	16	16p13.3
HNMT		3176	HNMT	histamine N-methyltransferase	HMT|HNMT-S1|HNMT-S2	2	2q22.1
HNRNPA0		10949	HNRNPA0	heterogeneous nuclear ribonucleoprotein A0	HNRPA0	5	5q31
HNRNPA1		3178	HNRNPA1	heterogeneous nuclear ribonucleoprotein A1	ALS19|ALS20|HNRPA1|HNRPA1L3|IBMPFD3|hnRNP A1|hnRNP-A1	12	12q13.1
HNRNPA2B1		3181	HNRNPA2B1	heterogeneous nuclear ribonucleoprotein A2/B1	HNRNPA2|HNRNPB1|HNRPA2|HNRPA2B1|HNRPB1|IBMPFD2|RNPA2|SNRPB1	7	7p15
HNRNPA3		220988	HNRNPA3	heterogeneous nuclear ribonucleoprotein A3	2610510D13Rik|D10S102|FBRNP|HNRPA3	2	2q31.2
HNRNPAB		3182	HNRNPAB	heterogeneous nuclear ribonucleoprotein A/B	ABBP1|HNRPAB	5	5q35.3
HNRNPF		3185	HNRNPF	heterogeneous nuclear ribonucleoprotein F	HNRPF|OK/SW-cl.23|mcs94-1	10	10q11.21
HNRNPL		3191	HNRNPL	heterogeneous nuclear ribonucleoprotein L	HNRPL|P/OKcl.14|hnRNP-L	19	19q13.2
HNRNPLL		92906	HNRNPLL	heterogeneous nuclear ribonucleoprotein L-like	HNRPLL|SRRF	2	2p22.1
HNRNPM		4670	HNRNPM	heterogeneous nuclear ribonucleoprotein M	CEAR|HNRNPM4|HNRPM|HNRPM4|HTGR1|NAGR1|hnRNP M	19	19p13.2
HNRNPR		10236	HNRNPR	heterogeneous nuclear ribonucleoprotein R	HNRPR|hnRNP-R	1	1p36.12
HOMER2		9455	HOMER2	homer scaffolding protein 2	ACPD|CPD|HOMER-2|VESL-2	15	15q24.3
HOMER3		9454	HOMER3	homer scaffolding protein 3	HOMER-3|VESL3	19	19p13.11
HOOK3		84376	HOOK3	hook microtubule-tethering protein 3	HK3	8	8p11.21
HP1BP3		50809	HP1BP3	heterochromatin protein 1, binding protein 3	HP1-BP74|HP1BP74	1	1p36.12
HPCAL1		3241	HPCAL1	hippocalcin-like 1	BDR1|HLP2|VILIP-3	2	2p25.1
HPS1		3257	HPS1	Hermansky-Pudlak syndrome 1	HPS	10	10q23.1-q23.3
HPS5		11234	HPS5	Hermansky-Pudlak syndrome 5	AIBP63	11	11p14
HPS6		79803	HPS6	Hermansky-Pudlak syndrome 6	-	10	10q24.32
HRAS		3265	HRAS	Harvey rat sarcoma viral oncogene homolog	C-BAS/HAS|C-H-RAS|C-HA-RAS1|CTLO|H-RASIDX|HAMSV|HRAS1|RASH1|p21ras	11	11p15.5
HS2ST1		9653	HS2ST1	heparan sulfate 2-O-sulfotransferase 1	dJ604K5.2	1	1p22.3
HS3ST1		9957	HS3ST1	heparan sulfate (glucosamine) 3-O-sulfotransferase 1	3OST|3OST1	4	4p16
HS3ST3A1		9955	HS3ST3A1	heparan sulfate (glucosamine) 3-O-sulfotransferase 3A1	3-OST-3A|3OST3A1	17	17p12
HS3ST3B1		9953	HS3ST3B1	heparan sulfate (glucosamine) 3-O-sulfotransferase 3B1	3-OST-3B|3OST3B1|h3-OST-3B	17	17p12
HSD17B10		3028	HSD17B10	hydroxysteroid (17-beta) dehydrogenase 10	17b-HSD10|ABAD|CAMR|DUPXp11.22|ERAB|HADH2|HCD2|MHBD|MRPP2|MRX17|MRX31|MRXS10|SCHAD|SDR5C1	X	Xp11.2
HSD17B11		51170	HSD17B11	hydroxysteroid (17-beta) dehydrogenase 11	17-BETA-HSD11|17-BETA-HSDXI|17BHSD11|DHRS8|PAN1B|RETSDR2|SDR16C2	4	4q22.1
HSD17B2		3294	HSD17B2	hydroxysteroid (17-beta) dehydrogenase 2	EDH17B2|HSD17|SDR9C2	16	16q24.1-q24.2
HSD17B7		51478	HSD17B7	hydroxysteroid (17-beta) dehydrogenase 7	PRAP|SDR37C1	1	1q23
HSDL2		84263	HSDL2	hydroxysteroid dehydrogenase like 2	C9orf99|SDR13C1	9	9q32
HSF1		3297	HSF1	heat shock transcription factor 1	HSTF1	8	8q24.3
HSF2		3298	HSF2	heat shock transcription factor 2	HSF 2|HSTF 2	6	6q22.31
HSP90AB1		3326	HSP90AB1	heat shock protein 90kDa alpha (cytosolic), class B member 1	D6S182|HSP84|HSP90B|HSPC2|HSPCB	6	6p12
HSP90B1		7184	HSP90B1	heat shock protein 90kDa beta (Grp94), member 1	ECGP|GP96|GRP94|HEL-S-125m|HEL35|TRA1	12	12q24.2-q24.3
HSPA13		6782	HSPA13	heat shock protein 70kDa family, member 13	STCH	21	21q11
HSPA1A		3303	HSPA1A	heat shock 70kDa protein 1A	HEL-S-103|HSP70-1|HSP70-1A|HSP70.1|HSP70I|HSP72|HSPA1	6	6p21.3
HSPA4L		22824	HSPA4L	heat shock 70kDa protein 4-like	APG-1|HSPH3|Osp94	4	4q28
HSPA5		3309	HSPA5	heat shock 70kDa protein 5 (glucose-regulated protein, 78kDa)	BIP|GRP78|HEL-S-89n|MIF2	9	9q33.3
HSPB1		3315	HSPB1	heat shock 27kDa protein 1	CMT2F|HEL-S-102|HMN2B|HS.76067|HSP27|HSP28|Hsp25|SRP27	7	7q11.23
HSPBP1		23640	HSPBP1	HSPA (heat shock 70kDa) binding protein, cytoplasmic cochaperone 1	FES1	19	19q13.42
HSPG2		3339	HSPG2	heparan sulfate proteoglycan 2	HSPG|PLC|PRCAN|SJA|SJS|SJS1	1	1p36.1-p34
HSPH1		10808	HSPH1	heat shock 105kDa/110kDa protein 1	HSP105|HSP105A|HSP105B|NY-CO-25	13	13q12.3
HYAL2		8692	HYAL2	hyaluronoglucosaminidase 2	LUCA2	3	3p21.3
HYI		81888	HYI	hydroxypyruvate isomerase (putative)	HT036	1	1p34.2
HYOU1		10525	HYOU1	hypoxia up-regulated 1	GRP-170|Grp170|HSP12A|ORP-150|ORP150	11	11q23.1-q23.3
IAH1		285148	IAH1	isoamyl acetate-hydrolyzing esterase 1 homolog	-	2	2p25.1
IARS2		55699	IARS2	isoleucyl-tRNA synthetase 2, mitochondrial	CAGSSS|ILERS	1	1q41
IBTK		25998	IBTK	inhibitor of Bruton agammaglobulinemia tyrosine kinase	BTBD26|BTKI	6	6q14.1
ICAM1		3383	ICAM1	intercellular adhesion molecule 1	BB2|CD54|P3.58	19	19p13.3-p13.2
ICAM3		3385	ICAM3	intercellular adhesion molecule 3	CD50|CDW50|ICAM-R	19	19p13.3-p13.2
ICE2		79664	ICE2	interactor of little elongation complex ELL subunit 2	BRCC1|NARG2	15	15q22.2
ID1		3397	ID1	inhibitor of DNA binding 1, dominant negative helix-loop-helix protein	ID|bHLHb24	20	20q11
ID2		3398	ID2	inhibitor of DNA binding 2, dominant negative helix-loop-helix protein	GIG8|ID2A|ID2H|bHLHb26	2	2p25
ID3		3399	ID3	inhibitor of DNA binding 3, dominant negative helix-loop-helix protein	HEIR-1|bHLHb25	1	1p36.13-p36.12
ID4		3400	ID4	inhibitor of DNA binding 4, dominant negative helix-loop-helix protein	IDB4|bHLHb27	6	6p22.3
IDE		3416	IDE	insulin-degrading enzyme	INSULYSIN	10	10q23-q25
IDH3B		3420	IDH3B	isocitrate dehydrogenase 3 (NAD+) beta	H-IDHB|RP46	20	20p13
IDH3G		3421	IDH3G	isocitrate dehydrogenase 3 (NAD+) gamma	H-IDHG	X	Xq28
IDI1		3422	IDI1	isopentenyl-diphosphate delta isomerase 1	IPP1|IPPI1	10	10p15.3
IER2		9592	IER2	immediate early response 2	ETR101	19	19p13.2
IER3		8870	IER3	immediate early response 3	DIF-2|DIF2|GLY96|IEX-1|IEX-1L|IEX1|PRG1	6	6p21.3
IER5L		389792	IER5L	immediate early response 5-like	bA247A12.2	9	9q34.11
IFFO2		126917	IFFO2	intermediate filament family orphan 2	-	1	1p36.13
IFI27L1		122509	IFI27L1	interferon, alpha-inducible protein 27-like 1	FAM14B|ISG12C	14	14q32.12
IFI27L2		83982	IFI27L2	interferon, alpha-inducible protein 27-like 2	FAM14A|ISG12B|TLH29	14	14q32.12
IFIH1		64135	IFIH1	interferon induced with helicase C domain 1	AGS7|Hlcd|IDDM19|MDA-5|MDA5|RLR-2|SGMRT1	2	2q24
IFIT1		3434	IFIT1	interferon-induced protein with tetratricopeptide repeats 1	C56|G10P1|IFI-56|IFI-56K|IFI56|IFIT-1|IFNAI1|ISG56|P56|RNM561	10	10q23.31
IFITM3		10410	IFITM3	interferon induced transmembrane protein 3	1-8U|DSPA2b|IP15	11	11p15.5
IFNAR1		3454	IFNAR1	interferon (alpha, beta and omega) receptor 1	AVP|IFN-alpha-REC|IFNAR|IFNBR|IFRC	21	21q22.11
IFNGR1		3459	IFNGR1	interferon gamma receptor 1	CD119|IFNGR|IMD27A|IMD27B	6	6q23.3
IFNGR2		3460	IFNGR2	interferon gamma receptor 2 (interferon gamma transducer 1)	AF-1|IFGR2|IFNGT1|IMD28	21	21q22.11
IFRD1		3475	IFRD1	interferon-related developmental regulator 1	PC4|TIS7	7	7q31.1
IFRD2		7866	IFRD2	interferon-related developmental regulator 2	IFNRP|SKMc15|SM15	3	3p21.3
IFT43		112752	IFT43	intraflagellar transport 43	C14orf179|CED3	14	14q24.3
IFT52		51098	IFT52	intraflagellar transport 52	C20orf9|CGI-53|NGD2|NGD5	20	-
IFT74		80173	IFT74	intraflagellar transport 74	CCDC2|CMG-1|CMG1	9	9p21.2
IFT80		57560	IFT80	intraflagellar transport 80	ATD2|SRTD2|WDR56	3	3q25.33
IGFBP5		3488	IGFBP5	insulin-like growth factor binding protein 5	IBP5	2	2q35
IGFBP6		3489	IGFBP6	insulin-like growth factor binding protein 6	IBP6	12	12q13
IGSF8		93185	IGSF8	immunoglobulin superfamily, member 8	CD316|CD81P3|EWI-2|EWI2|KCT-4|LIR-D1|PGRL	1	1q23.1
IKBKB		3551	IKBKB	inhibitor of kappa light polypeptide gene enhancer in B-cells, kinase beta	IKK-beta|IKK2|IKKB|IMD15|NFKBIKB	8	8p11.2
IKZF2		22807	IKZF2	IKAROS family zinc finger 2 (Helios)	ANF1A2|HELIOS|ZNF1A2|ZNFN1A2	2	2q34
IL11		3589	IL11	interleukin 11	AGIF|IL-11	19	19q13.3-q13.4
IL13RA1		3597	IL13RA1	interleukin 13 receptor, alpha 1	CD213A1|CT19|IL-13Ra|NR4	X	Xq24
IL18		3606	IL18	interleukin 18	IGIF|IL-18|IL-1g|IL1F4	11	11q23.1
IL1RN		3557	IL1RN	interleukin 1 receptor antagonist	DIRA|ICIL-1RA|IL-1RN|IL-1ra|IL-1ra3|IL1F3|IL1RA|IRAP|MVCD4	2	2q14.2
IL4R		3566	IL4R	interleukin 4 receptor	CD124|IL-4RA|IL4RA	16	16p12.1-p11.2
IL6ST		3572	IL6ST	interleukin 6 signal transducer	CD130|CDW130|GP130|IL-6RB	5	5q11.2
ILF3		3609	ILF3	interleukin enhancer binding factor 3, 90kDa	CBTF|DRBF|DRBP76|MMP4|MPHOSPH4|MPP4|NF-AT-90|NF110|NF110b|NF90|NF90a|NF90b|NFAR|NFAR-1|NFAR2|TCP110|TCP80	19	19p13.2
ILK		3611	ILK	integrin-linked kinase	HEL-S-28|ILK-1|ILK-2|P59|p59ILK	11	11p15.4
IMMT		10989	IMMT	inner membrane protein, mitochondrial	HMP|MINOS2|Mic60|P87|P87/89|P89|PIG4|PIG52	2	2p11.2|2
IMP3		55272	IMP3	IMP3, U3 small nucleolar ribonucleoprotein	BRMS2|C15orf12|MRPS4	15	15q24
IMP4		92856	IMP4	IMP4, U3 small nucleolar ribonucleoprotein	BXDC4	2	2q21.1
IMPACT		55364	IMPACT	impact RWD domain protein	RWDD5	18	18q11.2-q12.1
IMPAD1		54928	IMPAD1	inositol monophosphatase domain containing 1	GPAPP|IMP 3|IMP-3|IMPA3	8	8q12.1
IMPDH1		3614	IMPDH1	IMP (inosine 5'-monophosphate) dehydrogenase 1	IMPD|IMPD1|IMPDH-I|LCA11|RP10|sWSS2608	7	7q31.3-q32
INAFM2		100505573	INAFM2	InaF-motif containing 2	LINC00984|OGU1	15	15q15.1
INF2		64423	INF2	inverted formin, FH2 and WH2 domain containing	C14orf151|C14orf173|CMTDIE|FSGS5|pp9484	14	14q32.33
ING1		3621	ING1	inhibitor of growth family, member 1	p24ING1c|p33|p33ING1|p33ING1b|p47|p47ING1a	13	13q34
ING4		51147	ING4	inhibitor of growth family, member 4	my036|p29ING4	12	12p13.31
INHBA		3624	INHBA	inhibin, beta A	EDF|FRP	7	7p15-p13
INIP		58493	INIP	INTS3 and NABP interacting protein	C9orf80|HSPC043|MISE|SOSSC|SSBIP1|hSSBIP1	9	9q32
INO80E		283899	INO80E	INO80 complex subunit E	CCDC95	16	16p11.2
INPP4A		3631	INPP4A	inositol polyphosphate-4-phosphatase, type I, 107kDa	INPP4|TVAS1	2	2q11.2
INPP4B		8821	INPP4B	inositol polyphosphate-4-phosphatase, type II, 105kDa	-	4	4q31.21
INPP5A		3632	INPP5A	inositol polyphosphate-5-phosphatase, 40kDa	5PTASE	10	10q26.3
INSIG1		3638	INSIG1	insulin induced gene 1	CL-6|CL6	7	7q36
INSR		3643	INSR	insulin receptor	CD220|HHF5	19	19p13.3-p13.2
INTS10		55174	INTS10	integrator complex subunit 10	C8orf35|INT10	8	8p21.3
INTS5		80789	INTS5	integrator complex subunit 5	INT5|KIAA1698	11	11q12.3
INTS6		26512	INTS6	integrator complex subunit 6	DBI-1|DDX26|DDX26A|DICE1|HDB|INT6|Notchl2	13	13q14.3
INTS7		25896	INTS7	integrator complex subunit 7	C1orf73|INT7	1	1q32.3
INTS8		55656	INTS8	integrator complex subunit 8	C8orf52|INT8	8	8q22.1
IPO13		9670	IPO13	importin 13	IMP13|KAP13|LGL2|RANBP13	1	1p34.1
IPO4		79711	IPO4	importin 4	Imp4	14	14q12
IPO8		10526	IPO8	importin 8	RANBP8	12	12p11.21
IRAK1		3654	IRAK1	interleukin-1 receptor-associated kinase 1	IRAK|pelle	X	Xq28
IRAK2		3656	IRAK2	interleukin-1 receptor-associated kinase 2	IRAK-2	3	3p25.3
IREB2		3658	IREB2	iron-responsive element binding protein 2	ACO3|IRP2|IRP2AD	15	15q25.1
IRF2BP1		26145	IRF2BP1	interferon regulatory factor 2 binding protein 1	-	19	19q13.32
IRF2BP2		359948	IRF2BP2	interferon regulatory factor 2 binding protein 2	-	1	1q42.3
IRF3		3661	IRF3	interferon regulatory factor 3	-	19	19q13.3-q13.4
IRF7		3665	IRF7	interferon regulatory factor 7	IMD39|IRF-7H|IRF7A|IRF7B|IRF7C|IRF7H	11	11p15.5
IRS1		3667	IRS1	insulin receptor substrate 1	HIRS-1	2	2q36
IRS2		8660	IRS2	insulin receptor substrate 2	IRS-2	13	13q34
ISCA1		81689	ISCA1	iron-sulfur cluster assembly 1	HBLD2|ISA1|hIscA	9	9q21.33
ISOC2		79763	ISOC2	isochorismatase domain containing 2	-	19	19q13.42
ISY1		57461	ISY1	ISY1 splicing factor homolog	FSAP33	3	3q21.3
ITCH		83737	ITCH	itchy E3 ubiquitin protein ligase	ADMFD|AIF4|AIP4|NAPP1	20	20q11.22
ITGA1		3672	ITGA1	integrin, alpha 1	CD49a|VLA1	5	5q11.2
ITGA2		3673	ITGA2	integrin, alpha 2 (CD49B, alpha 2 subunit of VLA-2 receptor)	BR|CD49B|GPIa|HPA-5|VLA-2|VLAA2	5	5q11.2
ITGA3		3675	ITGA3	integrin, alpha 3 (antigen CD49C, alpha 3 subunit of VLA-3 receptor)	CD49C|GAP-B3|GAPB3|ILNEB|MSK18|VCA-2|VL3A|VLA3a	17	17q21.33
ITGA5		3678	ITGA5	integrin, alpha 5 (fibronectin receptor, alpha polypeptide)	CD49e|FNRA|VLA-5|VLA5A	12	12q11-q13
ITGAV		3685	ITGAV	integrin, alpha V	CD51|MSK8|VNRA|VTNR	2	2q31-q32
ITGB1		3688	ITGB1	integrin, beta 1 (fibronectin receptor, beta polypeptide, antigen CD29 includes MDF2, MSK12)	CD29|FNRB|GPIIA|MDF2|MSK12|VLA-BETA|VLAB	10	10p11.2
ITGB1BP1		9270	ITGB1BP1	integrin beta 1 binding protein 1	ICAP-1A|ICAP-1B|ICAP-1alpha|ICAP1|ICAP1A|ICAP1B	2	2p25.2
ITGB3		3690	ITGB3	integrin, beta 3 (platelet glycoprotein IIIa, antigen CD61)	BDPLT16|BDPLT2|CD61|GP3A|GPIIIa|GT	17	17q21.32
ITGB4		3691	ITGB4	integrin, beta 4	CD104	17	17q25
ITGB8		3696	ITGB8	integrin, beta 8	-	7	7p21.1
ITM2B		9445	ITM2B	integral membrane protein 2B	ABRI|BRI|BRI2|BRICD2B|E25B|E3-16|FBD|RDGCA|imBRI2	13	13q14.3
ITM2C		81618	ITM2C	integral membrane protein 2C	BRI3|BRICD2C|E25|E25C|ITM3	2	2q37
ITPA		3704	ITPA	inosine triphosphatase (nucleoside triphosphate pyrophosphatase)	C20orf37|HLC14-06-P|My049|dJ794I6.3	20	20p
ITPKB		3707	ITPKB	inositol-trisphosphate 3-kinase B	IP3-3KB|IP3K|IP3K-B|IP3KB|PIG37	1	1q42.13
ITPR3		3710	ITPR3	inositol 1,4,5-trisphosphate receptor, type 3	IP3R|IP3R3	6	6p21
ITPRIP		85450	ITPRIP	inositol 1,4,5-trisphosphate receptor interacting protein	DANGER|KIAA1754|bA127L20|bA127L20.2	10	10q25.1
ITSN1		6453	ITSN1	intersectin 1 (SH3 domain protein)	ITSN|SH3D1A|SH3P17	21	21q22.1-q22.2
IVD		3712	IVD	isovaleryl-CoA dehydrogenase	ACAD2	15	15q14-q15
IVL		3713	IVL	involucrin	-	1	1q21
IVNS1ABP		10625	IVNS1ABP	influenza virus NS1A binding protein	FLARA3|HSPC068|KLHL39|ND1|NS-1|NS1-BP|NS1BP	1	1q25.1-q31.1
JAG2		3714	JAG2	jagged 2	HJ2|SER2	14	14q32
JAZF1		221895	JAZF1	JAZF zinc finger 1	TIP27|ZNF802	7	7p15.2-p15.1
JMJD1C		221037	JMJD1C	jumonji domain containing 1C	TRIP8	10	10q21.3
JMJD6		23210	JMJD6	jumonji domain containing 6	PSR|PTDSR|PTDSR1	17	17q25
JMJD7		100137047	JMJD7	jumonji domain containing 7	-	15	15q15.1
JMJD8		339123	JMJD8	jumonji domain containing 8	C16orf20|PP14397	16	16p13.3
JMY		133746	JMY	junction mediating and regulatory protein, p53 cofactor	WHAMM2|WHDC1L3	5	5q14.1
JOSD2		126119	JOSD2	Josephin domain containing 2	SBBI54	19	19q13.33
JPH2		57158	JPH2	junctophilin 2	CMH17|JP-2|JP2	20	20q13.12
JTB		10899	JTB	jumping translocation breakpoint	HJTB|HSPC222|PAR|hJT	1	1q21
JUN		3725	JUN	jun proto-oncogene	AP-1|AP1|c-Jun	1	1p32-p31
JUNB		3726	JUNB	jun B proto-oncogene	AP-1	19	19p13.2
JUND		3727	JUND	jun D proto-oncogene	AP-1	19	19p13.2
KANK1		23189	KANK1	KN motif and ankyrin repeat domains 1	ANKRD15|CPSQ2|KANK	9	9p24.3
KANSL1L		151050	KANSL1L	KAT8 regulatory NSL complex subunit 1-like	C2orf67|MSL1v2	2	2q34
KANSL3		55683	KANSL3	KAT8 regulatory NSL complex subunit 3	KIAA1310|NSL3|Rcd1	2	2q11.2
KAT2B		8850	KAT2B	K(lysine) acetyltransferase 2B	CAF|P/CAF|PCAF	3	3p24
KAT7		11143	KAT7	K(lysine) acetyltransferase 7	HBO1|HBOA|MYST2|ZC2HC7	17	17q21.32
KATNAL1		84056	KATNAL1	katanin p60 subunit A-like 1	-	13	13q12.3
KATNB1		10300	KATNB1	katanin p80 (WD repeat containing) subunit B 1	KAT|LIS6	16	16q21
KBTBD11		9920	KBTBD11	kelch repeat and BTB (POZ) domain containing 11	KLHDC7C	8	8p23.3
KBTBD4		55709	KBTBD4	kelch repeat and BTB (POZ) domain containing 4	BKLHD4|HSPC252	11	11p11.2
KCNK6		9424	KCNK6	potassium channel, two pore domain subfamily K, member 6	K2p6.1|KCNK8|TOSS|TWIK-2|TWIK2	19	19q13.1
KCNN4		3783	KCNN4	potassium channel, calcium activated intermediate/small conductance subfamily N alpha, member 4	IK|IK1|IKCA1|KCA4|KCa3.1|SK4|hIKCa1|hKCa4|hSK4	19	19q13.2
KCNQ3		3786	KCNQ3	potassium channel, voltage gated KQT-like subfamily Q, member 3	BFNC2|EBN2|KV7.3	8	8q24
KCTD10		83892	KCTD10	potassium channel tetramerization domain containing 10	BTBD28|MSTP028|ULRO61|hBACURD3	12	12q24.11
KCTD11		147040	KCTD11	potassium channel tetramerization domain containing 11	C17orf36|KCASH1|REN|REN/KCTD11	17	17p13.1
KCTD15		79047	KCTD15	potassium channel tetramerization domain containing 15	-	19	19q13.11
KCTD20		222658	KCTD20	potassium channel tetramerization domain containing 20	C6orf69|dJ108K11.3	6	6p21.31
KCTD21		283219	KCTD21	potassium channel tetramerization domain containing 21	KCASH2	11	11q14.1
KCTD3		51133	KCTD3	potassium channel tetramerization domain containing 3	NY-REN-45	1	1q41
KCTD4		386618	KCTD4	potassium channel tetramerization domain containing 4	bA321C24.3	13	13q14.12
KCTD5		54442	KCTD5	potassium channel tetramerization domain containing 5	-	16	16p13.3
KCTD8		386617	KCTD8	potassium channel tetramerization domain containing 8	-	4	4p13
KDELC2		143888	KDELC2	KDEL (Lys-Asp-Glu-Leu) containing 2	-	11	11q22.3
KDELR1		10945	KDELR1	KDEL (Lys-Asp-Glu-Leu) endoplasmic reticulum protein retention receptor 1	ERD2|ERD2.1|HDEL|PM23	19	19q13.3
KDELR2		11014	KDELR2	KDEL (Lys-Asp-Glu-Leu) endoplasmic reticulum protein retention receptor 2	ELP-1|ERD2.2	7	7p22.1
KDM2B		84678	KDM2B	lysine (K)-specific demethylase 2B	CXXC2|FBXL10|Fbl10|JHDM1B|PCCX2	12	12q24.31
KDM3A		55818	KDM3A	lysine (K)-specific demethylase 3A	JHDM2A|JHMD2A|JMJD1|JMJD1A|TSGA	2	2p11.2
KDM4B		23030	KDM4B	lysine (K)-specific demethylase 4B	JMJD2B|TDRD14B	19	19p13.3
KDM5B		10765	KDM5B	lysine (K)-specific demethylase 5B	CT31|JARID1B|PLU-1|PLU1|PPP1R98|PUT1|RBBP2H1A	1	1q32.1
KEAP1		9817	KEAP1	kelch-like ECH-associated protein 1	INrf2|KLHL19	19	19p13.2
KHSRP		8570	KHSRP	KH-type splicing regulatory protein	FBP2|FUBP2|KSRP	19	19p13.3
KIAA0141		9812	KIAA0141	KIAA0141	DELE	5	5q31.3
KIAA0232		9778	KIAA0232	KIAA0232	-	4	4p16.1
KIAA0355		9710	KIAA0355	KIAA0355	-	19	19q13.11
KIAA0586		9786	KIAA0586	KIAA0586	Talpid3	14	14q23.1
KIAA0753		9851	KIAA0753	KIAA0753	-	17	17p13.1
KIAA1109		84162	KIAA1109	KIAA1109	FSA|Tweek	4	4q27
KIAA1468		57614	KIAA1468	KIAA1468	HsT3308|HsT885	18	18q21.33
KIAA1522		57648	KIAA1522	KIAA1522	-	1	1p35.1
KIAA1551		55196	KIAA1551	KIAA1551	C12orf35|UTA2-1	12	12p11.21
KIAA1671		85379	KIAA1671	KIAA1671	-	22	22q11.23
KIAA1755		85449	KIAA1755	KIAA1755	-	20	20q11.23
KIAA2013		90231	KIAA2013	KIAA2013	-	1	1p36.22
KIDINS220		57498	KIDINS220	kinase D-interacting substrate, 220kDa	ARMS	2	2p24
KIF11		3832	KIF11	kinesin family member 11	EG5|HKSP|KNSL1|MCLMR|TRIP5	10	10q24.1
KIF13A		63971	KIF13A	kinesin family member 13A	RBKIN|bA500C11.2	6	6p23
KIF14		9928	KIF14	kinesin family member 14	MKS12	1	1q32.1
KIF15		56992	KIF15	kinesin family member 15	HKLP2|KNSL7|NY-BR-62	3	3p21.31
KIF16B		55614	KIF16B	kinesin family member 16B	C20orf23|KISC20ORF|SNX23	20	20p11.23
KIF1C		10749	KIF1C	kinesin family member 1C	LTXS1|SATX2|SAX2|SPAX2|SPG58	17	17p13.2
KIF20A		10112	KIF20A	kinesin family member 20A	MKLP2|RAB6KIFL	5	5q31
KIF20B		9585	KIF20B	kinesin family member 20B	CT90|KRMP1|MPHOSPH1|MPP-1|MPP1	10	10q23.31
KIF21B		23046	KIF21B	kinesin family member 21B	-	1	1q32.1
KIF22		3835	KIF22	kinesin family member 22	A-328A3.2|KID|KNSL4|OBP|OBP-1|OBP-2|SEMDJL2	16	16p11.2
KIF23		9493	KIF23	kinesin family member 23	CHO1|KNSL5|MKLP-1|MKLP1	15	15q23
KIF24		347240	KIF24	kinesin family member 24	C9orf48|bA571F15.4	9	9p13.3
KIF2C		11004	KIF2C	kinesin family member 2C	CT139|KNSL6|MCAK	1	1p34.1
KIF3C		3797	KIF3C	kinesin family member 3C	-	2	2p23
KIF4A		24137	KIF4A	kinesin family member 4A	KIF4|KIF4G1|MRX100	X	Xq13.1
KIF5B		3799	KIF5B	kinesin family member 5B	HEL-S-61|KINH|KNS|KNS1|UKHC	10	10p11.22
KIFC2		90990	KIFC2	kinesin family member C2	-	8	8q24.3
KIFC3		3801	KIFC3	kinesin family member C3	-	16	16q13-q21
KIZ		55857	KIZ	kizuna centrosomal protein	C20orf19|HT013|Kizuna|NCRNA00153|PLK1S1|RP69	20	20p11.23
KLC1		3831	KLC1	kinesin light chain 1	KLC|KNS2|KNS2A	14	14q32.3
KLC2		64837	KLC2	kinesin light chain 2	-	11	11q13.2
KLF11		8462	KLF11	Kruppel-like factor 11	FKLF|FKLF1|MODY7|TIEG2|Tieg3	2	2p25
KLF16		83855	KLF16	Kruppel-like factor 16	BTEB4|DRRF|NSLP2	19	19p13.3
KLF2		10365	KLF2	Kruppel-like factor 2	LKLF	19	19p13.11
KLHDC10		23008	KLHDC10	kelch domain containing 10	slim	7	7q32.2
KLHDC2		23588	KLHDC2	kelch domain containing 2	HCLP-1|HCLP1|LCP	14	14q21.3
KLHL24		54800	KLHL24	kelch-like family member 24	DRE1|KRIP6	3	3q27.1
KLHL26		55295	KLHL26	kelch-like family member 26	-	19	19p13.11
KLHL36		79786	KLHL36	kelch-like family member 36	C16orf44	16	16q24.1
KLHL4		56062	KLHL4	kelch-like family member 4	DKELCHL|KHL4	X	Xq21.3
KLHL7		55975	KLHL7	kelch-like family member 7	KLHL6|SBBI26	7	7p15.3
KLHL9		55958	KLHL9	kelch-like family member 9	-	9	9p22
KMT2A		4297	KMT2A	lysine (K)-specific methyltransferase 2A	ALL-1|CXXC7|HRX|HTRX1|MLL|MLL-AF9|MLL/GAS7|MLL1|MLL1A|TET1-MLL|TRX1|WDSTS	11	11q23
KNOP1		400506	KNOP1	lysine-rich nucleolar protein 1	101F10.1|C16orf88|FAM191A|TSG118	16	16p12.3
KNTC1		9735	KNTC1	kinetochore associated 1	ROD	12	12q24.31
KPNA1		3836	KPNA1	karyopherin alpha 1 (importin alpha 5)	IPOA5|NPI-1|RCH2|SRP1	3	3q21
KPNA2		3838	KPNA2	karyopherin alpha 2 (RAG cohort 1, importin alpha 1)	IPOA1|QIP2|RCH1|SRP1alpha	17	17q24.2
KPNA3		3839	KPNA3	karyopherin alpha 3 (importin alpha 4)	IPOA4|SRP1|SRP1gamma|SRP4|hSRP1	13	13q14.3
KPNA4		3840	KPNA4	karyopherin alpha 4 (importin alpha 3)	IPOA3|QIP1|SRP3	3	3q25.33
KRAS		3845	KRAS	Kirsten rat sarcoma viral oncogene homolog	C-K-RAS|CFC2|K-RAS2A|K-RAS2B|K-RAS4A|K-RAS4B|KI-RAS|KRAS1|KRAS2|NS|NS3|RASK2	12	12p12.1
KRCC1		51315	KRCC1	lysine-rich coiled-coil 1	CHBP2	2	2p11.2
KRI1		65095	KRI1	KRI1 homolog	-	19	19p13.2
KRIT1		889	KRIT1	KRIT1, ankyrin repeat containing	CAM|CCM1	7	7q21.2
KRT18		3875	KRT18	keratin 18, type I	CYK18|K18	12	12q13
KRT31		3881	KRT31	keratin 31, type I	HA1|Ha-1|KRTHA1|hHa1	17	17q21.2
KRT33B		3884	KRT33B	keratin 33B, type I	HA3II|Ha-3II|K33B|KRTHA3A|KRTHA3B|hHa3-II	17	17q21.2
KRT34		3885	KRT34	keratin 34, type I	HA4|Ha-4|KRTHA4|hHa4	17	17q21.2
KRT7		3855	KRT7	keratin 7, type II	CK7|K2C7|K7|SCL	12	12q13.13
KRT8		3856	KRT8	keratin 8, type II	CARD2|CK-8|CK8|CYK8|K2C8|K8|KO	12	12q13
KRT81		3887	KRT81	keratin 81, type II	HB1|Hb-1|KRTHB1|MLN137|ghHkb1|hHAKB2-1	12	12q13
KRT86		3892	KRT86	keratin 86, type II	HB6|Hb1|KRTHB1|KRTHB6|MNX|hHb6	12	12q13
KRTAP2-3		730755	KRTAP2-3	keratin associated protein 2-3	KAP2.3|KRTAP2.3	17	17q21.2
KRTCAP2		200185	KRTCAP2	keratinocyte associated protein 2	KCP2	1	1q22
KTI12		112970	KTI12	KTI12 chromatin associated homolog	SBBI81|TOT4	1	1p32.3
LACTB		114294	LACTB	lactamase, beta	G24|MRPL56	15	15q22.1
LAGE3		8270	LAGE3	L antigen family, member 3	CVG5|DXS9879E|DXS9951E|ESO3|ITBA2	X	Xq28
LAMA5		3911	LAMA5	laminin, alpha 5	-	20	20q13.2-q13.3
LAMB2		3913	LAMB2	laminin, beta 2 (laminin S)	LAMS|NPHS5	3	3p21
LAMP1		3916	LAMP1	lysosomal-associated membrane protein 1	CD107a|LAMPA|LGP120	13	13q34
LAMP2		3920	LAMP2	lysosomal-associated membrane protein 2	CD107b|LAMP-2|LAMPB|LGP110	X	Xq24
LAMTOR2		28956	LAMTOR2	late endosomal/lysosomal adaptor, MAPK and MTOR activator 2	ENDAP|HSPC003|MAPBPIP|MAPKSP1AP|ROBLD3|Ragulator2|p14	1	1q22
LAMTOR3		8649	LAMTOR3	late endosomal/lysosomal adaptor, MAPK and MTOR activator 3	MAP2K1IP1|MAPBP|MAPKSP1|MP1|PRO0633|Ragulator3	4	4q23
LAMTOR4		389541	LAMTOR4	late endosomal/lysosomal adaptor, MAPK and MTOR activator 4	C7orf59	7	7q22.1
LANCL1		10314	LANCL1	LanC lantibiotic synthetase component C-like 1 (bacterial)	GPR69A|p40	2	2q34
LAP3		51056	LAP3	leucine aminopeptidase 3	HEL-S-106|LAP|LAPEP|PEPS	4	4p15.32
LAPTM4A		9741	LAPTM4A	lysosomal protein transmembrane 4 alpha	HUMORF13|LAPTM4|MBNT|Mtrp	2	2p24.1
LARP6		55323	LARP6	La ribonucleoprotein domain family, member 6	ACHN	15	15q23
LARP7		51574	LARP7	La ribonucleoprotein domain family, member 7	ALAZS|HDCMA18P|PIP7S	4	4q25
LATS2		26524	LATS2	large tumor suppressor kinase 2	KPM	13	13q12.11
LAYN		143903	LAYN	layilin	-	11	11q23.1
LBR		3930	LBR	lamin B receptor	DHCR14B|LMN2R|PHA|TDRD18	1	1q42.1
LCA5		167691	LCA5	Leber congenital amaurosis 5	C6orf152	6	6q14.1
LCLAT1		253558	LCLAT1	lysocardiolipin acyltransferase 1	1AGPAT8|AGPAT8|ALCAT1|HSRG1849|LYCAT|UNQ1849	2	2p23.1
LCORL		254251	LCORL	ligand dependent nuclear receptor corepressor-like	MLR1	4	4p15.31
LDHA		3939	LDHA	lactate dehydrogenase A	GSD11|HEL-S-133P|LDH1|LDHM|PIG19	11	11p15.4
LDLR		3949	LDLR	low density lipoprotein receptor	FH|FHC|LDLCQ2	19	19p13.2
LDOC1		23641	LDOC1	leucine zipper, down-regulated in cancer 1	BCUR1|Mar7|Mart7	X	Xq27
LENG1		79165	LENG1	leukocyte receptor cluster (LRC) member 1	-	19	19q13.4
LEPR		3953	LEPR	leptin receptor	CD295|LEP-R|LEPRD|OB-R|OBR	1	1p31
LETMD1		25875	LETMD1	LETM1 domain containing 1	1110019O13Rik|HCCR-1|HCCR-2|HCCR1|HCRR-2	12	12q13.12
LGALS1		3956	LGALS1	lectin, galactoside-binding, soluble, 1	GAL1|GBP	22	22q13.1
LGALS8		3964	LGALS8	lectin, galactoside-binding, soluble, 8	Gal-8|PCTA-1|PCTA1|Po66-CBP	1	1q43
LGR4		55366	LGR4	leucine-rich repeat containing G protein-coupled receptor 4	BNMD17|GPR48	11	11p14-p13
LHFPL2		10184	LHFPL2	lipoma HMGIC fusion partner-like 2	-	5	5q14.1
LIF		3976	LIF	leukemia inhibitory factor	CDF|DIA|HILDA|MLPLI	22	22q12.2
LIG4		3981	LIG4	ligase IV, DNA, ATP-dependent	LIG4S	13	13q33-q34
LIMA1		51474	LIMA1	LIM domain and actin binding 1	EPLIN|SREBP3	12	12q13
LIMD1		8994	LIMD1	LIM domains containing 1	-	3	3p21.3
LIMK1		3984	LIMK1	LIM domain kinase 1	LIMK|LIMK-1	7	7q11.23
LIMK2		3985	LIMK2	LIM domain kinase 2	-	22	22q12.2
LLGL1		3996	LLGL1	lethal giant larvae homolog 1 (Drosophila)	DLG4|HUGL|HUGL-1|HUGL1|LLGL	17	17p11.2
LMAN1		3998	LMAN1	lectin, mannose-binding, 1	ERGIC-53|ERGIC53|F5F8D|FMFD1|MCFD1|MR60|gp58	18	18q21.3-q22
LMAN2		10960	LMAN2	lectin, mannose-binding 2	C5orf8|GP36B|VIP36	5	5q35.3
LMBRD1		55788	LMBRD1	LMBR1 domain containing 1	C6orf209|LMBD1|MAHCF|NESI	6	6q13
LMBRD2		92255	LMBRD2	LMBR1 domain containing 2	-	5	5p13.2
LMF1		64788	LMF1	lipase maturation factor 1	C16orf26|HMFN1876|JFP11|TMEM112|TMEM112A	16	16p13.3
LMF2		91289	LMF2	lipase maturation factor 2	TMEM112B|TMEM153	22	22q13.33
LMNA		4000	LMNA	lamin A/C	CDCD1|CDDC|CMD1A|CMT2B1|EMD2|FPL|FPLD|FPLD2|HGPS|IDC|LDP1|LFP|LGMD1B|LMN1|LMNC|LMNL1|PRO1	1	1q22
LMOD1		25802	LMOD1	leiomodin 1 (smooth muscle)	1D|64kD|D1|SM-LMOD|SMLMOD	1	1q32
LNPEP		4012	LNPEP	leucyl/cystinyl aminopeptidase	CAP|IRAP|P-LAP|PLAP	5	5q15
LNX2		222484	LNX2	ligand of numb-protein X 2	PDZRN1	13	13q12.2
LONP1		9361	LONP1	lon peptidase 1, mitochondrial	CODASS|LON|LONP|LonHS|PIM1|PRSS15|hLON	19	19p13.2
LOXL1		4016	LOXL1	lysyl oxidase-like 1	LOL|LOXL	15	15q22
LPCAT1		79888	LPCAT1	lysophosphatidylcholine acyltransferase 1	AYTL2|PFAAP3|lpcat	5	5p15.33
LPCAT2		54947	LPCAT2	lysophosphatidylcholine acyltransferase 2	AYTL1|LysoPAFAT	16	16q12.2
LPP		4026	LPP	LIM domain containing preferred translocation partner in lipoma	-	3	3q28
LRBA		987	LRBA	LPS-responsive vesicle trafficking, beach and anchor containing	BGL|CDC4L|CVID8|LAB300|LBA	4	4q31.3
LRFN1		57622	LRFN1	leucine rich repeat and fibronectin type III domain containing 1	SALM2	19	19q13.2
LRFN3		79414	LRFN3	leucine rich repeat and fibronectin type III domain containing 3	FIGLER1|SALM4	19	19q13.12
LRFN4		78999	LRFN4	leucine rich repeat and fibronectin type III domain containing 4	FIGLER6|SALM3|SALM3.	11	11q13.2
LRIG1		26018	LRIG1	leucine-rich repeats and immunoglobulin-like domains 1	LIG-1|LIG1	3	3p14
LRIG2		9860	LRIG2	leucine-rich repeats and immunoglobulin-like domains 2	LIG-2|LIG2|UFS2	1	1p13.1
LRP1		4035	LRP1	low density lipoprotein receptor-related protein 1	A2MR|APOER|APR|CD91|IGFBP3R|LRP|LRP1A|TGFBR5	12	12q13.3
LRP10		26020	LRP10	low density lipoprotein receptor-related protein 10	LRP9|MST087|MSTP087	14	14q11.2
LRP11		84918	LRP11	low density lipoprotein receptor-related protein 11	MANSC3|bA350J20.3	6	6q25.1
LRP3		4037	LRP3	low density lipoprotein receptor-related protein 3	-	19	19q13.11
LRP5		4041	LRP5	low density lipoprotein receptor-related protein 5	BMND1|EVR1|EVR4|HBM|LR3|LRP-5|LRP7|OPPG|OPS|OPTA1|VBCH2	11	11q13.4
LRPAP1		4043	LRPAP1	low density lipoprotein receptor-related protein associated protein 1	A2MRAP|A2RAP|HBP44|MRAP|MYP23|RAP|alpha-2-MRAP	4	4p16.3
LRPPRC		10128	LRPPRC	leucine-rich pentatricopeptide repeat containing	CLONE-23970|GP130|LRP130|LSFC	2	2p21
LRRC1		55227	LRRC1	leucine rich repeat containing 1	LANO|dJ523E19.1	6	6p12.1
LRRC17		10234	LRRC17	leucine rich repeat containing 17	P37NB	7	7q22.1
LRRC28		123355	LRRC28	leucine rich repeat containing 28	-	15	15q26.3
LRRC37A		9884	LRRC37A	leucine rich repeat containing 37A	LRRC37	17	17q21.31
LRRC40		55631	LRRC40	leucine rich repeat containing 40	dJ677H15.1	1	1p31.1
LRRC59		55379	LRRC59	leucine rich repeat containing 59	PRO1855|p34	17	17q21.33
LRRC61		65999	LRRC61	leucine rich repeat containing 61	HSPC295	7	7q36.1
LRRC7		57554	LRRC7	leucine rich repeat containing 7	DENSIN	1	1p31.1
LRRC8A		56262	LRRC8A	leucine rich repeat containing 8 family, member A	AGM5|LRRC8|SWELL1	9	9q34.11
LRRC8D		55144	LRRC8D	leucine rich repeat containing 8 family, member D	LRRC5	1	1p22.2
LRRN1		57633	LRRN1	leucine rich repeat neuronal 1	FIGLER3|NLRR-1	3	3p26.2
LRWD1		222229	LRWD1	leucine-rich repeats and WD repeat domain containing 1	CENP-33|ORCA	7	7q22.1
LSM10		84967	LSM10	LSM10, U7 small nuclear RNA associated	MST074|MSTP074	1	1p34.3
LSM14A		26065	LSM14A	LSM14A mRNA processing body assembly factor	C19orf13|FAM61A|RAP55|RAP55A	19	19q13.11
LSM2		57819	LSM2	LSM2 homolog, U6 small nuclear RNA and mRNA degradation associated	C6orf28|G7B|YBL026W|snRNP	6	6p21.3
LSM4		25804	LSM4	LSM4 homolog, U6 small nuclear RNA and mRNA degradation associated	GRP|YER112W	19	19p13.11
LSM7		51690	LSM7	LSM7 homolog, U6 small nuclear RNA and mRNA degradation associated	YNL147W	19	19p13.3
LSM8		51691	LSM8	LSM8 homolog, U6 small nuclear RNA associated	NAA38	7	7q31.31
LSR		51599	LSR	lipolysis stimulated lipoprotein receptor	ILDR3|LISCH7	19	19q13.12
LSS		4047	LSS	lanosterol synthase (2,3-oxidosqualene-lanosterol cyclase)	OSC	21	21q22.3
LTA4H		4048	LTA4H	leukotriene A4 hydrolase	-	12	12q22
LTBP2		4053	LTBP2	latent transforming growth factor beta binding protein 2	C14orf141|GLC3D|LTBP3|MSPKA|MSTP031|WMS3	14	14q24
LTBP3		4054	LTBP3	latent transforming growth factor beta binding protein 3	LTBP-3|LTBP2|STHAG6|pp6425	11	11q13.1
LTBR		4055	LTBR	lymphotoxin beta receptor (TNFR superfamily, member 3)	CD18|D12S370|LT-BETA-R|TNF-R-III|TNFCR|TNFR-RP|TNFR2-RP|TNFR3|TNFRSF3	12	12p13
LTN1		26046	LTN1	listerin E3 ubiquitin protein ligase 1	C21orf10|C21orf98|RNF160|ZNF294	21	21q22.11
[truncated: 2,414 more rows]

## Sheet: Cellular component
Analysis: Cellular component
Dataset name: H-RPE_6h_vs_0h
Number of genes in the dataset: 4406
Number of genes in the dataset (which are available in Cellular component database) :3785
Number of genes in background: 14553
Is analysis quantitative: No
						Corrected p-values
Cellular component	No. of genes in the dataset	No. of genes in the background dataset	Percentage of genes	Fold enrichment	P-value (Hypergeometric test)	Bonferroni method	BH method	Q-value (Storey-Tibshirani method)	genes mapped (from input data set)
Plasma membrane	762	3479	20.1321	0.842153	1	1	1	1	A4GALT; ABCA1; ABCA3; ABCA7; ABCC3; ABCC4; ABCC5; ABL1; ACAP2; ACP2; ACTB; ACTN4; ADA; ADAM10; ADAM19; ADAM9; ADCY3; ADD3; ADGRA3; ADGRG1; ADGRG6; ADGRL2; ADI1; ADRB2; ADRM1; AFAP1; AFAP1L1; AGPAT3; AGRN; AHCYL1; AJAP1; AKAP12; AKR1A1; AKT1; AKT2; AKTIP; ALCAM; ALG10B; AMIGO2; AMOT; ANK2; ANK3; ANOS1; ANP32A; ANXA1; ANXA2; ANXA3; ANXA6; AP1G1; AP2A1; AP2A2; AP2S1; AP3B1; APBA1; APC; APH1A; APLP1;…
ER-Golgi intermediate compartment	18	30	0.475561	2.30746	8.63866e-05	0.0677271	0.00338636	0.00786078	CLN8; ERGIC1; ERGIC2; ERGIC3; GOLGB1; HSPA5; KDELR1; LMAN1; LMAN2; NUCB1; P4HB; SCYL1; SEC22B; SEC23IP; SERPINH1; TMED5; TMED9; YIF1A;
Integral to membrane	293	1702	7.74108	0.661921	1	1	1	1	ABCA2; ABCA3; ABCA7; ABCB9; ACP2; ADAM10; ADGRA3; ADGRD1; ADGRG1; ADGRG6; ADGRL2; AGK; AGPAT3; AIG1; ALG12; AMOT; APH1A; ATL2; ATL3; ATP10D; ATP6V0B; ATP6V0C; ATP6V0E2; AVEN; B3GAT3; B3GLCT; B4GALT7; BCL2L13; BLCAP; BTN2A2; BTN3A3; C17orf80; C1GALT1; C1QTNF5; C4orf3; CA12; CA9; CABLES1; CADM4; CASD1; CD276; CD68; CD99; CDH10; CDH11; CELSR1; CERS2; CHPF2; CHRFAM7A; CHST14; CKLF; CLN3; CLN5; CLN6; …
Calcium- and calmodulin-dependent protein kinase complex	1	4	0.0264201	0.968418	0.700314	1	1	1	CAMK2D;
Integral to plasma membrane	136	934	3.59313	0.559893	1	1	1	1	ABCA1; ABCC3; ABCC5; ADCY3; ADGRG1; ADRB2; ADRM1; APH1A; ATP2A2; ATP2B4; ATP6V1A; ATP8B1; BCAP31; BDKRB1; CAPRIN1; CAV2; CD151; CD63; CD81; CD82; CD9; CD99; CELSR1; CLPTM1; CNPY2; CNTNAP1; CXADR; DCBLD2; DDR2; DEGS1; EBP; ENPP2; EPHA2; EPHA4; F2R; FADS2; FGFR1; FRS2; FZD2; FZD6; GABRE; GJA1; GLRB; GPC6; GPRC5A; GRIN2A; HBEGF; HLA-B; HLA-C; HNRNPM; HPS1; HS3ST3B1; ICAM1; ICAM3; IFNAR1; IFNGR1; IFN…
Golgi aparatus	307	897	8.11096	1.31595	1.06187e-08	8.3251e-06	7.56827e-07	1.75683e-06	A4GALT; ACBD3; ACO1; ACP2; ACTB; ADAM10; ADAM19; ADAMTS1; AKAP9; ANK3; ANXA4; AP1B1; AP1G1; AP1M1; AP1M2; AP3B1; AP3D1; AP3M1; AP3S2; APAF1; APBA2; APH1A; APLP1; APPBP2; ARAP1; ARCN1; ARF1; ARF6; ARFGAP1; ARFGEF1; ARFGEF2; ARFIP1; ARHGAP21; ARPC2; ASAP2; ATF6B; ATP6V0C; ATP6V1E1; B3GALT6; B3GAT3; B4GALT1; B4GALT3; B4GALT7; B4GAT1; BCAP31; BDNF; BEST1; BET1L; BICD2; C1QBP; CANX; CAV2; CCAR1; CCDC8…
cAMP-dependent protein kinase complex	2	4	0.0528402	1.92725	0.278832	1	0.780729	1	PRKACB; PRKAR1B;
Nucleus	1844	5847	48.7186	1.21259	1.79701e-35	1.40885e-32	3.52213e-33	8.17596e-33	ABCC4; ABCC5; ABCF1; ABHD11; ABI2; ABL1; ABL2; ABLIM1; ABT1; ABTB2; ACBD5; ACD; ACIN1; ACOT7; ACTB; ACTN1; ACTN4; ADAM10; ADAM9; ADD1; ADD3; ADGRA3; ADH5; ADI1; ADPGK; ADRM1; AES; AFF1; AFF4; AGBL5; AGGF1; AGTPBP1; AHDC1; AHR; AHSA2; AIFM1; AIMP2; AKAP11; AKAP12; AKIRIN1; AKR1C3; AKT1; AKT2; ALDH2; ALDH5A1; ALDOA; ALG1; ALYREF; AMIGO2; AMOT; AMPD2; ANAPC15; ANAPC4; ANK2; ANKIB1; ANKRD1; ANKRD11; …
Perinuclear region of cytoplasm	40	119	1.0568	1.29262	0.0389629	1	0.351114	0.815045	ABL1; ACTN4; AGGF1; ANP32A; APLP1; BCL10; CALCOCO2; CAV2; CLIC4; CLN5; COL4A3BP; DCTN3; FBXL5; GALNT1; GALNT2; GNB2; HMGB2; HSP90B1; HSPA1A; HSPA5; INF2; ITM2C; LMNA; LRPPRC; MAD2L1; MAP1S; MTDH; MYO6; MYO9B; NEDD4; S100A13; S100A4; SEPT9; SET; TNKS2; TPD52; TPD52L2; VAPA; VPS33A; ZFYVE1;
Actin cytoskeleton	49	132	1.29458	1.42746	0.00310946	1	0.0611451	0.141937	ABLIM1; ACTN1; ACTN4; ALDOA; AMPH; ANLN; ARPC1B; ARPC2; ARPC5; BIN1; CAPZA1; CAPZA2; CAPZB; CD2AP; CDC42EP1; CDC42EP4; CLIC4; CORO2B; DBN1; DMTN; EZR; FLNA; FLNB; INTS6; LIMA1; MVB12A; MYH9; MYO1E; MYO9B; PDLIM2; PDLIM7; PKD2; PNPLA8; RHOA; SLC9A3R1; SMTN; SORBS2; SPIRE1; STAG2; SVIL; SYNPO; TLN2; TPM1; TPM3; TRIOBP; TWF1; VASP; WASL; ZNF174;
Ribonucleoprotein complex	31	65	0.819022	1.83403	0.000135436	0.106182	0.00482644	0.0112037	ACTB; ACTN4; BOP1; BRCA1; DDX5; EEF2; HNRNPA1; HNRNPA2B1; HNRNPA3; HNRNPAB; HNRNPL; HNRNPR; HSPA1A; ILF3; MRPL41; NCBP1; NUP62; PARP4; RBM14; RPL13A; RPL4; RPS3; RPS3A; RPS5; RPS7; RPS8; RPS9; SLBP; SSB; XPO1; YBX1;
Heterogeneous nuclear ribonucleoprotein complex	9	17	0.237781	2.0366	0.0160814	1	0.194395	0.451251	HNRNPA0; HNRNPA1; HNRNPA2B1; HNRNPF; HNRNPL; HNRNPR; PTBP1; RALY; RBMX;
Nucleolus	531	1257	14.0291	1.62424	2.03322e-39	1.59405e-36	7.97024e-37	1.85014e-36	ABCF1; ABL1; ABT1; ACIN1; ACTA2; ACTB; ACTN1; ACTN4; ALYREF; ANKRD1; ANLN; ANXA2; API5; ARID1A; ARID4B; ARL4A; ARPC1B; ARPC2; ARPC4; ASNA1; ASPM; ATF2; ATF7IP; ATM; ATPIF1; ATRX; BANF1; BAZ1B; BCLAF1; BOP1; BRD8; BRSK1; BYSL; BZW2; C19orf53; C1orf35; C1QBP; C7orf50; CBX1; CBX3; CBX5; CBX8; CC2D1A; CCDC86; CCT3; CCT5; CD3EAP; CDC14B; CDK1; CDK9; CENPB; CENPC; CEP57; CIR1; CLOCK; COPS2; CPSF7; CSNK…
Mitochondrion	514	1259	13.5799	1.56974	2.10661e-33	1.65158e-30	3.30316e-31	7.66767e-31	AARS; ABCB8; ABCD3; ABHD10; ABHD11; ABL1; ACAD9; ACADM; ACADSB; ACLY; ACOT2; ACOT7; ACSL1; ACSL3; ACSL4; ACSM3; ACTA2; ACTB; ACTN1; ACTN4; ADD1; AGPS; AIFM1; AKAP10; AKR1A1; ALDH18A1; ALDH1B1; ALDH2; ALDH4A1; ALDH5A1; ALDH6A1; ALDOA; ALDOC; ALYREF; ANXA1; ANXA6; AP2A1; APEX2; ARAF; ATAD3B; ATL3; ATP1A1; ATP2A2; ATP5C1; ATP5D; ATP5F1; ATP5G1; ATP5G2; ATP5I; ATP5J2; ATP5L; ATP5O; ATPAF1; ATPIF1; AU…
Cytosolic small ribosomal subunit	25	36	0.660502	2.6704	5.85638e-08	4.59141e-05	3.53185e-06	8.19852e-06	FAU; FTL; RPS10; RPS11; RPS12; RPS15; RPS15A; RPS16; RPS17; RPS19; RPS2; RPS20; RPS24; RPS25; RPS26; RPS27; RPS28; RPS3; RPS3A; RPS4Y1; RPS5; RPS7; RPS8; RPS9; RPSA;
Cytosol	463	1178	12.2325	1.51122	1.25237e-25	9.81861e-23	1.63643e-23	3.79867e-23	AARS; AASDHPPT; ABI1; ABI2; ABL1; ABL2; ACIN1; ACLY; ACO1; ACOT7; ACSL1; ACTB; ACTG1; ACTN1; ACY1; ADA; ADD1; ADSL; AFTPH; AGPAT2; AGPAT3; AIMP2; AK5; AKAP9; AKT1; AKT1S1; AKT2; ALDOA; ANAPC11; ANAPC4; AP1B1; AP1G1; AP1M1; AP1M2; AP2A1; AP2A2; AP2S1; APAF1; APC; APPL1; APRT; ARCN1; ARF1; ARF6; ARFGEF2; ARFIP1; ARHGDIA; ARHGEF3; ATG9A; ATOX1; AXIN1; BAD; BAG3; BANF1; BAX; BCAP31; BCAR1; BCAT1; BCL…
Mitochondrial nucleoid	15	31	0.396301	1.86108	0.00607935	1	0.0934552	0.216938	CLPX; CPS1; DHX30; DNAJA3; HADHB; LONP1; LRPPRC; LRRC59; POLRMT; SHMT2; SLC25A5; TFAM; TOP1MT; TUFM; VDAC1;
Ribosome	76	144	2.00793	2.02938	5.90087e-12	4.62628e-09	5.14031e-10	1.19323e-09	ABCF1; EEF2; EIF2AK2; EIF3B; EIF3I; EIF4A1; EIF4G2; EIF6; FAU; FXR2; GCN1; GNL2; HNRNPL; ILF3; LACTB; MRPL23; MRPS28; NOP56; NSA2; PES1; PRPF4; QTRT1; RPL10; RPL12; RPL13; RPL13A; RPL14; RPL18; RPL19; RPL21; RPL23; RPL24; RPL26; RPL26L1; RPL3; RPL32; RPL34; RPL35; RPL35A; RPL36; RPL36A; RPL37; RPL37A; RPL38; RPL4; RPL6; RPL9; RPS10; RPS11; RPS12; RPS15; RPS15A; RPS16; RPS17; RPS2; RPS20; RPS24; R…
Membrane fraction	103	346	2.72127	1.14466	0.0618273	1	0.475221	1	A4GALT; ABCA1; ABCA3; ABCB8; ABCC3; ABCC4; ABCC5; ADRM1; ARF6; ARFRP1; ATP1A1; ATP8B1; AVEN; BAK1; BAX; BCAR1; BCL2L11; BEST1; CAV2; CD151; CD68; CHIC1; CLIC1; CLN3; CPD; CYTH2; DEGS1; DLG1; DNAJC4; DPAGT1; DSC3; EBNA1BP2; ECT2; EEA1; FADS2; FGFR1; FIBP; FKBP2; FLOT2; FOLR3; FRS2; GABARAPL2; GALK1; GIPC1; HLA-B; HLA-C; HMOX1; HPS1; INSIG1; ITM2C; JTB; KDELR1; LAMP1; LAMP2; LMOD1; LRP1; LRRC59; MA…
Cytoplasm	1889	5684	49.9075	1.27781	2.43842e-56	1.91172e-53	1.91172e-53	4.43769e-53	AAMDC; AARS; AASDHPPT; ABCA2; ABCC4; ABCF1; ABHD5; ABI2; ABL1; ABL2; ABLIM1; ABLIM3; ABTB2; ACAP2; ACAT2; ACBD3; ACIN1; ACLY; ACO1; ACOT7; ACOT8; ACTA2; ACTB; ACTG1; ACTN1; ACTN4; ACTR10; ACTR1B; ACY1; ADA; ADAM9; ADCY3; ADD1; ADD3; ADH5; ADI1; ADPGK; ADRM1; ADSL; ADSS; AFAP1; AFF4; AFTPH; AGAP1; AGBL5; AGGF1; AGL; AGTPBP1; AHCY; AHCYL1; AHR; AHSA2; AIFM1; AIMP2; AJAP1; AK5; AKAP10; AKAP11; AKAP1…
Exosomes	711	2043	18.7847	1.33811	1.05559e-21	8.27585e-19	1.18226e-19	2.7444e-19	A1BG; AARS; AASDHPPT; ABCA7; ABI1; ACAT2; ACLY; ACO1; ACOT7; ACP2; ACSL3; ACSL4; ACTA2; ACTB; ACTG1; ACTN1; ACTN4; ACTR1B; ACY1; ADAM10; ADH5; ADSL; AGRN; AHCY; AHCYL1; AKAP9; AKR1A1; AKR7A2; ALCAM; ALDH2; ALDOA; ALDOC; ALYREF; ANGPTL4; ANKRD11; ANXA1; ANXA11; ANXA2; ANXA3; ANXA4; ANXA6; AP1M1; AP2A1; AP2A2; APAF1; APEH; APPL1; APPL2; APRT; ARF1; ARF6; ARFIP1; ARHGAP23; ARHGDIA; ARL15; ARL8A; ARL…
Methionine adenosyltransferase complex	1	1	0.0264201	3.84491	0.260084	1	0.771664	1	MAT2B;
Perinuclear region	42	131	1.10964	1.23292	0.0708022	1	0.48692	1	APH1A; APLP1; ARFGEF2; ATG9A; BPTF; BRCA1; CD151; CFL2; CHERP; CTSB; DGKA; DIO2; DNM1; GJA1; HOMER3; HRAS; KEAP1; MAP1A; MEX3D; MTX1; NDUFA13; OPTN; PHACTR4; PICK1; PKD2; PKM; PLD1; PRKD3; PSEN1; PYCARD; RAVER2; S100A13; SCYL2; SEC61G; SIPA1; SNX15; SPG11; TNK2; TOR1B; TPM1; UBE2L3; ZFYVE1;
Midbody	11	19	0.290621	2.22685	0.00319764	1	0.0611451	0.141937	ANXA11; ARL8A; ARL8B; CDK1; CENPF; CLIC4; CYLD; KIF23; KLHL9; RACGAP1; SPAST;
PcG protein complex	1	2	0.0264201	1.93202	0.452537	1	0.938596	1	BCOR;
Chromatin	16	32	0.422721	1.92305	0.00307351	1	0.0611451	0.141937	CBX1; CBX3; CENPF; HMGN1; JUNB; JUND; MCM2; MCM7; NEDD4; RAN; RB1; SMC3; STAG1; STAG2; TMPO; UPF1;
Oncostatin-M receptor complex	2	3	0.0528402	2.56753	0.167726	1	0.771664	1	IL6ST; OSMR;
Lysosome	646	1620	17.0674	1.53323	1.12568e-38	8.82529e-36	2.94176e-36	6.82875e-36	A1BG; ABCA1; ABCA2; ABCA3; ABCB9; ABCD3; ABHD11; ABHD12; ABHD17A; ACBD3; ACLY; ACO1; ACP2; ACSL4; ACTB; ACTG1; ACTN4; ADA; ADAM10; ADGRG1; ADPGK; ADRB2; AGA; AGL; AHCY; AIFM1; AKAP12; AKR1A1; AKR7A2; AKT1S1; ALDH3A2; ALDH4A1; ALDOC; ANKRD13A; ANXA1; ANXA11; ANXA2; ANXA3; ANXA6; AP1B1; AP1G1; AP1M1; AP1M2; AP2A1; AP2A2; AP2S1; AP3B1; AP3D1; AP3M1; AP3S2; AP5B1; AP5M1; APEH; APH1A; APMAP; APPL2; AP…
Endoplasmic reticulum	345	1104	9.11493	1.20156	2.8417e-05	0.0222789	0.00131053	0.00304214	ABCA7; ABCB9; ABHD14A; ABI1; ABL1; ABLIM1; ACAT2; ACO1; ACSL1; ADAM19; AGA; AGPAT3; AHCYL1; ALDH3A2; ALG1; ALG12; ANK2; ANK3; ANKRD13C; ANP32A; ANXA6; APBA2; APH1A; APLP1; ARFGEF2; ARL6IP5; ARMC10; ASPH; ATF6B; ATL2; ATL3; ATP2A2; ATP6AP1; ATP6V0C; ATP6V1E1; BAK1; BAX; BCAP31; BCAR1; BDKRB1; BEST1; BNIP3L; C1QBP; CANX; CCDC88A; CCNA2; CD320; CERK; CERS1; CFH; CLGN; CLN3; CLN5; CLN6; CLN8; CLSTN1;…
Mitochondrial inner membrane presequence translocase complex	5	9	0.1321	2.13796	0.0571499	1	0.448055	1	SLC25A6; TIMM13; TIMM17B; TIMM23; TIMM8B;
Secretory granule	6	50	0.15852	0.462065	0.995475	1	1	1	BDNF; CPQ; SCAMP1; SCAMP2; SNAP23; STXBP2;
Eukaryotic translation initiation factor 2B complex	1	6	0.0264201	0.646149	0.835965	1	1	1	EIF2B4;
Nucleosome	4	44	0.10568	0.350331	0.998773	1	1	1	H1FX; HIST1H1C; HIST1H4I; HIST2H4B;
Protein phosphatase type 2A complex	8	13	0.211361	2.36723	0.00729906	1	0.107971	0.250634	PPP2CA; PPP2R1A; PPP2R2A; PPP2R3A; PPP2R5A; PPP2R5C; STRN3; STRN4;
Endosome	109	303	2.87979	1.38323	6.97408e-05	0.0546768	0.00287772	0.00668009	ACAP2; ACP2; ADRB2; AGAP1; ANXA2; AP1M1; AP3S2; APPL1; APPL2; ARF1; ARF6; ATP6V0C; ATP6V1A; ATP6V1E1; BET1L; CCNA2; CD63; CD81; CHMP3; CLCN7; CLINT1; CLIP1; CLN3; COPB1; DIAPH2; DNAJC13; EEA1; EGFR; EHD1; EPS15; EXOC5; F2R; FCGRT; FRS2; GOLGA1; HGS; IDE; IFITM3; ITCH; ITSN1; LAMP1; LAMP2; LAMTOR3; LDLR; LRP1; LRPAP1; MAL2; MARCH2; MME; NGF; NPEPPS; NRBP1; NUMB; PI4K2B; PI4KB; PKN1; PLD1; PRKD3; R…
Holo TFIIH complex	1	11	0.0264201	0.352712	0.963656	1	1	1	ERCC2;
Cell surface	49	205	1.29458	0.919169	0.778543	1	1	1	ABCA1; ADA; ADAM10; AMOT; APMAP; ATPIF1; CD63; CD9; CLIC4; DCBLD2; DNM1; FAM89B; FLOT2; FURIN; GDI2; GJA1; HBEGF; HMGB1; HSPA5; HSPB1; HYAL2; IRAK2; ITGAV; ITGB1; ITSN1; LEPR; LRFN1; MIF; ORAI1; P4HB; PDLIM2; PLAT; PLAU; PLAUR; PPL; PVR; RALA; SEMA7A; SEPT8; SRPX; STX4; TGFA; TIMP1; TJP1; TRPC4; TSPAN4; USP14; VAMP7; VEGFA;
Very-low-density lipoprotein particle	1	14	0.0264201	0.277185	0.98529	1	1	1	PCYOX1;
Spectrin-associated cytoskeleton	1	5	0.0264201	0.775121	0.778279	1	1	1	EPB41;
Mitochondrial intermembrane space	3	12	0.0792602	0.963628	0.639999	1	1	1	HDAC7; NDUFS1; TIMM23;
Oligosaccharyltransferase complex	3	9	0.0792602	1.28448	0.427577	1	0.938596	1	DAD1; MAGT1; STT3B;
Extracellular	354	1825	9.35271	0.745824	1	1	1	1	A1BG; ABCA3; ACTB; ADA; ADAMTS1; ADAMTS15; ADAMTS5; ADAMTS7; ADAMTS9; ADCY3; ADRM1; AGGF1; AGL; AGRN; AKAP10; ALDH6A1; ANGPTL4; ANGPTL7; ANOS1; ANXA2; APLP1; AR; ARCN1; ARID4A; ARSA; ASL; ATN1; ATOX1; ATP5I; ATP5L; B3GAT3; B4GALT1; BASP1; BCAT2; BDNF; BMP1; BRAF; BRCA2; BTD; C17orf75; C1QTNF5; C1S; CAT; CCDC80; CCNB2; CCNDBP1; CD82; CDC42EP1; CDH11; CDKN1A; CFDP1; CFH; CHI3L1; CHP1; CKAP2; CLEC11…
Kinetochore	51	90	1.34742	2.17897	6.49493e-10	5.09202e-07	5.09202e-08	1.18202e-07	APC; BUB1; BUB1B; CDC27; CENPB; CENPC; CENPE; CENPF; CLIP1; CSNK1A1; DSN1; GTF2A1; GTF2B; GTF2F1; KIF22; KIF2C; KNTC1; MAD1L1; MAD2L1; NDC80; NDEL1; NEK2; NSL1; NUF2; NUP107; NUP133; NUP43; PLK1; PSEN1; RANBP2; RANGAP1; SEC13; SKA2; SMARCA4; SMARCB1; SMARCC2; SMC1A; SMC3; SPC24; SPC25; SUGT1; SUMO3; TAF1; TOP2A; TOP2B; TPR; TUBB; XPO1; ZW10; ZWILCH; ZWINT;
Extracellular region	62	442	1.63804	0.539406	1	1	1	1	A1BG; AGGF1; ANGPTL4; ANXA1; C1S; CALM3; CHRDL1; CKLF; CLEC11A; COL1A1; CP; CTSD; ERAP1; FAM3C; FGF1; FGF5; FGFR1; FLNA; FST; GNAS; HABP4; IGFBP5; IL18; INHBA; JMJD7; LAMA5; LAMB2; LOXL1; MFGE8; MIF; NGF; NOG; NPPB; P4HB; PDGFC; PLA2G12A; PLAT; PLIN2; PLTP; PROS1; PSG4; PTX3; RFNG; RNASET2; RNPEP; SERPINE1; SOD1; SPARC; SPINT2; TFPI; TFRC; TGFB1; TGFB3; THBS1; TIMP1; TLN1; TNFRSF1A; TUBA4A; UACA;…
Golgi transport complex	4	9	0.10568	1.71122	0.185005	1	0.771664	1	COG3; COG4; COG5; COG6;
Integrin complex	10	22	0.264201	1.74864	0.0380985	1	0.351114	0.815045	ITGA1; ITGA2; ITGA3; ITGA5; ITGAV; ITGB1; ITGB3; ITGB4; ITGB8; MYH9;
Internal side of plasma membrane	4	8	0.10568	1.92485	0.128181	1	0.738924	1	G6PD; GEM; GNB1L; PGM5;
Nuclear pore	22	42	0.581242	2.01443	0.000234162	0.183583	0.00764929	0.0177564	IPO4; KPNA1; KPNA3; MAD1L1; MAD2L1; NDC1; NUP107; NUP133; NUP153; NUP205; NUP50; NUP62; NUTF2; RAN; RANBP2; RANGAP1; SENP2; SNUPN; SUMO1; TNKS; TPR; XPO7;
Membrane	115	350	3.03831	1.2634	0.00229497	1	0.0514072	0.119332	ACP2; ACSL1; ACSL3; ADA; ADD3; ALCAM; ALDH3A2; ANXA3; APMAP; ARFGEF2; ARL6IP5; ASPH; ATL3; ATP13A2; ATP1A1; ATP1B3; ATP2A2; ATP2B4; ATP6V0D1; BCAP31; C1QBP; CACNB3; CANX; CAV2; CCDC88A; CD151; CD63; CD81; CDC42EP2; CLCN7; CORO2B; CUTA; DHCR7; DNAJC4; DNASE1L1; EGFR; ERGIC1; ESYT2; FAP; FIBP; GPX8; HACD3; HM13; HMOX1; HYOU1; INPP5A; INSR; ITGA2; ITGA3; ITGA5; ITGAV; ITGB1; ITGB1BP1; KDELR1; KDELR2…
PML body	15	37	0.396301	1.55936	0.0377766	1	0.351114	0.815045	CBX5; HIPK2; PML; RARA; RB1; SIRT1; SKI; SP100; SRSF2; SUMO1; TOPBP1; TP53; TRIM16; UBE2I; ZMYM2;
mRNA cap binding complex	2	5	0.0528402	1.54257	0.388453	1	0.938596	1	EIF4E2; NCBP1;
Extracellular space	59	404	1.55878	0.56159	1	1	1	1	ADAM9; ANGPTL4; ANOS1; CFH; CHI3L1; COL12A1; COL18A1; COL1A1; CP; CPQ; CTSD; CTSZ; DKK3; EDN2; EGFR; F3; FGF5; FJX1; FKTN; FSTL3; FURIN; HBEGF; HDGF; HMGB1; HMGB2; HMOX1; HSPG2; ICAM1; IDE; IL1RN; IL6ST; LAMA5; LGALS1; LGALS8; LTBP2; MMP2; NOG; NPPB; NUCB1; PDGFC; PLAU; PRC1; PVR; QSOX1; S100A13; SEMA3F; SERPINE1; SOD1; SOD3; TFPI; TGFA; TGFB1; TGFBR3; THBS1; TNFAIP2; TPT1; VEGFA; WNT5B; YARS;
Extracellular matrix	29	120	0.766182	0.929429	0.71046	1	1	1	AGRN; COL12A1; COL18A1; COL1A1; COL5A1; COL5A2; COL6A1; CRIP2; CTSD; F3; HSPG2; LAMA5; LAMB2; LGALS1; LOXL1; LTBP2; MFGE8; MME; PLAT; PXN; QSOX1; SERPINE1; SOD1; SOD3; TGFB1I1; TGFB3; THBS1; TIMP3; VASP;
Receptor complex	2	11	0.0528402	0.701931	0.823	1	1	1	ADRB2; SMAD3;
Endoplasmic reticulum membrane	48	150	1.26816	1.23054	0.0583861	1	0.453215	1	ABCB9; ACO1; ALG3; ASPH; ATP2A2; BAX; BCAP31; CANX; CHERP; COL4A3BP; CTDNEP1; CYP1B1; CYP51A1; DEGS1; DEGS2; DHCR7; DIO2; DPM2; DPM3; EIF2AK3; ERLIN1; ERLIN2; EXT1; HERPUD1; HMGCR; HSD17B2; HSD17B7; HSP90B1; INSIG1; LMAN1; MIA3; MSMO1; NSDHL; ORMDL1; OSBPL3; PEX16; PKD2; PLP2; PPM1L; SLC27A5; SOAT1; SQLE; SREBF1; TAPBP; TM7SF2; TMX1; TRIM13; VAPA;
Ubiquitin ligase complex	17	43	0.449141	1.52062	0.0359812	1	0.344015	0.798566	BARD1; BMI1; BRCA1; CAND1; DCUN1D1; FBXL4; FBXL5; FBXO9; FBXW4; RNF20; RNF40; RNF8; SMURF2; SUGT1; TRAF7; UBE2L3; UBE4A;
Nucleoplasm	169	449	4.46499	1.44725	2.53234e-08	1.98535e-05	1.65446e-06	3.84052e-06	ACD; AKT1; ANAPC11; ANAPC4; ANXA11; ATF2; ATM; ATXN3; BRCA1; BRCA2; CALM3; CAMK2B; CAMK2D; CBX1; CCNA2; CCND1; CD2BP2; CDC14B; CDC25C; CDC27; CDC6; CDC7; CDK1; CDK9; CDKN1A; CDT1; CHAF1B; CKS1B; CREB1; CSNK1A1; CTCF; CTDP1; DBF4; DDB2; DKC1; DUSP4; DUSP6; DUSP7; E2F1; E2F4; ERCC1; ERCC2; ERCC6; EXOSC9; FANCD2; FANCI; FMR1; FOXO1; FRA10AC1; G2E3; GTF2A1; GTF2B; GTF2F1; HDAC10; HIST1H4I; HIST2H4B; …
NuA4 histone acetyltransferase complex	5	14	0.1321	1.37495	0.28857	1	0.802267	1	ACTB; BRD8; MORF4L1; RUVBL1; RUVBL2;
FHF complex	2	5	0.0528402	1.54257	0.388453	1	0.938596	1	AKTIP; HOOK3;
Dendrite	4	27	0.10568	0.570828	0.947025	1	1	1	DBN1; ITSN1; SACS; SHANK3;
Nuclear speck	11	31	0.290621	1.36512	0.158503	1	0.771664	1	CD2BP2; CXXC1; DGKQ; HSPA1A; PRPF19; PRPF31; RBM25; SLU7; SRSF2; THAP7; WBP4;
F-actin capping protein complex	4	6	0.10568	2.5654	0.0431349	1	0.367585	0.853278	ADD1; CAPZA1; CAPZA2; CAPZB;
Centrosome	275	656	7.26552	1.61185	8.87768e-20	6.9601e-17	8.70013e-18	2.01957e-17	ACLY; ACSL3; ACTB; ACTG1; AKAP11; AKAP9; ALDH18A1; ALDOA; ALYREF; ANXA2; ANXA6; APC; ARL8B; ASCC3; ATP5L; AURKA; BBS4; BICD2; BRCA1; BRCA2; BTRC; C1QBP; C2CD3; CALM3; CAPZA1; CARHSP1; CCDC14; CCDC77; CCDC85B; CCNA2; CCP110; CCSAP; CCT3; CCT5; CDC27; CDK1; CDK5RAP2; CDK6; CENPE; CEP131; CEP170; CEP192; CEP295; CEP350; CEP55; CEP57; CEP70; CEP78; CEP95; CEP97; CGNL1; CHCHD3; CKAP5; CLIC1; CLIC4; CR…
Soluble fraction	38	180	1.00396	0.811871	0.946954	1	1	1	AARS; ABI1; ALDH5A1; ANXA2; ASNA1; CALCOCO2; CCS; CLIC1; CLIC4; COMT; CTU2; DARS; EPHX2; ERCC6; FARSA; FMR1; GARS; GCLM; GIPC1; HMGCS1; HPS1; IDE; NSMAF; PCYT1A; PPP2CA; PPP2R1A; PXN; RANGAP1; RARS; SCP2; SIPA1; SOD3; SPHK1; SPINT2; ST6GALNAC4; UBR5; UNC119; YARS;
Brush border membrane	2	7	0.0528402	1.10246	0.579881	1	1	1	B4GALT1; SLC22A5;
N-methyl-D-aspartate selective glutamate receptor complex	1	5	0.0264201	0.775121	0.778279	1	1	1	GRIN2A;
Nuclear envelope	32	71	0.845443	1.73321	0.000389442	0.305323	0.0117432	0.0272596	ANXA11; BNIP2; BNIP3; BNIP3L; CBX5; CENPF; CLIC1; CTDNEP1; EMD; FAM156A; FAM156B; LBR; LMNA; NUP107; NUP133; NUP155; NUP205; NUP43; NUP62; POLR2M; SEC13; SIGMAR1; SIRT1; SREBF1; SUN2; SYNE1; SYNE2; TMPO; TNKS2; TPR; TREX1; XPO1;
Integral to Golgi membrane	7	19	0.184941	1.41782	0.203331	1	0.771664	1	A4GALT; B4GAT1; ENTPD4; GALNT2; QSOX1; SGMS1; SGMS2;
Plus-end kinesin complex	1	2	0.0264201	1.93202	0.452537	1	0.938596	1	KIF15;
Focal adhesion	22	45	0.581242	1.88017	0.000811405	0.636141	0.0212047	0.0492227	ACTN1; AFAP1; DLC1; ITGA5; ITGB1; LIMA1; LPP; MLF2; PARVA; PDLIM2; PDLIM7; PGM5; PTK2; PXN; SDC1; SORBS3; SYNE2; TLN1; TRIP6; VASP; VCL; ZYX;
Cytoskeleton	154	427	4.06869	1.38675	2.08473e-06	0.00163443	0.000108962	0.000252935	ACTB; ACTG1; ACTN1; ACTN4; ACTR10; ACTR6; ADD1; ANKRD11; ANXA2; ARHGDIA; ARL8B; ARPC2; ARPC4; ARPC5; ATP6V0D1; BASP1; BYSL; C19orf47; CAPZA1; CAPZA2; CAPZB; CCDC88A; CCNB2; CCT3; CDC42SE1; CDK5RAP2; CHCHD3; CKAP2; CNN2; CNTNAP1; CORO1B; CSNK1A1; CYB5R3; DBN1; DGKA; DGKQ; DNM1; DOK7; DSG2; EHD2; EIF6; ENDOD1; ENKD1; EPB41; FLG; FLNA; FLNB; FLOT2; GAS2L1; GFM2; GPX1; HAUS1; HINT1; HLA-B; HNRNPL; HS…
Cul4B-RING ubiquitin ligase complex	1	4	0.0264201	0.968418	0.700314	1	1	1	CUL4B;
Apical plasma membrane	5	42	0.1321	0.458533	0.992601	1	1	1	ATP8B1; SLC22A5; SLC46A1; STX3; TCIRG1;
Cul3-RING ubiquitin ligase complex	2	9	0.0528402	0.857743	0.723323	1	1	1	KLHL9; TNFAIP1;
Intracellular	55	151	1.4531	1.40062	0.00293181	1	0.0611451	0.141937	ABI1; AKR1C3; ANAPC15; ARHGEF3; ARVCF; ASCC3; ATF6B; AVEN; C6orf62; CAV2; CCND1; CHMP2B; CLIC4; CNOT8; CTSB; DDIT4; DDX59; EDF1; EEF1G; EIF2AK4; FAM49A; FKBP4; GABARAPL2; GLMN; IL1RN; JMJD1C; LGALS1; LNPEP; MICU1; MOB3A; MTCH1; NAA10; NUDT4; NUDT5; PAPSS2; PNP; PNPLA8; POLI; PPFIA4; PRKCSH; RAB5B; ROGDI; RUVBL2; SAT1; SMC6; SMG9; SNX6; STMN1; TELO2; TGFB1I1; TGM2; TNIP1; UBL3; VARS; VPS13A;
Cell-cell junction	13	38	0.343461	1.31603	0.165574	1	0.771664	1	CLIC4; CNN2; DLG1; DSC3; DSG2; EPB41L3; ITGA5; PCDH1; PKP2; PTPRU; SCRIB; STX3; TRPC4;
Trans-Golgi network	8	31	0.211361	0.993154	0.578549	1	1	1	CHST2; CLN3; FURIN; GCC2; GOLGA4; OPTN; RAB11A; SCAMP1;
Mitochondrial small ribosomal subunit	9	17	0.237781	2.0366	0.0160814	1	0.194395	0.451251	MRPL42; MRPS16; MRPS18B; MRPS21; MRPS24; MRPS25; MRPS26; MRPS28; MRPS33;
Platelet alpha granule lumen	5	35	0.1321	0.550214	0.969264	1	1	1	SPARC; TGFB1; TGFB3; THBS1; VEGFA;
Mediator complex	7	23	0.184941	1.17135	0.389061	1	0.938596	1	MED11; MED13; MED16; MED20; MED29; RBM14; THRAP3;
Voltage-gated calcium channel complex	2	20	0.0528402	0.38622	0.980634	1	1	1	CACNA2D1; CACNB3;
Microtubule	61	129	1.61162	1.81829	1.48298e-07	0.000116266	8.3047e-06	1.92778e-05	ARFGEF2; ASPM; BARD1; BICD2; CCT3; CDK1; CENPE; CEP57; CKAP2; CKAP5; CLIP1; CSNK1A1; CSPP1; DCTN4; DLGAP5; DNM1; FAM83D; GAS2L1; HSP90AB1; HSPB1; KATNB1; KIF11; KIF14; KIF20A; KIF22; KIF23; KIF4A; KIF5B; KIFC3; KLC1; MACF1; MAP1S; MAP3K11; MARK4; MID1; NCAPD2; NME2; NUP107; NUP133; PLK1; PPP1CA; PPP1CB; PPP1CC; PPP2R1A; PPP2R5D; PRC1; RACGAP1; RANGAP1; SEPT9; SPAG4; SPAG5; SUMO1; TAOK2; TBCC; TBC…
Ruffle	15	24	0.396301	2.40367	0.000178653	0.140064	0.00608975	0.0141362	AMOT; ARF6; BCAR1; CD2AP; CDK6; EZR; ITGA5; ITGB1; ITGB1BP1; MYH9; MYO6; NME1-NME2; NME2; PODXL; S100A11;
Connexon complex	1	5	0.0264201	0.775121	0.778279	1	1	1	GJA1;
Insoluble fraction	4	13	0.10568	1.18509	0.44956	1	0.938596	1	MDM2; PML; RARA; TP53;
Caveola	9	24	0.237781	1.44284	0.146785	1	0.771664	1	CAV2; CLN3; DLC1; F2R; INSR; IRS1; ITSN1; SCARB1; SRC;
Cortical cytoskeleton	3	7	0.0792602	1.65095	0.264767	1	0.771664	1	EPB41; EZR; TRPC4;
Cytoplasmic membrane-bounded vesicle	9	19	0.237781	1.82234	0.0365566	1	0.345306	0.801563	DST; FLG; GIPC1; HPS1; MYO6; PALM; TAOK2; TFRC; USP14;
Peroxisomal membrane	6	13	0.15852	1.77616	0.0943825	1	0.606445	1	PEX1; PEX14; PEX16; PEX19; PNPLA8; SLC27A2;
Pre-autophagosomal structure membrane	1	2	0.0264201	1.93202	0.452537	1	0.938596	1	ATG14;
Endosome membrane	12	27	0.317041	1.70964	0.0290559	1	0.295842	0.68674	APPL1; APPL2; CD63; INSR; IRF3; IRF7; LDLR; MAP3K7; PIKFYVE; RHOB; TAB3; TICAM1;
Integrator complex	5	13	0.1321	1.48063	0.231995	1	0.771664	1	INTS10; INTS5; INTS6; INTS7; INTS8;
Stress fiber	12	16	0.317041	2.88428	5.77713e-05	0.0452927	0.00251626	0.00584103	AMOT; CNN2; LIMA1; MYH9; MYO1C; PGM5; SEPT7; SEPT9; TPM1; TPM3; TPM4; ZYX;
Vacuolar proton-transporting V-type ATPase complex	1	6	0.0264201	0.646149	0.835965	1	1	1	ATP6V0D1;
Nuclear lumen	1	2	0.0264201	1.93202	0.452537	1	0.938596	1	SYNE2;
Condensed nuclear chromosome, centromeric region	1	3	0.0264201	1.29015	0.594943	1	1	1	CENPC;
Nuclear matrix	18	37	0.475561	1.87103	0.00254694	1	0.0554667	0.128755	CAD; CENPF; CGGBP1; CLIC4; DNMT3A; EIF6; HNRNPM; MAEA; NONO; PIR; PML; RARA; SFPQ; SMARCAD1; SMC3; SP3; TP53; ZNF638;
Proteinaceous extracellular matrix	10	70	0.264201	0.549743	0.99407	1	1	1	ADAMTS5; ADAMTS9; ANOS1; CHI3L1; CTGF; LTBP2; SPARC; TFPI2; TIMP3; VEGFA;
Cytoplasmic microtubule	3	8	0.0792602	1.44484	0.34672	1	0.905894	1	CYLD; GTSE1; MID1;
Cytoplasmic vesicle membrane	3	5	0.0792602	2.31001	0.114399	1	0.67946	1	APPBP2; ECE2; GIPC1;
Sarcoplasmic reticulum membrane	2	6	0.0528402	1.2859	0.489849	1	0.969801	1	ATP2A2; TMEM38B;
Centriolar satellite	3	8	0.0792602	1.44484	0.34672	1	0.905894	1	BBS4; KRT18; PCM1;
Nuclear outer membrane	3	7	0.0792602	1.65095	0.264767	1	0.771664	1	DHCR7; EMD; PSEN1;
Protein complex	27	65	0.713342	1.59746	0.0045091	1	0.0762363	0.176968	ACTN4; BCL10; BCL3; BRCA1; BRCA2; BTBD1; CTU2; DDB2; EPB41; HIGD1A; HMGB2; KLC2; MAGED1; MDM2; MYH9; NAT9; NEK2; PPP1CC; SET; SOD1; SSX2IP; TCF3; TOP2A; TP53; TRMT112; VCL; WIPI2;
Histone methyltransferase complex	3	11	0.0792602	1.05115	0.575653	1	1	1	CXXC1; KMT2A; WDR5;
Apical part of cell	3	13	0.0792602	0.889559	0.697131	1	1	1	CLIC4; EZR; MSN;
Microvillus	5	11	0.1321	1.74959	0.131387	1	0.746431	1	CLIC4; EZR; MSN; MYO1C; TBC1D10A;
Dendritic spine	1	5	0.0264201	0.775121	0.778279	1	1	1	SYNPO;
U5 snRNP	2	6	0.0528402	1.2859	0.489849	1	0.969801	1	CD2BP2; PRPF6;
Eukaryotic translation initiation factor 3 complex	5	15	0.1321	1.28334	0.347184	1	0.905894	1	EIF3B; EIF3G; EIF3I; EIF3J; EIF3L;
Hemidesmosome	1	2	0.0264201	1.93202	0.452537	1	0.938596	1	DST;
Spindle	17	30	0.449141	2.17934	0.000354814	0.278174	0.011127	0.0258291	ANXA11; AURKA; CBX1; CBX3; CDC27; CENPF; ERCC2; FAM96B; KIF11; KIF23; MAD1L1; MAEA; MZT1; MZT2B; NEDD9; TERF1; TTK;
Mitochondrial respiratory chain complex I	23	46	0.607662	1.92287	0.000412703	0.323559	0.0119837	0.0278178	NDUFA1; NDUFA10; NDUFA11; NDUFA13; NDUFA2; NDUFA3; NDUFA4; NDUFA5; NDUFA6; NDUFA7; NDUFAB1; NDUFB11; NDUFB2; NDUFB4; NDUFB5; NDUFB7; NDUFB8; NDUFB9; NDUFS1; NDUFS6; NDUFS7; NDUFS8; NDUFV1;
Transcription factor complex	12	43	0.317041	1.07364	0.445294	1	0.938596	1	CLOCK; EPAS1; FOXF2; HIF1A; HMGA1; IVNS1ABP; MED23; MED27; NPAS2; PMF1; RBM14; TCF3;
Serine C-palmitoyltransferase complex	2	5	0.0528402	1.54257	0.388453	1	0.938596	1	SPTLC3; SPTSSA;
HAUS complex	3	8	0.0792602	1.44484	0.34672	1	0.905894	1	HAUS1; HAUS2; HAUS6;
Filopodium	5	10	0.1321	1.92437	0.0903884	1	0.5955	1	ABI1; ABI2; EZR; MSN; PODXL;
Nuclear membrane	31	78	0.819022	1.5284	0.00540567	1	0.084761	0.196757	CANX; CTSB; EMD; LBR; MGST1; MTDH; MYO6; NDC1; NUP153; NUP155; NUP205; NUP43; NUP62; NUPL2; PML; PSEN1; RARA; SCARA3; SCD; SEC13; SIGMAR1; SREBF1; SUN2; SYNE2; TAGLN2; THAP7; TMEM38B; TMPO; TNKS; TPR; TRAF3;
Transcription elongation factor complex	4	11	0.10568	1.40037	0.314767	1	0.8539	1	CDK9; ELP2; ERCC6; TTF2;
Myosin complex	2	10	0.0528402	0.772054	0.778028	1	1	1	FILIP1L; MYL6B;
Late endosome	13	40	0.343461	1.25024	0.220987	1	0.771664	1	CD151; CHID1; CSK; GRIN2A; LAMP1; LAMP2; SNAP23; SPPL2B; TMEM9; TSG101; VIPAS39; VPS16; VPS33A;
Proteasome complex	12	34	0.317041	1.35776	0.149333	1	0.771664	1	ADRM1; DNAJB2; PSMA1; PSMA2; PSMA4; PSMA5; PSMB7; PSMB8; PSMC1; PSMC2; PSMC5; UBXN1;
AP-type membrane coat adaptor complex	1	5	0.0264201	0.775121	0.778279	1	1	1	AP1G1;
Cell cortex	5	20	0.1321	0.962668	0.625217	1	1	1	ARF6; GIPC1; MACF1; MYO9B; NEDD4;
Early endosome membrane	2	7	0.0528402	1.10246	0.579881	1	1	1	PIKFYVE; ZFYVE16;
Spindle pole	12	24	0.317041	1.92325	0.00998958	1	0.137401	0.31895	CALM3; CENPF; KATNB1; KIF11; KNTC1; LATS2; PSRC1; SBDS; SMC3; SPDL1; TPX2; ZW10;
Histone deacetylase complex	7	21	0.184941	1.28286	0.292876	1	0.811359	1	CIR1; HDAC10; HDAC5; PHF21A; SAP18; TBL1X; TBL1XR1;
Cul4A-RING ubiquitin ligase complex	1	7	0.0264201	0.553974	0.878645	1	1	1	CRBN;
Ruffle membrane	4	11	0.10568	1.40037	0.314767	1	0.8539	1	ITGA5; ITGB1; RPS3; TPM1;
Mitochondrial outer membrane	11	29	0.290621	1.45924	0.10763	1	0.67946	1	BAD; BAK1; BAX; BCL2L1; HK2; MSTO1; OPA1; RAB11FIP5; TOMM34; TSPO; VDAC1;
Mitochondrial ribosome	6	13	0.15852	1.77616	0.0943825	1	0.606445	1	MRPL18; MRPL28; MRPL35; MRPL37; MRPL43; MRPS12;
Synaptic vesicle	9	24	0.237781	1.44284	0.146785	1	0.771664	1	AMPH; APBA1; CLN3; CSNK1A1; DMXL2; SCAMP1; SDCBP; SYNJ1; SYT1;
Microsome	55	156	1.4531	1.35574	0.00639827	1	0.0964662	0.223928	ACSL4; ADRM1; ALDH3A2; AMIGO2; APPL1; ATM; ATP2A2; CERS5; COMT; CYP1A1; DDHD2; DGKZ; DNAJA2; DPAGT1; EXOC4; FIBP; GPRC5A; HMGCR; HMOX1; HSP90B1; HSPA13; ILK; INSR; KLC1; KLC2; LCLAT1; MARCH2; MGST1; NQO1; PI4K2B; PIGS; PIK3C2B; PNPLA6; POMP; PRKCI; PYCR1; RAB11FIP5; SCP2; SDCBP; SEC61G; SH3GLB1; SLC27A2; SLC35B1; SNX27; SOAT1; SQLE; SREBF1; SSR1; SSR2; SSR3; SSR4; TAPBP; TMX1; TNKS; TNKS2;
Lamellipodium	11	23	0.290621	1.83974	0.0198842	1	0.210665	0.489019	ABI1; ABI2; AMOT; CCDC88A; DGKZ; FAP; ITGB1BP1; NME1-NME2; NME2; PODXL; PXN;
Microtubule cytoskeleton	22	47	0.581242	1.80018	0.00167492	1	0.0398945	0.0926075	AKT1; CCNB2; CDC42EP4; CEP57; CKAP2; CLIC4; CLIP1; ENKD1; KIF2C; LYST; MAPK3; MAPRE2; MARK4; NAV1; NDRG1; PPP2CA; PPP2R1A; PRC1; RBM39; SPAST; TBCB; TPX2;
Intracellular membrane-bounded organelle	37	127	0.977543	1.12038	0.237996	1	0.771664	1	AKAP9; ANGPTL4; BNIP2; CCDC80; CDK9; DIAPH2; ECI2; EML2; ENTPD4; EPS15; G2E3; G6PD; GRN; HGS; HSD17B11; LPCAT2; MEF2D; MMP2; MVP; NACC1; NUFIP2; NUP62; PITPNB; POGZ; POLI; PPP2R5E; RABEPK; SCAMP2; SLC9A3R1; STX7; TAOK1; TGFBR3; THRAP3; TLN1; TRIM33; ZMYND11; ZNF75A;
Cell junction	13	38	0.343461	1.31603	0.165574	1	0.771664	1	BRSK1; CSNK1E; DLG1; DSG2; KLC1; KLC2; LLGL1; PDLIM7; PKP2; PTPRJ; SCRIB; SDCBP; TJP1;
Cis-Golgi network	6	9	0.15852	2.56469	0.012239	1	0.162633	0.377522	FKTN; GOLGA5; HOOK3; SCFD1; SCYL1; TRAPPC8;
Lysosomal membrane	6	14	0.15852	1.64939	0.130158	1	0.744845	1	ABCA2; ABCB9; CD63; CLN5; LAMP2; MYO7A;
Beta-catenin destruction complex	3	6	0.0792602	1.92565	0.185663	1	0.771664	1	APC; AXIN1; SIAH1;
Mitochondrial matrix	28	79	0.739762	1.36307	0.0399366	1	0.355798	0.825919	ALDH4A1; ATP5C1; ATP5D; ATP5E; ATP5F1; CPS1; CS; DNAJA3; ETFB; GARS; GRPEL1; HADH; HADHB; HAGH; HARS2; HIBADH; HIBCH; IARS2; LONP1; NR3C1; PPA2; QARS; SHMT2; SOD1; SOD2; TFAM; TST; YARS2;
HOPS complex	7	12	0.184941	2.2442	0.0177445	1	0.194395	0.451251	AKTIP; HOOK3; VIPAS39; VPS16; VPS18; VPS33A; VPS41;
Membrane raft	7	36	0.184941	0.748481	0.863687	1	1	1	ABCA1; CARD11; CAV2; CLN3; FURIN; PIKFYVE; TNFRSF1A;
Mitochondrial alpha-ketoglutarate dehydrogenase complex	1	4	0.0264201	0.968418	0.700314	1	1	1	BCKDK;
Condensed chromosome	7	10	0.184941	2.69259	0.00445739	1	0.0762363	0.176968	CTCF; HMGB1; HMGB2; LIG4; NCAPD2; SMARCA5; SMC2;
Collagen type V	2	3	0.0528402	2.56753	0.167726	1	0.771664	1	COL5A1; COL5A2;
Plasma membrane enriched fraction	3	4	0.0792602	2.88608	0.0566199	1	0.448055	1	SNAP23; STX3; STX4;
Centriole	5	22	0.1321	0.875192	0.714342	1	1	1	BBS4; CCP110; CEP97; NEK2; TOP2A;
Autophagic vacuole	1	6	0.0264201	0.646149	0.835965	1	1	1	ATG14;
Axon	6	27	0.15852	0.855531	0.741169	1	1	1	ITSN1; KLC1; NDEL1; NEFH; PTK2; SACS;
COPI vesicle coat	2	6	0.0528402	1.2859	0.489849	1	0.969801	1	COPZ1; SCYL1;
Peroxisome	44	111	1.16248	1.52432	0.00111636	0.875224	0.028233	0.0655377	ABCD3; ACOT2; ACOT8; ACSL1; ACSL3; AGPS; AKAP11; ATM; CAT; CROT; DECR2; DHCR7; DHRS4; ECI2; EPHX2; FDPS; GNPAT; GPR107; HMGCR; IDE; IDI1; MVD; MVK; NBR1; NUDT12; PAQR7; PEX1; PEX11B; PEX14; PEX16; PEX19; PEX2; PHLDA1; PNPLA8; PRDX5; PRKD3; SCP2; SLC25A20; SLC27A2; SMOX; SOD1; SPAST; TNRC6B; TRIM37;
Muscle thin filament tropomyosin	4	4	0.10568	3.84491	0.00457029	1	0.0762363	0.176968	TPM1; TPM2; TPM3; TPM4;
Integral to nuclear inner membrane	2	3	0.0528402	2.56753	0.167726	1	0.771664	1	LBR; PSEN1;
Endoplasmic reticulum lumen	10	24	0.264201	1.60298	0.0691473	1	0.479747	1	CLN6; ERAP1; ERAP2; ERLEC1; FKBP2; HSP90B1; HSPA5; OS9; PPIB; PTGIS;
Rough endoplasmic reticulum	1	5	0.0264201	0.775121	0.778279	1	1	1	PSEN1;
Intercalated disc	1	2	0.0264201	1.93202	0.452537	1	0.938596	1	PGM5;
MLL1 complex	10	27	0.264201	1.42494	0.139075	1	0.771664	1	HCFC1; KMT2A; MGA; PELP1; PRPF31; RUVBL1; RUVBL2; TAF1; TAF9; WDR5;
THO complex part of transcription export complex	2	5	0.0528402	1.54257	0.388453	1	0.938596	1	THOC2; THOC6;
Pseudopodium	2	5	0.0528402	1.54257	0.388453	1	0.938596	1	ACTN1; ACTN4;
Golgi membrane	23	55	0.607662	1.60828	0.00763236	1	0.108796	0.252549	ACO1; ARF1; ARFGAP1; ARFGEF2; ARFIP1; B3GAT3; B4GALT2; CLN3; CORO7; EXT1; GJA1; GOLGA2; GOLGB1; LMAN1; MGAT5; PAK4; PDGFC; SLC30A6; ST3GAL1; TAPBP; USO1; VAMP4; VAPA;
BRCA1-A complex	2	7	0.0528402	1.10246	0.579881	1	1	1	BARD1; BRCA1;
Endocytic vesicle	4	16	0.10568	0.963028	0.63069	1	1	1	ABCA1; AMOT; DNM1; RALA;
Voltage-gated potassium channel complex	3	42	0.0792602	0.275486	0.999614	1	1	1	KCNK6; KCNN4; KCNQ3;
STAGA complex	1	12	0.0264201	0.323344	0.973116	1	1	1	TAF9;
Brush border	2	12	0.0528402	0.643486	0.859601	1	1	1	CLIC1; TCIRG1;
Polysome	3	7	0.0792602	1.65095	0.264767	1	0.771664	1	FXR1; PSMA1; RPS4Y1;
Coated pit	5	13	0.1321	1.48063	0.231995	1	0.771664	1	DAB2; EPS15; LDLR; RAB35; TFRC;
Recycling endosome	4	10	0.10568	1.54027	0.248083	1	0.771664	1	RAP2A; VAMP3; VIPAS39; VPS16;
External side of plasma membrane	9	35	0.237781	0.989506	0.580144	1	1	1	ADA; AMOT; ATP6V0B; B4GALT1; CD276; LDLR; TGFBR3; THBS1; TMEM123;
Eukaryotic translation initiation factor 4F complex	4	9	0.10568	1.71122	0.185005	1	0.771664	1	EIF4A1; EIF4G1; EIF4G2; EIF4H;
Mitochondrial permeability transition pore complex	1	1	0.0264201	3.84491	0.260084	1	0.771664	1	BAX;
Pre-autophagosomal structure	1	2	0.0264201	1.93202	0.452537	1	0.938596	1	ATG101;
Calcineurin complex	1	2	0.0264201	1.93202	0.452537	1	0.938596	1	PPP3R1;
BRCA2-MAGE-D1 complex	1	1	0.0264201	3.84491	0.260084	1	0.771664	1	BRCA2;
Vesicle membrane	1	4	0.0264201	0.968418	0.700314	1	1	1	APPL1;
Spliceosomal complex	20	46	0.528402	1.67217	0.00752027	1	0.108796	0.252549	HNRNPA1; HNRNPA2B1; HNRNPM; IVNS1ABP; PRPF4; PRPF6; RBM5; SF3A2; SF3B1; SF3B4; SLU7; SMNDC1; SNRNP70; SNRPA; SNRPB; SNRPD3; SNRPF; SNRPN; U2AF2; WDR83;
Lateral plasma membrane	3	8	0.0792602	1.44484	0.34672	1	0.905894	1	APC; AXIN1; MYO1C;
Clathrin-coated vesicle	4	19	0.10568	0.811051	0.768403	1	1	1	AP1G1; EGFR; SCYL2; VAMP3;
Cell-cell adherens junction	7	13	0.184941	2.0717	0.0299308	1	0.300843	0.69835	APC; PGM5; SCRIB; SMAD7; TJP1; VCL; ZYX;
Kinetochore microtubule	2	5	0.0528402	1.54257	0.388453	1	0.938596	1	KNTC1; ZW10;
Endomembrane system	2	5	0.0528402	1.54257	0.388453	1	0.938596	1	NRBP1; RAC3;
Basolateral plasma membrane	10	40	0.264201	0.961947	0.617561	1	1	1	ANK2; ANK3; B4GALT1; BEST1; DLG1; EGFR; ERBB4; STX4; TJP1; TRPC4;
Integral to endoplasmic reticulum membrane	9	31	0.237781	1.11714	0.416528	1	0.938596	1	ABCB9; BSCL2; CLN3; DPAGT1; DPM3; HSPA5; PIGK; RRBP1; RTN2;
Z disc	2	8	0.0528402	0.964827	0.657602	1	1	1	SORBS2; SYNE2;
Uropod	1	1	0.0264201	3.84491	0.260084	1	0.771664	1	MYH9;
BRCA1-BARD1 complex	2	2	0.0528402	3.84491	0.0676304	1	0.477678	1	BARD1; BRCA1;
Transcriptional repressor complex	9	17	0.237781	2.0366	0.0160814	1	0.194395	0.451251	ARID4A; GPS2; HMGB1; JAZF1; NCOR2; RLIM; SMARCC2; TBL1X; TBL1XR1;
Early endosome	26	69	0.686922	1.44915	0.0216657	1	0.226479	0.525727	ABCB9; CD151; CLN3; CSK; EEA1; FADD; GRIN2A; HGS; LDLR; LEPR; MGRN1; PTPN13; RAB22A; RAB5A; RABGAP1L; RPS6KC1; SNX15; SNX3; TSG101; USP10; USP8; VIPAS39; VPS16; VPS33A; WDFY1; ZFYVE16;
Mitochondrial inner membrane	25	58	0.660502	1.65766	0.00343996	1	0.0642127	0.149058	ALDH18A1; ATP5F1; ATP5G1; ATP5I; ATP5J2; ATP5L; ATP5O; CYP24A1; IMMT; MICU1; NDUFAF3; NDUFV1; PHB; SDHA; SDHB; SLC25A1; SLC25A10; SLC25A11; SLC25A16; SLC25A20; SLC25A22; SLC25A3; SLC25A4; SLC25A5; SLC25A6;
SNARE complex	2	9	0.0528402	0.857743	0.723323	1	1	1	BET1L; STXBP2;
Photoreceptor outer segment	1	5	0.0264201	0.775121	0.778279	1	1	1	MYO7A;
6-phosphofructokinase complex	2	3	0.0528402	2.56753	0.167726	1	0.771664	1	PFKL; PFKP;
Cohesin loading complex	1	2	0.0264201	1.93202	0.452537	1	0.938596	1	NIPBL;
Hemoglobin complex	1	10	0.0264201	0.387948	0.950869	1	1	1	CYB5R3;
U7 snRNP	4	7	0.10568	2.19944	0.08019	1	0.532788	1	LSM10; SNRPB; SNRPD3; SNRPF;
Unconventional myosin complex	3	7	0.0792602	1.65095	0.264767	1	0.771664	1	MYL6B; MYO1C; MYO6;
Transcription factor TFIID complex	5	17	0.1321	1.13245	0.464684	1	0.958717	1	EDF1; TAF1; TAF9; TAF9B; TP53;
Signal recognition particle, endoplasmic reticulum targeting	3	6	0.0792602	1.92565	0.185663	1	0.771664	1	SRP19; SRP68; SRP9;
SUN-KASH complex	3	5	0.0792602	2.31001	0.114399	1	0.67946	1	SUN2; SYNE1; SYNE2;
Gamma-tubulin ring complex	3	6	0.0792602	1.92565	0.185663	1	0.771664	1	BRCA1; MZT1; MZT2B;
Heterotrimeric G-protein complex	1	11	0.0264201	0.352712	0.963656	1	1	1	GNAS;
Basal plasma membrane	2	8	0.0528402	0.964827	0.657602	1	1	1	DST; MYO1C;
Histone acetyltransferase complex	2	5	0.0528402	1.54257	0.388453	1	0.938596	1	ING4; KAT7;
Spindle microtubule	12	24	0.317041	1.92325	0.00998958	1	0.137401	0.31895	AURKA; CALM3; CDC27; CDK1; KIF11; KIF4A; PARP4; PRC1; PSRC1; SKA2; TBL1X; TBL1XR1;
Cytoplasmic vesicle	44	160	1.16248	1.05752	0.361579	1	0.938596	1	ADAMTS1; ANK2; APPBP2; BLOC1S5; BLOC1S6; CCDC88A; DEDD2; DMXL2; DNAJC5; DNM1; DPP7; DVL1; EPS15; GPRC5A; ITSN1; KIF3C; LAMP2; LRBA; NCS1; NOSIP; NUMB; PGK1; PHLDB2; RAB1B; RAB29; RAB6A; RIN3; SCAMP4; SEL1L; SEPT8; SLC30A6; SLC39A3; SNAP23; SOD1; SORBS2; STXBP3; STXBP5; SYT1; SYT11; TAOK2; TRAF7; WDR7; ZDHHC8; ZFYVE1;
Nuclear inner membrane	4	10	0.10568	1.54027	0.248083	1	0.771664	1	ATP11B; CBX3; EMD; SMAD3;
Phagocytic vesicle membrane	1	3	0.0264201	1.29015	0.594943	1	1	1	ANXA3;
SCF ubiquitin ligase complex	2	15	0.0528402	0.514874	0.931679	1	1	1	FBXL5; FBXO17;
ESC/E(Z) complex	4	9	0.10568	1.71122	0.185005	1	0.771664	1	EZH1; RBBP4; RBBP7; SUZ12;
Cytosolic large ribosomal subunit	22	36	0.581242	2.35008	9.32815e-06	0.00731327	0.000457079	0.00106102	FXR2; RPL10; RPL14; RPL18; RPL18A; RPL19; RPL21; RPL23A; RPL24; RPL26; RPL29; RPL3; RPL30; RPL34; RPL35; RPL36; RPL37; RPL38; RPL4; RPL41; RPL6; RPL8;
Transport vesicle	3	21	0.0792602	0.550841	0.938687	1	1	1	CAV2; YIPF1; YIPF2;
Sin3 complex	3	7	0.0792602	1.65095	0.264767	1	0.771664	1	CSNK2A1; MORF4L1; RBBP4;
Pore complex	3	3	0.0792602	3.84491	0.0175827	1	0.194395	0.451251	BAK1; NUP62; VDAC1;
Golgi lumen	4	11	0.10568	1.40037	0.314767	1	0.8539	1	FURIN; HS3ST1; NGF; TGFB1;
Stored secretory granule	4	19	0.10568	0.811051	0.768403	1	1	1	BRCA2; CYBA; THBS1; VEGFA;
Interleukin-1 receptor complex	3	3	0.0792602	3.84491	0.0175827	1	0.194395	0.451251	IRAK1; TOLLIP; TRIP6;
Cyclin-dependent protein kinase holoenzyme complex	4	7	0.10568	2.19944	0.08019	1	0.532788	1	CCND1; CCND3; CDK6; CDKN1A;
Filopodium membrane	1	2	0.0264201	1.93202	0.452537	1	0.938596	1	SYNE2;
Platelet alpha granule membrane	2	11	0.0528402	0.701931	0.823	1	1	1	CD9; ITGB3;
Muscle myosin complex	2	15	0.0528402	0.514874	0.931679	1	1	1	MYL6B; MYL9;
Arp2/3 protein complex	4	7	0.10568	2.19944	0.08019	1	0.532788	1	ARPC1B; ARPC2; ARPC4; ARPC5;
Intermediate filament	12	36	0.317041	1.28235	0.205176	1	0.771664	1	CLIP1; FLG; KRT18; KRT31; KRT7; KRT8; KRT86; LMNA; MICAL1; NCKIPSD; NME2; VIM;
Neurofilament	1	6	0.0264201	0.646149	0.835965	1	1	1	NEFH;
NADPH oxidase complex	1	8	0.0264201	0.484813	0.910223	1	1	1	CYBA;
Spectrin	2	9	0.0528402	0.857743	0.723323	1	1	1	EPB41; EPB41L2;
Inclusion body	2	6	0.0528402	1.2859	0.489849	1	0.969801	1	DNAJB2; HSPA1A;
Actin filament	7	24	0.184941	1.12257	0.437627	1	0.938596	1	AMOT; BMF; DNAJA3; EZR; GAS2L1; RHOQ; SSH1;
Transcription factor TFTC complex	2	14	0.0528402	0.551625	0.912816	1	1	1	TAF9; TAF9B;
Telomerase holoenzyme complex	1	6	0.0264201	0.646149	0.835965	1	1	1	DKC1;
T cell receptor complex	2	12	0.0528402	0.643486	0.859601	1	1	1	BCL10; CARD11;
Photoreceptor inner segment	1	4	0.0264201	0.968418	0.700314	1	1	1	MYO7A;
Annulate lamellae	1	2	0.0264201	1.93202	0.452537	1	0.938596	1	XPO1;
U4/U6 snRNP	2	3	0.0528402	2.56753	0.167726	1	0.771664	1	PRPF4; PRPF6;
Clathrin-coated endocytic vesicle membrane	1	2	0.0264201	1.93202	0.452537	1	0.938596	1	LDLR;
Endocytic vesicle membrane	8	22	0.211361	1.39926	0.190715	1	0.771664	1	AP2A1; AP2A2; AP2S1; CAMK2B; CAMK2D; MDM2; PICK1; SYT1;
U12-type spliceosomal complex	2	9	0.0528402	0.857743	0.723323	1	1	1	RNPC3; SNRNP35;
COPII vesicle coat	1	5	0.0264201	0.775121	0.778279	1	1	1	SEC24A;
Extrinsic to internal side of plasma membrane	2	4	0.0528402	1.92725	0.278832	1	0.780729	1	CAV2; CYLD;
Zonula adherens	2	4	0.0528402	1.92725	0.278832	1	0.780729	1	CAMSAP3; KIFC3;
Extrinsic to membrane	3	13	0.0792602	0.889559	0.697131	1	1	1	EZR; FOLR3; PLAUR;
Chromosome	29	59	0.766182	1.8902	0.000112771	0.0884122	0.0042101	0.00977296	BUB1; BUB1B; CBX5; CENPB; CENPE; EIF6; INO80E; MAD2L1; MAPK3; MCM2; MCM3; MCM7; NUF2; PPP2CA; PPP2R1A; PPP2R2A; PPP2R5A; PPP2R5C; PPP2R5D; PPP2R5E; RAD21; RUVBL1; RUVBL2; SMC1A; SMC3; STAG2; TFPT; ZBTB18; ZW10;
Aggresome	1	6	0.0264201	0.646149	0.835965	1	1	1	SEC62;
Mitochondrial respiratory chain complex III	1	3	0.0264201	1.29015	0.594943	1	1	1	BCS1L;
IkappaB kinase complex	3	8	0.0792602	1.44484	0.34672	1	0.905894	1	DNAJA3; MAP3K7; PYCARD;
Intracellular ferritin complex	2	2	0.0528402	3.84491	0.0676304	1	0.477678	1	FTH1; FTL;
Golgi-associated vesicle	2	6	0.0528402	1.2859	0.489849	1	0.969801	1	ADAM10; VPS41;
Microtubule associated complex	10	24	0.264201	1.60298	0.0691473	1	0.479747	1	APPBP2; EML1; EML2; FNTA; FNTB; MAP1A; MAP2; MID1; PXN; RABGAP1;
Postsynaptic density	1	4	0.0264201	0.968418	0.700314	1	1	1	SHANK3;
DNA-directed RNA polymerase II, holoenzyme	1	5	0.0264201	0.775121	0.778279	1	1	1	MYO6;
Intrinsic to internal side of plasma membrane	1	3	0.0264201	1.29015	0.594943	1	1	1	RASA3;
Condensed nuclear chromosome	4	12	0.10568	1.28377	0.382617	1	0.938596	1	LRPPRC; P3H4; RRS1; SMC1A;
Cdc73/Paf1 complex	1	4	0.0264201	0.968418	0.700314	1	1	1	CTR9;
BBSome	2	7	0.0528402	1.10246	0.579881	1	1	1	BBS2; BBS4;
Others	12	51	0.317041	0.90526	0.707383	1	1	1	ABCA3; ANK2; APPL1; DMXL2; EPS15; KIF23; KIF3C; LRBA; PGK1; PHLDB2; RNF40; SNX4;
Specific granule	7	8	0.184941	3.36489	0.0004956	0.388551	0.0133983	0.0311016	ANXA11; ANXA3; SNAP23; STX3; STX4; STXBP2; STXBP3;
mRNA cleavage factor complex	1	2	0.0264201	1.93202	0.452537	1	0.938596	1	PCF11;
Cornified envelope	3	19	0.0792602	0.608794	0.905966	1	1	1	ANXA1; IVL; TGM1;
ATP-binding cassette (ABC) transporter complex	3	7	0.0792602	1.65095	0.264767	1	0.771664	1	ABCA2; ABCA7; ABCB8;
SWI/SNF-type complex	3	6	0.0792602	1.92565	0.185663	1	0.771664	1	BAZ1B; SMARCA4; TOP2B;
Cytoplasmic cyclin-dependent protein kinase holoenzyme complex	2	2	0.0528402	3.84491	0.0676304	1	0.477678	1	CCNY; CDK14;
Dynactin complex	2	4	0.0528402	1.92725	0.278832	1	0.780729	1	ACTR1B; DCTN3;
Integral to membrane of membrane fraction	2	8	0.0528402	0.964827	0.657602	1	1	1	CERK; TOMM40;
Activin A complex	1	1	0.0264201	3.84491	0.260084	1	0.771664	1	INHBA;
Prefoldin complex	2	2	0.0528402	3.84491	0.0676304	1	0.477678	1	PFDN2; PFDN6;
AP-2 adaptor complex	4	6	0.10568	2.5654	0.0431349	1	0.367585	0.853278	AP2A1; AP2A2; AP2S1; EGFR;
Platelet dense tubular network membrane	1	3	0.0264201	1.29015	0.594943	1	1	1	ITPR3;
U4 snRNP	1	2	0.0264201	1.93202	0.452537	1	0.938596	1	PRPF31;
Mre11 complex	1	5	0.0264201	0.775121	0.778279	1	1	1	NBN;
Fibrinogen complex	1	7	0.0264201	0.553974	0.878645	1	1	1	THBS1;
Gamma-secretase complex	1	1	0.0264201	3.84491	0.260084	1	0.771664	1	PSEN1;
Apical junction complex	1	3	0.0264201	1.29015	0.594943	1	1	1	TJP1;
Synapse	10	33	0.264201	1.16594	0.347799	1	0.905894	1	DLGAP4; DOK7; MAP1S; MYO7A; PHACTR4; PICK1; RAPGEF2; SCRIB; SEMA4B; TLN2;
Exosome (RNase complex)	2	3	0.0528402	2.56753	0.167726	1	0.771664	1	DIS3; EXOSC1;
Anaphase-promoting complex	5	18	0.1321	1.06957	0.521151	1	1	1	ANAPC11; ANAPC13; ANAPC4; BUB1B; CDC27;
SWI/SNF complex	5	13	0.1321	1.48063	0.231995	1	0.771664	1	ARID1A; RB1; SMARCA4; SMARCB1; SMARCC2;
Platelet alpha granule	3	10	0.0792602	1.15616	0.504502	1	0.996297	1	STXBP1; STXBP3; THBS1;
RNA-induced silencing complex	1	3	0.0264201	1.29015	0.594943	1	1	1	TARBP2;
Nuclear chromosome	5	17	0.1321	1.13245	0.464684	1	0.958717	1	JUN; NCAPD2; SMC2; TOP2A; ZBTB18;
Chromatin silencing complex	1	5	0.0264201	0.775121	0.778279	1	1	1	SIRT1;
Neuron projection	3	12	0.0792602	0.963628	0.639999	1	1	1	CLN3; MARK4; RAC3;
Troponin complex	1	8	0.0264201	0.484813	0.910223	1	1	1	TNNT1;
Paraspeckles	3	5	0.0792602	2.31001	0.114399	1	0.67946	1	HNRNPM; NONO; SFPQ;
Lipopolysaccharide receptor complex	1	5	0.0264201	0.775121	0.778279	1	1	1	BCL10;
Collagen type IV	3	5	0.0792602	2.31001	0.114399	1	0.67946	1	COL4A3; COL4A4; COL4A5;
Nucleocytoplasmic shuttling complex	1	1	0.0264201	3.84491	0.260084	1	0.771664	1	NUP62;
Cleavage furrow	3	7	0.0792602	1.65095	0.264767	1	0.771664	1	MYH9; RAB11A; RALA;
RSF complex	1	2	0.0264201	1.93202	0.452537	1	0.938596	1	SMARCA5;
Neuronal cell body	2	8	0.0528402	0.964827	0.657602	1	1	1	RAC3; SOD1;
Alpha DNA polymerase:primase complex	1	3	0.0264201	1.29015	0.594943	1	1	1	MCM3;
Chromatin remodeling complex	6	8	0.15852	2.88488	0.00523013	1	0.083682	0.194252	ASF1A; BAZ1B; KAT2B; KIF11; MYSM1; RBM10;
Microtubule plus end	1	1	0.0264201	3.84491	0.260084	1	0.771664	1	DST;
Apical membrane	7	16	0.184941	1.6835	0.0951437	1	0.606445	1	ABCC5; ANXA2; CDKN1B; PTEN; SLC46A1; SLC9A3R2; ST3GAL3;
Clathrin coat of trans-Golgi network vesicle	1	3	0.0264201	1.29015	0.594943	1	1	1	AP2A1;
Nonmotile primary cilium	2	3	0.0528402	2.56753	0.167726	1	0.771664	1	BBS4; PCM1;
Gamma-tubulin complex	3	6	0.0792602	1.92565	0.185663	1	0.771664	1	CKAP5; MARK4; TUBG1;
Integral to peroxisomal membrane	4	11	0.10568	1.40037	0.314767	1	0.8539	1	ABCD3; FIS1; PEX16; PEX2;
Small ribosomal subunit	6	13	0.15852	1.77616	0.0943825	1	0.606445	1	FAU; RPS16; RPS24; RPS25; RPS26; RPS28;
Outer kinetochore of condensed chromosome	6	8	0.15852	2.88488	0.00523013	1	0.083682	0.194252	BUB1B; CENPE; CENPF; NUP133; SKA2; SPDL1;
Costamere	3	6	0.0792602	1.92565	0.185663	1	0.771664	1	PGM5; SVIL; VCL;
Sarcomere	2	15	0.0528402	0.514874	0.931679	1	1	1	SYNE1; TPM1;
Laminin-10 complex	1	3	0.0264201	1.29015	0.594943	1	1	1	LAMA5;
Dendrite cytoplasm	1	1	0.0264201	3.84491	0.260084	1	0.771664	1	SOD1;
Alphav-beta3 integrin-vitronectin complex	2	3	0.0528402	2.56753	0.167726	1	0.771664	1	ITGA5; ITGB3;
Nonhomologous end joining complex	2	6	0.0528402	1.2859	0.489849	1	0.969801	1	LIG4; XRCC5;
Integral to mitochondrial outer membrane	4	6	0.10568	2.5654	0.0431349	1	0.367585	0.853278	BNIP3; FIS1; RHOT1; RHOT2;
Basement membrane	8	21	0.211361	1.46586	0.154824	1	0.771664	1	APLP1; COL4A3; COL7A1; DST; EFEMP2; LAMA5; LAMB2; SMC3;
Interleukin-6 receptor complex	1	3	0.0264201	1.29015	0.594943	1	1	1	IL6ST;
Catenin complex	1	7	0.0264201	0.553974	0.878645	1	1	1	SMAD7;
Ku70:Ku80 complex	1	2	0.0264201	1.93202	0.452537	1	0.938596	1	XRCC5;
Peroxisomal matrix	4	11	0.10568	1.40037	0.314767	1	0.8539	1	ACOT8; CROT; FAR1; SLC27A2;
Growth cone	2	8	0.0528402	0.964827	0.657602	1	1	1	OTX2; RAC3;
DNA-directed RNA polymerase II, core complex	5	13	0.1321	1.48063	0.231995	1	0.771664	1	POLR2E; POLR2F; POLR2H; POLR2I; POLR2L;
DNA-dependent protein kinase-DNA ligase 4 complex	1	4	0.0264201	0.968418	0.700314	1	1	1	LIG4;
Lamin fiLament	1	3	0.0264201	1.29015	0.594943	1	1	1	LMNA;
CRD-mediated mRNA stability complex	1	5	0.0264201	0.775121	0.778279	1	1	1	YBX1;
Junctional sarcoplasmic reticulum membrane	1	5	0.0264201	0.775121	0.778279	1	1	1	JPH2;
Kinesin complex	6	9	0.15852	2.56469	0.012239	1	0.162633	0.377522	KIF11; KIF23; KIF2C; KIF3C; KIF5B; KIFC3;
Golgi-associated vesicle membrane	2	5	0.0528402	1.54257	0.388453	1	0.938596	1	GJA1; GPR89A;
Tight junction	5	14	0.1321	1.37495	0.28857	1	0.802267	1	AMOT; APC; ASH1L; TJP1; VAPA;
Motile secondary cilium	2	4	0.0528402	1.92725	0.278832	1	0.780729	1	BBS2; BBS4;
Sarcolemma	2	8	0.0528402	0.964827	0.657602	1	1	1	ITGB1; PGM5;
THO complex	2	5	0.0528402	1.54257	0.388453	1	0.938596	1	THOC2; THOC6;
Adherens junction	1	6	0.0264201	0.646149	0.835965	1	1	1	SDCBP;
Microtubule basal body	3	8	0.0792602	1.44484	0.34672	1	0.905894	1	BBS2; BBS4; PKD2;
MOZ/MORF histone acetyltransferase complex	1	8	0.0264201	0.484813	0.910223	1	1	1	ASXL2;
CCAAT-binding factor complex	1	4	0.0264201	0.968418	0.700314	1	1	1	NFYB;
Golgi trans cisterna	2	3	0.0528402	2.56753	0.167726	1	0.771664	1	B4GALT1; SGMS1;
Inhibin-betaglycan-ActRII complex	1	3	0.0264201	1.29015	0.594943	1	1	1	TGFBR3;
Axin-APC-beta-catenin-GSK3B complex	2	6	0.0528402	1.2859	0.489849	1	0.969801	1	APC; AXIN1;
DNA replication factor C complex	1	6	0.0264201	0.646149	0.835965	1	1	1	RFC3;
Recycling endosome membrane	3	7	0.0792602	1.65095	0.264767	1	0.771664	1	RAP2A; SCAMP1; SCAMP2;
Pericentriolar material	3	5	0.0792602	2.31001	0.114399	1	0.67946	1	BBS4; TNKS; TNKS2;
Intracellular vesicle (None)	4	8	0.10568	1.92485	0.128181	1	0.738924	1	ABCA1; IFT74; SDCBP; SLC46A1;
Cajal body	6	21	0.15852	1.09985	0.476209	1	0.969801	1	FBL; LSM10; PRPF31; PRPF4; SART1; TAF9;
Mitochondrial part	2	2	0.0528402	3.84491	0.0676304	1	0.477678	1	COX15; SYNE2;
Golgi stack	5	7	0.1321	2.74793	0.0153436	1	0.194395	0.451251	CLN3; GALNT2; GOLGB1; RAB30; ZFYVE1;
NuRD complex	7	12	0.184941	2.2442	0.0177445	1	0.194395	0.451251	APPL1; APPL2; CSNK2A1; GATAD2A; MBD3; RBBP4; RBBP7;
Chromosome, centromeric region	11	19	0.290621	2.22685	0.00319764	1	0.0611451	0.141937	CBX1; CENPB; CENPE; CENPF; CTCF; HJURP; KIF2C; NDC80; NUF2; PPP2R1A; PPP2R5C;
Proteasome regulatory particle	3	8	0.0792602	1.44484	0.34672	1	0.905894	1	PSMD2; PSMD8; PSMD9;
Cortical actin cytoskeleton	1	5	0.0264201	0.775121	0.778279	1	1	1	LLGL1;
Cell leading edge	3	6	0.0792602	1.92565	0.185663	1	0.771664	1	JMY; MYH9; SCRIB;
DNA ligase IV complex	1	2	0.0264201	1.93202	0.452537	1	0.938596	1	LIG4;
Mitochondrial outer membrane translocase complex	2	6	0.0528402	1.2859	0.489849	1	0.969801	1	TOMM40; TOMM7;
Filamentous actin	5	9	0.1321	2.13796	0.0571499	1	0.448055	1	CD2AP; MYO1C; MYO6; MYO9B; RAC3;
Mitochondrial endopeptidase Clp complex	1	1	0.0264201	3.84491	0.260084	1	0.771664	1	CLPX;
Phagocytic vesicle	2	4	0.0528402	1.92725	0.278832	1	0.780729	1	ABCA1; ANXA11;
Isoamylase complex	1	1	0.0264201	3.84491	0.260084	1	0.771664	1	AGL;
Smooth endoplasmic reticulum	2	6	0.0528402	1.2859	0.489849	1	0.969801	1	PSEN1; SLMAP;
Nuclear body	6	12	0.15852	1.92405	0.0646356	1	0.477678	1	HIPK2; MDM2; NACC1; NCOR2; SKI; TP53;
Phosphorylase kinase complex	1	2	0.0264201	1.93202	0.452537	1	0.938596	1	PHKG2;
Sodium:potassium-exchanging ATPase complex	3	6	0.0792602	1.92565	0.185663	1	0.771664	1	ATP1A1; ATP1B1; ATP1B3;
AP-1 adaptor complex	2	5	0.0528402	1.54257	0.388453	1	0.938596	1	AFTPH; SYNRG;
PCAF complex	2	6	0.0528402	1.2859	0.489849	1	0.969801	1	KAT2B; TAF9;
Condensin complex	4	5	0.10568	3.07746	0.0181005	1	0.194395	0.451251	NCAPD2; NCAPG; SMC2; SMC4;
Anchored to plasma membrane	1	8	0.0264201	0.484813	0.910223	1	1	1	MDGA1;
U6 snRNP	1	2	0.0264201	1.93202	0.452537	1	0.938596	1	LSM4;
Nuclear telomere cap complex	4	8	0.10568	1.92485	0.128181	1	0.738924	1	ACD; POT1; TERF1; XRCC5;
CUL4 RING ubiquitin ligase complex	3	11	0.0792602	1.05115	0.575653	1	1	1	DCAF13; DCAF17; DCAF6;
MIS12/MIND type complex	3	4	0.0792602	2.88608	0.0566199	1	0.448055	1	DSN1; NSL1; PMF1;
Nuclear exosome (RNase complex)	1	2	0.0264201	1.93202	0.452537	1	0.938596	1	EXOSC9;
Chromosome, telomeric region	7	17	0.184941	1.58453	0.126838	1	0.738924	1	ACD; ATM; POT1; RAD17; TERF1; TNKS; TP53BP1;
I band	1	6	0.0264201	0.646149	0.835965	1	1	1	ALDOA;
Mitochondrial membrane	21	56	0.554822	1.44227	0.0385597	1	0.351114	0.815045	ACTN1; ATP5D; ATP5E; ATP5G1; BAX; BCL2L1; BNIP3; FKBP2; HK1; MARCH5; MYC; NDUFA1; NDUFA13; NDUFA2; NDUFA6; NDUFAB1; PEMT; SLC25A3; SLC25A46; TOMM6; UQCR10;
Box C/D snoRNP complex	3	4	0.0792602	2.88608	0.0566199	1	0.448055	1	FBL; NOP56; SNU13;
Sarcoplasmic reticulum	7	32	0.184941	0.842012	0.76397	1	1	1	ATP2A2; DMPK; FKBP1A; JPH2; SLMAP; SYNE1; SYNE2;
Condensed chromosome kinetochore	6	7	0.15852	3.29642	0.00167923	1	0.0398945	0.0926075	BUB1; BUB1B; HJURP; NDC80; NUP133; SPC25;
APC-Axin-1-beta-catenin complex	2	3	0.0528402	2.56753	0.167726	1	0.771664	1	APC; AXIN1;
Mitochondrial respiratory chain	5	8	0.1321	2.40487	0.0321994	1	0.315554	0.732499	COX15; NDUFA13; SURF1; UQCRB; UQCRC1;
Tubulin complex	1	2	0.0264201	1.93202	0.452537	1	0.938596	1	TPT1;
MLL5-L complex	7	8	0.184941	3.36489	0.0004956	0.388551	0.0133983	0.0311016	ACTB; HCFC1; OGT; PPP1CA; PPP1CB; PPP1CC; STK38;
DNA heterochromatin	1	3	0.0264201	1.29015	0.594943	1	1	1	SIRT1;
Toll-like receptor 1-Toll-like receptor 2 protein complex	1	2	0.0264201	1.93202	0.452537	1	0.938596	1	TLR1;
Nuclear inclusion body	2	3	0.0528402	2.56753	0.167726	1	0.771664	1	NBN; STUB1;
Nuclear heterochromatin	4	5	0.10568	3.07746	0.0181005	1	0.194395	0.451251	ATRX; CBX1; CBX3; CBX5;
MHC class I peptide loading complex	1	1	0.0264201	3.84491	0.260084	1	0.771664	1	TAPBP;
Multivesicular body	4	4	0.10568	3.84491	0.00457029	1	0.0762363	0.176968	DPY19L4; STEAP3; TPT1; TSG101;
Basal lamina	4	7	0.10568	2.19944	0.08019	1	0.532788	1	AGRN; COL4A4; LAMA5; LAMB2;
Ribonucleoside-diphosphate reductase complex	1	1	0.0264201	3.84491	0.260084	1	0.771664	1	RRM1;
Trans-Golgi network transport vesicle	2	6	0.0528402	1.2859	0.489849	1	0.969801	1	FURIN; SPG21;
Transcription factor TFIIA complex	1	3	0.0264201	1.29015	0.594943	1	1	1	GTF2A1;
Intermediate filament cytoskeleton	4	11	0.10568	1.40037	0.314767	1	0.8539	1	BAG1; PFDN5; SEC62; VIM;
PCNA-p21 complex	1	2	0.0264201	1.93202	0.452537	1	0.938596	1	CDKN1A;
Protein phosphatase type 1 complex	2	2	0.0528402	3.84491	0.0676304	1	0.477678	1	PPP1R9B; SHOC2;
Mitochondrial proton-transporting ATP synthase, catalytic core	6	10	0.15852	2.30848	0.0239114	1	0.246665	0.572586	ATP5C1; ATP5D; ATP5G1; ATP5G2; ATP5J2; ATP5O;
Nuclear origin of replication recognition complex	1	2	0.0264201	1.93202	0.452537	1	0.938596	1	ORC5;
Laminin-3 complex	1	2	0.0264201	1.93202	0.452537	1	0.938596	1	LAMB2;
Transcription export complex	3	8	0.0792602	1.44484	0.34672	1	0.905894	1	ALYREF; THOC2; THOC6;
Cell body fiber	1	2	0.0264201	1.93202	0.452537	1	0.938596	1	SACS;
Golgi medial cisterna	1	1	0.0264201	3.84491	0.260084	1	0.771664	1	B3GALT6;
I-kappaB/NF-kappaB complex	1	3	0.0264201	1.29015	0.594943	1	1	1	DNAJA3;
Vesicle	1	4	0.0264201	0.968418	0.700314	1	1	1	VAPA;
Acrosome	2	11	0.0528402	0.701931	0.823	1	1	1	CEP131; DNAJA1;
Desmosome	3	11	0.0792602	1.05115	0.575653	1	1	1	B4GALT1; EIF6; PKP2;
Nuclear chromosome, telomeric region	5	12	0.1321	1.60391	0.179067	1	0.771664	1	ERCC1; NBN; TEN1; TNKS; XRCC5;
ESCRT III complex	1	2	0.0264201	1.93202	0.452537	1	0.938596	1	CHMP7;
Nucleolar riboNuclease P complex	1	5	0.0264201	0.775121	0.778279	1	1	1	POP7;
Intrinsic to Golgi membrane	1	3	0.0264201	1.29015	0.594943	1	1	1	CHST2;
Postsynaptic membrane	2	7	0.0528402	1.10246	0.579881	1	1	1	SCRIB; SYNE1;
Clathrin coat	1	3	0.0264201	1.29015	0.594943	1	1	1	CLTB;
Collagen type VI	1	2	0.0264201	1.93202	0.452537	1	0.938596	1	COL6A1;
Bleb	1	2	0.0264201	1.93202	0.452537	1	0.938596	1	TPM1;
Small nucleolar ribonucleoprotein complex	3	8	0.0792602	1.44484	0.34672	1	0.905894	1	NOP10; NOP56; SNRPB;
SOSS complex	2	4	0.0528402	1.92725	0.278832	1	0.780729	1	INIP; NABP1;
Presynaptic membrane	2	5	0.0528402	1.54257	0.388453	1	0.938596	1	PICK1; SCRIB;
Extracellular vesicular exosome	1	1	0.0264201	3.84491	0.260084	1	0.771664	1	ALDOA;
Zymogen granule	7	34	0.184941	0.792496	0.819141	1	1	1	CTSB; DNAJC5; EXOC4; MYO5C; P4HB; RAB27B; VDAC1;
Interleukin-13 receptor complex	1	1	0.0264201	3.84491	0.260084	1	0.771664	1	IL13RA1;
Cilium membrane	1	2	0.0264201	1.93202	0.452537	1	0.938596	1	BBS4;
WASH complex	2	7	0.0528402	1.10246	0.579881	1	1	1	CAPZA1; CAPZB;
Pre-snoRNP complex	2	6	0.0528402	1.2859	0.489849	1	0.969801	1	NOP56; TAF9;
Spindle midzone	3	4	0.0792602	2.88608	0.0566199	1	0.448055	1	ARL8A; ARL8B; BUB1B;
Mitochondrial proton-transporting ATP synthase complex	11	18	0.290621	2.3505	0.00175744	1	0.0405244	0.0940698	ATP5C1; ATP5D; ATP5E; ATP5F1; ATP5G1; ATP5G2; ATP5I; ATP5J2; ATP5L; ATP5O; ATPIF1;
Stress granule	3	8	0.0792602	1.44484	0.34672	1	0.905894	1	DDX6; LSM14A; YBX1;
Eukaryotic translation elongation factor 1 complex	2	3	0.0528402	2.56753	0.167726	1	0.771664	1	EEF1B2; EEF1D;
Glycocalyx	1	1	0.0264201	3.84491	0.260084	1	0.771664	1	B4GALT1;
Cell projection	13	41	0.343461	1.21976	0.251258	1	0.771664	1	ABL1; ARF6; CLSTN1; EPHA5; FLNA; ITPRIP; KIFC2; MAP1S; RAB5A; RAPH1; SMURF2; SORBS3; TRAPPC4;
Signal recognition particle receptor complex	1	2	0.0264201	1.93202	0.452537	1	0.938596	1	SRP9;
Exon-exon junction complex	1	4	0.0264201	0.968418	0.700314	1	1	1	RBM8A;
Nup107-160 complex	4	10	0.10568	1.54027	0.248083	1	0.771664	1	NUP107; NUP133; NUP43; SEC13;
Extracellular region part	1	1	0.0264201	3.84491	0.260084	1	0.771664	1	C19orf24;
Cohesin complex	3	3	0.0792602	3.84491	0.0175827	1	0.194395	0.451251	CDCA5; RAD21; SMC3;
Proton-transporting two-sector ATPase complex	3	5	0.0792602	2.31001	0.114399	1	0.67946	1	ATP6AP1; ATP6V1A; ATP6V1E1;
Transcription factor TFIIF complex	1	1	0.0264201	3.84491	0.260084	1	0.771664	1	GTF2F1;
Outer kinetochore of condensed nuclear chromosome	2	3	0.0528402	2.56753	0.167726	1	0.771664	1	NDC80; PLK1;
U4atac snRNP	1	1	0.0264201	3.84491	0.260084	1	0.771664	1	PRPF31;
Vacuole	2	4	0.0528402	1.92725	0.278832	1	0.780729	1	STX3; STX4;
MutSbeta complex	1	2	0.0264201	1.93202	0.452537	1	0.938596	1	MSH2;
Glycosylphosphatidylinositol-N-acetylglucosaminyltransferase (GPI-GnT) complex	1	3	0.0264201	1.29015	0.594943	1	1	1	DPM2;
Small nuclear ribonucleoprotein complex	8	16	0.211361	1.92365	0.0339677	1	0.328774	0.763186	LSM4; SF3A2; SLU7; SNRPB; SNRPD1; SNRPD3; SNRPF; SNRPN;
RNA polymerase I transcription factor complex	1	1	0.0264201	3.84491	0.260084	1	0.771664	1	CD3EAP;
Autophagic vacuole membrane	2	3	0.0528402	2.56753	0.167726	1	0.771664	1	GABARAP; GABARAPL2;
Synaptonemal complex	2	4	0.0528402	1.92725	0.278832	1	0.780729	1	P3H4; UBE2I;
Collagen type I	1	2	0.0264201	1.93202	0.452537	1	0.938596	1	COL1A1;
Rab-protein geranylgeranyltransferase complex	1	1	0.0264201	3.84491	0.260084	1	0.771664	1	CHM;
Microtubule organizing center	2	10	0.0528402	0.772054	0.778028	1	1	1	KRT18; MARK4;
CBM complex	2	3	0.0528402	2.56753	0.167726	1	0.771664	1	BCL10; CARD10;
GPI-anchor transamidase complex	3	5	0.0792602	2.31001	0.114399	1	0.67946	1	GPAA1; PIGK; PIGS;
Replication fork	1	3	0.0264201	1.29015	0.594943	1	1	1	UBE2B;
Collagen type XI	1	2	0.0264201	1.93202	0.452537	1	0.938596	1	COL11A1;
Origin recognition complex	3	6	0.0792602	1.92565	0.185663	1	0.771664	1	ORC3; ORC4; ORC5;
Trans-Golgi network membrane	2	3	0.0528402	2.56753	0.167726	1	0.771664	1	GNAS; SCAMP2;
Spindle pole centrosome	2	3	0.0528402	2.56753	0.167726	1	0.771664	1	AURKA; DLGAP5;
MutSalpha complex	1	2	0.0264201	1.93202	0.452537	1	0.938596	1	MSH2;
Tertiary granule	2	2	0.0528402	3.84491	0.0676304	1	0.477678	1	STXBP2; STXBP3;
Actomyosin contractile ring	3	3	0.0792602	3.84491	0.0175827	1	0.194395	0.451251	ANLN; MAEA; MYH9;
TAP complex	1	3	0.0264201	1.29015	0.594943	1	1	1	TAPBP;
Immunological synapse	1	7	0.0264201	0.553974	0.878645	1	1	1	MYH9;
Death-inducing signaling complex	1	4	0.0264201	0.968418	0.700314	1	1	1	FADD;
Platelet dense granule membrane	3	5	0.0792602	2.31001	0.114399	1	0.67946	1	ABCC4; CD63; LAMP2;
Golgi vesicle	2	6	0.0528402	1.2859	0.489849	1	0.969801	1	ARFGEF2; SCYL2;
Golgi cisterna membrane	1	2	0.0264201	1.93202	0.452537	1	0.938596	1	GPR89A;
Slx1-Slx4 complex	1	3	0.0264201	1.29015	0.594943	1	1	1	SLX1A;
Cytosolic ribosome	1	2	0.0264201	1.93202	0.452537	1	0.938596	1	RPL13;
Mitochondrial large ribosomal subunit	5	8	0.1321	2.40487	0.0321994	1	0.315554	0.732499	MRPL12; MRPL13; MRPL23; MRPL27; MRPL41;
Cytoplasmic mRNA processing body	2	4	0.0528402	1.92725	0.278832	1	0.780729	1	LSM14A; MOV10;
Ubiquitin conjugating enzyme complex	1	3	0.0264201	1.29015	0.594943	1	1	1	STUB1;
Vesicle (None)	5	13	0.1321	1.48063	0.231995	1	0.771664	1	APH1A; CLSTN1; ITCH; MIB1; TNK2;
Lamellar body	1	2	0.0264201	1.93202	0.452537	1	0.938596	1	ABCA3;
Extrinsic to plasma membrane	2	3	0.0528402	2.56753	0.167726	1	0.771664	1	EEA1; USP8;
Platelet dense tubular network	1	2	0.0264201	1.93202	0.452537	1	0.938596	1	F2R;
Nuclear euchromatin	1	1	0.0264201	3.84491	0.260084	1	0.771664	1	CBX3;
Keratin filament	1	5	0.0264201	0.775121	0.778279	1	1	1	KRT18;
Actomyosin	1	1	0.0264201	3.84491	0.260084	1	0.771664	1	DBN1;
Coated vesicle	1	3	0.0264201	1.29015	0.594943	1	1	1	EPS15;
Neuromuscular junction	1	2	0.0264201	1.93202	0.452537	1	0.938596	1	ITGB1;
Clathrin sculpted acetylcholine transport vesicle membrane	1	3	0.0264201	1.29015	0.594943	1	1	1	SYT1;
Collagen type VII	1	1	0.0264201	3.84491	0.260084	1	0.771664	1	COL7A1;
DNA polymerase III complex	1	1	0.0264201	3.84491	0.260084	1	0.771664	1	CRCP;
Bcl3-Bcl10 complex	1	1	0.0264201	3.84491	0.260084	1	0.771664	1	BCL3;
Chromaffin granule	1	3	0.0264201	1.29015	0.594943	1	1	1	SYT1;
PeBoW complex	2	3	0.0528402	2.56753	0.167726	1	0.771664	1	BOP1; PES1;
Basolateral membrane	3	9	0.0792602	1.28448	0.427577	1	0.938596	1	ATP2B4; PICK1; SCRIB;
Collagen	1	4	0.0264201	0.968418	0.700314	1	1	1	COL18A1;
Ndc80 complex	4	4	0.10568	3.84491	0.00457029	1	0.0762363	0.176968	NDC80; NUF2; SPC24; SPC25;
Euchromatin	1	1	0.0264201	3.84491	0.260084	1	0.771664	1	DNMT3A;
Polar microtubule	1	4	0.0264201	0.968418	0.700314	1	1	1	TUBG1;
Condensin core heterodimer	1	1	0.0264201	3.84491	0.260084	1	0.771664	1	NCAPD2;
Collagen type XII	1	1	0.0264201	3.84491	0.260084	1	0.771664	1	COL12A1;
Micro-ribonucleoprotein complex	1	2	0.0264201	1.93202	0.452537	1	0.938596	1	TNRC6A;
Cell projection membrane	1	1	0.0264201	3.84491	0.260084	1	0.771664	1	RAB35;
Spindle pole body	1	1	0.0264201	3.84491	0.260084	1	0.771664	1	BUB1;
Inhibin A complex	1	2	0.0264201	1.93202	0.452537	1	0.938596	1	INHBA;
Cytosolic part	1	1	0.0264201	3.84491	0.260084	1	0.771664	1	PRDX5;
Nuclear chromatin	2	10	0.0528402	0.772054	0.778028	1	1	1	POGZ; TIMELESS;
Intrinsic to membrane	3	3	0.0792602	3.84491	0.0175827	1	0.194395	0.451251	BNIP3L; GNAS; TGM1;
Calcium channel complex	2	7	0.0528402	1.10246	0.579881	1	1	1	SESTD1; TRPC4;
Dolichol-phosphate-mannose synthase complex	2	3	0.0528402	2.56753	0.167726	1	0.771664	1	DPM2; DPM3;
Insulin receptor complex	1	2	0.0264201	1.93202	0.452537	1	0.938596	1	INSR;
ULK1-ATG13-FIP200 complex	1	3	0.0264201	1.29015	0.594943	1	1	1	RB1CC1;
Lipid particle	1	4	0.0264201	0.968418	0.700314	1	1	1	PLIN2;
Bcl3/NF-kappaB2 complex	1	2	0.0264201	1.93202	0.452537	1	0.938596	1	BCL3;
Preribosome, large subunit Precursor	1	2	0.0264201	1.93202	0.452537	1	0.938596	1	PES1;
Citrate lyase complex	1	1	0.0264201	3.84491	0.260084	1	0.771664	1	ACLY;
Cyclin-dependent protein kinase activating kinase holoenzyme complex	2	6	0.0528402	1.2859	0.489849	1	0.969801	1	ERCC2; PUF60;
Clathrin-coated endocytic vesicle	2	3	0.0528402	2.56753	0.167726	1	0.771664	1	MYO6; RAB35;
TORC1 complex	2	3	0.0528402	2.56753	0.167726	1	0.771664	1	AKT1S1; RPTOR;
Laminin-11 complex	2	3	0.0528402	2.56753	0.167726	1	0.771664	1	LAMA5; LAMB2;
Signalosome	1	3	0.0264201	1.29015	0.594943	1	1	1	COPS2;
Mitochondrial crista	1	2	0.0264201	1.93202	0.452537	1	0.938596	1	OPA1;
Heterochromatin	1	3	0.0264201	1.29015	0.594943	1	1	1	TOP2B;
Spot adherens junction	1	1	0.0264201	3.84491	0.260084	1	0.771664	1	PGM5;
Azurophil granule	4	6	0.10568	2.5654	0.0431349	1	0.367585	0.853278	ANXA11; SNAP23; STX3; STXBP2;
Nucleotide-excision repair complex	1	3	0.0264201	1.29015	0.594943	1	1	1	ERCC1;
TORC2 complex	1	2	0.0264201	1.93202	0.452537	1	0.938596	1	RICTOR;
U4/U6 x U5 tri-snRNP complex	3	4	0.0792602	2.88608	0.0566199	1	0.448055	1	CD2BP2; PRPF31; PRPF6;
MMXD complex	4	5	0.10568	3.07746	0.0181005	1	0.194395	0.451251	CIAO1; ERCC2; FAM96B; SLC25A5;
MCM complex	1	1	0.0264201	3.84491	0.260084	1	0.771664	1	MCM7;
Nuclear replication fork	3	4	0.0792602	2.88608	0.0566199	1	0.448055	1	BAZ1B; SMARCA5; ZMIZ2;
Polysomal ribosome	2	4	0.0528402	1.92725	0.278832	1	0.780729	1	FMR1; NUFIP2;
Chromatin assembly complex	2	6	0.0528402	1.2859	0.489849	1	0.969801	1	CHAF1B; NAP1L1;
Nuclear lamina	1	4	0.0264201	0.968418	0.700314	1	1	1	LMNA;
Lamellipodium membrane	1	2	0.0264201	1.93202	0.452537	1	0.938596	1	SYNE2;
Protein kinase CK2 complex	1	1	0.0264201	3.84491	0.260084	1	0.771664	1	CSNK2B;
UBC13-MMS2 complex	1	2	0.0264201	1.93202	0.452537	1	0.938596	1	UBE2V2;
Mitochondrial envelope	2	5	0.0528402	1.54257	0.388453	1	0.938596	1	ABCB8; HADHB;
Ciliary neurotrophic factor receptor complex	1	1	0.0264201	3.84491	0.260084	1	0.771664	1	IL6ST;
Secretory vesicle (None)	3	6	0.0792602	1.92565	0.185663	1	0.771664	1	ATP6V1A; FGFRL1; QSOX1;
Caspase complex	1	1	0.0264201	3.84491	0.260084	1	0.771664	1	HSPA5;
Hrd1p ubiquitin ligase complex	1	1	0.0264201	3.84491	0.260084	1	0.771664	1	OS9;
Katanin complex	1	1	0.0264201	3.84491	0.260084	1	0.771664	1	KATNB1;
Interleukin-18 receptor complex	1	1	0.0264201	3.84491	0.260084	1	0.771664	1	TOLLIP;
Polarisome	1	1	0.0264201	3.84491	0.260084	1	0.771664	1	PRKCI;
Perinuclear vesicle (None)	2	5	0.0528402	1.54257	0.388453	1	0.938596	1	KLC1; KLC2;
Myosin	1	2	0.0264201	1.93202	0.452537	1	0.938596	1	RICTOR;
VCB complex	1	1	0.0264201	3.84491	0.260084	1	0.771664	1	USP33;
Apicolateral plasma membrane	1	1	0.0264201	3.84491	0.260084	1	0.771664	1	NEDD4;
Condensed chromosome, centromeric region	1	3	0.0264201	1.29015	0.594943	1	1	1	CENPE;
Golgi cisterna	1	2	0.0264201	1.93202	0.452537	1	0.938596	1	GOLGA5;
DNA topoisomerase complex (ATP-hydrolyzing)	1	1	0.0264201	3.84491	0.260084	1	0.771664	1	TOP2A;
Angiogenin-PRI complex	1	2	0.0264201	1.93202	0.452537	1	0.938596	1	RNH1;
Rb-E2F complex	1	1	0.0264201	3.84491	0.260084	1	0.771664	1	RB1;
Cohesin core heterodimer	1	1	0.0264201	3.84491	0.260084	1	0.771664	1	SMC1A;
Mitochondrial respiratory chain complex II	1	1	0.0264201	3.84491	0.260084	1	0.771664	1	SDHA;
Mitochondrial proton-transporting ATP synthase complex, catalytic core F(1)	2	2	0.0528402	3.84491	0.0676304	1	0.477678	1	ATP5C1; ATP5D;
Viral integration complex	1	1	0.0264201	3.84491	0.260084	1	0.771664	1	TOP2A;
Intercellular bridge	1	1	0.0264201	3.84491	0.260084	1	0.771664	1	RAB35;
Exocyst	1	1	0.0264201	3.84491	0.260084	1	0.771664	1	EXOC1;
mRNA cleavage and polyadenylation specificity factor complex	1	1	0.0264201	3.84491	0.260084	1	0.771664	1	CPSF1;
Nuclear condensin complex	1	1	0.0264201	3.84491	0.260084	1	0.771664	1	NCAPD3;
Nuclear periphery	1	3	0.0264201	1.29015	0.594943	1	1	1	SP100;
Nuclear centromeric heterochromatin	1	1	0.0264201	3.84491	0.260084	1	0.771664	1	CBX5;
Sec61 translocon complex	1	1	0.0264201	3.84491	0.260084	1	0.771664	1	SSR4;
Tubulin	1	2	0.0264201	1.93202	0.452537	1	0.938596	1	KRIT1;
CCR4-NOT complex	1	1	0.0264201	3.84491	0.260084	1	0.771664	1	CNOT7;
Cell	1	2	0.0264201	1.93202	0.452537	1	0.938596	1	CAPN10;
Smooth microsome	1	1	0.0264201	3.84491	0.260084	1	0.771664	1	RALGAPB;
Large ribosomal subunit	1	1	0.0264201	3.84491	0.260084	1	0.771664	1	RPL13A;
Scrib-APC-beta-catenin complex	1	1	0.0264201	3.84491	0.260084	1	0.771664	1	SCRIB;
Cell-substrate junction	1	1	0.0264201	3.84491	0.260084	1	0.771664	1	VCL;
Rough microsome	1	1	0.0264201	3.84491	0.260084	1	0.771664	1	RALGAPB;
Nuclei	1	1	0.0264201	3.84491	0.260084	1	0.771664	1	MT2A;
Mannosyltransferase complex	1	1	0.0264201	3.84491	0.260084	1	0.771664	1	DPM3;

## Sheet: Molecular function
Analysis: Molecular function
Dataset name: H-RPE_6h_vs_0h
Number of genes in the dataset: 4406
Number of genes in the dataset (which are available in Molecular function database) :4337
Number of genes in background: 18125
Is analysis quantitative: No
						Corrected p-values
Molecular function	No. of genes in the dataset	No. of genes in the background dataset	Percentage of genes	Fold enrichment	P-value (Hypergeometric test)	Bonferroni method	BH method	Q-value (Storey-Tibshirani method)	genes mapped (from input data set)
Molecular function unknown	1262	5685	29.0985	0.927725	0.999902	1	1	1	A1BG; AAMDC; AAR2; AARSD1; ABHD11; ABHD12; ABHD17A; ACAP3; ACBD5; ACCS; ACSF3; ADRM1; AFAP1L1; AFTPH; AGAP3; AGBL5; AHCYL2; AHDC1; AIDA; AIG1; AK9; AKIRIN1; AKT1S1; ALG10B; ALKBH7; AMDHD2; AMOT; ANAPC13; ANAPC15; ANAPC4; ANGPTL4; ANKHD1-EIF4EBP3; ANKIB1; ANKRD10; ANKRD12; ANKRD13A; ANKRD13B; ANKRD13C; ANKRD17; ANKRD28; ANKRD39; ANKRD9; AP5B1; APCDD1L; API5; APMAP; APOLD1; APOOL; APPBP2; APPL2; AR…
Protease inhibitor activity	7	94	0.161402	0.311625	0.999993	1	1	1	NOL3; PROS1; SERPINB7; SERPINE1; SPINT2; TFPI; TFPI2;
Acyltransferase activity	23	80	0.53032	1.20188	0.187516	1	0.736903	1	ACAT2; AGPAT2; AGPAT3; ATE1; COMT; CROT; CS; GCAT; GNPAT; GPAM; KAT7; LCLAT1; LPCAT1; MCAT; NAA10; NAA50; NAT10; NAT6; NAT8L; NAT9; SAT1; SH3GLB1; SOAT1;
Deacetylase activity	3	14	0.0691722	0.897876	0.686976	1	1	1	HDAC7; NDST2; SIRT1;
Cell adhesion molecule activity	64	356	1.47567	0.751404	0.997433	1	1	1	AJAP1; ALCAM; AMIGO2; ANOS1; APC; BYSL; CADM1; CDCP1; CDH10; CDH11; CDH4; CERCAM; CLDN11; CRELD1; DCBLD2; DGCR2; DLG1; DLG5; DSC2; DSC3; DSG2; EMB; EPDR1; ERMAP; FAT3; FAT4; FLOT2; ICAM1; ICAM3; IGFBP5; IGFBP6; ITGB1BP1; ITGB4; JPH2; LAMA5; LAMP2; LRRC7; MAEA; MDGA1; MEGF8; MFGE8; MKLN1; NDUFB7; NEDD9; NINJ1; NRXN3; PCDH1; PCDH18; PCDHGA12; PCDHGC3; PDLIM2; PTPRU; PXN; ROBO4; RPSA; SORBS3; SSX2IP…
Ligase activity	44	112	1.01453	1.64203	0.000209432	0.0469127	0.00586408	0.0192775	AARS; ACSL1; ACSL4; ACSM3; ADSS; ALDH18A1; ANAPC11; CAD; CARS; CARS2; CDC34; CPS1; FANCL; FARSA; FPGS; G2E3; GARS; GCLC; GCLM; GSS; GYS1; HARS2; LIG4; MARCH1; MARCH5; MARS; MID1; PAICS; PAPSS2; PCCB; PRPS1; PTGIS; QARS; RARS; RNF7; SARS; SGMS2; STUB1; TARS; TTLL12; TTLL7; VARS; XIAP; YARS;
Transaminase activity	8	23	0.184459	1.4548	0.163391	1	0.717638	1	BCAT1; BCAT2; CHM; GFPT1; GPT2; PSAT1; TGM1; TGM2;
Transporter activity	177	576	4.08116	1.28427	9.13495e-05	0.0204623	0.00292318	0.00960965	ABCA1; ABCA2; ABCA3; ABCA7; ABCB8; ABCC4; ABCC5; ABCF3; ACBD3; AP1B1; AP1G1; AP2A1; AP2A2; AP3D1; AP5M1; APOL6; ARCN1; ARF6; ATP5C1; ATP5F1; ATP5G1; ATP5I; ATP5O; ATP6AP1; ATP6V1A; BCAP31; BET1L; BLOC1S5; CCDC14; CEP57; CHIC1; CHID1; CHMP2A; CHMP2B; CHMP4B; CHMP5; CLINT1; COG3; COG4; COG5; COPB1; COPE; COPZ1; CORO7; CPNE2; CPNE3; CSE1L; DDX24; ERGIC1; EXOC1; EXOC4; EXOC5; FABP5; GABARAPL2; GOLGA4…
Translation regulator activity	36	101	0.830067	1.48986	0.00532203	1	0.062744	0.206264	ABCF1; ABTB2; AIMP2; BZW2; CLUH; DNAJC3; EEF1B2; EEF1G; EEF2; EIF1; EIF1AY; EIF2AK3; EIF2B4; EIF2S3; EIF3B; EIF3G; EIF3I; EIF3J; EIF3L; EIF4A1; EIF4E2; EIF4EBP1; EIF4EBP2; EIF4G1; EIF4G2; EIF4H; EIF6; GCN1; GFM2; METAP2; PAIP1; PPP1R13L; REXO4; RNH1; TUFM; ZC3H7B;
ATPase activity	39	111	0.899239	1.46859	0.00507439	1	0.062744	0.206264	ACLY; AK5; ASNA1; ATAD2; ATAD3A; ATAD3B; ATP10D; ATP11B; ATP11C; ATP13A2; ATP13A3; ATP1A1; ATP1B1; ATP1B3; ATP2B4; ATP5D; ATP5E; ATP5G2; ATP5J2; ATP5L; ATP6V0B; ATP6V0C; ATP6V0D1; ATP6V0E2; ATP6V1E1; ATP8B1; ATP8B2; CHD9; DARS; DDX17; DHX40; HINT1; IFIH1; KATNAL1; KIF20B; NSF; PEX1; SCARA3; TOR4A;
Protein-tyrosine kinase activity	9	38	0.207517	0.990637	0.576544	1	1	1	ABL1; ABL2; CSK; FER; PTK2; SRC; TNK2; TWF1; TWF2;
Catalytic activity	146	532	3.36638	1.14697	0.0316028	1	0.248725	0.817658	AASDH; AASDHPPT; ACAD9; ACADM; ACADSB; AKR1C3; AKR7A2; ALDH1A3; ALDH1B1; ALDH2; ALDH3A2; ALDH4A1; ALDH5A1; ALDH6A1; ALPK1; ARSA; ARSI; ASPH; BCKDK; CA12; CA9; CD81; CMPK1; COX7A2L; CTBS; CYB5R3; CYBA; CYP1A1; CYP24A1; DECR2; DEGS2; DGKA; DGKQ; DGKZ; DHCR7; DHRS1; DHRS3; DHRS4; DPM3; DPYD; EIF2AK1; ENO2; ETNK1; FADS2; FAR1; FASN; FN3KRP; G6PD; GALK1; GALNS; GLYR1; GNPTG; GNS; GPD2; GRHPR; GSR; GUK…
Transferase activity	39	156	0.899239	1.04499	0.406685	1	1	1	AGPS; ALG12; ALG3; APRT; B3GAT3; B3GLCT; B4GAT1; CASD1; CHPF; CHPF2; CHSY1; COASY; DHPS; DPAGT1; ESCO1; EXT1; FDPS; FN3K; FNTA; FNTB; GALNT7; GBE1; GBGT1; GGT7; HMBS; MGAT2; NAA30; NAMPT; OGT; PIGQ; PTDSS1; REV1; RFK; SRM; TRPT1; UCKL1; UGCG; UGGT2; XYLT2;
GTPase activator activity	45	144	1.03758	1.30618	0.0269123	1	0.23186	0.762214	ACAP2; AGAP1; ARAP1; ARAP3; ARFGAP1; ARHGAP11A; ARHGAP12; ARHGAP17; ARHGAP19; ARHGAP21; ARHGAP22; ARHGAP29; ARHGAP5; ARL2BP; ASAP2; BNIP2; CDC42EP2; DLC1; FAM13B; GDI1; GMIP; GPSM1; PLCB4; RAB11B; RAB11FIP1; RABAC1; RABGAP1; RABGAP1L; RACGAP1; RALGAPA1; RALGAPB; RANGAP1; RASA3; RASSF7; RGS3; RGS4; RIN3; SIPA1; SRGAP2; SYDE1; TBC1D10A; TBC1D12; TBC1D14; TBC1D15; TBC1D2;
Oxidoreductase activity	61	161	1.4065	1.58357	5.05757e-05	0.011329	0.00221954	0.00729651	ADH5; ADI1; AIFM1; AKR1A1; BDH2; BLVRA; BLVRB; CAT; CBR1; COX4I1; COX6A1; COX6B1; COX6C; COX8A; CP; CRYZL1; CYBRD1; CYP1B1; DCXR; DEGS1; DHFR; DIO2; DOHH; ETFB; MTHFR; NDUFA1; NDUFA10; NDUFA11; NDUFA13; NDUFA2; NDUFA3; NDUFA4; NDUFA5; NDUFA6; NDUFAB1; NDUFB11; NDUFB2; NDUFB4; NDUFB5; NDUFB8; NDUFB9; NDUFS1; NDUFS7; NDUFS8; NDUFV1; NQO1; P3H2; P4HA1; PRDX5; PYCR1; RRM1; RRM2; SCD; TMX1; TMX3; TSTA…
Ion channel activity	13	66	0.299746	0.823674	0.828896	1	1	1	KCTD10; KCTD15; KCTD3; KCTD5; KCTD8; ORAI1; PKD1L2; PLLP; PLP2; SLC25A39; TRPC4; TRPM7; TTYH3;
Hydrolase activity	58	203	1.33733	1.19419	0.0718886	1	0.435217	1	ABHD10; ABHD14A; ACOT2; ACOT7; ACOT8; ACY1; ADPRHL2; AGA; AHCY; AHCYL1; APEH; ASAH1; BPNT1; BTD; CRMP1; DPYSL3; DPYSL4; EDEM3; ENPP5; ENTPD4; ENTPD6; ENTPD7; EPHX2; FAH; FUCA1; GALC; GGH; GUSB; HAGH; HEXB; HIBCH; HINT2; HYAL2; IAH1; INPP4A; ITPA; LTA4H; MAN1A2; MGEA5; MPG; NDRG4; NIT2; NT5C; NT5C3A; NTAN1; NUDT12; NUDT5; NUDT8; OPLAH; PGLS; PNPLA6; PTRH1; PTRH2; SGSH; SMPD1; SYNJ1; UBLCP1; VPS29;
Isomerase activity	19	45	0.438091	1.76507	0.00510568	1	0.062744	0.206264	ACO1; DDT; EBP; ECI2; FKBP10; FKBP11; FKBP1A; FKBP2; FKBP4; GPI; IDI1; P4HB; PDIA3; PIN1; PPIF; PPIG; PPIL1; PTGES2; TPI1;
Serine-type peptidase activity	8	98	0.184459	0.341547	0.999988	1	1	1	CTSA; DPP7; FAP; FURIN; LONP1; PLAT; PLAU; PREPL;
Acid phosphatase activity	1	12	0.0230574	0.351452	0.962487	1	1	1	ACP2;
Receptor binding	23	129	0.53032	0.745386	0.96207	1	1	1	BDNF; BMP6; CD276; DBI; DIAPH2; DKK1; DKK3; GLMN; INHBA; JAG2; LGALS1; MTUS1; PDCD1LG2; PHIP; SELPLG; SEMA3C; SEMA3F; SEMA4C; SLC9A3R1; TGFB1; THADA; TNFSF12-TNFSF13; TRIP11;
Structural molecule activity	35	269	0.807009	0.543891	0.999998	1	1	1	ADD1; ANLN; CAPZA1; CEP70; CLIP1; CLTB; COG5; COG6; DMTN; DMXL2; EMD; EML1; EPB41; EPB41L3; GCC2; GOLGA1; GOLGA2; GOLGB1; INTS7; IVL; KRT31; KRT8; KRT81; LMNA; MEGF6; MRPL28; MYH9; MYL6B; NEFH; PLS3; SMNDC1; SPAG4; STMN1; TUBB3; TUBB4B;
Structural constituent of cytoskeleton	48	137	1.10676	1.46443	0.00217698	0.487644	0.0325096	0.106872	ABLIM3; ACTA2; ACTB; ACTG1; ACTN4; ACTR1B; CAPZA2; CAPZB; CCDC6; CCDC88A; CDC42EP1; CDC42EP4; CEP131; CEP192; ENAH; EPB41L2; ERRFI1; FOPNL; GAS2L3; KRT18; KRT33B; KRT34; KRT7; KRT86; LIMA1; LLGL1; MAP1S; MICAL1; MICALL1; MSN; MYL12B; PCLO; PLEKHH2; PPL; RMND5A; SPG21; SYNC; SYNE2; TNNT1; TPM2; TPM4; TRIM16; TUBA1A; TUBA4A; TUBB; TUBB6; TUBG1; VIM;
Chromatin binding	6	13	0.138344	1.93057	0.0665741	1	0.414239	1	KNTC1; LBR; NDC80; REC8; SMC1A; THAP7;
Cytoskeletal protein binding	75	218	1.72931	1.43791	0.000292908	0.0656115	0.00729016	0.0239656	ABLIM1; ACTN1; ACTR10; ACTR6; ADD3; ANK2; ARPC1B; ARPC2; ARPC4; ARPC5; CFL2; CKAP2; CKAP5; CLIP4; CNN2; CNN3; CORO2B; DBN1; DCTN3; DST; EML2; EML3; EML5; FLII; FLNB; FLNC; FRMD8; GAS2L1; HOOK3; INF2; KLHL26; KLHL4; KLHL9; LMOD1; MACF1; MAP1A; MAP2; MAPRE2; MIB2; MICAL2; MID1IP1; MPRIP; NEXN; NUF2; PAK4; PARVA; PCM1; PFN1; PHLDB2; PLXNA3; PNKD; PPP1R9A; PRC1; RAPH1; RAVER1; RDX; SESTD1; SMTN; SPAG…
Deaminase activity	6	19	0.138344	1.32124	0.29235	1	0.861662	1	ADA; AMPD2; DCTD; GLS; GNPDA1; GNPDA2;
Metallopeptidase activity	18	101	0.415033	0.745139	0.944532	1	1	1	ADAM10; ADAM19; ADAM9; ADAMTS1; ADAMTS15; ADAMTS5; ADAMTS7; ADAMTS9; BMP1; CNDP2; ECE2; IDE; MME; MMP14; MMP16; MMP2; THOP1; ZMPSTE24;
Adenylate cyclase activity	1	10	0.0230574	0.421672	0.935152	1	1	1	ADCY3;
Peptide hormone	1	45	0.0230574	0.0937778	0.999996	1	1	1	NPPB;
G-protein coupled receptor activity	25	736	0.576435	0.14201	1	1	1	1	ADGRA3; ADGRD1; ADGRG1; ADGRG6; ADGRL2; ADRB2; BDKRB1; CELSR1; F2R; FZD2; FZD4; FZD6; FZD8; GPR107; GPRC5A; GPRC5B; LANCL1; LGR4; OPN3; P2RY11; P2RY2; P2RY6; PAQR4; SLC52A2; TPRA1;
Cytoskeletal anchoring activity	14	39	0.322804	1.50089	0.063052	1	0.403533	1	AFAP1; AKAP10; AKAP11; AKAP12; EZR; FLNA; GPAA1; LRBA; NBEA; PIGS; PLEC; PPFIBP1; TNIP1; UTRN;
Lipid transporter activity	3	9	0.0691722	1.39614	0.369299	1	0.996661	1	OSBPL5; PITPNM1; PLIN2;
Protein serine/threonine kinase activity	102	301	2.35186	1.41628	5.36626e-05	0.0120204	0.00221954	0.00729651	AKT1; AKT2; ARAF; ATM; AURKA; BRAF; BRSK1; BRSK2; BUB1; BUB1B; CAMK2B; CAMK2D; CDC7; CDK1; CDK10; CDK11B; CDK14; CDK16; CDK19; CDK5; CDK9; CIT; COL4A3BP; CSNK1A1; CSNK1E; CSNK1G1; CSNK1G2; CSNK1G3; CSNK2A1; CSNK2B; CTDSP1; DAPK3; DCLK2; DMPK; DYRK1A; EIF2AK2; FASTK; GRK6; HIPK2; IKBKB; ILK; IRAK1; IRAK2; LATS2; LIMK1; LIMK2; MAP2K3; MAP3K10; MAP3K11; MAP3K2; MAP3K7; MAP4K5; MAPK12; MAPK3; MAPK7; …
Lyase activity	7	21	0.161402	1.39438	0.219461	1	0.737856	1	ADSL; ALDOA; ALDOC; ASL; GLO1; TRUB1; UROS;
Transcription regulator activity	240	832	5.53378	1.20556	0.000481228	0.107795	0.0107795	0.0354365	ACD; AES; AHDC1; ANKRD1; ANKRD11; APLP1; ARID4A; ARID5A; ARID5B; ATF7IP; ATRX; BARD1; BASP1; BAZ1B; BAZ2B; BCL3; BCOR; BHLHB9; BPTF; BRCA1; BRCA2; BRD8; BRWD1; BUD31; C19orf33; CALCOCO1; CAND1; CBX8; CC2D1A; CD3EAP; CERS5; CHD9; CHURC1; CIAO1; CIR1; CITED2; CNOT1; CNOT2; CNOT3; CNOT4; CNOT6L; CNOT7; CNOT8; COPS2; CTBP1; CTCF; CTR9; CUX1; CXXC1; DEAF1; DEDD2; DR1; DRAP1; EDF1; EID1; ETV5; EYA4; EZ…
Extracellular matrix structural constituent	31	166	0.71478	0.780648	0.957147	1	1	1	AGRN; ANGPTL7; C1QTNF5; CHI3L1; COL11A1; COL12A1; COL18A1; COL1A1; COL4A3; COL4A4; COL4A5; COL5A1; COL5A2; COL6A1; COL7A1; CTGF; CYR61; EDIL3; EFEMP2; FSTL3; HSPG2; LAMB2; LTBP2; LTBP3; SPARC; SPOCK1; THBS1; TIMP1; TIMP2; TIMP3; VWA1;
Receptor activity	62	361	1.42956	0.717844	0.999328	1	1	1	ADRM1; CD151; CD82; CDON; CNTNAP1; CXADR; FCGRT; FGFRL1; FOLR3; GPR137; GRIK5; GRINA; HHIPL1; HMMR; IFNGR2; ITGA1; ITGA2; ITGA3; ITGA5; ITGAV; ITGB1; ITGB3; ITGB8; LDLR; LENG1; LEPR; LRIG1; LRIG2; LRP1; LRP10; LRP11; LRP3; LRP5; LSR; MBOAT7; NETO2; NOTCH1; NPTXR; PAQR7; PLAUR; PLXDC2; PLXNA1; PLXNA2; PLXND1; PVR; RARRES2; RTN4R; SCARB1; SCARF2; SDC1; SIRPA; SIRPB1; SIVA1; SLAMF7; TGFBR3; TLR1; TM…
Glucosidase activity	3	9	0.0691722	1.39614	0.369299	1	0.996661	1	AGL; MOGS; PRKCSH;
Ligand-dependent nuclear receptor activity	11	35	0.253632	1.31427	0.196787	1	0.737856	1	AR; IPO13; NR1D2; NR2C2; NR2F1; NR2F2; NR3C1; NR3C2; NR4A1; OGFR; RARA;
Transcription factor activity	175	842	4.03505	0.868627	0.988073	1	1	1	ABT1; AFF1; AFF4; AHR; ARNT; ARNT2; ARNTL2; ASH1L; ATF2; ATF6B; BAG1; BBX; BCLAF1; BDP1; BHLHE40; BHLHE41; BNC2; BTBD7; CAPN15; CEBPB; CFAP20; CIC; CLOCK; CREB1; CREB3; CREB5; CREG1; DBP; DDIT3; DENND4A; E2F1; E2F4; E2F7; EBF4; EGR1; ELF3; EPAS1; ERF; ETS1; ETS2; ETV1; FOSL1; FOXD1; FOXK2; FOXL1; FOXO1; FOXP2; GABPA; GCFC2; GTF2A1; GTF2B; GTF2F1; GTF2I; GTF2IRD1; GTF2IRD2B; GTF3A; HBP1; HCFC1; HE…
Defense/immunity protein activity	2	61	0.0461148	0.137684	0.999999	1	1	1	PTX3; ZC3HAV1;
Receptor signaling complex scaffold activity	108	322	2.4902	1.40179	5.32394e-05	0.0119256	0.00221954	0.00729651	AFAP1; AKAP9; AMPH; ANK3; AP1M1; AP1M2; AP2S1; AP3B1; AP3S2; APAF1; APBA1; APBA2; APPL1; ASB1; AVEN; AXIN1; BAG3; BAK1; BAX; BCAR1; BCL10; BCL2L1; BCL2L11; BIN1; CABLES1; CARD10; CARD11; CARD6; CBLB; CCM2; CD2AP; CFLAR; CRCP; CRIP2; CSRP1; DAB2; DAD1; DOK4; DOK7; DVL1; ELP2; EPN1; EPS8; FADD; FKBP8; FRS2; GAB1; GRB2; GULP1; HGS; HOMER2; HOMER3; IRS1; IRS2; ITSN1; LAMTOR3; LYST; MARCKSL1; MLST8; M…
Calcium ion binding	38	185	0.876182	0.858599	0.880708	1	1	1	ANXA1; ANXA11; ANXA2; ANXA3; ANXA4; ANXA6; CAB39; CALM3; CARHSP1; CHP1; CLSTN1; CLSTN2; CRELD2; EFCAB7; EHD1; EHD4; EPS15; FBLN7; FLG; GCA; GNPTAB; HEG1; HPCAL1; MEGF9; NCS1; NUCB1; RCN2; S100A11; S100A13; S100A16; S100A2; S100A3; S100A4; STRN3; SYT1; SYT11; SYT17; TPT1;
Hydro-lyase activity	1	7	0.0230574	0.602131	0.852632	1	1	1	PCBD1;
Transmembrane receptor protein tyrosine kinase activity	12	56	0.276689	0.896118	0.718196	1	1	1	DDR2; EGFR; EIF2AK4; EPHA2; EPHA4; EPHA5; EPHB2; ERBB4; FGFR1; INSR; MST1R; PDGFRB;
Lipase activity	3	19	0.0691722	0.661717	0.867835	1	1	1	DAGLB; MGLL; PLA2G12A;
Enzyme activator activity	1	4	0.0230574	1.0526	0.665152	1	1	1	PSENEN;
Carboxy-lyase activity	5	20	0.115287	1.04635	0.540989	1	1	1	ME1; MVD; PDHB; UROD; UXS1;
Ubiquitin-specific protease activity	141	377	3.2511	1.56309	2.49772e-09	5.59489e-07	2.79744e-07	9.19629e-07	AKTIP; ATXN3; BTRC; CUEDC1; CUL4B; CUL5; CYLD; DTX3; DTX3L; EGLN1; EGLN2; FAU; FBXL12; FBXL14; FBXL20; FBXL4; FBXL5; FBXL6; FBXO17; FBXO30; FBXO32; FBXO33; FBXO9; FBXW4; FBXW5; HECTD1; HECTD2; HECTD3; HERC2; HERC4; ITCH; KDM2B; LNX2; LTN1; MARCH2; MARCH3; MARCH4; MARCH6; MDM2; MDM4; MGRN1; MIB1; NEDD4; NUB1; OTUB1; PAN2; PCNP; PHC2; PJA2; PSMA2; PSMA4; PSMA5; PSMB7; PSMB8; PSMC1; PSMC2; PSMC5; PS…
Ribonuclease activity	13	48	0.299746	1.13249	0.356033	1	0.984585	1	EXOSC1; EXOSC4; EXOSC9; FCF1; NOB1; POP7; REXO2; RNASEH1; RNASEH2A; RNASEL; RNASET2; RPP21; XRN1;
Growth factor activity	20	110	0.461148	0.760156	0.940583	1	1	1	AGGF1; CLEC11A; FGF1; FGF5; FST; GDF5; GMFB; GPC6; GRN; HBEGF; HDGF; MYDGF; NGF; NOV; NRG2; NUDT6; PDGFC; TGFA; TGFB3; VEGFA;
ATP binding	4	6	0.0922297	2.78842	0.0322011	1	0.248725	0.817658	ABCD3; KTI12; SLC25A5; TPX2;
Binding	4	22	0.0922297	0.761399	0.808339	1	1	1	ABI1; GIPC1; SEL1L; STXBP6;
DNA repair protein	22	57	0.507263	1.61345	0.00955514	1	0.107018	0.351809	DCLRE1A; ERCC1; ERCC2; ERCC6; FANCD2; FANCI; GADD45A; MGMT; MLH1; MLH3; MSH2; NEIL2; NIPBL; PMS2; PNKP; POLK; PRPF19; RIF1; UNG; XAB2; XRCC1; XRCC5;
Protein binding	57	182	1.31427	1.30901	0.0135879	1	0.13336	0.438407	APH1A; BICD2; BNIP3L; BOLA2B; BTBD1; CAV2; CCNB2; CDC27; CDK5RAP2; CDK6; CHML; CKS1B; CNPY2; COPS6; CRMP1; GADD45GIP1; IFIT1; IFT80; ING1; INSIG1; INTS5; IVNS1ABP; KIF15; MAD2L1; MAGED1; MKI67; MLH3; NBL1; NCKAP1; NOG; PAIP1; PEG10; PES1; PEX14; PEX16; PEX19; PEX2; PPP1R12C; PTCD3; SEPT7; SERINC1; SERTAD1; SESN1; SH3BP5L; SIVA1; SPC24; SPC25; ST7; STX7; SUMO1; TAB3; TLDC1; UBE2I; UBE2L6; VAMP3; V…
RNA binding	114	366	2.62855	1.30178	0.000886919	0.19867	0.0165558	0.0544254	ARID1A; CLASRP; CPSF1; CPSF2; CPSF4; CSTF3; DAZAP1; DCP2; DDX3Y; DDX5; DDX54; DDX55; DDX6; DHX30; DHX36; DHX38; DIS3; DKC1; ELAVL1; FMR1; FXR1; FXR2; HNRNPA0; HNRNPA1; HNRNPA2B1; HNRNPA3; HNRNPL; HNRNPLL; HNRNPR; INTS6; IREB2; LARP6; LRPPRC; LSM10; LSM2; LSM4; LSM7; LSM8; MBNL2; MEX3D; MSI2; NCBP1; NELFE; NHP2; NONO; NOVA1; NUFIP2; PAPOLA; PARK7; PCBP1; PCBP4; PCF11; PRPF31; PRPF38B; PTBP3; PUF60…
Water channel activity	1	14	0.0230574	0.301281	0.978301	1	1	1	PDPN;
GTPase activity	65	222	1.49873	1.22376	0.0379945	1	0.283693	0.932609	ARF1; ARFRP1; ARL15; ARL2; ARL4A; ARL5B; ARL8A; ARL8B; DNM1; GBP2; GEM; GNA11; GNA13; GNAQ; GNAS; GNB1L; GNB2; GNG12; GNL2; GPN1; HRAS; KRAS; MFN1; NRAS; OPA1; RAB11A; RAB1B; RAB21; RAB22A; RAB27B; RAB29; RAB2B; RAB30; RAB32; RAB35; RAB38; RAB40C; RAB43; RAB5A; RAB5B; RAB5C; RAB6A; RABL3; RABL6; RAC3; RALA; RAN; RAP2A; RGL2; RHOA; RHOB; RHOC; RHOD; RHOQ; RHOT1; RHOT2; RHOU; RND3; RRAGC; RRAGD; RR…
Methyltransferase activity	16	59	0.368919	1.13384	0.328602	1	0.931733	1	CARM1; DOT1L; EHMT2; HNMT; METTL14; METTL4; METTL7A; PCMTD2; PEMT; PRMT1; SETD3; SETDB2; SHMT1; SHMT2; SRM; TPMT;
DNA binding	149	654	3.43555	0.95218	0.771138	1	1	1	ACIN1; ARID2; ARID4B; ARID5A; ASXL2; ATMIN; BANF1; BMI1; CBX1; CBX2; CBX3; CBX5; CBX6; CDC6; CDT1; CENPB; CENPC; CENPE; CGGBP1; CHD1; CHD2; CHD9; CREBL2; CREBRF; CXXC5; DDB2; DEK; DMRTA1; DNTTIP2; DUS3L; FAAP100; FAM50A; FOXK2; FOXP4; GEN1; H1FX; H2AFV; H3F3B; HIST1H1C; HIST1H2BK; HIST1H4I; HIVEP2; HLTF; HMG20B; HMGA1; HMGB1; HMGB3; HP1BP3; HYI; ICE2; IRF7; JAZF1; KIF22; KIF4A; LIG4; MCM2; MCM3; …
Chaperone activity	50	126	1.15287	1.65859	5.94521e-05	0.0133173	0.00221954	0.00729651	AHSA2; ALYREF; ASF1A; ASF1B; ATOX1; ATPAF1; C1GALT1C1; CANX; CCS; CCT3; CCT5; CDC37; CHAF1B; CLGN; CLN3; COX11; DNAJA2; DNAJA3; DNAJB14; DNAJB9; DNAJC13; DNAJC4; DNAJC5; DNAJC8; ERP29; F8A1; GRPEL1; HSP90AB1; HSPA13; HSPA1A; HSPA5; HSPB1; HYOU1; LMAN1; LRPAP1; NPM3; PFDN1; PFDN2; PFDN5; PFDN6; PPIB; SGTA; TAPBP; TBCA; TBCB; TBCC; TBCD; TCP1; TOR1B; VBP1;
Auxiliary transport protein activity	84	333	1.93682	1.05429	0.307422	1	0.894319	1	ABCB9; ABCC3; ARL6IP1; ATP2A2; BEST1; EEA1; EXOC2; EXOC6; FAM57A; GDI2; GJA1; GJC2; GOLGA5; GOSR2; KIF16B; LAPTM4A; MTX1; PKD2; SCAMP1; SCAMP2; SCAMP4; SCFD1; SCP2; SLC12A6; SLC12A8; SLC12A9; SLC16A3; SLC16A4; SLC19A1; SLC1A5; SLC20A1; SLC20A2; SLC25A11; SLC25A16; SLC25A22; SLC27A2; SLC29A1; SLC2A12; SLC2A3; SLC2A6; SLC35A3; SLC35A4; SLC35A5; SLC35B1; SLC35B2; SLC35C1; SLC35C2; SLC35F2; SLC36A4; …
Ion transporter activity	4	23	0.0922297	0.728309	0.836296	1	1	1	ATP5G1; SLC12A4; SLC46A1; SLCO1A2;
Motor activity	23	79	0.53032	1.21709	0.17022	1	0.726484	1	DYNC2H1; DYNC2LI1; IMMT; KIF11; KIF13A; KIF14; KIF1C; KIF20A; KIF23; KIF24; KIF2C; KIF3C; KIF5B; KIFC2; KIFC3; KLC1; KLC2; MYO1C; MYO1E; MYO5C; MYO6; MYO7A; MYO9B;
MHC class I receptor activity	4	37	0.0922297	0.452807	0.987159	1	1	1	ANP32A; HLA-B; HLA-C; SET;
MHC class II receptor activity	4	38	0.0922297	0.440894	0.989483	1	1	1	ANP32A; HLA-B; HLA-C; SET;
Peptide binding	3	6	0.0691722	2.09305	0.152815	1	0.698584	1	BAD; CAPNS1; SIPA1L3;
Kinase binding	4	16	0.0922297	1.04674	0.555671	1	1	1	CCNA2; CCND1; CCND3; CCP110;
Voltage-gated ion channel activity	10	130	0.230574	0.32177	1	1	1	1	CACNA2D1; CACNB3; CLCN4; CLCN7; KCNK6; KCNQ3; MCOLN1; TMEM37; TPCN1; VDAC1;
Complement activity	1	28	0.0230574	0.150694	0.999531	1	1	1	C1S;
DNA-directed RNA polymerase activity	10	29	0.230574	1.44203	0.133514	1	0.698584	1	PAPOLG; POLR2E; POLR2F; POLR2H; POLR2I; POLR2L; POLR3D; POLR3E; POLRMT; PRIM2;
Antigen binding	1	42	0.0230574	0.100475	0.99999	1	1	1	IGSF8;
Complement receptor activity	1	5	0.0230574	0.842503	0.745293	1	1	1	C1QBP;
Cysteine-type peptidase activity	8	46	0.184459	0.727559	0.891021	1	1	1	CAPN10; CAPN7; CTSB; CTSC; CTSK; CTSO; CTSZ; PIGK;
Structural constituent of ribosome	92	152	2.12128	2.52959	5.36645e-22	1.20209e-19	1.20209e-19	3.95173e-19	LACTB; MRPL1; MRPL12; MRPL13; MRPL14; MRPL16; MRPL17; MRPL18; MRPL2; MRPL21; MRPL23; MRPL27; MRPL30; MRPL35; MRPL37; MRPL38; MRPL4; MRPL41; MRPL42; MRPL43; MRPL46; MRPL47; MRPL49; MRPL51; MRPL52; MRPL53; MRPL54; MRPL55; MRPS10; MRPS12; MRPS16; MRPS18B; MRPS2; MRPS21; MRPS24; MRPS25; MRPS26; MRPS28; MRPS31; MRPS33; MRPS34; MRPS7; RPL10; RPL12; RPL13A; RPL14; RPL18; RPL19; RPL21; RPL23; RPL24; RPL2…
Hormone activity	1	25	0.0230574	0.16877	0.998933	1	1	1	EDN2;
Peptidase activity	13	58	0.299746	0.937265	0.656184	1	1	1	ATG4B; CLPP; CLPX; HM13; NCLN; PMPCB; PSMA1; SCRN3; SENP1; SPPL2B; SPPL3; TTBK2; UFSP2;
Transcription factor binding	6	10	0.138344	2.50916	0.0158469	1	0.147904	0.48622	CENPF; CTDP1; HNRNPA2B1; MAFF; MEIS2; PDCD11;
Heat shock protein activity	9	27	0.207517	1.39408	0.176733	1	0.726484	1	DNAJA1; DNAJB1; DNAJB2; HSF2; HSP90B1; HSPA4L; HSPH1; SERPINH1; TRAP1;
Protein kinase binding	3	5	0.0691722	2.51083	0.0925082	1	0.531329	1	ABI2; KIDINS220; PKIA;
Kinase regulator activity	8	23	0.184459	1.4548	0.163391	1	0.717638	1	ABI2; CCNG1; CDKN1A; CDKN1B; CDKN2B; DBF4; PIK3R2; UNC119;
Phosphatase regulator activity	8	16	0.184459	2.09088	0.0209423	1	0.187643	0.616856	PHACTR4; PPP1R12A; PPP1R14B; PPP1R3C; PPP1R9B; PPP2R3A; PPP2R5C; PPP3R1;
Protein tyrosine/serine/threonine phosphatase activity	10	37	0.230574	1.13032	0.389569	1	1	1	CDC14B; CDC25C; DUSP1; DUSP4; DUSP5; DUSP6; DUSP7; MTMR4; PTPMT1; SSH1;
Kinase activity	5	14	0.115287	1.49447	0.227644	1	0.737856	1	NEK9; NMRK1; PKM; SCYL2; SGMS1;
Enzyme inhibitor activity	1	8	0.0230574	0.526959	0.887908	1	1	1	ATPIF1;
Nucleotidyltransferase activity	2	11	0.0461148	0.762951	0.779898	1	1	1	PCYT1A; PCYT2;
Guanyl-nucleotide exchange factor activity	29	112	0.668665	1.08238	0.346839	1	0.971148	1	ARFGEF1; ARFGEF2; ARHGEF1; ARHGEF10; ARHGEF28; ARHGEF3; BCAR3; CYTH2; DNMBP; DOCK8; DOCK9; ECT2; EEF1D; PLCE1; PLEKHG3; PLEKHG5; PLEKHJ1; RALGPS2; RAPGEF2; RAPGEF6; RASGRF2; RASGRP3; RGL1; RIC8A; RIC8B; SERGEF; SOS1; SWAP70; VAV2;
Lipid kinase activity	11	35	0.253632	1.31427	0.196787	1	0.737856	1	AGK; CERK; CHKB; ITPKB; PI4KB; PIK3C2A; PIK3C2B; PIK3CB; PIKFYVE; PIP5K1B; SPHK1;
Intracellular ligand-gated ion channel activity	5	30	0.115287	0.697685	0.877719	1	1	1	CLIC1; CLIC4; GLRB; ITPR3; KCNN4;
Extracellular ligand-gated ion channel activity	3	41	0.0691722	0.306736	0.998729	1	1	1	GABRE; GRIN2A; P2RX5;
Phospholipase activity	10	45	0.230574	0.929422	0.661953	1	1	1	DDHD2; LYPLA2; NAPEPLD; PLA2G15; PLCB3; PLCB4; PLCD1; PLCD3; PLD3; PNPLA8;
Protein threonine/tyrosine kinase activity	9	28	0.207517	1.34431	0.208347	1	0.737856	1	CLK1; CLK4; MAP2K1; MAP2K4; MAP2K7; PKMYT1; TESK1; TTK; WEE1;
Phosphoric diester hydrolase activity	4	29	0.0922297	0.577676	0.941211	1	1	1	ENPP2; GPCPD1; PDE5A; PLD1;
Cytokine activity	8	107	0.184459	0.312821	0.999998	1	1	1	FAM3C; FBRS; IL11; IL18; IL1RN; LIF; MIF; NUSAP1;
Carboxypeptidase activity	3	21	0.0691722	0.598726	0.909189	1	1	1	AGTPBP1; CPD; CPQ;
Enzyme regulator activity	5	13	0.115287	1.60934	0.17979	1	0.726484	1	AURKAIP1; DPM2; PPP2R2B; PPP4R1; PRPSAP1;
Palmitoyltransferase activity	1	7	0.0230574	0.602131	0.852632	1	1	1	ZDHHC8;
Transmembrane receptor activity	10	52	0.230574	0.804331	0.830498	1	1	1	IFNAR1; IFNGR1; IL13RA1; IL4R; IL6ST; LAYN; LTBR; OSMR; RRBP1; SIGMAR1;
Aspartic-type signal peptidase activity	1	7	0.0230574	0.602131	0.852632	1	1	1	CTSD;
Galactosyltransferase activity	12	38	0.276689	1.32048	0.178145	1	0.726484	1	A4GALT; B3GALT6; B3GNT9; B4GALT1; B4GALT2; B4GALT3; B4GALT7; C1GALT1; GALNT1; GALNT13; GALNT2; GALNT5;
Deoxyribonuclease activity	4	17	0.0922297	0.985208	0.608145	1	1	1	DNASE1L1; DNASE2; NTHL1; TREX1;
Helicase activity	14	25	0.322804	2.34106	0.000565136	0.12659	0.0115082	0.037832	BRIP1; DDX41; DDX49; DDX59; DDX60L; DHX29; DHX34; DHX37; ERCC6L2; MCM7; SBNO2; SKIV2L2; SMARCAD1; UPF1;
DNA-methyltransferase activity	2	4	0.0461148	2.09479	0.243756	1	0.737856	1	DNMT1; DNMT3A;
DNA-directed DNA polymerase activity	4	20	0.0922297	0.837501	0.740829	1	1	1	POLD1; POLH; POLI; REV3L;
Aminopeptidase activity	13	29	0.299746	1.87421	0.0108302	1	0.115522	0.379766	ABHD5; DNPEP; DPP3; DPP8; DPP9; ERAP1; ERAP2; LAP3; LNPEP; NPEPPS; RNPEP; RNPEPL1; SCRN2;
Ribonucleoprotein	19	41	0.438091	1.93723	0.00139473	0.312418	0.0223156	0.0733601	FBL; HNRNPF; HNRNPM; IMP3; IMP4; MRPL28; MRPS5; NOP10; PPAN; PRPF4; PTBP1; RRS1; SF3B1; SF3B4; SLU7; SNRNP70; SNRPN; SRSF2; UTP14C;
Protein tyrosine phosphatase activity	6	25	0.138344	1.00427	0.573531	1	1	1	EYA3; MTMR2; PTPN13; PTPN2; PTPN23; PTPN4;
Cofactor binding	1	1	0.0230574	4.17915	0.239283	1	0.737856	1	F3;
Metal ion binding	1	7	0.0230574	0.602131	0.852632	1	1	1	ZCCHC11;
CoA-ligase activity	2	2	0.0461148	4.17915	0.0572462	1	0.377151	1	ACSL3; HMGCS1;
Growth factor binding	1	8	0.0230574	0.526959	0.887908	1	1	1	PDAP1;
Storage protein	2	3	0.0461148	2.79073	0.144352	1	0.698584	1	FTH1; FTL;
Nucleocytoplasmic transporter activity	2	2	0.0461148	4.17915	0.0572462	1	0.377151	1	FUS; MVP;
Fucosyltransferase activity	1	11	0.0230574	0.383373	0.950678	1	1	1	FUT11;
Racemase and epimerase activity	2	11	0.0461148	0.762951	0.779898	1	1	1	GALE; MCEE;
Amidinotransferase activity	2	3	0.0461148	2.79073	0.144352	1	0.698584	1	GMPS; QRSL1;
Phosphorylase activity	7	20	0.161402	1.46406	0.181621	1	0.726484	1	ADPGK; FPGT; GMPPB; NADK; PHKG2; PNP; TK2;
GTP binding	2	8	0.0461148	1.0487	0.605697	1	1	1	RAB12; SEPT9;
Signal transducer activity	8	31	0.184459	1.07949	0.471436	1	1	1	GPS1; NCK2; PLEKHB1; SHISA5; SLC44A2; STMN1; TM2D2; WNT5B;
GTPase regulator activity	1	1	0.0230574	4.17915	0.239283	1	0.737856	1	GPS2;
Peroxidase activity	4	20	0.0922297	0.837501	0.740829	1	1	1	GPX1; PRDX2; PRDX4; PRDX6;
Chemokine activity	3	53	0.0691722	0.237299	0.999923	1	1	1	CKLF; CMTM3; CMTM6;
Glutathione transferase activity	4	21	0.0922297	0.797639	0.776597	1	1	1	GSTM2; GSTO1; GSTP1; MGST1;
Guanylate cyclase activity	1	8	0.0230574	0.526959	0.887908	1	1	1	GUCY1A2;
Complement binding	1	3	0.0230574	1.40231	0.559803	1	1	1	CFH;
MRNA binding	2	4	0.0461148	2.09479	0.243756	1	0.737856	1	HNRNPAB; UPF2;
Nucleic acid binding	5	9	0.115287	2.32381	0.0410124	1	0.296348	0.974211	IFIT1; NABP1; SERF2; SLTM; ZNF629;
Phosphoprotein phosphatase activity	3	6	0.0691722	2.09305	0.152815	1	0.698584	1	DLGAP5; PHPT1; STT3B;
Lipid phosphatase activity	6	28	0.138344	0.896704	0.692105	1	1	1	INPP5A; MINPP1; MTMR6; PI4K2B; PTEN; SACM1L;
Receptor regulator activity	4	6	0.0922297	2.78842	0.0322011	1	0.248725	0.817658	CD82; ITPRIP; SREK1IP1; TFG;
Carbohydrate binding	1	7	0.0230574	0.602131	0.852632	1	1	1	LGALS8;
Structural constituent of myelin sheath	1	1	0.0230574	4.17915	0.239283	1	0.737856	1	MBP;
Sulfotransferase activity	10	53	0.230574	0.789158	0.848179	1	1	1	CHST14; CHST2; CHST3; DSEL; HS2ST1; HS3ST1; HS3ST3A1; HS3ST3B1; MPST; TST;
RNA methyltransferase activity	4	12	0.0922297	1.39537	0.318272	1	0.914013	1	RNMT; TRMT1; TRMT10C; TRMT61A;
Glucosyltransferase activity	1	2	0.0230574	2.09997	0.421319	1	1	1	MGAT5;
Ubiquitin binding	7	9	0.161402	3.25148	0.00100875	0.22596	0.0173816	0.05714	ANKRD13D; FBXL15; RBCK1; RC3H1; TRIM37; UBE2L3; UBXN1;
Histone binding	2	3	0.0461148	2.79073	0.144352	1	0.698584	1	TBL1X; WDR5;
Regulator of G-protein signaling activity	2	4	0.0461148	2.09479	0.243756	1	0.737856	1	ARFIP1; GPSM2;
Sugar-phosphatase activity	2	4	0.0461148	2.09479	0.243756	1	0.737856	1	PFKFB3; PFKFB4;
Protein serine/threonine phosphatase activity	19	44	0.438091	1.80517	0.00378709	0.848308	0.0530193	0.174295	PDP1; PDPR; PPM1B; PPM1D; PPM1K; PPM1L; PPP1CA; PPP1CB; PPP1CC; PPP1R10; PPP2CA; PPP2R1A; PPP2R2A; PPP2R2B; PPP2R5A; PPP2R5D; PPP4C; PPP4R2; PPP5C;
Protein kinase activity	1	3	0.0230574	1.40231	0.559803	1	1	1	RIOK3;
Lipid binding	5	11	0.115287	1.90168	0.0980903	1	0.543421	1	CHMP3; DKK3; STARD3NL; STARD7; ZFYVE1;
Receptor signaling protein tyrosine phosphatase activity	4	16	0.0922297	1.04674	0.555671	1	1	1	PTPRB; PTPRF; PTPRJ; PTPRS;
Sterol transporter activity	1	1	0.0230574	4.17915	0.239283	1	0.737856	1	SCP2;
Receptor signaling protein activity	1	4	0.0230574	1.0526	0.665152	1	1	1	PEAR1;
Sialyltransferase activity	6	19	0.138344	1.32124	0.29235	1	0.861662	1	ST3GAL1; ST3GAL2; ST3GAL3; ST6GAL2; ST6GALNAC4; ST6GALNAC6;
Superoxide dismutase activity	3	3	0.0691722	4.17915	0.0136932	1	0.13336	0.438407	SOD1; SOD2; SOD3;
DNA topoisomerase activity	3	6	0.0691722	2.09305	0.152815	1	0.698584	1	TOP1MT; TOP2A; TOP2B;
Transcription cofactor activity	4	8	0.0922297	2.09218	0.0994654	1	0.543421	1	DCAF6; PIR; TMA7; TP53INP1;
Spliceosomal catalysis	1	3	0.0230574	1.40231	0.559803	1	1	1	U2AF2;
Protein transporter activity	2	4	0.0461148	2.09479	0.243756	1	0.737856	1	AP3M1; SNX3;
Mannosyltransferase activity	1	10	0.0230574	0.421672	0.935152	1	1	1	ALG1;
Caspase activator activity	3	7	0.0691722	1.79447	0.221638	1	0.737856	1	GRAMD4; MTCH1; PYCARD;
Protein domain specific binding	3	6	0.0691722	2.09305	0.152815	1	0.698584	1	GLMN; KIF15; SYNJ2BP;
Structural constituent of nuclear pore	1	2	0.0230574	2.09997	0.421319	1	1	1	NDC1;
Structural constituent of chromatin	2	2	0.0461148	4.17915	0.0572462	1	0.377151	1	ESCO2; SMC4;
Carrier activity	1	3	0.0230574	1.40231	0.559803	1	1	1	SLC25A37;
Pre-mRNA splicing factor activity	1	4	0.0230574	1.0526	0.665152	1	1	1	SCNM1;
TRNA ligase activity	1	2	0.0230574	2.09997	0.421319	1	1	1	IARS2;
Steroid binding	1	1	0.0230574	4.17915	0.239283	1	0.737856	1	OSBPL3;
Endonuclease activity	2	7	0.0461148	1.1983	0.528008	1	1	1	APEX2; CNOT6;
Apoptotic protease activator activity	3	5	0.0691722	2.51083	0.0925082	1	0.531329	1	AKTIP; DRAM1; EVA1A;
Protease activator activity	1	2	0.0230574	2.09997	0.421319	1	1	1	SPCS3;
Vitamin or cofactor transporter activity	1	1	0.0230574	4.17915	0.239283	1	0.737856	1	SLC46A1;

## Sheet: Biological process
Analysis: Biological process
Dataset name: H-RPE_6h_vs_0h
Number of genes in the dataset: 4406
Number of genes in the dataset (which are available in Biological process database) :4336
Number of genes in background: 18124
Is analysis quantitative: No
						Corrected p-values
Biological process	No. of genes in the dataset	No. of genes in the background dataset	Percentage of genes	Fold enrichment	P-value (Hypergeometric test)	Bonferroni method	BH method	Q-value (Storey-Tibshirani method)	genes mapped (from input data set)
Biological_process unknown	1005	4731	23.178	0.887934	1	1	1	1	A1BG; AAMDC; AAR2; AARSD1; ABHD11; ABHD12; ABHD14A; ABHD17A; ACAP3; ACBD5; ACSF3; AFAP1L1; AFTPH; AGBL5; AHDC1; AIDA; AIG1; AJAP1; AK9; AKIRIN1; AKT1S1; ALKBH7; AMDHD2; AMOT; ANAPC13; ANAPC15; ANKHD1-EIF4EBP3; ANKIB1; ANKRD10; ANKRD12; ANKRD13A; ANKRD13B; ANKRD13C; ANKRD13D; ANKRD17; ANKRD28; ANKRD39; ANKRD9; AP5B1; APCDD1L; APMAP; APOLD1; APOOL; ARGLU1; ARL14EP; ARMC10; ARMC5; ARMC9; ARMCX6; ARR…
Protein metabolism	438	1323	10.1015	1.38384	2.42044e-15	4.30838e-13	4.30838e-13	1.37823e-12	AARS; ABCF1; ABHD5; ABTB2; ADAM10; ADAM19; ADAM9; ADAMTS1; ADAMTS15; ADAMTS5; ADAMTS7; ADAMTS9; AGTPBP1; AHSA2; AIMP2; AKTIP; ALG12; ALYREF; AP3B1; ASF1A; ASF1B; ASPH; ATE1; ATOX1; ATPAF1; ATXN3; BMP1; BTBD2; BTRC; BZW2; C1GALT1C1; CAPN10; CAPN7; CCS; CCT3; CCT5; CDC34; CDC37; CLGN; CLN3; CLPP; CLPX; CLUH; CNDP2; CNOT6; COPS4; CPD; CPQ; CTSA; CTSB; CTSC; CTSD; CTSK; CTSO; CTSZ; CUEDC1; CUL4B; CUL…
Metabolism	476	1683	10.9779	1.18221	8.51337e-06	0.00151538	0.00075769	0.0024238	A4GALT; AASDH; AASDHPPT; ABHD10; ACAD9; ACADM; ACADSB; ACAT2; ACCS; ACLY; ACOT2; ACOT7; ACP2; ACSL1; ACSL4; ACSM3; ACY1; ADA; ADH5; ADPGK; ADPRHL2; ADSL; ADSS; AGA; AGPAT3; AGPS; AHCY; AHCYL1; AHCYL2; AK5; AKR1A1; AKR1C3; AKR7A2; ALDH18A1; ALDH1A3; ALDH1B1; ALDH2; ALDH3A2; ALDH4A1; ALDH5A1; ALDH6A1; ALDOA; ALDOC; ALG1; ALG3; ALPK1; AMPD2; APEH; APOL6; ARSA; ARSI; ASAH1; ASL; ASNA1; ATAD2; ATAD3A;…
Energy pathways	460	1633	10.6089	1.17745	1.89838e-05	0.00337912	0.00112637	0.0036032	A4GALT; AASDH; AASDHPPT; ACAD9; ACADM; ACADSB; ACAT2; ACCS; ACLY; ACOT2; ACOT7; ACP2; ACSL1; ACSL4; ACSM3; ACY1; ADA; ADH5; ADPGK; ADPRHL2; ADSL; ADSS; AGA; AGL; AGPS; AHCY; AHCYL1; AK5; AKR1C3; AKR7A2; ALDH18A1; ALDH1A3; ALDH1B1; ALDH2; ALDH4A1; ALDH5A1; ALDH6A1; ALDOA; ALDOC; ALG1; ALG3; ALPK1; AMPD2; APEH; APOL6; ARSA; ARSI; ASAH1; ASL; ASNA1; ATAD2; ATAD3A; ATAD3B; ATP10D; ATP11B; ATP13A2; AT…
Cell growth and/or maintenance	283	1125	6.52675	1.0515	0.167507	1	1	1	ABLIM1; ABLIM3; ACTA2; ACTB; ACTG1; ACTN1; ACTN4; ACTR10; ACTR1B; ACTR6; ADD1; ADD3; ADI1; AFAP1; AGRN; AKAP12; AMIGO2; ANGPTL7; ANK2; ANLN; ARHGDIA; ARPC1B; ARPC2; ARPC4; ARPC5; ARVCF; BHLHB9; BLOC1S6; BRWD1; BTBD7; BYSL; C1QTNF5; CABLES1; CAP1; CAPZA1; CAPZA2; CAPZB; CCDC88A; CCNI; CDC42EP1; CDC42EP4; CDH10; CDH11; CENPF; CEP131; CEP192; CEP70; CFAP20; CFDP1; CHI3L1; CKAP2; CLDN11; CLIP1; CLIP4…
Transport	292	1215	6.73432	1.00457	0.47509	1	1	1	ABCA1; ABCA2; ABCA3; ABCA7; ABCB8; ABCB9; ABCC3; ABCC4; ABCC5; ABCD3; ABCF3; ALG10B; AP1B1; AP2A1; AP2A2; AP3D1; AP5M1; ARCN1; ARF6; ARL6IP1; ATP11C; ATP1A1; ATP1B1; ATP1B3; ATP2A2; ATP2B4; ATP5E; ATP5G2; ATP6AP1; ATP6V0B; ATP6V0C; ATP6V0D1; ATP6V1E1; ATP8B2; BCAP31; BET1L; CACNA2D1; CACNB3; CAPRIN1; CEP57; CHID1; CHMP2A; CHMP2B; CHMP4B; CHMP5; CHMP6; CLCN4; CLCN7; CLIC1; CLIC4; CLINT1; COG3; COG…
Cell communication	790	3713	18.2196	0.889345	0.999992	1	1	1	ABI2; ABL1; ABL2; ACAP2; ACBD3; ADCY3; ADGRA3; ADGRD1; ADGRG6; ADGRL2; ADRB2; ADRM1; AGAP3; AGGF1; AGK; AIFM1; AKAP10; AKAP11; AKAP9; AKT1; AKT2; AMPH; ANAPC4; ANK3; ANOS1; ANXA1; ANXA11; ANXA2; ANXA3; ANXA4; ANXA6; AP1M1; AP1M2; AP2S1; AP3S2; APBA1; APBA2; APC; APLP1; APPL1; APPL2; AR; ARAF; ARAP1; ARAP3; ARFGEF1; ARFGEF2; ARFRP1; ARHGAP11A; ARHGAP12; ARHGAP17; ARHGAP19; ARHGAP21; ARHGAP22; ARHG…
Signal transduction	856	3934	19.7417	0.90951	0.999866	1	1	1	ABI1; ABI2; ABL1; ABL2; ACAP2; ACBD3; ADCY3; ADGRA3; ADGRD1; ADGRG1; ADGRL2; ADRB2; ADRM1; AGAP1; AGAP3; AGGF1; AGK; AIFM1; AKAP10; AKAP11; AKAP9; AKT1; AKT2; AMPH; ANAPC4; ANK3; ANOS1; ANXA1; ANXA11; ANXA2; ANXA3; ANXA4; ANXA6; AP1M1; AP1M2; AP2S1; AP3S2; APBA1; APBA2; APC; APH1A; APLP1; APPL1; APPL2; AR; ARAF; ARAP1; ARAP3; ARF1; ARFGEF1; ARFGEF2; ARFIP1; ARFRP1; ARHGAP11A; ARHGAP12; ARHGAP17; …
Regulation of nucleobase, nucleoside, nucleotide and nucleic acid metabolism	744	2828	17.1587	1.09967	0.000721668	0.128457	0.0278525	0.0890984	ABT1; ACD; ACIN1; ACO1; AES; AFF1; AFF4; AHR; ANKRD1; ANKRD11; ARID1A; ARID2; ARID4A; ARID4B; ARID5A; ARID5B; ARNT; ARNT2; ASCC3; ASH1L; ASXL2; ATF2; ATF6B; ATF7IP; ATMIN; ATRX; BAG1; BARD1; BASP1; BAZ1B; BAZ2B; BBX; BCL3; BCLAF1; BCOR; BDP1; BHLHE40; BHLHE41; BMI1; BNC2; BPTF; BRCA2; BRD8; BRIP1; BTBD7; BUD31; C19orf33; CALCOCO1; CAND1; CAPN15; CBX1; CBX2; CBX5; CBX6; CBX8; CCP110; CD3EAP; CDK2A…
RNA metabolism	13	26	0.299815	2.09074	0.00344106	0.612509	0.0875013	0.279911	CSTF3; DDX60L; DHX30; INTS5; MRPL28; QKI; SBNO2; SNU13; SRSF10; U2AF2; UBLCP1; UPF1; UPF2;
Lipid storage	1	2	0.0230627	2.10034	0.421255	1	1	1	PLIN2;
Lipid transport	2	7	0.0461255	1.19851	0.527901	1	1	1	OSBPL5; PLIN2;
Regulation of cell cycle	19	57	0.438192	1.39378	0.0688398	1	0.811684	1	CCAR1; CCNG1; CDK10; CDKN1A; DLGAP5; GRB2; ING4; MAD1L1; MTERF2; NBL1; NOP2; PARP3; QSOX1; RAD17; ST7; SUMO1; TAF1D; TMPO; YWHAZ;
Vesicle-mediated transport	5	17	0.115314	1.23111	0.384974	1	1	1	AP1G1; BICD2; ITSN1; SEC22C; SEPT8;
Carbohydrate metabolism	2	8	0.0461255	1.04888	0.605588	1	1	1	AGL; PDK4;
Homeostasis	1	3	0.0230627	1.40255	0.55973	1	1	1	CHERP;
Regulation of cell proliferation	9	23	0.207565	1.63671	0.0762092	1	0.811684	1	ABI2; CHERP; DLC1; GLMN; ID1; ING4; MAPK7; NUDT6; TRAF4;
Amino acid and derivative metabolism	2	4	0.0461255	2.09515	0.243686	1	1	1	ALDH18A1; HNMT;
Immune response	44	576	1.01476	0.319364	1	1	1	1	ABCB9; ALCAM; ANP32A; ARMCX1; ARMCX3; ATL3; C1QBP; C1QL1; C1S; CADM4; CD276; CD9; CD99; CFH; CMTM3; DDT; GBGT1; HLA-B; HLA-C; HM13; IFITM3; IFNAR1; IFNGR1; IFNGR2; IFRD2; IGSF8; IL11; IL13RA1; IL18; IL4R; IL6ST; LANCL1; LENG1; LGALS1; LRRC8A; LY6E; MBP; MICU1; NKTR; PDCD1LG2; PTX3; SEMA7A; SLAMF7; ZC3HAV1;
Anti-apoptosis	10	32	0.230627	1.30711	0.217747	1	1	1	ANGPTL4; APAF1; GPX1; IER3; NAMPT; NCKAP1; P2RY6; RNF7; SOD2; XIAP;
Synapse organization and biogenesis	2	5	0.0461255	1.67696	0.344499	1	1	1	APLP1; DOK7;
Purine salvage	1	1	0.0230627	4.17988	0.239241	1	1	1	APRT;
Proteolysis and peptidolysis	4	16	0.0922509	1.04693	0.555514	1	1	1	ATG4B; SPPL2B; UBA1; UBXN1;
Ion transport	4	48	0.0922509	0.349122	0.998687	1	1	1	ATP5D; ATP5E; ORAI1; P2RX5;
Endosome transport	2	3	0.0461255	2.79122	0.144306	1	1	1	ARF1; RAB11FIP1;
Cell cycle	9	22	0.207565	1.71107	0.0583688	1	0.800644	1	BAD; CDC14B; CSNK1A1; DCTN3; FAM110B; NUSAP1; PITPNM1; PRC1; ZWINT;
Apoptosis	62	220	1.42989	1.1781	0.0810606	1	0.811684	1	AKTIP; API5; ATRAID; AVEN; AZI2; BAD; BAG3; BAK1; BAX; BBC3; BCL2L1; BCL2L11; BCL2L13; BMF; BNIP3; BNIP3L; BRI3; CARD10; CARD11; CCDC6; CSRNP1; DAD1; DEDD2; DLC1; DNAJA3; DRAM1; EFHC1; EVA1A; FAF2; FASTK; FIS1; FKBP8; GRAMD4; GRB2; ING4; MAGED1; MAPK7; MOAP1; MTCH1; NLRP1; NR4A1; PCBP4; PDCD11; PDCD4; PDCD5; PEG10; PHLDA2; PMAIP1; PPP1R13L; PSEN1; PTRH2; PYCARD; QSOX2; RGS3; RHOT1; SEMA3B; SIVA1;…
Regulation of gene expression, epigenetic	17	66	0.392066	1.07711	0.40943	1	1	1	APPBP2; BAZ1B; BRCA1; CBX3; CYTH2; H2AFV; HDAC7; ID1; ILF3; MORF4L1; PML; RLIM; RNF14; SCAND1; SRPK2; TSC22D3; VDR;
Regulation of immune response	1	8	0.0230627	0.527051	0.887858	1	1	1	ID1;
Fatty acid metabolism	4	12	0.0922509	1.39561	0.318145	1	1	1	ACSL3; ECI2; MCAT; MSMO1;
Regulation of cell growth	12	21	0.276753	2.38936	0.00110674	0.197	0.0328333	0.105032	ABI1; CAMK2D; CERS2; DCAF6; DLC1; FGFRL1; ING1; ING4; MTERF2; PPP2R3A; TAF1D; TBC1D2;
Protein folding	6	16	0.138376	1.56909	0.162177	1	1	1	CANX; CAPNS1; DNAJB14; ERP29; TAPBP; TBCD;
Peptide metabolism	2	4	0.0461255	2.09515	0.243686	1	1	1	MME; P4HA2;
Cell motility	5	20	0.115314	1.04654	0.540812	1	1	1	CD151; PAK4; PDLIM2; TMX4; TSPAN3;
Cell-cell adhesion	1	12	0.0230627	0.351514	0.962462	1	1	1	CDCP1;
Negative regulation of enzyme activity	1	3	0.0230627	1.40255	0.55973	1	1	1	PKMYT1;
Cytoskeleton organization and biogenesis	7	21	0.161439	1.39462	0.219322	1	1	1	ARPC2; CFL2; EML3; IFT80; INF2; SORBS3; VASP;
Synaptic transmission	1	4	0.0230627	1.05279	0.665078	1	1	1	NQO1;
G-protein coupled receptor protein signaling pathway	1	10	0.0230627	0.421746	0.935117	1	1	1	GPSM2;
Cell adhesion	15	54	0.345941	1.16164	0.299729	1	1	1	AJAP1; CDCP1; FAT3; ITGB1BP1; ITGB4; MAEA; PCDH1; PCDHGC3; PDLIM2; PKP2; PODXL; RPSA; SCARF2; SDC1; SUSD5;
Mitochondrial transport	1	5	0.0230627	0.842651	0.745223	1	1	1	SYNJ2BP;
Cell proliferation	14	39	0.322878	1.50116	0.062972	1	0.800644	1	BOLA2B; CDV3; CHID1; GMFB; IL4R; MTFP1; NOP2; PPP1CA; RSRC2; SEPT9; SOD2; TMA7; TPD52; TXNRD2;
Cell differentiation	9	29	0.207565	1.2982	0.24185	1	1	1	BTBD1; CEP131; CHID1; GMFB; KIAA1109; NDRG3; NDRG4; RBBP9; TMA7;
Hemopoiesis	1	4	0.0230627	1.05279	0.665078	1	1	1	TMA7;
DNA repair	13	58	0.299815	0.937429	0.65591	1	1	1	APEX2; CSNK1E; ERCC6; LIG4; MLH3; MPG; NBN; PMS2; RAD23A; REV1; TMA7; UNG; XRCC1;
Protein modification	8	20	0.184502	1.67321	0.0820804	1	0.811684	1	CSNK2A1; DOHH; EHMT2; FNTA; FNTB; PPP2R2B; SPCS3; SUMO1;
Cellular morphogenesis	1	2	0.0230627	2.10034	0.421255	1	1	1	TMX4;
Xenobiotic metabolism	2	6	0.0461255	1.39793	0.440373	1	1	1	MGST1; NQO1;
DNA replication	7	13	0.161439	2.25219	0.0191039	1	0.425061	1	MCM7; ORC4; ORC5; POLH; POLI; RFC3; TMA7;
Cell development	1	13	0.0230627	0.324495	0.971449	1	1	1	CRELD1;
Neurogenesis	3	7	0.0691882	1.79479	0.221554	1	1	1	CLN8; MBP; RFNG;
Organogenesis	1	9	0.0230627	0.468555	0.914699	1	1	1	ZNF292;
Regulation of signal transduction	5	24	0.115314	0.872187	0.713862	1	1	1	BHLHB9; INPP4A; ITCH; SPRED3; STAP2;
Cell-cell signaling	2	16	0.0461255	0.52477	0.924163	1	1	1	EXOC6B; SH3BP5L;
RNA localization	1	2	0.0230627	2.10034	0.421255	1	1	1	FUS;
Lipid metabolism	11	33	0.25369	1.39414	0.144151	1	1	1	ACOT7; ACOT8; AGPAT2; ARFGAP1; DEGS1; INSIG1; KIAA1109; MGLL; PIKFYVE; PITPNM1; SCP2;
Cell migration	5	15	0.115314	1.39515	0.27848	1	1	1	CCDC88A; ITGB4; PDLIM2; SUSD5; TCOF1;
Regulation of cell shape	1	3	0.0230627	1.40255	0.55973	1	1	1	MPRIP;
Chromosome organization and biogenesis	1	4	0.0230627	1.05279	0.665078	1	1	1	SMC4;
Lysosome organization and biogenesis	1	1	0.0230627	4.17988	0.239241	1	1	1	HPS1;
Wound healing	1	3	0.0230627	1.40255	0.55973	1	1	1	ITGB4;
Nucleobase, nucleoside, nucleotide and nucleic acid transport	2	7	0.0461255	1.19851	0.527901	1	1	1	KEAP1; NABP1;
Immune cell migration	1	1	0.0230627	4.17988	0.239241	1	1	1	ITGB1;
Regulation of translation	5	13	0.115314	1.60962	0.179691	1	1	1	EIF6; FXR1; GFM2; PAIP1; UPF1;
Cell surface receptor linked signal transduction	1	8	0.0230627	0.527051	0.887858	1	1	1	SDC1;
Microtubule-based process	1	5	0.0230627	0.842651	0.745223	1	1	1	TBCEL;
Cytoskeletal anchoring	2	4	0.0461255	2.09515	0.243686	1	1	1	LBR; PLEC;
Inflammatory response	1	14	0.0230627	0.301333	0.978284	1	1	1	CKLF;
Chromosome segregation	4	7	0.0922509	2.39106	0.0610161	1	0.800644	1	ESCO2; KNTC1; NDC80; NUF2;
Cell-matrix adhesion	1	4	0.0230627	1.05279	0.665078	1	1	1	PKD1;
Transcription	14	46	0.322878	1.27277	0.191764	1	1	1	BRWD1; CHD9; CNOT1; CTDP1; EBF4; INTS5; MSL1; PPARD; TAF9; TCEA1; TCOF1; TOX2; ZNF292; ZNF787;
Regulation of enzyme activity	1	5	0.0230627	0.842651	0.745223	1	1	1	AURKAIP1;
Electron transport	2	6	0.0461255	1.39793	0.440373	1	1	1	ATP5J2; UQCR10;
Development	1	6	0.0230627	0.702443	0.806193	1	1	1	NUMB;
Transmembrane receptor protein tyrosine kinase signaling pathway	1	2	0.0230627	2.10034	0.421255	1	1	1	DDR2;
Cell organization and biogenesis	4	7	0.0922509	2.39106	0.0610161	1	0.800644	1	HPS5; KIAA1109; LPCAT1; SUN2;
Calcium-mediated signaling	1	9	0.0230627	0.468555	0.914699	1	1	1	PLCB4;
Intracellular signaling cascade	2	3	0.0461255	2.79122	0.144306	1	1	1	PLCB4; SNX3;
Muscle contraction	2	5	0.0461255	1.67696	0.344499	1	1	1	MYL9; PNKD;
Protein targeting	3	5	0.0691882	2.51127	0.0924664	1	0.866265	1	AP3M1; RAB11FIP1; VPS29;
Ribosome biogenesis and assembly	3	4	0.0691882	3.13752	0.0449265	1	0.800644	1	MRPS12; NHP2; TCOF1;
Mitosis	5	5	0.115314	4.17988	0.000782373	0.139262	0.0278525	0.0890984	ANAPC11; CKAP5; CLIP1; CSPP1; MAP9;
Embryonic development	2	11	0.0461255	0.763085	0.779804	1	1	1	ARMCX3; SPATA20;
Reproduction	1	9	0.0230627	0.468555	0.914699	1	1	1	SPATA20;
Neurotransmitter transport	1	4	0.0230627	1.05279	0.665078	1	1	1	STXBP1;
Muscle development	1	5	0.0230627	0.842651	0.745223	1	1	1	TAGLN;
Nuclear organization and biogenesis	1	1	0.0230627	4.17988	0.239241	1	1	1	TMPO;
Regulation of endocytosis	1	4	0.0230627	1.05279	0.665078	1	1	1	SCYL2;
Protein transport	4	11	0.0922509	1.52237	0.257485	1	1	1	ARFGAP1; NDC1; SNX3; VAMP4;
Steroid metabolism	1	3	0.0230627	1.40255	0.55973	1	1	1	OSBPL3;
Synaptic vesicle transport	1	3	0.0230627	1.40255	0.55973	1	1	1	PCLO;
Vesicle docking	1	4	0.0230627	1.05279	0.665078	1	1	1	VAPA;
Peroxisome organization and biogenesis	1	1	0.0230627	4.17988	0.239241	1	1	1	PEX16;
Cell death	2	6	0.0461255	1.39793	0.440373	1	1	1	TXNRD2; WIPI2;
Vitamin/cofactor transport	1	2	0.0230627	2.10034	0.421255	1	1	1	SLC46A1;
Mitochondrion organization and biogenesis	1	2	0.0230627	2.10034	0.421255	1	1	1	MFN1;
Golgi organization and biogenesis	1	1	0.0230627	4.17988	0.239241	1	1	1	COG5;
Spindle assembly	2	2	0.0461255	4.17988	0.0572261	1	0.800644	1	NUF2; TPX2;
Regulation of exocytosis	2	5	0.0461255	1.67696	0.344499	1	1	1	CHIC1; SEPT8;
Antigen presentation	1	1	0.0230627	4.17988	0.239241	1	1	1	ABCB9;
Lipoprotein metabolism	1	3	0.0230627	1.40255	0.55973	1	1	1	LSR;
Regulation of cellular process	1	3	0.0230627	1.40255	0.55973	1	1	1	SREK1IP1;
Vitamin metabolism	1	2	0.0230627	2.10034	0.421255	1	1	1	VKORC1;
Cell fate commitment	1	4	0.0230627	1.05279	0.665078	1	1	1	CDCA4;
Extracellular structure organization and biogenesis	1	1	0.0230627	4.17988	0.239241	1	1	1	VWA1;
Cell activation	1	1	0.0230627	4.17988	0.239241	1	1	1	CHID1;

## Sheet: Biological pathway
Analysis: Biological pathway
Dataset name: H-RPE_6h_vs_0h
Number of genes in the dataset: 4406
Number of genes in the dataset (which are available in Biological pathway database) :1746
Number of genes in background: 6290
Is analysis quantitative: No
						Corrected p-values
Biological pathway	No. of genes in the dataset	No. of genes in the background dataset	Percentage of genes	Fold enrichment	P-value (Hypergeometric test)	Bonferroni method	BH method	Q-value (Storey-Tibshirani method)	genes mapped (from input data set)
The role of Nef in HIV-1 replication and disease pathogenesis	10	27	0.572738	1.3351	0.191606	1	0.567671	1	AP1B1; AP1G1; AP1M1; AP1M2; AP2A1; AP2A2; AP2S1; ARF1; PACS1; PAK2;
Interactions of Tat with host cellular proteins	1	2	0.0572738	1.81021	0.478146	1	0.91436	1	CDK9;
Vif-mediated degradation of APOBEC3G	22	69	1.26002	1.14898	0.259214	1	0.684129	1	ANAPC11; ANAPC4; CDC27; CUL5; PSMA1; PSMA2; PSMA4; PSMA5; PSMB7; PSMB8; PSMC1; PSMC2; PSMC5; PSMD2; PSMD8; PSMD9; PSME1; PSME4; UBA52; UBB; UBC; UBE2D1;
APOBEC3G mediated resistance to HIV-1 infection	3	5	0.171821	2.16438	0.134632	1	0.463978	1	BANF1; HMGA1; PSIP1;
Nuclear import of Rev protein	12	30	0.687285	1.44172	0.100036	1	0.382705	0.827735	NUP107; NUP133; NUP153; NUP155; NUP205; NUP43; NUP50; NUP62; NUPL2; RAN; RANBP2; TPR;
Interactions of Rev with host cellular proteins	15	33	0.859107	1.6381	0.0220843	1	0.139006	0.300649	NUP107; NUP133; NUP153; NUP155; NUP205; NUP43; NUP50; NUP62; NUPL2; RAN; RANBP1; RANBP2; RANGAP1; TPR; XPO1;
Nef mediated downregulation of MHC class I complex cell surface expression	5	9	0.286369	2.00317	0.0735258	1	0.320375	0.692925	AP1B1; AP1G1; AP1M1; AP1M2; PACS1;
Nef Mediated CD4 Down-regulation	4	9	0.229095	1.60333	0.22073	1	0.60357	1	AP2A1; AP2A2; AP2S1; ARF1;
Nef-mediates down modulation of cell surface receptors by recruiting them to clathrin adapters	9	20	0.515464	1.62212	0.074376	1	0.320375	0.692925	AP1B1; AP1G1; AP1M1; AP1M2; AP2A1; AP2A2; AP2S1; ARF1; PACS1;
Nef and signal transduction	1	8	0.0572738	0.454248	0.925944	1	1	1	PAK2;
Developmental Biology	153	432	8.76289	1.27594	0.000190266	0.317363	0.00285913	0.00618388	ABL1; ABL2; ABLIM1; ABLIM3; AGRN; AKT1; ALCAM; ANGPTL4; ANK2; AP2A1; AP2A2; AP2S1; BNIP2; CACNB3; CAP1; CCND3; CDK1; CDK19; CDK5; CDON; CEBPB; CNTNAP1; CREB1; CRMP1; CSNK2A1; CSNK2B; DLG1; DPYSL3; DPYSL4; DRAP1; EGFR; ENAH; EPHB2; EZR; FAU; FGFR1; FOXO1; FURIN; GRB2; HES1; HRAS; HSP90AB1; ITGA1; ITGB1; ITGB3; KIF4A; KRAS; LIMK1; MAP2K1; MAPK12; MAPK3; MED11; MED13; MED15; MED16; MED20; MED23; MED…
Vpu mediated degradation of CD4	22	67	1.26002	1.18327	0.21094	1	0.596465	1	ANAPC11; ANAPC4; BTRC; CDC27; PSMA1; PSMA2; PSMA4; PSMA5; PSMB7; PSMB8; PSMC1; PSMC2; PSMC5; PSMD2; PSMD8; PSMD9; PSME1; PSME4; UBA52; UBB; UBC; UBE2D1;
Nef Mediated CD8 Down-regulation	3	7	0.171821	1.54687	0.302679	1	0.722273	1	AP2A1; AP2A2; AP2S1;
MicroRNA (miRNA) Biogenesis	8	22	0.45819	1.31104	0.247199	1	0.656574	1	DGCR8; POLR2E; POLR2F; POLR2H; POLR2I; POLR2L; RAN; TARBP2;
Regulatory RNA pathways	8	22	0.45819	1.31104	0.247199	1	0.656574	1	DGCR8; POLR2E; POLR2F; POLR2H; POLR2I; POLR2L; RAN; TARBP2;
Sema4D in semaphorin signaling	8	27	0.45819	1.06835	0.486219	1	0.926872	1	LIMK1; MYH9; MYL12B; MYL9; RHOA; RHOB; RHOC; ROCK1;
Sema4D mediated inhibition of cell attachment and migration	1	8	0.0572738	0.454248	0.925944	1	1	1	RHOA;
Sema4D induced cell migration and growth-cone collapse	8	22	0.45819	1.31104	0.247199	1	0.656574	1	LIMK1; MYH9; MYL12B; MYL9; RHOA; RHOB; RHOC; ROCK1;
SEMA3A-Plexin repulsion signaling by inhibiting Integrin adhesion	4	14	0.229095	1.03112	0.573478	1	1	1	PLXNA1; PLXNA2; PLXNA3; TLN1;
Axon guidance	70	219	4.00916	1.1516	0.0917259	1	0.367786	0.795467	ABL1; ABL2; ABLIM1; ABLIM3; AGRN; ALCAM; ANK2; AP2A1; AP2A2; AP2S1; CACNB3; CAP1; CDK1; CDK5; CNTNAP1; CREB1; CRMP1; CSNK2A1; CSNK2B; DLG1; DPYSL3; DPYSL4; EGFR; ENAH; EPHB2; EZR; FGFR1; GRB2; HRAS; HSP90AB1; ITGA1; ITGB1; ITGB3; KIF4A; KRAS; LIMK1; MAP2K1; MAPK3; MYH9; MYL12B; MYL9; NCK2; NGF; NRAS; NUMB; PAK2; PLXNA1; PLXNA2; PLXNA3; PLXNB3; PLXND1; PTK2; RHOA; RHOB; RHOC; ROCK1; RPS6KA4; SDCBP…
Semaphorin interactions	23	64	1.3173	1.29501	0.0941439	1	0.372998	0.806739	CDK5; CRMP1; DPYSL3; DPYSL4; HSP90AB1; ITGA1; ITGB1; LIMK1; MYH9; MYL12B; MYL9; PAK2; PLXNA1; PLXNA2; PLXNA3; PLXNB3; PLXND1; RHOA; RHOB; RHOC; ROCK1; SEMA7A; TLN1;
NCAM signaling for neurite out-growth	16	57	0.91638	1.01168	0.529462	1	0.972747	1	AGRN; CACNB3; CDK1; CREB1; FGFR1; GRB2; HRAS; ITGB3; KRAS; MAP2K1; MAPK3; NRAS; PTK2; SOS1; SRC; TLN1;
Other semaphorin interactions	7	16	0.400916	1.57736	0.126569	1	0.454017	0.981972	ITGA1; ITGB1; PLXNA1; PLXNA2; PLXNB3; PLXND1; SEMA7A;
CRMPs in Sema3A signaling	7	16	0.400916	1.57736	0.126569	1	0.454017	0.981972	CDK5; CRMP1; DPYSL3; DPYSL4; PLXNA1; PLXNA2; PLXNA3;
Sema3A PAK dependent Axon repulsion	6	15	0.343643	1.44244	0.215264	1	0.596465	1	HSP90AB1; LIMK1; PAK2; PLXNA1; PLXNA2; PLXNA3;
CHL1 interactions	1	5	0.0572738	0.726254	0.80336	1	1	1	STIP1;
Signal transduction by L1	14	35	0.801833	1.44162	0.0792476	1	0.326563	0.706308	ANK2; AP2A1; AP2A2; AP2S1; CSNK2A1; CSNK2B; EGFR; FGFR1; MAP2K1; MAPK3; RHOA; RHOB; RPS6KA4; VAV2;
CDO in myogenesis	6	24	0.343643	0.901752	0.692849	1	1	1	ABL1; BNIP2; CDON; MAPK12; SPAG9; TCF3;
Myogenesis	6	24	0.343643	0.901752	0.692849	1	1	1	ABL1; BNIP2; CDON; MAPK12; SPAG9; TCF3;
NrCAM interactions	1	7	0.0572738	0.519049	0.897445	1	1	1	DLG1;
Neurofascin interactions	3	9	0.171821	1.2035	0.47629	1	0.91436	1	ANK2; CNTNAP1; SDCBP;
Regulation of gene expression in late stage (branching morphogenesis) pancreatic bud precursor cells	2	6	0.114548	1.20483	0.530222	1	0.972747	1	HES1; NOTCH1;
Regulation of beta-cell development	60	108	3.43643	2.00154	8.51663e-10	1.42057e-06	2.21965e-08	4.80077e-08	AKT1; CREB1; FAU; FOXO1; HES1; NOTCH1; PAX6; RPL10; RPL12; RPL13; RPL13A; RPL14; RPL18; RPL18A; RPL19; RPL21; RPL23; RPL23A; RPL24; RPL26; RPL26L1; RPL29; RPL3; RPL30; RPL32; RPL34; RPL35; RPL35A; RPL36; RPL36A; RPL37; RPL37A; RPL38; RPL4; RPL6; RPL8; RPL9; RPS10; RPS11; RPS12; RPS15A; RPS16; RPS17; RPS19; RPS2; RPS20; RPS24; RPS25; RPS26; RPS27; RPS28; RPS3; RPS3A; RPS4Y1; RPS5; RPS7; RPS8; RPS9…
Netrin mediated repulsion signals	4	15	0.229095	0.962428	0.63399	1	1	1	ITGB3; PTK2; SRC; TLN1;
Signaling by Robo receptor	8	23	0.45819	1.25407	0.293042	1	0.722	1	ABL1; ABL2; CAP1; ENAH; NCK2; SOS1; SRGAP2; VASP;
Role of second messengers in netrin-1 signaling	1	10	0.0572738	0.36349	0.961392	1	1	1	TRPC4;
Inactivation of Cdc42 and Rac	1	8	0.0572738	0.454248	0.925944	1	1	1	SRGAP2;
Role of Abl in Robo-Slit signaling	3	9	0.171821	1.2035	0.47629	1	0.91436	1	ABL1; ABL2; CAP1;
Activation of Rac	2	8	0.114548	0.903999	0.69795	1	1	1	NCK2; SOS1;
Recycling pathway of L1	12	32	0.687285	1.35164	0.150258	1	0.505302	1	AP2A1; AP2A2; AP2S1; EZR; ITGB3; KIF4A; NGF; NUMB; RPS6KA4; SHTN1; SRC; TLN1;
L1CAM interactions	28	79	1.60367	1.27713	0.0817345	1	0.33415	0.722717	ALCAM; ANK2; AP2A1; AP2A2; AP2S1; CNTNAP1; CSNK2A1; CSNK2B; DLG1; EGFR; EPHB2; EZR; FGFR1; ITGB3; KIF4A; MAP2K1; MAPK3; NGF; NUMB; RHOA; RHOB; RPS6KA4; SDCBP; SHTN1; SRC; STIP1; TLN1; VAV2;
Interaction between L1 and Ankyrins	1	12	0.0572738	0.302958	0.979877	1	1	1	ANK2;
Signal amplification	4	16	0.229095	0.902314	0.688631	1	1	1	GNA11; GNA13; GNAQ; SRC;
Platelet Adhesion to exposed collagen	3	13	0.171821	0.833477	0.744673	1	1	1	COL1A1; ITGA2; ITGB1;
Reduction of cytosolic Ca++ levels	2	10	0.114548	0.72338	0.812747	1	1	1	ATP2A2; ATP2B4;
Elevation of cytosolic Ca2+ levels	1	6	0.0572738	0.605413	0.857987	1	1	1	ORAI1;
Platelet calcium homeostasis	3	16	0.171821	0.677298	0.863492	1	1	1	ATP2A2; ATP2B4; ORAI1;
Nitric oxide stimulates guanylate cyclase	1	12	0.0572738	0.302958	0.979877	1	1	1	GUCY1A2;
Prostacyclin signalling through prostacyclin receptor	1	4	0.0572738	0.907364	0.727735	1	1	1	GNAS;
GP1b-IX-V activation signalling	3	9	0.171821	1.2035	0.47629	1	0.91436	1	FLNA; SRC; YWHAZ;
Platelet activation, signaling and aggregation	43	138	2.46277	1.1227	0.208744	1	0.596465	1	ABCC4; AKT1; AP2S1; BCAR1; CALM3; CAP1; CD63; CSK; DAGLB; DGKA; DGKQ; DGKZ; F2R; FLNA; GNA11; GNA13; GNAQ; GRB2; HABP4; HSPA5; ITGB3; LAMP2; MAPK3; MGLL; PFN1; PICK1; PIK3CB; PIK3R2; PIK3R3; PTK2; RHOA; RHOB; SOD1; SOS1; SRC; STX4; STXBP3; TLN1; TUBA4A; VAV2; VCL; WDR1; YWHAZ;
Transcriptional Regulation of White Adipocyte Differentiation	17	69	0.973654	0.887967	0.760272	1	1	1	ANGPTL4; CCND3; CDK19; CEBPB; MED11; MED13; MED15; MED16; MED20; MED23; MED27; MED29; NCOA2; NCOR2; NR2F2; SREBF1; TGFB1;
Elongation arrest and recovery	15	31	0.859107	1.74375	0.0114178	1	0.0857025	0.185362	CDK9; CTDP1; GTF2F1; NELFA; NELFB; NELFCD; NELFE; POLR2E; POLR2F; POLR2H; POLR2I; POLR2L; SUPT16H; SUPT5H; TCEA1;
Amyloids	1	2	0.0572738	1.81021	0.478146	1	0.91436	1	HSPG2;
Regulation of gene expression in beta cells	58	98	3.32188	2.13224	5.30291e-11	8.84525e-08	1.57951e-09	3.41624e-09	AKT1; CREB1; FAU; FOXO1; PAX6; RPL10; RPL12; RPL13; RPL13A; RPL14; RPL18; RPL18A; RPL19; RPL21; RPL23; RPL23A; RPL24; RPL26; RPL26L1; RPL29; RPL3; RPL30; RPL32; RPL34; RPL35; RPL35A; RPL36; RPL36A; RPL37; RPL37A; RPL38; RPL4; RPL6; RPL8; RPL9; RPS10; RPS11; RPS12; RPS15A; RPS16; RPS17; RPS19; RPS2; RPS20; RPS24; RPS25; RPS26; RPS27; RPS28; RPS3; RPS3A; RPS4Y1; RPS5; RPS7; RPS8; RPS9; RPSA; UBA52;
Signaling by NODAL	2	16	0.114548	0.452282	0.960841	1	1	1	DRAP1; FURIN;
AKT-mediated inactivation of FOXO1A	3	3	0.171821	3.60251	0.021362	1	0.136452	0.295126	AKT1; CREB1; FOXO1;
Hemostasis	105	375	6.01375	1.00877	0.477651	1	0.91436	1	ABCC4; ABL1; AKAP10; AKT1; AP2S1; ATP2A2; ATP2B4; BCAR1; C1QBP; CABLES1; CALM3; CAP1; CAPZA1; CAPZA2; CAPZB; CBX5; CD63; CDK5; CENPE; COL1A1; CSK; CXADR; DAGLB; DGKA; DGKQ; DGKZ; DOCK8; DOCK9; EHD1; EHD2; F2R; F3; FLNA; GNA11; GNA13; GNAQ; GNAS; GRB2; GUCY1A2; H3F3B; HABP4; HMG20B; HRAS; HSPA5; ITGA2; ITGA5; ITGAV; ITGB1; ITGB3; JMJD1C; KIF11; KIF15; KIF22; KIF23; KIF2C; KIF3C; KIF4A; KLC1; KLC2;…
APC-Cdc20 mediated degradation of Nek2A	10	23	0.572738	1.56719	0.0769678	1	0.320375	0.692925	ANAPC11; ANAPC4; BUB1B; CDC27; MAD2L1; NEK2; UBA52; UBB; UBC; UBE2D1;
Platelet homeostasis	5	40	0.286369	0.451101	0.99409	1	1	1	ATP2A2; ATP2B4; GNAS; GUCY1A2; ORAI1;
Tie2 Signaling	7	18	0.400916	1.4022	0.209889	1	0.596465	1	GRB2; HRAS; KRAS; NRAS; PIK3CB; PIK3R2; SOS1;
Cell surface interactions at the vascular wall	15	72	0.859107	0.750918	0.930306	1	1	1	CXADR; GRB2; HRAS; ITGA5; ITGAV; ITGB1; ITGB3; KRAS; NRAS; PIK3CB; PIK3R2; PROS1; SELPLG; SLC16A3; SOS1;
Dissolution of Fibrin Clot	4	10	0.229095	1.44316	0.291649	1	0.720697	1	PLAT; PLAU; PLAUR; SERPINE1;
Disinhibition of SNARE formation	4	8	0.229095	1.8035	0.155306	1	0.511957	1	AP2S1; PICK1; STX4; STXBP3;
Platelet degranulation	14	28	0.801833	1.8019	0.0101486	1	0.0821744	0.177731	ABCC4; CALM3; CAP1; CD63; FLNA; HABP4; HSPA5; LAMP2; PFN1; SOD1; TLN1; TUBA4A; VCL; WDR1;
Arachidonate production from DAG	2	3	0.114548	2.40566	0.188338	1	0.562936	1	DAGLB; MGLL;
Response to elevated platelet cytosolic Ca2+	18	39	1.03093	1.66319	0.0105759	1	0.0848107	0.183433	ABCC4; AP2S1; CALM3; CAP1; CD63; FLNA; HABP4; HSPA5; LAMP2; PFN1; PICK1; SOD1; STX4; STXBP3; TLN1; TUBA4A; VCL; WDR1;
Intrinsic Pathway	1	18	0.0572738	0.202028	0.997155	1	1	1	C1QBP;
Common Pathway	1	16	0.0572738	0.227266	0.994537	1	1	1	PROS1;
Formation of Fibrin Clot (Clotting Cascade)	4	33	0.229095	0.437626	0.991355	1	1	1	C1QBP; F3; PROS1; TFPI;
Extrinsic Pathway	2	5	0.114548	1.44532	0.425238	1	0.900123	1	F3; TFPI;
Effects of PIP2 hydrolysis	5	20	0.286369	0.901977	0.690063	1	1	1	DAGLB; DGKA; DGKQ; DGKZ; MGLL;
p130Cas linkage to MAPK signaling for integrins	5	10	0.286369	1.80305	0.114352	1	0.425757	0.920851	BCAR1; ITGB3; PTK2; SRC; TLN1;
ADP signalling through P2Y purinoceptor 1	3	10	0.171821	1.08327	0.555421	1	1	1	GNA11; GNAQ; SRC;
Thromboxane signalling through TP receptor	3	8	0.171821	1.35375	0.391103	1	0.866667	1	GNA11; GNA13; GNAQ;
Thrombin signalling through proteinase activated receptors (PARs)	5	17	0.286369	1.06106	0.530751	1	0.972747	1	F2R; GNA11; GNAQ; MAPK3; SRC;
GPVI-mediated activation cascade	7	27	0.400916	0.934971	0.65557	1	1	1	AKT1; PIK3CB; PIK3R2; PIK3R3; RHOA; RHOB; VAV2;
Platelet Aggregation (Plug Formation)	9	29	0.515464	1.11888	0.41434	1	0.900123	1	AKT1; BCAR1; CSK; GRB2; ITGB3; PTK2; SOS1; SRC; TLN1;
Integrin alphaIIb beta3 signaling	9	20	0.515464	1.62212	0.074376	1	0.320375	0.692925	AKT1; BCAR1; CSK; GRB2; ITGB3; PTK2; SOS1; SRC; TLN1;
GRB2:SOS provides linkage to MAPK signaling for Intergrins	6	10	0.343643	2.16294	0.0326995	1	0.184266	0.398541	GRB2; ITGB3; PTK2; SOS1; SRC; TLN1;
Mitotic Telophase /Cytokinesis	7	18	0.400916	1.4022	0.209889	1	0.596465	1	ANAPC11; ANAPC4; CDC27; KIF20A; KIF23; PLK1; UBE2D1;
Mitotic Metaphase/Anaphase Transition	11	22	0.630011	1.80207	0.0219433	1	0.138642	0.299862	ANAPC11; ANAPC4; CDC27; PLK1; RAD21; REC8; SMC1A; SMC3; STAG1; STAG2; UBE2D1;
Mitotic Prometaphase	48	99	2.74914	1.74686	8.09409e-06	0.0135009	0.000156988	0.000339542	ANAPC11; ANAPC4; BUB1; BUB1B; CDC27; CENPC; CENPE; CENPF; CENPK; CENPU; CKAP5; CLIP1; DSN1; KIF2C; KNTC1; MAD1L1; MAD2L1; NDC80; NDEL1; NSL1; NUF2; NUP107; NUP133; NUP43; PLK1; PMF1; PMF1-BGLAP; PPP1CC; RAD21; RANBP2; RANGAP1; REC8; RPS27; SEC13; SKA2; SMC1A; SMC3; SPC24; SPC25; SPDL1; STAG1; STAG2; TAOK1; UBE2D1; XPO1; ZW10; ZWILCH; ZWINT;
Mitotic Prophase	24	62	1.37457	1.39487	0.0395561	1	0.214917	0.464835	AKAP9; CCP110; CDK1; CDK5RAP2; CEP131; CEP57; CEP70; CEP78; CKAP5; CSNK1E; DCTN3; HAUS2; NEDD1; NEK2; PCM1; PLK1; PPP2R1A; SDCCAG8; TUBA1A; TUBA4A; TUBB; TUBB4B; TUBG1; YWHAE;
Golgi Cisternae Pericentriolar Stack Reorganization	24	62	1.37457	1.39487	0.0395561	1	0.214917	0.464835	AKAP9; CCP110; CDK1; CDK5RAP2; CEP131; CEP57; CEP70; CEP78; CKAP5; CSNK1E; DCTN3; HAUS2; NEDD1; NEK2; PCM1; PLK1; PPP2R1A; SDCCAG8; TUBA1A; TUBA4A; TUBB; TUBB4B; TUBG1; YWHAE;
Mitotic M-M/G1 phases	101	242	5.78465	1.50361	1.28082e-06	0.0021364	2.81105e-05	6.0799e-05	AKAP9; ANAPC11; ANAPC4; BUB1; BUB1B; CCP110; CDC27; CDC6; CDC7; CDK1; CDK5RAP2; CDT1; CENPC; CENPE; CENPF; CENPK; CENPU; CEP131; CEP57; CEP70; CEP78; CKAP5; CLIP1; CSNK1E; DBF4; DCTN3; DSN1; E2F1; HAUS2; KIF20A; KIF23; KIF2C; KNTC1; MAD1L1; MAD2L1; MCM2; MCM3; MCM7; NDC80; NDEL1; NEDD1; NEK2; NSL1; NUF2; NUP107; NUP133; NUP43; ORC3; ORC4; ORC5; PCM1; PLK1; PMF1; PMF1-BGLAP; PPP1CC; PPP2R1A; PRIM2…
M Phase	72	158	4.12371	1.64177	9.80187e-07	0.00163495	2.20939e-05	4.77859e-05	AKAP9; ANAPC11; ANAPC4; BUB1; BUB1B; CCP110; CDC27; CDK1; CDK5RAP2; CENPC; CENPE; CENPF; CENPK; CENPU; CEP131; CEP57; CEP70; CEP78; CKAP5; CLIP1; CSNK1E; DCTN3; DSN1; HAUS2; KIF20A; KIF23; KIF2C; KNTC1; MAD1L1; MAD2L1; NDC80; NDEL1; NEDD1; NEK2; NSL1; NUF2; NUP107; NUP133; NUP43; PCM1; PLK1; PMF1; PMF1-BGLAP; PPP1CC; PPP2R1A; RAD21; RANBP2; RANGAP1; REC8; RPS27; SDCCAG8; SEC13; SKA2; SMC1A; SMC3;…
Processing of Intronless Pre-mRNAs	7	14	0.400916	1.80254	0.0642928	1	0.299554	0.647892	CPSF1; CPSF2; CPSF7; CSTF3; NCBP1; PAPOLA; PCF11;
DNA Replication	108	261	6.18557	1.49077	9.00718e-07	0.0015024	2.05808e-05	4.45132e-05	AKAP9; ANAPC11; ANAPC4; BUB1; BUB1B; CCP110; CDC27; CDC6; CDC7; CDK1; CDK5RAP2; CDKN1A; CDKN1B; CDT1; CENPC; CENPE; CENPF; CENPK; CENPU; CEP131; CEP57; CEP70; CEP78; CKAP5; CLIP1; CSNK1E; DBF4; DCTN3; DSN1; E2F1; GINS2; GINS4; HAUS2; KIF20A; KIF23; KIF2C; KNTC1; MAD1L1; MAD2L1; MCM2; MCM3; MCM7; NDC80; NDEL1; NEDD1; NEK2; NSL1; NUF2; NUP107; NUP133; NUP43; ORC3; ORC4; ORC5; PCM1; PLK1; PMF1; PMF1…
Processing of Capped Intronless Pre-mRNA	12	23	0.687285	1.88032	0.01126	1	0.0857025	0.185362	CPSF1; CPSF2; CPSF7; CSTF3; LSM10; NCBP1; PAPOLA; PCF11; SLBP; SNRPB; SNRPD3; SNRPF;
Post-Elongation Processing of Intronless pre-mRNA	12	23	0.687285	1.88032	0.01126	1	0.0857025	0.185362	CPSF1; CPSF2; CPSF7; CSTF3; LSM10; NCBP1; PAPOLA; PCF11; SLBP; SNRPB; SNRPD3; SNRPF;
SLBP independent Processing of Histone Pre-mRNAs	5	10	0.286369	1.80305	0.114352	1	0.425757	0.920851	LSM10; NCBP1; SNRPB; SNRPD3; SNRPF;
SLBP Dependent Processing of Replication-Dependent Histone Pre-mRNAs	6	11	0.343643	1.96649	0.055336	1	0.270676	0.585432	LSM10; NCBP1; SLBP; SNRPB; SNRPD3; SNRPF;
Post-Elongation Processing of the Transcript	22	43	1.26002	1.84355	0.000938369	1	0.0115941	0.0250763	ALYREF; CPSF1; CPSF2; CPSF7; CSTF3; DHX38; LSM10; NCBP1; PAPOLA; PCF11; RBM8A; SLBP; SNRPB; SNRPD3; SNRPF; SRSF11; SRSF2; SRSF3; SRSF6; SRSF7; SRSF9; U2AF2;
Post-Elongation Processing of Intron-Containing pre-mRNA	17	34	0.973654	1.80178	0.0047744	1	0.047403	0.102526	ALYREF; CPSF1; CPSF2; CPSF7; CSTF3; DHX38; NCBP1; PAPOLA; PCF11; RBM8A; SRSF11; SRSF2; SRSF3; SRSF6; SRSF7; SRSF9; U2AF2;
mRNA 3'-end processing	17	34	0.973654	1.80178	0.0047744	1	0.047403	0.102526	ALYREF; CPSF1; CPSF2; CPSF7; CSTF3; DHX38; NCBP1; PAPOLA; PCF11; RBM8A; SRSF11; SRSF2; SRSF3; SRSF6; SRSF7; SRSF9; U2AF2;
PECAM1 interactions	2	7	0.114548	1.03296	0.621239	1	1	1	ITGAV; ITGB3;
Basigin interactions	1	9	0.0572738	0.403832	0.946527	1	1	1	SLC16A3;
Factors involved in megakaryocyte development and platelet production	38	119	2.1764	1.15059	0.177311	1	0.552813	1	ABL1; AKAP10; CABLES1; CAPZA1; CAPZA2; CAPZB; CBX5; CDK5; CENPE; DOCK8; DOCK9; EHD1; EHD2; H3F3B; HMG20B; JMJD1C; KIF11; KIF15; KIF22; KIF23; KIF2C; KIF3C; KIF4A; KLC1; KLC2; MAFF; MAFK; PHF21A; PRKACB; PRKAR1B; PRKAR2A; RAB5A; RACGAP1; RBSN; TP53; VPS45; WEE1; ZFPM1;
Kinesins	11	21	0.630011	1.88784	0.0145571	1	0.103766	0.224431	CENPE; KIF11; KIF15; KIF22; KIF23; KIF2C; KIF3C; KIF4A; KLC1; KLC2; RACGAP1;
Netrin-1 signaling	10	45	0.572738	0.801179	0.841342	1	1	1	ABLIM1; ABLIM3; EZR; ITGB3; PTK2; SIAH1; SRC; TLN1; TRPC4; WASL;
DCC mediated attractive signaling	4	10	0.229095	1.44316	0.291649	1	0.720697	1	ABLIM1; ABLIM3; PTK2; WASL;
ERK activation	3	6	0.171821	1.80425	0.215271	1	0.596465	1	CDK1; MAP2K1; MAPK3;
ERK1 activation	3	3	0.171821	3.60251	0.021362	1	0.136452	0.295126	CDK1; MAP2K1; MAPK3;
NCAM1 interactions	2	23	0.114548	0.314691	0.994502	1	1	1	AGRN; CACNB3;
RAF/MAP kinase cascade	6	11	0.343643	1.96649	0.055336	1	0.270676	0.585432	CDK1; HRAS; KRAS; MAP2K1; MAPK3; NRAS;
RAF activation	3	5	0.171821	2.16438	0.134632	1	0.463978	1	HRAS; KRAS; NRAS;
MEK activation	4	7	0.229095	2.06078	0.0987264	1	0.382456	0.827196	HRAS; KRAS; MAP2K1; NRAS;
RAF phosphorylates MEK	4	7	0.229095	2.06078	0.0987264	1	0.382456	0.827196	HRAS; KRAS; MAP2K1; NRAS;
Serotonin clearance from the synaptic cleft	1	2	0.0572738	1.81021	0.478146	1	0.91436	1	ALDH2;
Enzymatic degradation of Dopamine by monoamine oxidase	1	2	0.0572738	1.81021	0.478146	1	0.91436	1	COMT;
Enzymatic degradation of dopamine by COMT	1	2	0.0572738	1.81021	0.478146	1	0.91436	1	COMT;
Dopamine clearance from the synaptic cleft	1	3	0.0572738	1.20881	0.62305	1	1	1	COMT;
Metabolism of serotonin	1	2	0.0572738	1.81021	0.478146	1	0.91436	1	ALDH2;
Neurotransmitter Receptor Binding And Downstream Transmission In The Postsynaptic Cell	19	89	1.0882	0.769392	0.933673	1	1	1	ADCY3; AP2S1; BRAF; CALM3; CAMK2B; CAMK2D; CREB1; DLG1; GNB2; GNG12; GRIN2A; HRAS; MDM2; MYO6; NSF; PICK1; PLCB3; PRKACB; RASGRF2;
Glutamate Binding, Activation of AMPA Receptors and Synaptic Plasticity	8	21	0.45819	1.37344	0.203951	1	0.590608	1	AP2S1; CAMK2B; CAMK2D; DLG1; MDM2; MYO6; NSF; PICK1;
Trafficking of AMPA receptors	8	21	0.45819	1.37344	0.203951	1	0.590608	1	AP2S1; CAMK2B; CAMK2D; DLG1; MDM2; MYO6; NSF; PICK1;
Trafficking of GluR2-containing AMPA receptors	3	7	0.171821	1.54687	0.302679	1	0.722273	1	AP2S1; NSF; PICK1;
Activation of NMDA receptor upon glutamate binding and postsynaptic events	10	34	0.572738	1.06031	0.479107	1	0.91436	1	ADCY3; BRAF; CALM3; CAMK2B; CAMK2D; CREB1; GRIN2A; HRAS; PRKACB; RASGRF2;
Unblocking of NMDA receptor, glutamate binding and activation	3	11	0.171821	0.984881	0.626883	1	1	1	CAMK2B; CAMK2D; GRIN2A;
Post NMDA receptor activation events	10	34	0.572738	1.06031	0.479107	1	0.91436	1	ADCY3; BRAF; CALM3; CAMK2B; CAMK2D; CREB1; GRIN2A; HRAS; PRKACB; RASGRF2;
Neuronal System	28	188	1.60367	0.536706	0.999993	1	1	1	ADCY3; ALDH2; ALDH5A1; AP2S1; BRAF; CALM3; CAMK2B; CAMK2D; COMT; CREB1; DLG1; DNAJC5; GNB2; GNG12; GRIN2A; HRAS; KCNN4; KCNQ3; MDM2; MYO6; NSF; PICK1; PLCB3; PRKACB; RASGRF2; STX1A; STXBP1; SYT1;
Smooth Muscle Contraction	15	24	0.859107	2.25213	0.000385593	0.64317	0.00535975	0.0115924	ACTA2; CALM3; ITGA1; LMOD1; MYL12B; MYL6B; MYL9; PXN; SORBS3; TLN1; TPM1; TPM2; TPM3; TPM4; VCL;
Striated Muscle Contraction	6	30	0.343643	0.721461	0.878837	1	1	1	TNNT1; TPM1; TPM2; TPM3; TPM4; VIM;
Muscle contraction	17	50	0.973654	1.22533	0.200964	1	0.589117	1	ACTA2; CALM3; ITGA1; LMOD1; MYL12B; MYL6B; MYL9; PXN; SORBS3; TLN1; TNNT1; TPM1; TPM2; TPM3; TPM4; VCL; VIM;
Inactivation of APC/C via direct inhibition of the APC/C complex	6	18	0.343643	1.20217	0.381684	1	0.859175	1	ANAPC11; ANAPC4; BUB1B; CDC27; MAD2L1; UBE2D1;
Inhibition of the proteolytic activity of APC/C required for the onset of anaphase by mitotic spindle checkpoint components	6	18	0.343643	1.20217	0.381684	1	0.859175	1	ANAPC11; ANAPC4; BUB1B; CDC27; MAD2L1; UBE2D1;
Amplification of signal from unattached kinetochores via a MAD2 inhibitory signal	2	2	0.114548	3.60251	0.0770207	1	0.320375	0.692925	MAD1L1; MAD2L1;
Transmission across Chemical Synapses	26	121	1.48912	0.774326	0.954297	1	1	1	ADCY3; ALDH2; ALDH5A1; AP2S1; BRAF; CALM3; CAMK2B; CAMK2D; COMT; CREB1; DLG1; DNAJC5; GNB2; GNG12; GRIN2A; HRAS; MDM2; MYO6; NSF; PICK1; PLCB3; PRKACB; RASGRF2; STX1A; STXBP1; SYT1;
Acetylcholine Neurotransmitter Release Cycle	3	11	0.171821	0.984881	0.626883	1	1	1	STX1A; STXBP1; SYT1;
Dopamine Neurotransmitter Release Cycle	3	9	0.171821	1.2035	0.47629	1	0.91436	1	STX1A; STXBP1; SYT1;
Norepinephrine Neurotransmitter Release Cycle	3	11	0.171821	0.984881	0.626883	1	1	1	STX1A; STXBP1; SYT1;
Neurotransmitter Release Cycle	5	26	0.286369	0.693908	0.887076	1	1	1	ALDH5A1; DNAJC5; STX1A; STXBP1; SYT1;
Glutamate Neurotransmitter Release Cycle	3	11	0.171821	0.984881	0.626883	1	1	1	STX1A; STXBP1; SYT1;
Serotonin Neurotransmitter Release Cycle	3	9	0.171821	1.2035	0.47629	1	0.91436	1	STX1A; STXBP1; SYT1;
Degradation of GABA	1	2	0.0572738	1.81021	0.478146	1	0.91436	1	ALDH5A1;
Neurotransmitter Clearance In The Synaptic Cleft	2	6	0.114548	1.20483	0.530222	1	0.972747	1	ALDH2; COMT;
GABA synthesis, release, reuptake and degradation	5	17	0.286369	1.06106	0.530751	1	0.972747	1	ALDH5A1; DNAJC5; STX1A; STXBP1; SYT1;
CREB phosphorylation through the activation of Ras	8	28	0.45819	1.03021	0.533241	1	0.972747	1	BRAF; CALM3; CAMK2B; CAMK2D; CREB1; GRIN2A; HRAS; RASGRF2;
Ras activation uopn Ca2+ infux through NMDA receptor	6	17	0.343643	1.27284	0.324419	1	0.750528	1	CALM3; CAMK2B; CAMK2D; GRIN2A; HRAS; RASGRF2;
Voltage gated Potassium channels	1	39	0.0572738	0.0932717	0.999997	1	1	1	KCNQ3;
Activation of G protein gated Potassium channels	2	15	0.114548	0.482414	0.948673	1	1	1	GNB2; GNG12;
G protein gated Potassium channels	2	15	0.114548	0.482414	0.948673	1	1	1	GNB2; GNG12;
Inwardly rectifying K+ channels	2	23	0.114548	0.314691	0.994502	1	1	1	GNB2; GNG12;
Potassium Channels	4	76	0.229095	0.190055	1	1	1	1	GNB2; GNG12; KCNN4; KCNQ3;
Ca2+ activated K+ channels	1	9	0.0572738	0.403832	0.946527	1	1	1	KCNN4;
Inhibition of adenylate cyclase pathway	1	13	0.0572738	0.279672	0.985473	1	1	1	ADCY3;
Activation of GABAB receptors	3	28	0.171821	0.387131	0.992585	1	1	1	ADCY3; GNB2; GNG12;
Inhibition of voltage gated Ca2+ channels via Gbeta/gamma subunits	2	15	0.114548	0.482414	0.948673	1	1	1	GNB2; GNG12;
Adenylate cyclase inhibitory pathway	1	13	0.0572738	0.279672	0.985473	1	1	1	ADCY3;
GABA B receptor activation	3	28	0.171821	0.387131	0.992585	1	1	1	ADCY3; GNB2; GNG12;
Presynaptic function of Kainate receptors	1	6	0.0572738	0.605413	0.857987	1	1	1	PLCB3;
GABA receptor activation	3	36	0.171821	0.301126	0.999132	1	1	1	ADCY3; GNB2; GNG12;
CREB phosphorylation through the activation of Adenylate Cyclase	3	5	0.171821	2.16438	0.134632	1	0.463978	1	ADCY3; CREB1; PRKACB;
Activation of Kainate Receptors upon glutamate binding	1	8	0.0572738	0.454248	0.925944	1	1	1	PLCB3;
Activation of CaMK IV	2	5	0.114548	1.44532	0.425238	1	0.900123	1	CALM3; CREB1;
CREB phosphorylation through the activation of CaMKK	2	6	0.114548	1.20483	0.530222	1	0.972747	1	CALM3; CREB1;
CREB phosphorylation through the activation of CaMKII	5	15	0.286369	1.20244	0.40707	1	0.894588	1	CALM3; CAMK2B; CAMK2D; CREB1; GRIN2A;
Vpr-mediated nuclear import of PICs	15	31	0.859107	1.74375	0.0114178	1	0.0857025	0.185362	BANF1; HMGA1; KPNA1; NUP107; NUP133; NUP153; NUP155; NUP205; NUP43; NUP50; NUP62; NUPL2; PSIP1; RANBP2; TPR;
Vpr-mediated induction of apoptosis by mitochondrial outer membrane permeabilization	3	3	0.171821	3.60251	0.021362	1	0.136452	0.295126	SLC25A4; SLC25A5; SLC25A6;
Interactions of Vpr with host cellular proteins	18	34	1.03093	1.90771	0.00163416	1	0.0187984	0.0406583	BANF1; HMGA1; KPNA1; NUP107; NUP133; NUP153; NUP155; NUP205; NUP43; NUP50; NUP62; NUPL2; PSIP1; RANBP2; SLC25A4; SLC25A5; SLC25A6; TPR;
Host Interactions of HIV factors	56	141	3.20733	1.43094	0.00126888	1	0.0148006	0.0320115	ANAPC11; ANAPC4; AP1B1; AP1G1; AP1M1; AP1M2; AP2A1; AP2A2; AP2S1; ARF1; BANF1; BTRC; CDC27; CDK9; CUL5; HMGA1; KPNA1; NUP107; NUP133; NUP153; NUP155; NUP205; NUP43; NUP50; NUP62; NUPL2; PACS1; PAK2; PSIP1; PSMA1; PSMA2; PSMA4; PSMA5; PSMB7; PSMB8; PSMC1; PSMC2; PSMC5; PSMD2; PSMD8; PSMD9; PSME1; PSME4; RAN; RANBP1; RANBP2; RANGAP1; SLC25A4; SLC25A5; SLC25A6; TPR; UBA52; UBB; UBC; UBE2D1; XPO1;
Rev-mediated nuclear export of HIV-1 RNA	15	32	0.859107	1.68927	0.0160837	1	0.110858	0.239769	NUP107; NUP133; NUP153; NUP155; NUP205; NUP43; NUP50; NUP62; NUPL2; RAN; RANBP1; RANBP2; RANGAP1; TPR; XPO1;
Pausing and recovery of Tat-mediated HIV-1 elongation	15	30	0.859107	1.80185	0.00788085	1	0.0674115	0.145801	CDK9; CTDP1; GTF2F1; NELFA; NELFB; NELFCD; NELFE; POLR2E; POLR2F; POLR2H; POLR2I; POLR2L; SUPT16H; SUPT5H; TCEA1;
Pausing and recovery of HIV-1 elongation	15	31	0.859107	1.74375	0.0114178	1	0.0857025	0.185362	CDK9; CTDP1; GTF2F1; NELFA; NELFB; NELFCD; NELFE; POLR2E; POLR2F; POLR2H; POLR2I; POLR2L; SUPT16H; SUPT5H; TCEA1;
Tat-mediated HIV-1 elongation arrest and recovery	15	30	0.859107	1.80185	0.00788085	1	0.0674115	0.145801	CDK9; CTDP1; GTF2F1; NELFA; NELFB; NELFCD; NELFE; POLR2E; POLR2F; POLR2H; POLR2I; POLR2L; SUPT16H; SUPT5H; TCEA1;
Abortive elongation of HIV-1 transcript in the absence of Tat	13	23	0.744559	2.03688	0.00342273	1	0.035682	0.0771749	CTDP1; GTF2F1; NCBP1; NELFA; NELFB; NELFCD; NELFE; POLR2E; POLR2F; POLR2H; POLR2I; POLR2L; SUPT5H;
Formation of HIV-1 elongation complex in the absence of HIV-1 Tat	17	42	0.973654	1.45867	0.0506557	1	0.256041	0.55378	CDK9; CTDP1; ERCC2; GTF2F1; NCBP1; NELFA; NELFB; NELFCD; NELFE; POLR2E; POLR2F; POLR2H; POLR2I; POLR2L; SUPT16H; SUPT5H; TCEA1;
HIV-1 elongation arrest and recovery	15	31	0.859107	1.74375	0.0114178	1	0.0857025	0.185362	CDK9; CTDP1; GTF2F1; NELFA; NELFB; NELFCD; NELFE; POLR2E; POLR2F; POLR2H; POLR2I; POLR2L; SUPT16H; SUPT5H; TCEA1;
HIV-1 Transcription Elongation	17	41	0.973654	1.49424	0.0402453	1	0.215849	0.466851	CDK9; CTDP1; ERCC2; GTF2F1; NCBP1; NELFA; NELFB; NELFCD; NELFE; POLR2E; POLR2F; POLR2H; POLR2I; POLR2L; SUPT16H; SUPT5H; TCEA1;
Formation of the HIV-1 Early Elongation Complex	14	32	0.801833	1.57673	0.0377647	1	0.207209	0.448163	CTDP1; ERCC2; GTF2F1; NCBP1; NELFA; NELFB; NELFCD; NELFE; POLR2E; POLR2F; POLR2H; POLR2I; POLR2L; SUPT5H;
Tat-mediated elongation of the HIV-1 transcript	17	41	0.973654	1.49424	0.0402453	1	0.215849	0.466851	CDK9; CTDP1; ERCC2; GTF2F1; NCBP1; NELFA; NELFB; NELFCD; NELFE; POLR2E; POLR2F; POLR2H; POLR2I; POLR2L; SUPT16H; SUPT5H; TCEA1;
Formation of HIV-1 elongation complex containing HIV-1 Tat	17	41	0.973654	1.49424	0.0402453	1	0.215849	0.466851	CDK9; CTDP1; ERCC2; GTF2F1; NCBP1; NELFA; NELFB; NELFCD; NELFE; POLR2E; POLR2F; POLR2H; POLR2I; POLR2L; SUPT16H; SUPT5H; TCEA1;
Transcription of the HIV genome	22	60	1.26002	1.3213	0.0827446	1	0.33581	0.726308	CDK9; CTDP1; ERCC2; GTF2A1; GTF2B; GTF2F1; NCBP1; NELFA; NELFB; NELFCD; NELFE; POLR2E; POLR2F; POLR2H; POLR2I; POLR2L; RNMT; SUPT16H; SUPT5H; TAF1; TAF9; TCEA1;
HIV-1 Transcription Initiation	11	39	0.630011	1.01675	0.535944	1	0.972747	1	ERCC2; GTF2A1; GTF2B; GTF2F1; POLR2E; POLR2F; POLR2H; POLR2I; POLR2L; TAF1; TAF9;
RNA Polymerase II HIV-1 Promoter Escape	11	39	0.630011	1.01675	0.535944	1	0.972747	1	ERCC2; GTF2A1; GTF2B; GTF2F1; POLR2E; POLR2F; POLR2H; POLR2I; POLR2L; TAF1; TAF9;
RNA Pol II CTD phosphorylation and interaction with CE	9	26	0.515464	1.24793	0.279542	1	0.697953	1	ERCC2; GTF2F1; POLR2E; POLR2F; POLR2H; POLR2I; POLR2L; RNMT; SUPT5H;
Late Phase of HIV Life Cycle	37	92	2.11913	1.44907	0.0062727	1	0.058127	0.12572	CDK9; CTDP1; ERCC2; GTF2A1; GTF2B; GTF2F1; NCBP1; NELFA; NELFB; NELFCD; NELFE; NUP107; NUP133; NUP153; NUP155; NUP205; NUP43; NUP50; NUP62; NUPL2; POLR2E; POLR2F; POLR2H; POLR2I; POLR2L; RAN; RANBP1; RANBP2; RANGAP1; RNMT; SUPT16H; SUPT5H; TAF1; TAF9; TCEA1; TPR; XPO1;
Autointegration results in viral DNA circles	3	3	0.171821	3.60251	0.021362	1	0.136452	0.295126	BANF1; HMGA1; PSIP1;
Early Phase of HIV Life Cycle	5	11	0.286369	1.63929	0.163532	1	0.522977	1	BANF1; HMGA1; LIG4; PSIP1; XRCC5;
Integration of provirus	5	8	0.286369	2.25325	0.0421467	1	0.221071	0.478145	BANF1; HMGA1; LIG4; PSIP1; XRCC5;
2-LTR circle formation	5	7	0.286369	2.57469	0.0204419	1	0.135306	0.292646	BANF1; HMGA1; LIG4; PSIP1; XRCC5;
HIV Life Cycle	42	103	2.4055	1.46919	0.00276498	1	0.029564	0.0639427	BANF1; CDK9; CTDP1; ERCC2; GTF2A1; GTF2B; GTF2F1; HMGA1; LIG4; NCBP1; NELFA; NELFB; NELFCD; NELFE; NUP107; NUP133; NUP153; NUP155; NUP205; NUP43; NUP50; NUP62; NUPL2; POLR2E; POLR2F; POLR2H; POLR2I; POLR2L; PSIP1; RAN; RANBP1; RANBP2; RANGAP1; RNMT; SUPT16H; SUPT5H; TAF1; TAF9; TCEA1; TPR; XPO1; XRCC5;
Botulinum neurotoxicity	2	5	0.114548	1.44532	0.425238	1	0.900123	1	STX1A; SYT1;
Translocation of BoNT Light chain	1	2	0.0572738	1.81021	0.478146	1	0.91436	1	SYT1;
Proteolytic cleavage of SNARE complex proteins	1	3	0.0572738	1.20881	0.62305	1	1	1	STX1A;
HIV Infection	79	203	4.52463	1.40207	0.000305173	0.509029	0.00440393	0.00952505	ANAPC11; ANAPC4; AP1B1; AP1G1; AP1M1; AP1M2; AP2A1; AP2A2; AP2S1; ARF1; BANF1; BTRC; CDC27; CDK9; CTDP1; CUL5; ERCC2; GTF2A1; GTF2B; GTF2F1; HMGA1; KPNA1; LIG4; NCBP1; NELFA; NELFB; NELFCD; NELFE; NUP107; NUP133; NUP153; NUP155; NUP205; NUP43; NUP50; NUP62; NUPL2; PACS1; PAK2; POLR2E; POLR2F; POLR2H; POLR2I; POLR2L; PSIP1; PSMA1; PSMA2; PSMA4; PSMA5; PSMB7; PSMB8; PSMC1; PSMC2; PSMC5; PSMD2; PSMD…
PLC-gamma1 signalling	8	30	0.45819	0.961548	0.62167	1	1	1	ADCY3; CALM3; CREB1; FRS2; NGF; PRKACB; PRKAR1B; PRKAR2A;
PI3K/AKT activation	19	30	1.0882	2.28203	4.88732e-05	0.0815205	0.000858111	0.00185597	AKT1; AKT1S1; BAD; CDKN1A; CDKN1B; CREB1; IRS1; IRS2; MDM2; MLST8; NGF; NR4A1; PIK3CB; PIK3R2; PTEN; RHOA; RICTOR; RPS6KB2; TRIB3;
Signalling to STAT3	1	3	0.0572738	1.20881	0.62305	1	1	1	NGF;
Signalling to ERK5	1	2	0.0572738	1.81021	0.478146	1	0.91436	1	MAPK7;
Retrograde neurotrophin signalling	4	11	0.229095	1.31208	0.364858	1	0.828005	1	AP2A1; AP2A2; AP2S1; NGF;
Nuclear Events (kinase and transcription factor activation)	4	15	0.229095	0.962428	0.63399	1	1	1	CREB1; MAPK3; MAPK7; MAPKAPK2;
ERK/MAPK targets	2	12	0.114548	0.602917	0.886865	1	1	1	MAPK3; MAPK7;
Insulin receptor recycling	10	28	0.572738	1.28744	0.228189	1	0.6199	1	ATP6V0B; ATP6V0C; ATP6V0D1; ATP6V0E2; ATP6V1A; ATP6V1E1; INSR; IRS1; IRS2; TCIRG1;
Signal attenuation	6	11	0.343643	1.96649	0.055336	1	0.270676	0.585432	GRB2; INSR; IRS1; IRS2; MAPK3; SOS1;
SOS-mediated signalling	10	15	0.572738	2.40247	0.00190096	1	0.0212806	0.0460268	CDK1; GRB2; HRAS; IRS1; IRS2; KRAS; MAP2K1; MAPK3; NRAS; SOS1;
Activation of PKB	2	4	0.114548	1.80574	0.308995	1	0.722867	1	AKT2; TRIB3;
NFG and proNGF binds to p75NTR	1	3	0.0572738	1.20881	0.62305	1	1	1	NGF;
p75 NTR receptor-mediated signalling	18	39	1.03093	1.66319	0.0105759	1	0.0848107	0.183433	ARHGDIA; ARHGEF1; BAD; BCL2L11; IKBKB; IRAK1; MAGED1; MYD88; NGF; PRKCI; PSEN1; PSENEN; RHOA; SQSTM1; UBA52; UBB; UBC; YWHAE;
NGF processing	1	1	0.0572738	3.60251	0.277583	1	0.697953	1	NGF;
Signalling by NGF	57	143	3.2646	1.43612	0.00104112	1	0.0126759	0.0274161	ADCY3; AKT1; AKT1S1; AP2A1; AP2A2; AP2S1; ARHGDIA; ARHGEF1; BAD; BCL2L11; BRAF; CALM3; CDK1; CDKN1A; CDKN1B; CREB1; FRS2; GRB2; HRAS; IKBKB; IRAK1; IRS1; IRS2; KIDINS220; KRAS; MAGED1; MAP2K1; MAPK3; MAPK7; MAPKAPK2; MAPKAPK3; MDM2; MLST8; MYD88; NGF; NR4A1; NRAS; PIK3CB; PIK3R2; PRKACB; PRKAR1B; PRKAR2A; PRKCI; PSEN1; PSENEN; PTEN; RHOA; RICTOR; RPS6KB2; SOS1; SQSTM1; SRC; TRIB3; UBA52; UBB; UBC…
NRAGE signals death through JNK	4	8	0.229095	1.8035	0.155306	1	0.511957	1	BAD; BCL2L11; MAGED1; NGF;
Cell death signalling via NRAGE, NRIF and NADE	11	21	0.630011	1.88784	0.0145571	1	0.103766	0.224431	BAD; BCL2L11; MAGED1; NGF; PSEN1; PSENEN; SQSTM1; UBA52; UBB; UBC; YWHAE;
NRIF signals cell death from the nucleus	7	14	0.400916	1.80254	0.0642928	1	0.299554	0.647892	NGF; PSEN1; PSENEN; SQSTM1; UBA52; UBB; UBC;
PDE3B signalling	1	3	0.0572738	1.20881	0.62305	1	1	1	AKT2;
Inhibition of TSC complex formation by PKB	1	3	0.0572738	1.20881	0.62305	1	1	1	AKT2;
mTOR signalling	11	27	0.630011	1.46848	0.100506	1	0.383624	0.829723	AKT2; CAB39; EIF4EBP1; EIF4G1; MLST8; PRKAA1; PRKAB2; RPS6KB1; RPTOR; STK11; STRADB;
S6K1-mediated signalling	5	11	0.286369	1.63929	0.163532	1	0.522977	1	EIF4EBP1; EIF4G1; MLST8; RPS6KB1; RPTOR;
mTORC1-mediated signalling	5	11	0.286369	1.63929	0.163532	1	0.522977	1	EIF4EBP1; EIF4G1; MLST8; RPS6KB1; RPTOR;
Release of eIF4E	3	6	0.171821	1.80425	0.215271	1	0.596465	1	EIF4EBP1; MLST8; RPTOR;
S6K1 signalling	2	5	0.114548	1.44532	0.425238	1	0.900123	1	EIF4G1; RPS6KB1;
Regulation of AMPK activity via LKB1	6	16	0.343643	1.35235	0.26848	1	0.697953	1	CAB39; PRKAA1; PRKAB2; RPTOR; STK11; STRADB;
Energy dependent regulation of mTOR by LKB1-AMPK	6	17	0.343643	1.27284	0.324419	1	0.750528	1	CAB39; PRKAA1; PRKAB2; RPTOR; STK11; STRADB;
Regulation of Rheb GTPase activity by AMPK	2	10	0.114548	0.72338	0.812747	1	1	1	PRKAA1; PRKAB2;
Signalling to p38 via RIT and RIN	8	16	0.45819	1.80238	0.0487856	1	0.251933	0.544894	BRAF; CDK1; HRAS; KRAS; MAP2K1; MAPK3; NGF; NRAS;
p38MAPK events	6	9	0.343643	2.403	0.0170434	1	0.116035	0.250966	HRAS; KRAS; MAPKAPK2; MAPKAPK3; NRAS; SRC;
Signalling to RAS	12	21	0.687285	2.05931	0.00434458	1	0.0437547	0.0946351	CDK1; GRB2; HRAS; KRAS; MAP2K1; MAPK3; MAPKAPK2; MAPKAPK3; NGF; NRAS; SOS1; SRC;
Signalling to ERKs	15	30	0.859107	1.80185	0.00788085	1	0.0674115	0.145801	BRAF; CDK1; FRS2; GRB2; HRAS; KIDINS220; KRAS; MAP2K1; MAPK3; MAPKAPK2; MAPKAPK3; NGF; NRAS; SOS1; SRC;
TRKA activation by NGF	1	2	0.0572738	1.81021	0.478146	1	0.91436	1	NGF;
Activation of TRKA receptors	1	6	0.0572738	0.605413	0.857987	1	1	1	NGF;
Frs2-mediated activation	9	19	0.515464	1.70745	0.0537446	1	0.268834	0.581448	BRAF; CDK1; FRS2; HRAS; KRAS; MAP2K1; MAPK3; NGF; NRAS;
ARMS-mediated activation	9	18	0.515464	1.80225	0.0372242	1	0.205596	0.444674	BRAF; CDK1; HRAS; KIDINS220; KRAS; MAP2K1; MAPK3; NGF; NRAS;
Prolonged ERK activation events	10	20	0.572738	1.80215	0.0285285	1	0.169344	0.366266	BRAF; CDK1; FRS2; HRAS; KIDINS220; KRAS; MAP2K1; MAPK3; NGF; NRAS;
Ceramide signalling	1	3	0.0572738	1.20881	0.62305	1	1	1	NGF;
NF-kB is activated and signals survival	7	13	0.400916	1.94109	0.0419655	1	0.221071	0.478145	IKBKB; IRAK1; NGF; SQSTM1; UBA52; UBB; UBC;
Axonal growth stimulation	4	5	0.229095	2.88344	0.0230469	1	0.142908	0.309089	ARHGDIA; ARHGEF1; NGF; RHOA;
p75NTR regulates axonogenesis	4	8	0.229095	1.8035	0.155306	1	0.511957	1	ARHGDIA; ARHGEF1; NGF; RHOA;
p75NTR negatively regulates cell cycle via SC1	1	3	0.0572738	1.20881	0.62305	1	1	1	NGF;
NADE modulates death signalling	2	4	0.114548	1.80574	0.308995	1	0.722867	1	NGF; YWHAE;
p75NTR recruits signalling complexes	9	13	0.515464	2.49489	0.00220816	1	0.0243777	0.0527253	IKBKB; IRAK1; MYD88; NGF; PRKCI; SQSTM1; UBA52; UBB; UBC;
p75NTR signals via NF-kB	9	16	0.515464	2.02739	0.0152374	1	0.1059	0.229046	IKBKB; IRAK1; MYD88; NGF; PRKCI; SQSTM1; UBA52; UBB; UBC;
Axonal growth inhibition (RHOA activation)	3	7	0.171821	1.54687	0.302679	1	0.722273	1	ARHGDIA; ARHGEF1; RHOA;
Regulated proteolysis of p75NTR	2	9	0.114548	0.803667	0.761282	1	1	1	PSEN1; PSENEN;
NGF signalling via TRKA from the plasma membrane	42	107	2.4055	1.41427	0.00622659	1	0.0580221	0.125493	ADCY3; AKT1; AKT1S1; AP2A1; AP2A2; AP2S1; BAD; BRAF; CALM3; CDK1; CDKN1A; CDKN1B; CREB1; FRS2; GRB2; HRAS; IRS1; IRS2; KIDINS220; KRAS; MAP2K1; MAPK3; MAPK7; MAPKAPK2; MAPKAPK3; MDM2; MLST8; NGF; NR4A1; NRAS; PIK3CB; PIK3R2; PRKACB; PRKAR1B; PRKAR2A; PTEN; RHOA; RICTOR; RPS6KB2; SOS1; SRC; TRIB3;
FGFR2b ligand binding and activation	1	7	0.0572738	0.519049	0.897445	1	1	1	FGF1;
FGFR1 ligand binding and activation	2	7	0.114548	1.03296	0.621239	1	1	1	FGF1; FGFR1;
FGFR1b ligand binding and activation	1	6	0.0572738	0.605413	0.857987	1	1	1	FGF1;
FGFR1c ligand binding and activation	1	2	0.0572738	1.81021	0.478146	1	0.91436	1	FGFR1;
FGFR2 ligand binding and activation	1	7	0.0572738	0.519049	0.897445	1	1	1	FGF1;
AKT phosphorylates targets in the nucleus	4	4	0.229095	3.60251	0.00592237	1	0.0554972	0.120032	AKT1; CREB1; NR4A1; RPS6KB2;
Negative regulation of the PI3K/AKT network	3	5	0.171821	2.16438	0.134632	1	0.463978	1	AKT1; PTEN; TRIB3;
PIP3 activates AKT signaling	13	21	0.744559	2.23078	0.00108864	1	0.0129815	0.0280771	AKT1; AKT1S1; BAD; CDKN1A; CDKN1B; CREB1; MDM2; MLST8; NR4A1; PTEN; RICTOR; RPS6KB2; TRIB3;
AKT phosphorylates targets in the cytosol	6	9	0.343643	2.403	0.0170434	1	0.116035	0.250966	AKT1; AKT1S1; BAD; CDKN1A; CDKN1B; MDM2;
FGFR ligand binding and activation	2	14	0.114548	0.516848	0.932944	1	1	1	FGF1; FGFR1;
EGFR downregulation	13	27	0.744559	1.73523	0.0189565	1	0.127498	0.275758	AP2A1; AP2A2; AP2S1; EGFR; EPN1; EPS15; GRB2; HGS; SPRY2; STAM2; UBA52; UBB; UBC;
Signaling by FGFR	39	95	2.23368	1.47915	0.00334439	1	0.0353066	0.0763629	ADCY3; AKT1; AKT1S1; BAD; BRAF; CALM3; CDK1; CDKN1A; CDKN1B; CREB1; EGFR; FGF1; FGFR1; FRS2; GAB1; GRB2; HRAS; KRAS; MAP2K1; MAPK3; MDM2; MLST8; NR4A1; NRAS; PPP2CA; PPP2R1A; PRKACB; PRKAR1B; PRKAR2A; PTEN; RICTOR; RPS6KB2; SOS1; SPRY2; SRC; TRIB3; UBA52; UBB; UBC;
SHC1 events in EGFR signaling	9	16	0.515464	2.02739	0.0152374	1	0.1059	0.229046	CDK1; EGFR; GRB2; HRAS; KRAS; MAP2K1; MAPK3; NRAS; SOS1;
GAB1 signalosome	19	32	1.0882	2.13944	0.000170688	0.284708	0.00263619	0.00570168	AKT1; AKT1S1; BAD; CDKN1A; CDKN1B; CREB1; CSK; EGFR; GAB1; GRB2; MDM2; MLST8; NR4A1; PTEN; PXN; RICTOR; RPS6KB2; SRC; TRIB3;
GRB2 events in EGFR signaling	9	15	0.515464	2.16246	0.0088117	1	0.0725053	0.156818	CDK1; EGFR; GRB2; HRAS; KRAS; MAP2K1; MAPK3; NRAS; SOS1;
IRS activation	3	5	0.171821	2.16438	0.134632	1	0.463978	1	INSR; IRS1; IRS2;
IRS-mediated signalling	24	51	1.37457	1.69567	0.00246948	1	0.0265748	0.0574774	AKT2; CAB39; CDK1; EIF4EBP1; EIF4G1; GRB2; HRAS; IRS1; IRS2; KRAS; MAP2K1; MAPK3; MLST8; NRAS; PIK3CB; PIK3R2; PRKAA1; PRKAB2; RPS6KB1; RPTOR; SOS1; STK11; STRADB; TRIB3;
PI3K Cascade	16	38	0.91638	1.51739	0.0397017	1	0.215008	0.46503	AKT2; CAB39; EIF4EBP1; EIF4G1; IRS1; IRS2; MLST8; PIK3CB; PIK3R2; PRKAA1; PRKAB2; RPS6KB1; RPTOR; STK11; STRADB; TRIB3;
PKB-mediated events	11	28	0.630011	1.41605	0.125757	1	0.454017	0.981972	AKT2; CAB39; EIF4EBP1; EIF4G1; MLST8; PRKAA1; PRKAB2; RPS6KB1; RPTOR; STK11; STRADB;
SHC-related events	9	16	0.515464	2.02739	0.0152374	1	0.1059	0.229046	CDK1; GRB2; HRAS; INSR; KRAS; MAP2K1; MAPK3; NRAS; SOS1;
SHC activation	1	3	0.0572738	1.20881	0.62305	1	1	1	INSR;
SHC-mediated signalling	8	13	0.45819	2.21799	0.0110823	1	0.0857025	0.185362	CDK1; GRB2; HRAS; KRAS; MAP2K1; MAPK3; NRAS; SOS1;
IRS-related events	25	53	1.43184	1.69965	0.00194112	1	0.0215853	0.0466858	AKT2; CAB39; CDK1; EIF4EBP1; EIF4G1; GRB2; HRAS; INSR; IRS1; IRS2; KRAS; MAP2K1; MAPK3; MLST8; NRAS; PIK3CB; PIK3R2; PRKAA1; PRKAB2; RPS6KB1; RPTOR; SOS1; STK11; STRADB; TRIB3;
Signaling by Insulin receptor	32	79	1.83276	1.45951	0.00937934	1	0.0766899	0.165869	AKT2; ATP6V0B; ATP6V0C; ATP6V0D1; ATP6V0E2; ATP6V1A; ATP6V1E1; CAB39; CDK1; EIF4EBP1; EIF4G1; GRB2; HRAS; INSR; IRS1; IRS2; KRAS; MAP2K1; MAPK3; MLST8; NRAS; PIK3CB; PIK3R2; PRKAA1; PRKAB2; RPS6KB1; RPTOR; SOS1; STK11; STRADB; TCIRG1; TRIB3;
Insulin receptor signalling cascade	25	56	1.43184	1.60862	0.00486642	1	0.0480307	0.103883	AKT2; CAB39; CDK1; EIF4EBP1; EIF4G1; GRB2; HRAS; INSR; IRS1; IRS2; KRAS; MAP2K1; MAPK3; MLST8; NRAS; PIK3CB; PIK3R2; PRKAA1; PRKAB2; RPS6KB1; RPTOR; SOS1; STK11; STRADB; TRIB3;
Spry regulation of FGF signaling	10	16	0.572738	2.25241	0.00381394	1	0.0387906	0.0838984	BRAF; EGFR; GRB2; PPP2CA; PPP2R1A; SPRY2; SRC; UBA52; UBB; UBC;
PI-3K cascade	16	27	0.91638	2.13536	0.000578894	0.965595	0.00754371	0.0163159	AKT1; AKT1S1; BAD; CDKN1A; CDKN1B; CREB1; FRS2; GAB1; GRB2; MDM2; MLST8; NR4A1; PTEN; RICTOR; RPS6KB2; TRIB3;
Negative regulation of FGFR signaling	11	17	0.630011	2.33178	0.00160008	1	0.0185343	0.0400869	BRAF; EGFR; FRS2; GRB2; PPP2CA; PPP2R1A; SPRY2; SRC; UBA52; UBB; UBC;
Phospholipase C-mediated cascade	6	27	0.343643	0.801594	0.802342	1	1	1	ADCY3; CALM3; CREB1; PRKACB; PRKAR1B; PRKAR2A;
SHC-mediated cascade	5	6	0.286369	3.00309	0.0075742	1	0.0661454	0.143063	GRB2; HRAS; KRAS; NRAS; SOS1;
Downstream signaling of activated FGFR	28	66	1.60367	1.52865	0.00706786	1	0.0640716	0.138578	ADCY3; AKT1; AKT1S1; BAD; CALM3; CDK1; CDKN1A; CDKN1B; CREB1; FRS2; GAB1; GRB2; HRAS; KRAS; MAP2K1; MAPK3; MDM2; MLST8; NR4A1; NRAS; PRKACB; PRKAR1B; PRKAR2A; PTEN; RICTOR; RPS6KB2; SOS1; TRIB3;
FRS2-mediated cascade	9	15	0.515464	2.16246	0.0088117	1	0.0725053	0.156818	CDK1; FRS2; GRB2; HRAS; KRAS; MAP2K1; MAPK3; NRAS; SOS1;
FGFR1c and Klotho ligand binding and activation	1	3	0.0572738	1.20881	0.62305	1	1	1	FGFR1;
Klotho-mediated ligand binding	1	6	0.0572738	0.605413	0.857987	1	1	1	FGFR1;
Signaling by EGFR	44	98	2.52005	1.61765	0.000189841	0.316655	0.00285913	0.00618388	ADAM10; ADCY3; AKT1; AKT1S1; AP2A1; AP2A2; AP2S1; BAD; CALM3; CDK1; CDKN1A; CDKN1B; CREB1; CSK; EGFR; EPN1; EPS15; GAB1; GRB2; HGS; HRAS; KRAS; LRIG1; MAP2K1; MAPK3; MDM2; MLST8; NR4A1; NRAS; PRKACB; PRKAR1B; PRKAR2A; PTEN; PXN; RICTOR; RPS6KB2; SOS1; SPRY2; SRC; STAM2; TRIB3; UBA52; UBB; UBC;
Signal Transduction	173	1208	9.90836	0.515947	1	1	1	1	ADAM10; ADCY3; ADRB2; AKT1; AKT1S1; AKT2; ANAPC11; ANAPC4; ANXA1; AP2A1; AP2A2; AP2S1; APC; ARHGDIA; ARHGEF1; ATP6V0B; ATP6V0C; ATP6V0D1; ATP6V0E2; ATP6V1A; ATP6V1E1; AXIN1; BAD; BCAR1; BCL2L11; BDKRB1; BRAF; BTRC; CAB39; CALM3; CDC27; CDK1; CDK5; CDKN1A; CDKN1B; CHRDL1; COL1A1; CREB1; CSK; CSNK1A1; DAGLB; DGKA; DGKQ; DGKZ; EDN2; EGFR; EIF4EBP1; EIF4G1; EPN1; EPS15; F2R; FER; FGF1; FGFR1; FRS2; F…
PKA activation	5	19	0.286369	0.949424	0.641336	1	1	1	ADCY3; CALM3; PRKACB; PRKAR1B; PRKAR2A;
PKA-mediated phosphorylation of CREB	6	20	0.343643	1.08201	0.495158	1	0.940687	1	ADCY3; CALM3; CREB1; PRKACB; PRKAR1B; PRKAR2A;
Cam-PDE 1 activation	1	3	0.0572738	1.20881	0.62305	1	1	1	CALM3;
CaMK IV-mediated phosphorylation of CREB	2	5	0.114548	1.44532	0.425238	1	0.900123	1	CALM3; CREB1;
DAG and IP3 signaling	6	27	0.343643	0.801594	0.802342	1	1	1	ADCY3; CALM3; CREB1; PRKACB; PRKAR1B; PRKAR2A;
EGFR interacts with phospholipase C-gamma	7	29	0.400916	0.870512	0.733832	1	1	1	ADCY3; CALM3; CREB1; EGFR; PRKACB; PRKAR1B; PRKAR2A;
Calmodulin induced events	6	25	0.343643	0.865696	0.73325	1	1	1	ADCY3; CALM3; CREB1; PRKACB; PRKAR1B; PRKAR2A;
CaM pathway	6	25	0.343643	0.865696	0.73325	1	1	1	ADCY3; CALM3; CREB1; PRKACB; PRKAR1B; PRKAR2A;
CDC6 association with the ORC:origin complex	5	11	0.286369	1.63929	0.163532	1	0.522977	1	CDC6; E2F1; ORC3; ORC4; ORC5;
Assembly of the ORC complex at the origin of replication	3	6	0.171821	1.80425	0.215271	1	0.596465	1	ORC3; ORC4; ORC5;
Assembly of the pre-replicative complex	30	83	1.71821	1.30239	0.0580684	1	0.281564	0.608982	ANAPC11; ANAPC4; CDC27; CDC6; CDT1; E2F1; MCM2; MCM3; MCM7; ORC3; ORC4; ORC5; PSMA1; PSMA2; PSMA4; PSMA5; PSMB7; PSMB8; PSMC1; PSMC2; PSMC5; PSMD2; PSMD8; PSMD9; PSME1; PSME4; UBA52; UBB; UBC; UBE2D1;
DNA Replication Pre-Initiation	33	98	1.89003	1.21333	0.115435	1	0.42788	0.925442	ANAPC11; ANAPC4; CDC27; CDC6; CDC7; CDT1; DBF4; E2F1; MCM2; MCM3; MCM7; ORC3; ORC4; ORC5; PRIM2; PSMA1; PSMA2; PSMA4; PSMA5; PSMB7; PSMB8; PSMC1; PSMC2; PSMC5; PSMD2; PSMD8; PSMD9; PSME1; PSME4; UBA52; UBB; UBC; UBE2D1;
M/G1 Transition	33	98	1.89003	1.21333	0.115435	1	0.42788	0.925442	ANAPC11; ANAPC4; CDC27; CDC6; CDC7; CDT1; DBF4; E2F1; MCM2; MCM3; MCM7; ORC3; ORC4; ORC5; PRIM2; PSMA1; PSMA2; PSMA4; PSMA5; PSMB7; PSMB8; PSMC1; PSMC2; PSMC5; PSMD2; PSMD8; PSMD9; PSME1; PSME4; UBA52; UBB; UBC; UBE2D1;
Autodegradation of Cdh1 by Cdh1:APC/C	20	60	1.14548	1.20124	0.203017	1	0.590608	1	ANAPC11; ANAPC4; CDC27; PSMA1; PSMA2; PSMA4; PSMA5; PSMB7; PSMB8; PSMC1; PSMC2; PSMC5; PSMD2; PSMD8; PSMD9; PSME1; UBA52; UBB; UBC; UBE2D1;
Pyrophosphate hydrolysis	1	2	0.0572738	1.81021	0.478146	1	0.91436	1	PPA2;
APC/C:Cdc20 mediated degradation of Cyclin B	8	22	0.45819	1.31104	0.247199	1	0.656574	1	ANAPC11; ANAPC4; CDC27; CDK1; UBA52; UBB; UBC; UBE2D1;
APC/C:Cdc20 mediated degradation of Securin	21	66	1.20275	1.14662	0.269382	1	0.697953	1	ANAPC11; ANAPC4; CDC27; PSMA1; PSMA2; PSMA4; PSMA5; PSMB7; PSMB8; PSMC1; PSMC2; PSMC5; PSMD2; PSMD8; PSMD9; PSME1; PSME4; UBA52; UBB; UBC; UBE2D1;
Conversion from APC/C:Cdc20 to APC/C:Cdh1 in late anaphase	4	16	0.229095	0.902314	0.688631	1	1	1	ANAPC11; ANAPC4; CDC27; UBE2D1;
APC/C:Cdh1 mediated degradation of Cdc20 and other APC/C:Cdh1 targeted proteins in late mitosis/early G1	23	69	1.3173	1.20118	0.181812	1	0.562936	1	ANAPC11; ANAPC4; AURKA; CDC27; PLK1; PSMA1; PSMA2; PSMA4; PSMA5; PSMB7; PSMB8; PSMC1; PSMC2; PSMC5; PSMD2; PSMD8; PSMD9; PSME1; PSME4; UBA52; UBB; UBC; UBE2D1;
Loss of Nlp from mitotic centrosomes	24	61	1.37457	1.41774	0.0325654	1	0.184266	0.398541	AKAP9; CCP110; CDK1; CDK5RAP2; CEP131; CEP57; CEP70; CEP78; CKAP5; CSNK1E; DCTN3; HAUS2; NEDD1; NEK2; PCM1; PLK1; PPP2R1A; SDCCAG8; TUBA1A; TUBA4A; TUBB; TUBB4B; TUBG1; YWHAE;
Regulation of mitotic cell cycle	27	81	1.54639	1.20113	0.157862	1	0.514295	1	ANAPC11; ANAPC4; AURKA; BTRC; BUB1B; CDC27; CDK1; MAD2L1; PLK1; PSMA1; PSMA2; PSMA4; PSMA5; PSMB7; PSMB8; PSMC1; PSMC2; PSMC5; PSMD2; PSMD8; PSMD9; PSME1; PSME4; UBA52; UBB; UBC; UBE2D1;
Recruitment of NuMA to mitotic centrosomes	3	12	0.171821	0.902876	0.689979	1	1	1	CDK1; NEDD1; TUBG1;
Loss of proteins required for interphase microtubule organizationÃÂ from the centrosome	24	61	1.37457	1.41774	0.0325654	1	0.184266	0.398541	AKAP9; CCP110; CDK1; CDK5RAP2; CEP131; CEP57; CEP70; CEP78; CKAP5; CSNK1E; DCTN3; HAUS2; NEDD1; NEK2; PCM1; PLK1; PPP2R1A; SDCCAG8; TUBA1A; TUBA4A; TUBB; TUBB4B; TUBG1; YWHAE;
Phosphorylation of Emi1	6	20	0.343643	1.08201	0.495158	1	0.940687	1	ANAPC11; ANAPC4; CDC27; CDK1; PLK1; UBE2D1;
APC/C-mediated degradation of cell cycle proteins	27	81	1.54639	1.20113	0.157862	1	0.514295	1	ANAPC11; ANAPC4; AURKA; BTRC; BUB1B; CDC27; CDK1; MAD2L1; PLK1; PSMA1; PSMA2; PSMA4; PSMA5; PSMB7; PSMB8; PSMC1; PSMC2; PSMC5; PSMD2; PSMD8; PSMD9; PSME1; PSME4; UBA52; UBB; UBC; UBE2D1;
Regulation of APC/C activators between G1/S and early anaphase	26	78	1.48912	1.20114	0.163449	1	0.522977	1	ANAPC11; ANAPC4; BTRC; BUB1B; CDC27; CDK1; MAD2L1; PLK1; PSMA1; PSMA2; PSMA4; PSMA5; PSMB7; PSMB8; PSMC1; PSMC2; PSMC5; PSMD2; PSMD8; PSMD9; PSME1; PSME4; UBA52; UBB; UBC; UBE2D1;
APC/C:Cdc20 mediated degradation of mitotic proteins	24	71	1.37457	1.21808	0.156062	1	0.512425	1	ANAPC11; ANAPC4; BUB1B; CDC27; CDK1; MAD2L1; PSMA1; PSMA2; PSMA4; PSMA5; PSMB7; PSMB8; PSMC1; PSMC2; PSMC5; PSMD2; PSMD8; PSMD9; PSME1; PSME4; UBA52; UBB; UBC; UBE2D1;
Phosphorylation of the APC/C	6	18	0.343643	1.20217	0.381684	1	0.859175	1	ANAPC11; ANAPC4; CDC27; CDK1; PLK1; UBE2D1;
Activation of APC/C and APC/C:Cdc20 mediated degradation of mitotic proteins	25	72	1.43184	1.2512	0.117377	1	0.431244	0.932717	ANAPC11; ANAPC4; BUB1B; CDC27; CDK1; MAD2L1; PLK1; PSMA1; PSMA2; PSMA4; PSMA5; PSMB7; PSMB8; PSMC1; PSMC2; PSMC5; PSMD2; PSMD8; PSMD9; PSME1; PSME4; UBA52; UBB; UBC; UBE2D1;
SCF-beta-TrCP mediated degradation of Emi1	22	70	1.26002	1.13257	0.284859	1	0.708115	1	ANAPC11; ANAPC4; BTRC; CDC27; PSMA1; PSMA2; PSMA4; PSMA5; PSMB7; PSMB8; PSMC1; PSMC2; PSMC5; PSMD2; PSMD8; PSMD9; PSME1; PSME4; UBA52; UBB; UBC; UBE2D1;
Ubiquitin-dependent degradation of Cyclin D	22	66	1.26002	1.2012	0.188532	1	0.562936	1	ANAPC11; ANAPC4; CCND1; CDC27; PSMA1; PSMA2; PSMA4; PSMA5; PSMB7; PSMB8; PSMC1; PSMC2; PSMC5; PSMD2; PSMD8; PSMD9; PSME1; PSME4; UBA52; UBB; UBC; UBE2D1;
Ubiquitin-dependent degradation of Cyclin D1	22	66	1.26002	1.2012	0.188532	1	0.562936	1	ANAPC11; ANAPC4; CCND1; CDC27; PSMA1; PSMA2; PSMA4; PSMA5; PSMB7; PSMB8; PSMC1; PSMC2; PSMC5; PSMD2; PSMD8; PSMD9; PSME1; PSME4; UBA52; UBB; UBC; UBE2D1;
Mitotic G2-G2/M phases	35	99	2.00458	1.27385	0.0585636	1	0.283142	0.612395	AKAP9; ANAPC11; ANAPC4; CCNA2; CCNB2; CCP110; CDC25C; CDC27; CDK1; CDK5RAP2; CEP131; CEP57; CEP70; CEP78; CKAP5; CSNK1E; DCTN3; E2F1; HAUS2; NEDD1; NEK2; PCM1; PKMYT1; PLK1; PPP2R1A; SDCCAG8; TUBA1A; TUBA4A; TUBB; TUBB4B; TUBG1; UBE2D1; WEE1; XPO1; YWHAE;
G2 Phase	1	3	0.0572738	1.20881	0.62305	1	1	1	E2F1;
G2/M Transition	34	96	1.94731	1.27613	0.0602009	1	0.288549	0.624089	AKAP9; ANAPC11; ANAPC4; CCNA2; CCNB2; CCP110; CDC25C; CDC27; CDK1; CDK5RAP2; CEP131; CEP57; CEP70; CEP78; CKAP5; CSNK1E; DCTN3; HAUS2; NEDD1; NEK2; PCM1; PKMYT1; PLK1; PPP2R1A; SDCCAG8; TUBA1A; TUBA4A; TUBB; TUBB4B; TUBG1; UBE2D1; WEE1; XPO1; YWHAE;
Cyclin A/B1 associated events during G2/M transition	7	14	0.400916	1.80254	0.0642928	1	0.299554	0.647892	CCNA2; CCNB2; CDC25C; CDK1; PKMYT1; WEE1; XPO1;
Phosphorylation of proteins involved in the G2/M transition by Cyclin A:Cdc2 complexes	2	3	0.114548	2.40566	0.188338	1	0.562936	1	CCNA2; CDK1;
Cyclin B2 mediated events	3	6	0.171821	1.80425	0.215271	1	0.596465	1	CCNB2; CDC25C; CDK1;
Polo-like kinase mediated events	8	18	0.45819	1.60222	0.0968423	1	0.381875	0.825939	ANAPC11; ANAPC4; CDC25C; CDC27; PKMYT1; PLK1; UBE2D1; WEE1;
Recruitment of mitotic centrosome proteins and complexes	24	70	1.37457	1.23548	0.137978	1	0.471614	1	AKAP9; CCP110; CDK1; CDK5RAP2; CEP131; CEP57; CEP70; CEP78; CKAP5; CSNK1E; DCTN3; HAUS2; NEDD1; NEK2; PCM1; PLK1; PPP2R1A; SDCCAG8; TUBA1A; TUBA4A; TUBB; TUBB4B; TUBG1; YWHAE;
Centrosome maturation	24	70	1.37457	1.23548	0.137978	1	0.471614	1	AKAP9; CCP110; CDK1; CDK5RAP2; CEP131; CEP57; CEP70; CEP78; CKAP5; CSNK1E; DCTN3; HAUS2; NEDD1; NEK2; PCM1; PLK1; PPP2R1A; SDCCAG8; TUBA1A; TUBA4A; TUBB; TUBB4B; TUBG1; YWHAE;
E2F-enabled inhibition of pre-replication complex formation	4	10	0.229095	1.44316	0.291649	1	0.720697	1	CDK1; ORC3; ORC4; ORC5;
Inhibition of replication initiation of damaged DNA by Rb/E2F1	3	8	0.171821	1.35375	0.391103	1	0.866667	1	E2F1; PRIM2; RB1;
E2F mediated regulation of DNA replication	11	28	0.630011	1.41605	0.125757	1	0.454017	0.981972	CDC6; CDK1; CDT1; DHFR; E2F1; ORC3; ORC4; ORC5; PRIM2; RB1; RRM2;
G1/S-Specific Transcription	6	15	0.343643	1.44244	0.215264	1	0.596465	1	CDC6; CDK1; CDT1; DHFR; E2F1; RRM2;
Phosphorylation of proteins involved in G1/S transition by active Cyclin E:Cdk2 complexes	1	4	0.0572738	0.907364	0.727735	1	1	1	RB1;
SCF(Skp2)-mediated degradation of p27/p21	23	67	1.3173	1.23703	0.142698	1	0.483781	1	ANAPC11; ANAPC4; CDC27; CDKN1A; CDKN1B; CKS1B; PSMA1; PSMA2; PSMA4; PSMA5; PSMB7; PSMB8; PSMC1; PSMC2; PSMC5; PSMD2; PSMD8; PSMD9; PSME1; UBA52; UBB; UBC; UBE2D1;
Cyclin E associated events during G1/S transition	28	78	1.60367	1.2935	0.0708612	1	0.317733	0.687209	ANAPC11; ANAPC4; CDC27; CDK1; CDKN1A; CDKN1B; CKS1B; MYC; PKMYT1; PSMA1; PSMA2; PSMA4; PSMA5; PSMB7; PSMB8; PSMC1; PSMC2; PSMC5; PSMD2; PSMD8; PSMD9; PSME1; RB1; UBA52; UBB; UBC; UBE2D1; WEE1;
G1/S Transition	42	117	2.4055	1.2934	0.0322732	1	0.184266	0.398541	ANAPC11; ANAPC4; CDC27; CDC6; CDC7; CDK1; CDKN1A; CDKN1B; CDT1; CKS1B; DBF4; DHFR; E2F1; MCM2; MCM3; MCM7; MYC; ORC3; ORC4; ORC5; PKMYT1; PRIM2; PSMA1; PSMA2; PSMA4; PSMA5; PSMB7; PSMB8; PSMC1; PSMC2; PSMC5; PSMD2; PSMD8; PSMD9; PSME1; RB1; RRM2; UBA52; UBB; UBC; UBE2D1; WEE1;
S Phase	42	121	2.4055	1.25065	0.0546367	1	0.270676	0.585432	ANAPC11; ANAPC4; CCND1; CDC27; CDC6; CDK1; CDKN1A; CDKN1B; CDT1; CKS1B; GINS2; GINS4; MCM2; MCM3; MCM7; MYC; ORC3; ORC4; ORC5; POLD1; PRIM2; PSMA1; PSMA2; PSMA4; PSMA5; PSMB7; PSMB8; PSMC1; PSMC2; PSMC5; PSMD2; PSMD8; PSMD9; PSME1; PSME4; RB1; RFC3; UBA52; UBB; UBC; UBE2D1; WEE1;
Cyclin A:Cdk2-associated events at S phase entry	35	90	2.00458	1.40122	0.0138953	1	0.100855	0.218135	ANAPC11; ANAPC4; CDC27; CDC6; CDK1; CDKN1A; CDKN1B; CDT1; CKS1B; MCM2; MCM3; MCM7; MYC; ORC3; ORC4; ORC5; PSMA1; PSMA2; PSMA4; PSMA5; PSMB7; PSMB8; PSMC1; PSMC2; PSMC5; PSMD2; PSMD8; PSMD9; PSME1; RB1; UBA52; UBB; UBC; UBE2D1; WEE1;
G1 Phase	14	31	0.801833	1.62757	0.0282793	1	0.169067	0.365668	CCND1; CDK1; CDK6; CDKN1A; CDKN1B; CDKN2B; CKS1B; E2F1; E2F4; RB1; RBL2; UBA52; UBB; UBC;
G0 and Early G1	9	21	0.515464	1.54491	0.0992356	1	0.382456	0.827196	CDC6; CDK1; DYRK1A; E2F1; E2F4; MYBL2; RBBP4; RBL2; TOP2A;
Transport of Mature mRNA Derived from an Intronless Transcript	15	35	0.859107	1.54452	0.0388928	1	0.212699	0.460037	ALYREF; CPSF1; CPSF2; NCBP1; NUP107; NUP133; NUP153; NUP155; NUP205; NUP43; NUP50; NUP62; NUPL2; RANBP2; TPR;
Transport of the SLBP independent Mature mRNA	13	32	0.744559	1.46419	0.0794871	1	0.326563	0.706308	ALYREF; NCBP1; NUP107; NUP133; NUP153; NUP155; NUP205; NUP43; NUP50; NUP62; NUPL2; RANBP2; TPR;
Mitotic G1-G1/S phases	51	140	2.92096	1.3125	0.0147548	1	0.104728	0.226511	ANAPC11; ANAPC4; CCND1; CDC27; CDC6; CDC7; CDK1; CDK6; CDKN1A; CDKN1B; CDKN2B; CDT1; CKS1B; DBF4; DHFR; DYRK1A; E2F1; E2F4; MCM2; MCM3; MCM7; MYBL2; MYC; ORC3; ORC4; ORC5; PKMYT1; PRIM2; PSMA1; PSMA2; PSMA4; PSMA5; PSMB7; PSMB8; PSMC1; PSMC2; PSMC5; PSMD2; PSMD8; PSMD9; PSME1; RB1; RBBP4; RBL2; RRM2; TOP2A; UBA52; UBB; UBC; UBE2D1; WEE1;
Cell Cycle, Mitotic	128	317	7.33104	1.45471	4.39003e-07	0.000732258	1.01702e-05	2.19968e-05	AKAP9; ANAPC11; ANAPC4; AURKA; BTRC; BUB1; BUB1B; CCNA2; CCNB2; CCND1; CCP110; CDC25C; CDC27; CDC6; CDC7; CDK1; CDK5RAP2; CDK6; CDKN1A; CDKN1B; CDKN2B; CDT1; CENPC; CENPE; CENPF; CENPK; CENPU; CEP131; CEP57; CEP70; CEP78; CKAP5; CKS1B; CLIP1; CSNK1E; DBF4; DCTN3; DHFR; DSN1; DYRK1A; E2F1; E2F4; GINS2; GINS4; HAUS2; KIF20A; KIF23; KIF2C; KNTC1; MAD1L1; MAD2L1; MCM2; MCM3; MCM7; MYBL2; MYC; NDC80; …
Transport of Mature mRNA derived from an Intron-Containing Transcript	22	51	1.26002	1.55442	0.0128253	1	0.0942407	0.203829	ALYREF; DHX38; NCBP1; NUP107; NUP133; NUP153; NUP155; NUP205; NUP43; NUP50; NUP62; NUPL2; RANBP2; RBM8A; SRSF11; SRSF2; SRSF3; SRSF6; SRSF7; SRSF9; TPR; U2AF2;
Transport of Mature Transcript to Cytoplasm	25	55	1.43184	1.63786	0.00363518	1	0.0374289	0.0809533	ALYREF; CPSF1; CPSF2; DHX38; NCBP1; NUP107; NUP133; NUP153; NUP155; NUP205; NUP43; NUP50; NUP62; NUPL2; RANBP2; RBM8A; SLBP; SRSF11; SRSF2; SRSF3; SRSF6; SRSF7; SRSF9; TPR; U2AF2;
Transport of the SLBP Dependant Mature mRNA	14	33	0.801833	1.52896	0.0493187	1	0.253119	0.547459	ALYREF; NCBP1; NUP107; NUP133; NUP153; NUP155; NUP205; NUP43; NUP50; NUP62; NUPL2; RANBP2; SLBP; TPR;
Transport of Mature mRNAs Derived from Intronless Transcripts	16	36	0.91638	1.60167	0.023249	1	0.143627	0.310645	ALYREF; CPSF1; CPSF2; NCBP1; NUP107; NUP133; NUP153; NUP155; NUP205; NUP43; NUP50; NUP62; NUPL2; RANBP2; SLBP; TPR;
Cyclin D associated events in G1	14	31	0.801833	1.62757	0.0282793	1	0.169067	0.365668	CCND1; CDK1; CDK6; CDKN1A; CDKN1B; CDKN2B; CKS1B; E2F1; E2F4; RB1; RBL2; UBA52; UBB; UBC;
mRNA Splicing - Minor Pathway	19	42	1.0882	1.63017	0.0112715	1	0.0857025	0.185362	GTF2F1; LSM2; NCBP1; POLR2E; POLR2F; POLR2H; POLR2I; POLR2L; PRPF6; SF3B1; SF3B4; SNRPB; SNRPD1; SNRPD3; SNRPF; SNU13; SRSF2; SRSF6; SRSF7;
mRNA Splicing - Major Pathway	55	107	3.15006	1.85192	1.57639e-07	0.000262942	3.75632e-06	8.12436e-06	ALYREF; CCAR1; CD2BP2; CPSF1; CPSF2; CPSF7; CSTF3; DHX38; DNAJC8; FUS; GTF2F1; HNRNPA0; HNRNPA1; HNRNPA2B1; HNRNPA3; HNRNPF; HNRNPL; HNRNPM; HNRNPR; LSM2; NCBP1; PAPOLA; PCBP1; PCF11; POLR2E; POLR2F; POLR2H; POLR2I; POLR2L; PRPF4; PRPF6; PTBP1; RBM5; RBM8A; RBMX; SF3A2; SF3B1; SF3B4; SMC1A; SNRNP70; SNRPA; SNRPB; SNRPD1; SNRPD3; SNRPF; SNU13; SRSF11; SRSF2; SRSF3; SRSF6; SRSF7; SRSF9; SUGP1; U2AF…
mRNA Splicing	55	107	3.15006	1.85192	1.57639e-07	0.000262942	3.75632e-06	8.12436e-06	ALYREF; CCAR1; CD2BP2; CPSF1; CPSF2; CPSF7; CSTF3; DHX38; DNAJC8; FUS; GTF2F1; HNRNPA0; HNRNPA1; HNRNPA2B1; HNRNPA3; HNRNPF; HNRNPL; HNRNPM; HNRNPR; LSM2; NCBP1; PAPOLA; PCBP1; PCF11; POLR2E; POLR2F; POLR2H; POLR2I; POLR2L; PRPF4; PRPF6; PTBP1; RBM5; RBM8A; RBMX; SF3A2; SF3B1; SF3B4; SMC1A; SNRNP70; SNRPA; SNRPB; SNRPD1; SNRPD3; SNRPF; SNU13; SRSF11; SRSF2; SRSF3; SRSF6; SRSF7; SRSF9; SUGP1; U2AF…
Processing of Capped Intron-Containing Pre-mRNA	67	138	3.83734	1.74918	1.26602e-07	0.000211172	3.10548e-06	6.71669e-06	ALYREF; CCAR1; CD2BP2; CPSF1; CPSF2; CPSF7; CSTF3; DHX38; DNAJC8; FUS; GTF2F1; HNRNPA0; HNRNPA1; HNRNPA2B1; HNRNPA3; HNRNPF; HNRNPL; HNRNPM; HNRNPR; LSM2; NCBP1; NUP107; NUP133; NUP153; NUP155; NUP205; NUP43; NUP50; NUP62; NUPL2; PAPOLA; PCBP1; PCF11; POLR2E; POLR2F; POLR2H; POLR2I; POLR2L; PRPF4; PRPF6; PTBP1; RANBP2; RBM5; RBM8A; RBMX; SF3A2; SF3B1; SF3B4; SLBP; SMC1A; SNRNP70; SNRPA; SNRPB; SN…
Synthesis, Secretion, and Deacylation of Ghrelin	1	16	0.0572738	0.227266	0.994537	1	1	1	SPCS3;
mRNA Capping	10	28	0.572738	1.28744	0.228189	1	0.6199	1	ERCC2; GTF2F1; NCBP1; POLR2E; POLR2F; POLR2H; POLR2I; POLR2L; RNMT; SUPT5H;
mRNA Processing	71	157	4.06644	1.62928	1.6531e-06	0.00275736	3.58099e-05	7.74516e-05	ALYREF; CCAR1; CD2BP2; CPSF1; CPSF2; CPSF7; CSTF3; DHX38; DNAJC8; ERCC2; FUS; GTF2F1; HNRNPA0; HNRNPA1; HNRNPA2B1; HNRNPA3; HNRNPF; HNRNPL; HNRNPM; HNRNPR; LSM10; LSM2; NCBP1; NUP107; NUP133; NUP153; NUP155; NUP205; NUP43; NUP50; NUP62; NUPL2; PAPOLA; PCBP1; PCF11; POLR2E; POLR2F; POLR2H; POLR2I; POLR2L; PRPF4; PRPF6; PTBP1; RANBP2; RBM5; RBM8A; RBMX; RNMT; SF3A2; SF3B1; SF3B4; SLBP; SMC1A; SNRNP…
Unfolded Protein Response	23	63	1.3173	1.31556	0.0807086	1	0.330767	0.7154	ADD1; ARFGAP1; ATP6V0D1; CXXC1; DDIT3; DNAJB9; EIF2AK3; GFPT1; GOSR2; HDGF; HERPUD1; HSP90B1; HSPA5; HYOU1; LMNA; MYDGF; NFYB; SRPRB; SSR1; TLN1; XBP1; YIF1A; ZBTB17;
Insulin Synthesis and Processing	75	132	4.29553	2.047	1.37908e-12	2.3003e-09	1.64307e-10	3.55372e-10	EXOC1; EXOC2; EXOC4; EXOC5; EXOC6; FAU; KIF5B; PAX6; RPL10; RPL12; RPL13; RPL13A; RPL14; RPL18; RPL18A; RPL19; RPL21; RPL23; RPL23A; RPL24; RPL26; RPL26L1; RPL29; RPL3; RPL30; RPL32; RPL34; RPL35; RPL35A; RPL36; RPL36A; RPL37; RPL37A; RPL38; RPL4; RPL6; RPL8; RPL9; RPS10; RPS11; RPS12; RPS15A; RPS16; RPS17; RPS19; RPS2; RPS20; RPS24; RPS25; RPS26; RPS27; RPS28; RPS3; RPS3A; RPS4Y1; RPS5; RPS7; RP…
Activation of Chaperones by IRE1alpha	18	45	1.03093	1.44148	0.0506057	1	0.256041	0.55378	ADD1; ARFGAP1; ATP6V0D1; CXXC1; DNAJB9; GFPT1; GOSR2; HDGF; HSPA5; HYOU1; LMNA; MYDGF; SRPRB; SSR1; TLN1; XBP1; YIF1A; ZBTB17;
Activation of Chaperones by ATF6-alpha	3	9	0.171821	1.2035	0.47629	1	0.91436	1	HSP90B1; HSPA5; NFYB;
Regulation of Insulin-like Growth Factor (IGF) Activity by Insulin-like Growth Factor Binding Proteins (IGFBPs)	3	14	0.171821	0.773986	0.791362	1	1	1	IGFBP5; IGFBP6; MMP2;
PERK regulated gene expression	4	11	0.229095	1.31208	0.364858	1	0.828005	1	DDIT3; EIF2AK3; HERPUD1; HSPA5;
Extension of Telomeres	7	28	0.400916	0.901591	0.696347	1	1	1	DKC1; NHP2; POLD1; PRIM2; RFC3; RUVBL1; RUVBL2;
Telomere Extension By Telomerase	4	6	0.229095	2.40367	0.0539924	1	0.268834	0.581448	DKC1; NHP2; RUVBL1; RUVBL2;
Telomere C-strand (Lagging Strand) Synthesis	3	22	0.171821	0.492664	0.966152	1	1	1	POLD1; PRIM2; RFC3;
Telomere C-strand synthesis initiation	1	6	0.0572738	0.605413	0.857987	1	1	1	PRIM2;
Telomere Maintenance	12	49	0.687285	0.882801	0.745165	1	1	1	ACD; DKC1; HIST1H4I; HIST2H4B; NHP2; POLD1; POT1; PRIM2; RFC3; RUVBL1; RUVBL2; TERF1;
Diabetes pathways	99	216	5.6701	1.65124	6.12897e-09	1.02231e-05	1.57279e-07	3.40171e-07	ADD1; ARFGAP1; ATP6V0D1; CXXC1; DDIT3; DNAJB9; EIF2AK3; EXOC1; EXOC2; EXOC4; EXOC5; EXOC6; FAU; GFPT1; GOSR2; HDGF; HERPUD1; HSP90B1; HSPA5; HYOU1; IGFBP5; IGFBP6; KIF5B; LMNA; MMP2; MYDGF; NFYB; PAX6; RPL10; RPL12; RPL13; RPL13A; RPL14; RPL18; RPL18A; RPL19; RPL21; RPL23; RPL23A; RPL24; RPL26; RPL26L1; RPL29; RPL3; RPL30; RPL32; RPL34; RPL35; RPL35A; RPL36; RPL36A; RPL37; RPL37A; RPL38; RPL4; RP…
Polymerase switching on the C-strand of the telomere	3	14	0.171821	0.773986	0.791362	1	1	1	POLD1; PRIM2; RFC3;
Processive synthesis on the C-strand of the telomere	1	11	0.0572738	0.330475	0.972126	1	1	1	POLD1;
Removal of the Flap Intermediate from the C-strand	1	10	0.0572738	0.36349	0.961392	1	1	1	POLD1;
Packaging Of Telomere Ends	5	21	0.286369	0.859046	0.734058	1	1	1	ACD; HIST1H4I; HIST2H4B; POT1; TERF1;
Processive synthesis on the lagging strand	2	15	0.114548	0.482414	0.948673	1	1	1	POLD1; PRIM2;
Removal of the Flap Intermediate	2	14	0.114548	0.516848	0.932944	1	1	1	POLD1; PRIM2;
Polymerase switching	3	14	0.171821	0.773986	0.791362	1	1	1	POLD1; PRIM2; RFC3;
Lagging Strand Synthesis	3	20	0.171821	0.541906	0.94521	1	1	1	POLD1; PRIM2; RFC3;
Nucleosome assembly	10	35	0.572738	1.03002	0.521238	1	0.972747	1	CENPK; CENPU; HIST1H4I; HIST2H4B; HJURP; MIS18BP1; RBBP4; RBBP7; RUVBL1; SMARCA5;
Deposition of New CENPA-containing Nucleosomes at the Centromere	10	35	0.572738	1.03002	0.521238	1	0.972747	1	CENPK; CENPU; HIST1H4I; HIST2H4B; HJURP; MIS18BP1; RBBP4; RBBP7; RUVBL1; SMARCA5;
Removal of licensing factors from origins	32	85	1.83276	1.3565	0.0294692	1	0.173691	0.375669	ANAPC11; ANAPC4; CDC27; CDC6; CDKN1A; CDKN1B; CDT1; MCM2; MCM3; MCM7; ORC3; ORC4; ORC5; PSMA1; PSMA2; PSMA4; PSMA5; PSMB7; PSMB8; PSMC1; PSMC2; PSMC5; PSMD2; PSMD8; PSMD9; PSME1; PSME4; RB1; UBA52; UBB; UBC; UBE2D1;
Chromosome Maintenance	19	69	1.0882	0.992372	0.56244	1	1	1	ACD; CENPK; CENPU; DKC1; HIST1H4I; HIST2H4B; HJURP; MIS18BP1; NHP2; POLD1; POT1; PRIM2; RBBP4; RBBP7; RFC3; RUVBL1; RUVBL2; SMARCA5; TERF1;
Regulation of DNA replication	33	88	1.89003	1.3512	0.0289635	1	0.171316	0.370532	ANAPC11; ANAPC4; CDC27; CDC6; CDKN1A; CDKN1B; CDT1; E2F1; MCM2; MCM3; MCM7; ORC3; ORC4; ORC5; PSMA1; PSMA2; PSMA4; PSMA5; PSMB7; PSMB8; PSMC1; PSMC2; PSMC5; PSMD2; PSMD8; PSMD9; PSME1; PSME4; RB1; UBA52; UBB; UBC; UBE2D1;
Association of licensing factors with the pre-replicative complex	9	15	0.515464	2.16246	0.0088117	1	0.0725053	0.156818	CDC6; CDT1; E2F1; ORC3; ORC4; ORC5; UBA52; UBB; UBC;
CDT1 association with the CDC6:ORC:origin complex	26	74	1.48912	1.26606	0.0995118	1	0.382456	0.827196	ANAPC11; ANAPC4; CDC27; CDC6; CDT1; ORC3; ORC4; ORC5; PSMA1; PSMA2; PSMA4; PSMA5; PSMB7; PSMB8; PSMC1; PSMC2; PSMC5; PSMD2; PSMD8; PSMD9; PSME1; PSME4; UBA52; UBB; UBC; UBE2D1;
Activation of the pre-replicative complex	11	30	0.630011	1.32168	0.185486	1	0.562936	1	CDC6; CDC7; CDT1; DBF4; MCM2; MCM3; MCM7; ORC3; ORC4; ORC5; PRIM2;
Synthesis of DNA	37	109	2.11913	1.22309	0.0907171	1	0.364617	0.788613	ANAPC11; ANAPC4; CDC27; CDC6; CDKN1A; CDKN1B; CDT1; GINS2; GINS4; MCM2; MCM3; MCM7; ORC3; ORC4; ORC5; POLD1; PRIM2; PSMA1; PSMA2; PSMA4; PSMA5; PSMB7; PSMB8; PSMC1; PSMC2; PSMC5; PSMD2; PSMD8; PSMD9; PSME1; PSME4; RB1; RFC3; UBA52; UBB; UBC; UBE2D1;
DNA replication initiation	1	6	0.0572738	0.605413	0.857987	1	1	1	PRIM2;
Switching of origins to a post-replicative state	32	83	1.83276	1.38918	0.0207136	1	0.135523	0.293117	ANAPC11; ANAPC4; CDC27; CDC6; CDKN1A; CDKN1B; CDT1; MCM2; MCM3; MCM7; ORC3; ORC4; ORC5; PSMA1; PSMA2; PSMA4; PSMA5; PSMB7; PSMB8; PSMC1; PSMC2; PSMC5; PSMD2; PSMD8; PSMD9; PSME1; PSME4; RB1; UBA52; UBB; UBC; UBE2D1;
Orc1 removal from chromatin	32	83	1.83276	1.38918	0.0207136	1	0.135523	0.293117	ANAPC11; ANAPC4; CDC27; CDC6; CDKN1A; CDKN1B; CDT1; MCM2; MCM3; MCM7; ORC3; ORC4; ORC5; PSMA1; PSMA2; PSMA4; PSMA5; PSMB7; PSMB8; PSMC1; PSMC2; PSMC5; PSMD2; PSMD8; PSMD9; PSME1; PSME4; RB1; UBA52; UBB; UBC; UBE2D1;
CDK-mediated phosphorylation and removal of Cdc6	22	66	1.26002	1.2012	0.188532	1	0.562936	1	ANAPC11; ANAPC4; CDC27; CDC6; PSMA1; PSMA2; PSMA4; PSMA5; PSMB7; PSMB8; PSMC1; PSMC2; PSMC5; PSMD2; PSMD8; PSMD9; PSME1; PSME4; UBA52; UBB; UBC; UBE2D1;
DNA strand elongation	8	31	0.45819	0.930541	0.662311	1	1	1	GINS2; GINS4; MCM2; MCM3; MCM7; POLD1; PRIM2; RFC3;
Unwinding of DNA	5	11	0.286369	1.63929	0.163532	1	0.522977	1	GINS2; GINS4; MCM2; MCM3; MCM7;
Leading Strand Synthesis	3	14	0.171821	0.773986	0.791362	1	1	1	POLD1; PRIM2; RFC3;
Mature Notch receptor traffics to plasma membrane	1	4	0.0572738	0.907364	0.727735	1	1	1	NOTCH1;
Notch receptor binds with a ligand	2	8	0.114548	0.903999	0.69795	1	1	1	JAG2; NOTCH1;
Transport of Notch receptor precursor to golgi	1	4	0.0572738	0.907364	0.727735	1	1	1	NOTCH1;
Maturation of Notch precursor via proteolytic cleavage	2	5	0.114548	1.44532	0.425238	1	0.900123	1	FURIN; NOTCH1;
Signaling by Notch	7	21	0.400916	1.20198	0.359858	1	0.82338	1	ADAM10; FURIN; JAG2; KAT2B; NOTCH1; PSEN1; PSENEN;
Signaling by BMP	5	19	0.286369	0.949424	0.641336	1	1	1	CHRDL1; NOG; SKI; UBE2D1; ZFYVE16;
Signaling by TGF beta	4	13	0.229095	1.11038	0.507665	1	0.961164	1	FURIN; SKI; TGFB1; UBE2D1;
Signaling by Rho GTPases	6	8	0.343643	2.703	0.00741896	1	0.0658235	0.142367	ARHGDIA; GDI1; GDI2; RHOA; RHOB; RHOC;
Rho GTPase cycle	6	8	0.343643	2.703	0.00741896	1	0.0658235	0.142367	ARHGDIA; GDI1; GDI2; RHOA; RHOB; RHOC;
Signaling by GPCR	39	800	2.23368	0.175665	1	1	1	1	ADCY3; ADRB2; AKT1; ANXA1; ARHGEF1; BDKRB1; CALM3; CDK5; CREB1; DAGLB; DGKA; DGKQ; DGKZ; EDN2; F2R; FZD4; FZD8; GNA11; GNA13; GNAQ; GNAS; MGLL; P2RY11; P2RY2; P2RY6; PIK3R2; PIK3R3; PLCB3; PLCB4; PPP1CA; PPP3R1; PRKACB; PRKAR1B; PRKAR2A; RGS4; RHOA; RHOB; RHOC; ROCK1;
GPCR ligand binding	10	336	0.572738	0.107321	1	1	1	1	ADRB2; ANXA1; BDKRB1; EDN2; F2R; FZD4; FZD8; GNAS; P2RY2; P2RY6;
Class A/1 (Rhodopsin-like receptors)	7	274	0.400916	0.0921629	1	1	1	1	ADRB2; ANXA1; BDKRB1; EDN2; F2R; P2RY2; P2RY6;
Peptide ligand-binding receptors	4	167	0.229095	0.0864981	1	1	1	1	ANXA1; BDKRB1; EDN2; F2R;
Receptor-ligand binding initiates the second proteolytic cleavage of Notch receptor	3	9	0.171821	1.2035	0.47629	1	0.91436	1	ADAM10; JAG2; NOTCH1;
A third proteolytic cleavage releases NICD	3	8	0.171821	1.35375	0.391103	1	0.866667	1	NOTCH1; PSEN1; PSENEN;
NICD traffics to nucleus	2	11	0.114548	0.657678	0.854051	1	1	1	KAT2B; NOTCH1;
CREB phosphorylation	2	7	0.114548	1.03296	0.621239	1	1	1	CREB1; MAPKAPK2;
Signaling by PDGF	34	78	1.94731	1.57058	0.00184331	1	0.0209159	0.045238	ADCY3; AKT1; AKT1S1; BAD; BCAR1; CALM3; CDK1; CDKN1A; CDKN1B; CREB1; EGFR; FURIN; GRB2; HRAS; KRAS; MAP2K1; MAPK3; MDM2; MLST8; NCK2; NR4A1; NRAS; PDGFRB; PIK3CB; PIK3R2; PRKACB; PRKAR1B; PRKAR2A; PTEN; RICTOR; RPS6KB2; SOS1; SRC; TRIB3;
Downstream signal transduction	33	75	1.89003	1.58537	0.00176954	1	0.0202164	0.0437252	ADCY3; AKT1; AKT1S1; BAD; BCAR1; CALM3; CDK1; CDKN1A; CDKN1B; CREB1; EGFR; GRB2; HRAS; KRAS; MAP2K1; MAPK3; MDM2; MLST8; NCK2; NR4A1; NRAS; PDGFRB; PIK3CB; PIK3R2; PRKACB; PRKAR1B; PRKAR2A; PTEN; RICTOR; RPS6KB2; SOS1; SRC; TRIB3;
Signaling by SCF-KIT	26	66	1.48912	1.4195	0.0263722	1	0.15996	0.345969	AKT1; AKT1S1; BAD; CDK1; CDKN1A; CDKN1B; CREB1; FER; GRB2; HRAS; KRAS; MAP2K1; MAPK3; MDM2; MLST8; NR4A1; NRAS; PIK3R2; PIK3R3; PTEN; PTPRU; RICTOR; RPS6KB2; SOS1; STAT1; TRIB3;
ERKs are inactivated	2	3	0.114548	2.40566	0.188338	1	0.562936	1	MAPK3; MAPK7;
G alpha (i) signalling events	3	31	0.171821	0.349679	0.996639	1	1	1	ADCY3; GNAS; RGS4;
G alpha (s) signalling events	2	31	0.114548	0.233506	0.999471	1	1	1	ADCY3; GNAS;
GPCR downstream signaling	26	530	1.48912	0.176791	1	1	1	1	ADCY3; AKT1; ARHGEF1; BDKRB1; DAGLB; DGKA; DGKQ; DGKZ; F2R; GNA11; GNA13; GNAQ; GNAS; MGLL; P2RY11; P2RY2; P2RY6; PIK3R2; PIK3R3; PLCB3; PLCB4; RGS4; RHOA; RHOB; RHOC; ROCK1;
Glucagon-type ligand receptors	1	16	0.0572738	0.227266	0.994537	1	1	1	GNAS;
G-protein beta:gamma signalling	3	11	0.171821	0.984881	0.626883	1	1	1	AKT1; PLCB3; RHOA;
G alpha (12/13) signalling events	8	21	0.45819	1.37344	0.203951	1	0.590608	1	ARHGEF1; GNA13; PIK3R2; PIK3R3; RHOA; RHOB; RHOC; ROCK1;
G alpha (q) signalling events	16	120	0.91638	0.480594	0.999957	1	1	1	BDKRB1; DAGLB; DGKA; DGKQ; DGKZ; F2R; GNA11; GNAQ; MGLL; P2RY11; P2RY2; P2RY6; PIK3R2; PIK3R3; PLCB3; PLCB4;
G alpha (z) signalling events	3	22	0.171821	0.492664	0.966152	1	1	1	ADCY3; GNAS; RGS4;
Opioid Signalling	11	53	0.630011	0.748228	0.906024	1	1	1	ADCY3; CALM3; CDK5; CREB1; PLCB3; PLCB4; PPP1CA; PPP3R1; PRKACB; PRKAR1B; PRKAR2A;
PLC beta mediated events	8	39	0.45819	0.739709	0.886365	1	1	1	ADCY3; CALM3; CREB1; PLCB3; PLCB4; PRKACB; PRKAR1B; PRKAR2A;
G-protein mediated events	8	40	0.45819	0.721221	0.902764	1	1	1	ADCY3; CALM3; CREB1; PLCB3; PLCB4; PRKACB; PRKAR1B; PRKAR2A;
G beta:gamma signalling through PI3Kgamma	2	8	0.114548	0.903999	0.69795	1	1	1	AKT1; RHOA;
G beta:gamma signalling through PLC beta	1	5	0.0572738	0.726254	0.80336	1	1	1	PLCB3;
Ca-dependent events	6	27	0.343643	0.801594	0.802342	1	1	1	ADCY3; CALM3; CREB1; PRKACB; PRKAR1B; PRKAR2A;
Adenylate cyclase activating pathway	1	10	0.0572738	0.36349	0.961392	1	1	1	ADCY3;
Amine ligand-binding receptors	1	36	0.0572738	0.101042	0.999992	1	1	1	ADRB2;
Formyl peptide receptors bind formyl peptides and many other ligands	1	5	0.0572738	0.726254	0.80336	1	1	1	ANXA1;
Adrenoceptors	1	9	0.0572738	0.403832	0.946527	1	1	1	ADRB2;
P2Y receptors	2	11	0.114548	0.657678	0.854051	1	1	1	P2RY2; P2RY6;
Nucleotide-like (purinergic) receptors	2	15	0.114548	0.482414	0.948673	1	1	1	P2RY2; P2RY6;
Class B/2 (Secretin family receptors)	3	47	0.171821	0.230665	0.999961	1	1	1	FZD4; FZD8; GNAS;
Adaptive Immune System	58	237	3.32188	0.881741	0.890855	1	1	1	AKT1; ANAPC11; ANAPC4; BCL10; CANX; CARD11; CD81; CDC27; CSK; CXADR; ENAH; ERAP1; ERAP2; GRB2; HLA-B; HLA-C; IKBKB; ITGB1; LNPEP; MAP3K7; MLST8; NPEPPS; PAK2; PDCD1LG2; PDIA3; PIK3CB; PIK3R2; PIK3R3; PSMA1; PSMA2; PSMA4; PSMA5; PSMB7; PSMB8; PSMC1; PSMC2; PSMC5; PSMD2; PSMD8; PSMD9; PSME1; PSME4; PTEN; PVR; RICTOR; SAR1B; SEC13; SEC24A; SEC61G; SIPA1; TAPBP; TRIB3; UBA52; UBB; UBC; UBE2D1; VASP; …
TCR signaling	11	47	0.630011	0.843726	0.795258	1	1	1	BCL10; CARD11; CSK; ENAH; IKBKB; MAP3K7; PAK2; PIK3CB; PIK3R2; PTEN; VASP;
Phosphorylation of CD3 and TCR zeta chains	1	9	0.0572738	0.403832	0.946527	1	1	1	CSK;
tRNA Aminoacylation	18	42	1.03093	1.54442	0.0249359	1	0.152916	0.330735	AARS; AIMP2; CARS; CARS2; DARS; FARSA; GARS; HARS2; IARS2; MARS; PPA2; QARS; RARS; SARS; TARS; VARS; YARS; YARS2;
Cytosolic tRNA aminoacylation	13	24	0.744559	1.95204	0.00559121	1	0.0541982	0.117223	AARS; AIMP2; CARS; DARS; FARSA; GARS; MARS; QARS; RARS; SARS; TARS; VARS; YARS;
Mitochondrial tRNA aminoacylation	7	21	0.400916	1.20198	0.359858	1	0.82338	1	CARS2; GARS; HARS2; IARS2; PPA2; QARS; YARS2;
Immune System	139	522	7.96105	0.959338	0.741961	1	1	1	AKT1; ANAPC11; ANAPC4; ATF2; ATG12; BCL10; BTRC; C1S; CANX; CAPZA1; CAPZA2; CARD11; CD81; CDC27; CDK1; CREB1; CSK; CXADR; CYLD; DDX58; EEA1; EGR1; ENAH; ERAP1; ERAP2; FADD; GBP2; GRB2; HLA-B; HLA-C; HRAS; HSP90AB1; ICAM1; IFIH1; IFIT1; IFITM3; IFNAR1; IFNGR1; IFNGR2; IKBKB; IL18; IL1RN; IL6ST; IRAK1; IRAK2; IRF3; IRF7; IRS1; IRS2; ITCH; ITGB1; ITGB3; JUN; KRAS; LNPEP; MAP2K1; MAP2K3; MAP2K4; MAP2…
RNA Polymerase II Transcription	43	101	2.46277	1.53394	0.00089089	1	0.0112576	0.0243486	ALYREF; CDK9; CPSF1; CPSF2; CPSF7; CSTF3; CTDP1; DHX38; ERCC2; GTF2A1; GTF2B; GTF2F1; LSM10; NCBP1; NELFA; NELFB; NELFCD; NELFE; PAPOLA; PCF11; POLR2E; POLR2F; POLR2H; POLR2I; POLR2L; RBM8A; RNMT; SLBP; SNRPB; SNRPD3; SNRPF; SRSF11; SRSF2; SRSF3; SRSF6; SRSF7; SRSF9; SUPT16H; SUPT5H; TAF1; TAF9; TCEA1; U2AF2;
Formation and Maturation of mRNA Transcript	83	185	4.75372	1.61637	3.32565e-07	0.000554719	7.81294e-06	1.68982e-05	ALYREF; CCAR1; CD2BP2; CDK9; CPSF1; CPSF2; CPSF7; CSTF3; CTDP1; DHX38; DNAJC8; ERCC2; FUS; GTF2A1; GTF2B; GTF2F1; HNRNPA0; HNRNPA1; HNRNPA2B1; HNRNPA3; HNRNPF; HNRNPL; HNRNPM; HNRNPR; LSM10; LSM2; NCBP1; NELFA; NELFB; NELFCD; NELFE; NUP107; NUP133; NUP153; NUP155; NUP205; NUP43; NUP50; NUP62; NUPL2; PAPOLA; PCBP1; PCF11; POLR2E; POLR2F; POLR2H; POLR2I; POLR2L; PRPF4; PRPF6; PTBP1; RANBP2; RBM5; R…
DARPP-32 events	7	18	0.400916	1.4022	0.209889	1	0.596465	1	CALM3; CDK5; PPP1CA; PPP3R1; PRKACB; PRKAR1B; PRKAR2A;
Signaling by Wnt	25	75	1.43184	1.20116	0.169291	1	0.528797	1	ANAPC11; ANAPC4; APC; AXIN1; BTRC; CDC27; CSNK1A1; PSMA1; PSMA2; PSMA4; PSMA5; PSMB7; PSMB8; PSMC1; PSMC2; PSMC5; PSMD2; PSMD8; PSMD9; PSME1; PSME4; UBA52; UBB; UBC; UBE2D1;
Degradation of beta-catenin by the destruction complex	25	75	1.43184	1.20116	0.169291	1	0.528797	1	ANAPC11; ANAPC4; APC; AXIN1; BTRC; CDC27; CSNK1A1; PSMA1; PSMA2; PSMA4; PSMA5; PSMB7; PSMB8; PSMC1; PSMC2; PSMC5; PSMD2; PSMD8; PSMD9; PSME1; PSME4; UBA52; UBB; UBC; UBE2D1;
Beta-catenin phosphorylation cascade	3	7	0.171821	1.54687	0.302679	1	0.722273	1	APC; AXIN1; CSNK1A1;
Integrin cell surface interactions	21	72	1.20275	1.05109	0.438484	1	0.91436	1	AKT1; BCAR1; COL1A1; CSK; GRB2; ITGA1; ITGA2; ITGA3; ITGA5; ITGAV; ITGB1; ITGB3; ITGB4; ITGB8; LAMA5; LAMB2; PTK2; SOS1; SRC; THBS1; TLN1;
Gene Expression	177	378	10.1375	1.68694	2.84189e-16	4.74027e-13	4.74027e-13	1.02525e-12	AARS; AIMP2; ALYREF; CARS; CARS2; CCAR1; CD2BP2; CDK9; CPSF1; CPSF2; CPSF7; CSTF3; CTDP1; DARS; DHX38; DNAJC8; EEF1B2; EEF1D; EEF1G; EEF2; EIF2B4; EIF2S3; EIF3B; EIF3G; EIF3I; EIF3J; EIF4A1; EIF4EBP1; EIF4G1; EIF4H; ERCC2; FARSA; FAU; FUS; GARS; GTF2A1; GTF2B; GTF2F1; HARS2; HNRNPA0; HNRNPA1; HNRNPA2B1; HNRNPA3; HNRNPF; HNRNPL; HNRNPM; HNRNPR; IARS2; KAT2B; LSM10; LSM2; MARS; MED13; MED15; MED16;…
Generic Transcription Pathway	8	35	0.45819	0.824224	0.796643	1	1	1	KAT2B; MED13; MED15; MED16; MED20; MED23; MED27; NOTCH1;
Notch-HLH transcription pathway	2	11	0.114548	0.657678	0.854051	1	1	1	KAT2B; NOTCH1;
Cleavage of Growing Transcript in the Termination Region	22	43	1.26002	1.84355	0.000938369	1	0.0115941	0.0250763	ALYREF; CPSF1; CPSF2; CPSF7; CSTF3; DHX38; LSM10; NCBP1; PAPOLA; PCF11; RBM8A; SLBP; SNRPB; SNRPD3; SNRPF; SRSF11; SRSF2; SRSF3; SRSF6; SRSF7; SRSF9; U2AF2;
RNA Polymerase II Transcription Termination	22	43	1.26002	1.84355	0.000938369	1	0.0115941	0.0250763	ALYREF; CPSF1; CPSF2; CPSF7; CSTF3; DHX38; LSM10; NCBP1; PAPOLA; PCF11; RBM8A; SLBP; SNRPB; SNRPD3; SNRPF; SRSF11; SRSF2; SRSF3; SRSF6; SRSF7; SRSF9; U2AF2;
Formation of RNA Pol II elongation complex	17	42	0.973654	1.45867	0.0506557	1	0.256041	0.55378	CDK9; CTDP1; ERCC2; GTF2F1; NCBP1; NELFA; NELFB; NELFCD; NELFE; POLR2E; POLR2F; POLR2H; POLR2I; POLR2L; SUPT16H; SUPT5H; TCEA1;
RNA Polymerase II Transcription Initiation And Promoter Clearance	11	39	0.630011	1.01675	0.535944	1	0.972747	1	ERCC2; GTF2A1; GTF2B; GTF2F1; POLR2E; POLR2F; POLR2H; POLR2I; POLR2L; TAF1; TAF9;
RNA Polymerase II Transcription Initiation	11	39	0.630011	1.01675	0.535944	1	0.972747	1	ERCC2; GTF2A1; GTF2B; GTF2F1; POLR2E; POLR2F; POLR2H; POLR2I; POLR2L; TAF1; TAF9;
RNA Polymerase II Pre-transcription Events	21	58	1.20275	1.30475	0.0994932	1	0.382456	0.827196	CDK9; CTDP1; ERCC2; GTF2A1; GTF2B; GTF2F1; NCBP1; NELFA; NELFB; NELFCD; NELFE; POLR2E; POLR2F; POLR2H; POLR2I; POLR2L; SUPT16H; SUPT5H; TAF1; TAF9; TCEA1;
RNA Polymerase II Transcription Pre-Initiation And Promoter Opening	11	39	0.630011	1.01675	0.535944	1	0.972747	1	ERCC2; GTF2A1; GTF2B; GTF2F1; POLR2E; POLR2F; POLR2H; POLR2I; POLR2L; TAF1; TAF9;
RNA Polymerase II Transcription Elongation	17	42	0.973654	1.45867	0.0506557	1	0.256041	0.55378	CDK9; CTDP1; ERCC2; GTF2F1; NCBP1; NELFA; NELFB; NELFCD; NELFE; POLR2E; POLR2F; POLR2H; POLR2I; POLR2L; SUPT16H; SUPT5H; TCEA1;
Formation of the Early Elongation Complex	14	32	0.801833	1.57673	0.0377647	1	0.207209	0.448163	CTDP1; ERCC2; GTF2F1; NCBP1; NELFA; NELFB; NELFCD; NELFE; POLR2E; POLR2F; POLR2H; POLR2I; POLR2L; SUPT5H;
RNA Polymerase II Promoter Escape	11	39	0.630011	1.01675	0.535944	1	0.972747	1	ERCC2; GTF2A1; GTF2B; GTF2F1; POLR2E; POLR2F; POLR2H; POLR2I; POLR2L; TAF1; TAF9;
RNA Pol II CTD phosphorylation and interaction with CE - 11	9	26	0.515464	1.24793	0.279542	1	0.697953	1	ERCC2; GTF2F1; POLR2E; POLR2F; POLR2H; POLR2I; POLR2L; RNMT; SUPT5H;
Pyruvate metabolism	3	10	0.171821	1.08327	0.555421	1	1	1	PDHB; PDK2; PDK4;
Pyruvate metabolism and Citric Acid (TCA) cycle	8	31	0.45819	0.930541	0.662311	1	1	1	CS; IDH3B; IDH3G; PDHB; PDK2; PDK4; SDHA; SDHB;
The citric acid (TCA) cycle and respiratory electron transport	53	118	3.03551	1.61824	4.29046e-05	0.0715649	0.000761329	0.00164664	ATP5C1; ATP5D; ATP5E; ATP5F1; ATP5G1; ATP5I; ATP5J2; ATP5L; ATP5O; COX4I1; COX6A1; COX6B1; COX6C; COX7A2L; COX7C; COX8A; CS; CYC1; ETFB; IDH3B; IDH3G; NDUFA1; NDUFA10; NDUFA11; NDUFA13; NDUFA2; NDUFA3; NDUFA4; NDUFA5; NDUFA6; NDUFA7; NDUFAB1; NDUFB11; NDUFB2; NDUFB4; NDUFB5; NDUFB7; NDUFB8; NDUFB9; NDUFS1; NDUFS6; NDUFS7; NDUFS8; NDUFV1; PDHB; PDK2; PDK4; SDHA; SDHB; UQCR10; UQCR11; UQCRB; UQCRC1;
Pyrimidine salvage reactions	3	7	0.171821	1.54687	0.302679	1	0.722273	1	TK1; TK2; UCK2;
Pyrimidine biosynthesis	2	6	0.114548	1.20483	0.530222	1	0.972747	1	CAD; DCTD;
Synthesis and interconversion of nucleotide di- and triphosphates	9	16	0.515464	2.02739	0.0152374	1	0.1059	0.229046	AK5; CMPK1; GSR; GUK1; NME4; RRM1; RRM2; RRM2B; TXNRD1;
Pyrimidine catabolism	3	10	0.171821	1.08327	0.555421	1	1	1	DPYD; NT5C; NT5C3A;
Purine salvage	3	7	0.171821	1.54687	0.302679	1	0.722273	1	ADA; APRT; PNP;
Purine ribonucleoside monophosphate biosynthesis	3	7	0.171821	1.54687	0.302679	1	0.722273	1	ADSL; GMPS; PAICS;
Pyrimidine metabolism	8	22	0.45819	1.31104	0.247199	1	0.656574	1	CAD; DCTD; DPYD; NT5C; NT5C3A; TK1; TK2; UCK2;
Purine catabolism	4	11	0.229095	1.31208	0.364858	1	0.828005	1	CAT; GPX1; NT5C; PNP;
Vitamin D (calciferol) metabolism	1	7	0.0572738	0.519049	0.897445	1	1	1	CYP24A1;
Base Excision Repair	5	19	0.286369	0.949424	0.641336	1	1	1	MBD4; MPG; NTHL1; POLD1; XRCC1;
DNA Repair	36	106	2.06186	1.22372	0.0936042	1	0.37263	0.805943	ATM; BRCA1; BRCA2; BRIP1; DDB2; ERCC1; ERCC2; ERCC6; FAAP100; FANCD2; FANCI; FANCL; LIG4; MBD4; MPG; NBN; NTHL1; POLD1; POLH; POLR2E; POLR2F; POLR2H; POLR2I; POLR2L; REV1; REV3L; RFC3; TCEA1; TP53BP1; UBA52; UBB; UBC; UBE2T; XAB2; XRCC1; XRCC5;
Amino acid and oligopeptide SLC transporters	7	48	0.400916	0.526006	0.99034	1	1	1	SLC1A5; SLC38A5; SLC6A6; SLC7A1; SLC7A11; SLC7A5; SLC7A6;
Sphingolipid metabolism	13	29	0.744559	1.6156	0.0362515	1	0.200889	0.434493	CERS1; CERS2; CERS5; COL4A3BP; CSNK1G2; DEGS1; DEGS2; PPM1L; SGMS1; SGMS2; SPHK1; SPHK2; VAPA;
Prostanoid metabolism	3	13	0.171821	0.833477	0.744673	1	1	1	LTA4H; MAPKAPK2; PTGIS;
Leukotriene synthesis	2	9	0.114548	0.803667	0.761282	1	1	1	LTA4H; MAPKAPK2;
Cholesterol biosynthesis	15	20	0.859107	2.70233	1.49471e-05	0.0249317	0.000286572	0.000619812	CYP51A1; DHCR7; EBP; HMGCR; HMGCS1; HSD17B7; IDI1; LBR; LSS; MSMO1; MVD; MVK; NSDHL; SQLE; TM7SF2;
Bile acid and bile salt metabolism	6	27	0.343643	0.801594	0.802342	1	1	1	ABCC3; ACOT8; SCP2; SLC27A2; SLC27A5; SLCO1A2;
Synthesis of bile acids and bile salts	4	19	0.229095	0.759918	0.816746	1	1	1	ACOT8; SCP2; SLC27A2; SLC27A5;
Synthesis of bile acids and bile salts via 7alpha-hydroxycholesterol	4	15	0.229095	0.962428	0.63399	1	1	1	ACOT8; SCP2; SLC27A2; SLC27A5;
Synthesis of bile acids and bile salts via 24-hydroxycholesterol	2	10	0.114548	0.72338	0.812747	1	1	1	SLC27A2; SLC27A5;
Metabolism of steroid hormones and vitamins A and D	1	32	0.0572738	0.113669	0.999971	1	1	1	CYP24A1;
Recycling of bile acids and salts	3	11	0.171821	0.984881	0.626883	1	1	1	ABCC3; SLC27A5; SLCO1A2;
Alpha-oxidation of phytanate	1	4	0.0572738	0.907364	0.727735	1	1	1	SLC27A2;
Beta-oxidation of pristanoyl-CoA	3	8	0.171821	1.35375	0.391103	1	0.866667	1	ACOT8; CROT; SCP2;
Regulation of Lipid Metabolism by Peroxisome proliferator-activated receptor alpha (PPARalpha)	13	32	0.744559	1.46419	0.0794871	1	0.326563	0.706308	ABCA1; ACADM; ACSL1; ANKRD1; CYP1A1; FASN; ME1; PLIN2; RGL1; TBL1X; TBL1XR1; TRIB3; TXNRD1;
Peroxisomal lipid metabolism	7	20	0.400916	1.26205	0.307889	1	0.722867	1	ACOT8; AGPS; CROT; FAR1; GNPAT; SCP2; SLC27A2;
Propionyl-CoA catabolism	3	4	0.171821	2.70412	0.0676808	1	0.308447	0.667125	MCEE; MUT; PCCB;
Beta-oxidation of very long chain fatty acids	1	6	0.0572738	0.605413	0.857987	1	1	1	ACOT8;
Plasmalogen biosynthesis	3	4	0.171821	2.70412	0.0676808	1	0.308447	0.667125	AGPS; FAR1; GNPAT;
mitochondrial fatty acid beta-oxidation of unsaturated fatty acids	2	6	0.114548	1.20483	0.530222	1	0.972747	1	ACADM; HADHB;
Resolution of D-loop structures through Holliday junction intermediates	1	6	0.0572738	0.605413	0.857987	1	1	1	POLD1;
Resolution of D-loop structures	1	6	0.0572738	0.605413	0.857987	1	1	1	POLD1;
Nonhomologous End-joining (NHEJ)	2	5	0.114548	1.44532	0.425238	1	0.900123	1	LIG4; XRCC5;
Processing of DNA ends prior to end rejoining	1	3	0.0572738	1.20881	0.62305	1	1	1	XRCC5;
Formation of incision complex in GG-NER	3	20	0.171821	0.541906	0.94521	1	1	1	DDB2; ERCC1; ERCC2;
Nucleotide Excision Repair	13	49	0.744559	0.956307	0.629813	1	1	1	DDB2; ERCC1; ERCC2; ERCC6; POLD1; POLR2E; POLR2F; POLR2H; POLR2I; POLR2L; RFC3; TCEA1; XAB2;
Global Genomic NER (GG-NER)	5	33	0.286369	0.54676	0.972013	1	1	1	DDB2; ERCC1; ERCC2; POLD1; RFC3;
Homologous Recombination Repair	7	22	0.400916	1.14737	0.412433	1	0.900123	1	ATM; BRCA1; BRCA2; BRIP1; NBN; POLD1; TP53BP1;
Double-Strand Break Repair	9	27	0.515464	1.20172	0.32351	1	0.750528	1	ATM; BRCA1; BRCA2; BRIP1; LIG4; NBN; POLD1; TP53BP1; XRCC5;
ATM mediated response to DNA double-strand break	3	6	0.171821	1.80425	0.215271	1	0.596465	1	ATM; BRCA1; NBN;
Homologous recombination repair of replication-independent double-strand breaks	7	22	0.400916	1.14737	0.412433	1	0.900123	1	ATM; BRCA1; BRCA2; BRIP1; NBN; POLD1; TP53BP1;
ATM mediated phosphorylation of repair proteins	3	6	0.171821	1.80425	0.215271	1	0.596465	1	ATM; BRCA1; NBN;
Recruitment of repair and signaling proteins to double-strand breaks	4	8	0.229095	1.8035	0.155306	1	0.511957	1	ATM; BRCA1; NBN; TP53BP1;
MRN complex relocalizes to nuclear foci	1	4	0.0572738	0.907364	0.727735	1	1	1	NBN;
Assembly of the RAD50-MRE11-NBS1 complex at DNA double-strand breaks	1	4	0.0572738	0.907364	0.727735	1	1	1	NBN;
Homologous DNA pairing and strand exchange	2	7	0.114548	1.03296	0.621239	1	1	1	BRCA2; BRIP1;
Presynaptic phase of homologous DNA pairing and strand exchange	1	6	0.0572738	0.605413	0.857987	1	1	1	BRCA2;
Translesion synthesis by HREV1	1	1	0.0572738	3.60251	0.277583	1	0.697953	1	REV1;
Translesion synthesis by DNA polymerases bypassing lesion on DNA template	3	4	0.171821	2.70412	0.0676808	1	0.308447	0.667125	POLH; REV1; REV3L;
DNA Damage Bypass	3	4	0.171821	2.70412	0.0676808	1	0.308447	0.667125	POLH; REV1; REV3L;
Removal of DNA patch containing abasic residue	4	17	0.229095	0.849268	0.73721	1	1	1	MBD4; MPG; NTHL1; POLD1;
Resolution of AP sites via the multiple-nucleotide patch replacement pathway	4	17	0.229095	0.849268	0.73721	1	1	1	MBD4; MPG; NTHL1; POLD1;
Translesion synthesis by Pol eta	1	1	0.0572738	3.60251	0.277583	1	0.697953	1	POLH;
Translesion synthesis by Pol zeta	1	2	0.0572738	1.81021	0.478146	1	0.91436	1	REV3L;
Recognition and association of DNA glycosylase with site containing an affected pyrimidine	2	5	0.114548	1.44532	0.425238	1	0.900123	1	MBD4; NTHL1;
Depyrimidination	2	5	0.114548	1.44532	0.425238	1	0.900123	1	MBD4; NTHL1;
Depurination	1	3	0.0572738	1.20881	0.62305	1	1	1	MPG;
Base-Excision Repair, AP Site Formation	3	8	0.171821	1.35375	0.391103	1	0.866667	1	MBD4; MPG; NTHL1;
Cleavage of the damaged purine	1	3	0.0572738	1.20881	0.62305	1	1	1	MPG;
Recognition and association of DNA glycosylase with site containing an affected purine	1	3	0.0572738	1.20881	0.62305	1	1	1	MPG;
Resolution of Abasic Sites (AP sites)	5	19	0.286369	0.949424	0.641336	1	1	1	MBD4; MPG; NTHL1; POLD1; XRCC1;
Resolution of AP sites via the single-nucleotide replacement pathway	4	12	0.229095	1.20283	0.437594	1	0.91436	1	MBD4; MPG; NTHL1; XRCC1;
Base-free sugar-phosphate removal via the single-nucleotide replacement pathway	3	10	0.171821	1.08327	0.555421	1	1	1	MBD4; MPG; NTHL1;
Displacement of DNA glycosylase by APE1	3	9	0.171821	1.2035	0.47629	1	0.91436	1	MBD4; MPG; NTHL1;
Cleavage of the damaged pyrimidine	2	5	0.114548	1.44532	0.425238	1	0.900123	1	MBD4; NTHL1;
Metabolism	293	823	16.7812	1.28257	8.02013e-08	0.000133776	1.99665e-06	4.31847e-06	AASDHPPT; ACADSB; ACLY; ADA; ADCY3; ADI1; ADSL; AHCY; AK5; AKT1; ALDH2; ALDH4A1; ALDH6A1; ANAPC11; ANAPC4; ANP32A; APRT; ASL; ATP5C1; ATP5D; ATP5E; ATP5F1; ATP5G1; ATP5I; ATP5J2; ATP5L; ATP5O; BCAT1; BCAT2; BPNT1; CAD; CALM3; CAT; CDC27; CMPK1; CNDP2; CNOT1; CNOT2; CNOT3; CNOT4; CNOT6; CNOT6L; CNOT7; CNOT8; COASY; COMT; COX4I1; COX6A1; COX6B1; COX6C; COX7A2L; COX7C; COX8A; CPS1; CS; CYB5R3; CYC1;…
L13a-mediated translational silencing of Ceruloplasmin expression	62	102	3.55097	2.1899	2.17841e-12	3.63359e-09	2.13741e-10	4.62289e-10	EIF2S3; EIF3B; EIF3G; EIF3I; EIF3J; EIF4A1; EIF4G1; EIF4H; FAU; RPL10; RPL12; RPL13; RPL13A; RPL14; RPL18; RPL18A; RPL19; RPL21; RPL23; RPL23A; RPL24; RPL26; RPL26L1; RPL29; RPL3; RPL30; RPL32; RPL34; RPL35; RPL35A; RPL36; RPL36A; RPL37; RPL37A; RPL38; RPL4; RPL6; RPL8; RPL9; RPS10; RPS11; RPS12; RPS15A; RPS16; RPS17; RPS19; RPS2; RPS20; RPS24; RPS25; RPS26; RPS27; RPS28; RPS3; RPS3A; RPS4Y1; RPS…
Tetrahydrobiopterin (BH4) synthesis, recycling, salvage and regulation	4	12	0.229095	1.20283	0.437594	1	0.91436	1	AKT1; CALM3; DHFR; SPR;
NOSTRIN mediated eNOS trafficking	1	4	0.0572738	0.907364	0.727735	1	1	1	WASL;
Purine metabolism	9	24	0.515464	1.35188	0.197795	1	0.584969	1	ADA; ADSL; APRT; CAT; GMPS; GPX1; NT5C; PAICS; PNP;
Metabolism of nucleotides	25	58	1.43184	1.55316	0.00837658	1	0.0709245	0.153399	ADA; ADSL; AK5; APRT; CAD; CAT; CMPK1; DCTD; DPYD; GMPS; GPX1; GSR; GUK1; NME4; NT5C; NT5C3A; PAICS; PNP; RRM1; RRM2; RRM2B; TK1; TK2; TXNRD1; UCK2;
eNOS activation and regulation	7	18	0.400916	1.4022	0.209889	1	0.596465	1	AKT1; CALM3; DHFR; NOSIP; SPR; WASL; ZDHHC21;
Metabolism of nitric oxide	7	18	0.400916	1.4022	0.209889	1	0.596465	1	AKT1; CALM3; DHFR; NOSIP; SPR; WASL; ZDHHC21;
NOSIP mediated eNOS trafficking	1	2	0.0572738	1.81021	0.478146	1	0.91436	1	NOSIP;
eNOS activation	3	9	0.171821	1.2035	0.47629	1	0.91436	1	AKT1; CALM3; ZDHHC21;
3' -UTR-mediated translational regulation	62	102	3.55097	2.1899	2.17841e-12	3.63359e-09	2.13741e-10	4.62289e-10	EIF2S3; EIF3B; EIF3G; EIF3I; EIF3J; EIF4A1; EIF4G1; EIF4H; FAU; RPL10; RPL12; RPL13; RPL13A; RPL14; RPL18; RPL18A; RPL19; RPL21; RPL23; RPL23A; RPL24; RPL26; RPL26L1; RPL29; RPL3; RPL30; RPL32; RPL34; RPL35; RPL35A; RPL36; RPL36A; RPL37; RPL37A; RPL38; RPL4; RPL6; RPL8; RPL9; RPS10; RPS11; RPS12; RPS15A; RPS16; RPS17; RPS19; RPS2; RPS20; RPS24; RPS25; RPS26; RPS27; RPS28; RPS3; RPS3A; RPS4Y1; RPS…
Repair synthesis of patch ~27-30 bases long by DNA polymerase	2	15	0.114548	0.482414	0.948673	1	1	1	POLD1; RFC3;
Amine compound SLC transporters	3	29	0.171821	0.373786	0.994292	1	1	1	SLC44A1; SLC44A2; SLC6A6;
Regulation of the Fanconi anemia pathway	5	8	0.286369	2.25325	0.0421467	1	0.221071	0.478145	FANCD2; FANCI; UBA52; UBB; UBC;
Fanconi Anemia pathway	10	22	0.572738	1.6384	0.0573019	1	0.278658	0.602696	BRCA1; BRCA2; FAAP100; FANCD2; FANCI; FANCL; UBA52; UBB; UBC; UBE2T;
Repair synthesis for gap-filling by DNA polymerase in TC-NER	2	15	0.114548	0.482414	0.948673	1	1	1	POLD1; RFC3;
Gap-filling DNA repair synthesis and ligation in TC-NER	2	16	0.114548	0.452282	0.960841	1	1	1	POLD1; RFC3;
Dual incision reaction in TC-NER	10	28	0.572738	1.28744	0.228189	1	0.6199	1	ERCC1; ERCC2; ERCC6; POLR2E; POLR2F; POLR2H; POLR2I; POLR2L; TCEA1; XAB2;
Formation of transcription-coupled NER (TC-NER) repair complex	10	28	0.572738	1.28744	0.228189	1	0.6199	1	ERCC1; ERCC2; ERCC6; POLR2E; POLR2F; POLR2H; POLR2I; POLR2L; TCEA1; XAB2;
Transcription-coupled NER (TC-NER)	12	44	0.687285	0.983097	0.58587	1	1	1	ERCC1; ERCC2; ERCC6; POLD1; POLR2E; POLR2F; POLR2H; POLR2I; POLR2L; RFC3; TCEA1; XAB2;
Dual incision reaction in GG-NER	3	20	0.171821	0.541906	0.94521	1	1	1	DDB2; ERCC1; ERCC2;
Gap-filling DNA repair synthesis and ligation in GG-NER	2	16	0.114548	0.452282	0.960841	1	1	1	POLD1; RFC3;
Stabilization of p53	25	69	1.43184	1.30559	0.0766873	1	0.320375	0.692925	ANAPC11; ANAPC4; ATM; CDC27; MDM2; PSMA1; PSMA2; PSMA4; PSMA5; PSMB7; PSMB8; PSMC1; PSMC2; PSMC5; PSMD2; PSMD8; PSMD9; PSME1; PSME4; RFWD2; TP53; UBA52; UBB; UBC; UBE2D1;
p53-Dependent G1 DNA Damage Response	27	72	1.54639	1.35125	0.0452059	1	0.235636	0.509646	ANAPC11; ANAPC4; ATM; CDC27; CDKN1A; CDKN1B; MDM2; PSMA1; PSMA2; PSMA4; PSMA5; PSMB7; PSMB8; PSMC1; PSMC2; PSMC5; PSMD2; PSMD8; PSMD9; PSME1; PSME4; RFWD2; TP53; UBA52; UBB; UBC; UBE2D1;
p53-Dependent G1/S DNA damage checkpoint	27	72	1.54639	1.35125	0.0452059	1	0.235636	0.509646	ANAPC11; ANAPC4; ATM; CDC27; CDKN1A; CDKN1B; MDM2; PSMA1; PSMA2; PSMA4; PSMA5; PSMB7; PSMB8; PSMC1; PSMC2; PSMC5; PSMD2; PSMD8; PSMD9; PSME1; PSME4; RFWD2; TP53; UBA52; UBB; UBC; UBE2D1;
G1/S DNA Damage Checkpoints	29	76	1.66094	1.37493	0.0308797	1	0.181364	0.392264	ANAPC11; ANAPC4; ATM; CCND1; CDC25C; CDC27; CDKN1A; CDKN1B; MDM2; PSMA1; PSMA2; PSMA4; PSMA5; PSMB7; PSMB8; PSMC1; PSMC2; PSMC5; PSMD2; PSMD8; PSMD9; PSME1; PSME4; RFWD2; TP53; UBA52; UBB; UBC; UBE2D1;
Cell Cycle Checkpoints	46	118	2.63459	1.40455	0.00503436	1	0.049396	0.106836	ANAPC11; ANAPC4; ATM; BUB1B; CCNB2; CCND1; CDC25C; CDC27; CDC6; CDC7; CDK1; CDKN1A; CDKN1B; DBF4; MAD1L1; MAD2L1; MCM2; MCM3; MCM7; MDM2; ORC3; ORC4; ORC5; PSMA1; PSMA2; PSMA4; PSMA5; PSMB7; PSMB8; PSMC1; PSMC2; PSMC5; PSMD2; PSMD8; PSMD9; PSME1; PSME4; RAD17; RFC3; RFWD2; TP53; UBA52; UBB; UBC; UBE2D1; WEE1;
Pausing and recovery of elongation	15	31	0.859107	1.74375	0.0114178	1	0.0857025	0.185362	CDK9; CTDP1; GTF2F1; NELFA; NELFB; NELFCD; NELFE; POLR2E; POLR2F; POLR2H; POLR2I; POLR2L; SUPT16H; SUPT5H; TCEA1;
N-Glycan antennae elongation	1	9	0.0572738	0.403832	0.946527	1	1	1	MGAT5;
Reactions specific to the complex N-glycan synthesis pathway	1	2	0.0572738	1.81021	0.478146	1	0.91436	1	MGAT2;
Autodegradation of the E3 ubiquitin ligase COP1	24	68	1.37457	1.27182	0.105709	1	0.402564	0.870686	ANAPC11; ANAPC4; ATM; CDC27; PSMA1; PSMA2; PSMA4; PSMA5; PSMB7; PSMB8; PSMC1; PSMC2; PSMC5; PSMD2; PSMD8; PSMD9; PSME1; PSME4; RFWD2; TP53; UBA52; UBB; UBC; UBE2D1;
Transcriptional activation of p53 responsive genes	2	2	0.114548	3.60251	0.0770207	1	0.320375	0.692925	CDKN1A; TP53;
G2/M DNA damage checkpoint	13	29	0.744559	1.6156	0.0362515	1	0.200889	0.434493	ATM; CDC25C; CDC6; CDC7; CDK1; DBF4; MCM2; MCM3; MCM7; ORC3; ORC4; ORC5; WEE1;
G2/M Checkpoints	16	43	0.91638	1.34099	0.113407	1	0.425757	0.920851	ATM; CCNB2; CDC25C; CDC6; CDC7; CDK1; DBF4; MCM2; MCM3; MCM7; ORC3; ORC4; ORC5; RAD17; RFC3; WEE1;
G2/M DNA replication checkpoint	3	4	0.171821	2.70412	0.0676808	1	0.308447	0.667125	CCNB2; CDK1; WEE1;
Chk1/Chk2(Cds1) mediated inactivation of Cyclin B:Cdk1 complex	3	5	0.171821	2.16438	0.134632	1	0.463978	1	CDC25C; CDK1; WEE1;
p53-Independent G1/S DNA damage checkpoint	24	70	1.37457	1.23548	0.137978	1	0.471614	1	ANAPC11; ANAPC4; ATM; CCND1; CDC25C; CDC27; PSMA1; PSMA2; PSMA4; PSMA5; PSMB7; PSMB8; PSMC1; PSMC2; PSMC5; PSMD2; PSMD8; PSMD9; PSME1; PSME4; UBA52; UBB; UBC; UBE2D1;
Transcriptional activation of cell cycle inhibitor p21	2	2	0.114548	3.60251	0.0770207	1	0.320375	0.692925	CDKN1A; TP53;
Ubiquitin Mediated Degradation of Phosphorylated Cdc25A	23	69	1.3173	1.20118	0.181812	1	0.562936	1	ANAPC11; ANAPC4; ATM; CCND1; CDC27; PSMA1; PSMA2; PSMA4; PSMA5; PSMB7; PSMB8; PSMC1; PSMC2; PSMC5; PSMD2; PSMD8; PSMD9; PSME1; PSME4; UBA52; UBB; UBC; UBE2D1;
p53-Independent DNA Damage Response	24	70	1.37457	1.23548	0.137978	1	0.471614	1	ANAPC11; ANAPC4; ATM; CCND1; CDC25C; CDC27; PSMA1; PSMA2; PSMA4; PSMA5; PSMB7; PSMB8; PSMC1; PSMC2; PSMC5; PSMD2; PSMD8; PSMD9; PSME1; PSME4; UBA52; UBB; UBC; UBE2D1;
Activation of ATR in response to replication stress	12	37	0.687285	1.16904	0.317924	1	0.742713	1	CDC25C; CDC6; CDC7; DBF4; MCM2; MCM3; MCM7; ORC3; ORC4; ORC5; RAD17; RFC3;
Mitotic Spindle Checkpoint	7	19	0.400916	1.32844	0.257549	1	0.681891	1	ANAPC11; ANAPC4; BUB1B; CDC27; MAD1L1; MAD2L1; UBE2D1;
Amplification of signal from the kinetochores	2	2	0.114548	3.60251	0.0770207	1	0.320375	0.692925	MAD1L1; MAD2L1;
Synthesis of substrates in N-glycan biosythesis	6	16	0.343643	1.35235	0.26848	1	0.697953	1	DPM2; DPM3; GFPT1; GMPPB; PMM1; PMM2;
Biosynthesis of the N-glycan precursor (dolichol lipid-linked oligosaccharide, LLO) and transfer to a nascent protein	11	30	0.630011	1.32168	0.185486	1	0.562936	1	ALG1; ALG10B; ALG12; ALG3; DPAGT1; DPM2; DPM3; GFPT1; GMPPB; PMM1; PMM2;
Post-translational modification: synthesis of GPI-anchored proteins	8	26	0.45819	1.10942	0.438009	1	0.91436	1	DPM2; DPM3; GPAA1; PIGK; PIGQ; PIGS; PIGX; PLAUR;
Hypusine synthesis from eIF5A-lysine	2	2	0.114548	3.60251	0.0770207	1	0.320375	0.692925	DHPS; DOHH;
Removal of aminoterminal propeptides from gamma-carboxylated proteins	2	10	0.114548	0.72338	0.812747	1	1	1	FURIN; PROS1;
Asparagine N-linked glycosylation	26	77	1.48912	1.21674	0.145684	1	0.492075	1	ALG1; ALG10B; ALG12; ALG3; CANX; DAD1; DPAGT1; DPM2; DPM3; EDEM3; GFPT1; GMPPB; LMAN1; MAN1A2; MANEA; MGAT2; MGAT5; MOGS; PDIA3; PMM1; PMM2; PRKCSH; SAR1B; SEC13; SEC24A; UGGT2;
Attachment of GPI anchor to uPAR	4	7	0.229095	2.06078	0.0987264	1	0.382456	0.827196	GPAA1; PIGK; PIGS; PLAUR;
Synthesis of glycosylphosphatidylinositol (GPI)	3	17	0.171821	0.63748	0.890553	1	1	1	DPM2; PIGQ; PIGX;
Synthesis of dolichyl-phosphate mannose	2	3	0.114548	2.40566	0.188338	1	0.562936	1	DPM2; DPM3;
N-glycan antennae elongation in the medial/trans-Golgi	2	12	0.114548	0.602917	0.886865	1	1	1	MGAT2; MGAT5;
Progressive trimming of alpha-1,2-linked mannose residues from Man9/8/7GlcNAc2 to produce Man5GlcNAc2	1	3	0.0572738	1.20881	0.62305	1	1	1	MAN1A2;
Synthesis of GDP-mannose	3	5	0.171821	2.16438	0.134632	1	0.463978	1	GMPPB; PMM1; PMM2;
Synthesis of UDP-N-acetyl-glucosamine	1	5	0.0572738	0.726254	0.80336	1	1	1	GFPT1;
N-glycan trimming in the ER and Calnexin/Calreticulin cycle	6	13	0.343643	1.66419	0.122511	1	0.445202	0.962906	CANX; EDEM3; MOGS; PDIA3; PRKCSH; UGGT2;
ER Quality Control Compartment (ERQC)	2	6	0.114548	1.20483	0.530222	1	0.972747	1	EDEM3; UGGT2;
Calnexin/calreticulin cycle	5	12	0.286369	1.50279	0.219387	1	0.60357	1	CANX; EDEM3; PDIA3; PRKCSH; UGGT2;
N-glycan trimming and elongation in the cis-Golgi	2	5	0.114548	1.44532	0.425238	1	0.900123	1	MAN1A2; MANEA;
Transport to the Golgi and subsequent modification	8	28	0.45819	1.03021	0.533241	1	0.972747	1	LMAN1; MAN1A2; MANEA; MGAT2; MGAT5; SAR1B; SEC13; SEC24A;
Folding of actin by CCT/TriC	4	9	0.229095	1.60333	0.22073	1	0.60357	1	ACTB; CCT3; CCT5; TCP1;
Association of TriC/CCT with target proteins during biosynthesis	4	9	0.229095	1.60333	0.22073	1	0.60357	1	CCT3; CCT5; SPHK1; TCP1;
Post-chaperonin tubulin folding pathway	8	12	0.45819	2.40267	0.00562128	1	0.0541982	0.117223	TBCA; TBCB; TBCC; TBCD; TUBB2A; TUBB3; TUBB4B; TUBB6;
Post-translational protein modification	37	114	2.11913	1.16945	0.152797	1	0.511957	1	ALG1; ALG10B; ALG12; ALG3; CANX; DAD1; DHPS; DOHH; DPAGT1; DPM2; DPM3; EDEM3; FURIN; GFPT1; GMPPB; GPAA1; LMAN1; MAN1A2; MANEA; MGAT2; MGAT5; MOGS; PDIA3; PIGK; PIGQ; PIGS; PIGX; PLAUR; PMM1; PMM2; PRKCSH; PROS1; SAR1B; SEC13; SEC24A; UGGT2; VKORC1;
Prefoldin mediated transfer of substrate to CCT/TriC	8	14	0.45819	2.05968	0.0196383	1	0.130504	0.282262	CCT3; CCT5; PFDN1; PFDN2; PFDN5; PFDN6; TCP1; VBP1;
Formation of tubulin folding intermediates by CCT/TriC	3	8	0.171821	1.35375	0.391103	1	0.866667	1	CCT3; CCT5; TCP1;
Post-translational modification: gamma carboxylation and hypusine formation	5	14	0.286369	1.28826	0.343134	1	0.790536	1	DHPS; DOHH; FURIN; PROS1; VKORC1;
Gamma-carboxylation, transport, and amino-terminal cleavage of proteins	3	12	0.171821	0.902876	0.689979	1	1	1	FURIN; PROS1; VKORC1;
Gamma-carboxylation of protein precursors	1	9	0.0572738	0.403832	0.946527	1	1	1	PROS1;
Transport of gamma-carboxylated protein precursors from the endoplasmic reticulum to the Golgi apparatus	1	8	0.0572738	0.454248	0.925944	1	1	1	PROS1;
Cooperation of Prefoldin and TriC/CCT in actin and tubulin folding	9	15	0.515464	2.16246	0.0088117	1	0.0725053	0.156818	ACTB; CCT3; CCT5; PFDN1; PFDN2; PFDN5; PFDN6; TCP1; VBP1;
Chaperonin-mediated protein folding	10	16	0.572738	2.25241	0.00381394	1	0.0387906	0.0838984	ACTB; CCT3; CCT5; PFDN1; PFDN2; PFDN5; PFDN6; SPHK1; TCP1; VBP1;
Eukaryotic Translation Termination	54	82	3.09278	2.37253	5.54602e-13	9.25076e-10	8.40978e-11	1.81891e-10	FAU; RPL10; RPL12; RPL13; RPL13A; RPL14; RPL18; RPL18A; RPL19; RPL21; RPL23; RPL23A; RPL24; RPL26; RPL26L1; RPL29; RPL3; RPL30; RPL32; RPL34; RPL35; RPL35A; RPL36; RPL36A; RPL37; RPL37A; RPL38; RPL4; RPL6; RPL8; RPL9; RPS10; RPS11; RPS12; RPS15A; RPS16; RPS17; RPS19; RPS2; RPS20; RPS24; RPS25; RPS26; RPS27; RPS28; RPS3; RPS3A; RPS4Y1; RPS5; RPS7; RPS8; RPS9; RPSA; UBA52;
Protein folding	18	28	1.03093	2.31636	5.81115e-05	0.0969299	0.00100969	0.0021838	ACTB; CCT3; CCT5; PFDN1; PFDN2; PFDN5; PFDN6; SPHK1; TBCA; TBCB; TBCC; TBCD; TCP1; TUBB2A; TUBB3; TUBB4B; TUBB6; VBP1;
Eukaryotic Translation Elongation	58	85	3.32188	2.45831	6.67505e-15	1.1134e-11	5.56699e-12	1.20406e-11	EEF1B2; EEF1D; EEF1G; EEF2; FAU; RPL10; RPL12; RPL13; RPL13A; RPL14; RPL18; RPL18A; RPL19; RPL21; RPL23; RPL23A; RPL24; RPL26; RPL26L1; RPL29; RPL3; RPL30; RPL32; RPL34; RPL35; RPL35A; RPL36; RPL36A; RPL37; RPL37A; RPL38; RPL4; RPL6; RPL8; RPL9; RPS10; RPS11; RPS12; RPS15A; RPS16; RPS17; RPS19; RPS2; RPS20; RPS24; RPS25; RPS26; RPS27; RPS28; RPS3; RPS3A; RPS4Y1; RPS5; RPS7; RPS8; RPS9; RPSA; UBA5…
Peptide chain elongation	55	82	3.15006	2.41646	1.04472e-13	1.7426e-10	3.48519e-11	7.53796e-11	EEF2; FAU; RPL10; RPL12; RPL13; RPL13A; RPL14; RPL18; RPL18A; RPL19; RPL21; RPL23; RPL23A; RPL24; RPL26; RPL26L1; RPL29; RPL3; RPL30; RPL32; RPL34; RPL35; RPL35A; RPL36; RPL36A; RPL37; RPL37A; RPL38; RPL4; RPL6; RPL8; RPL9; RPS10; RPS11; RPS12; RPS15A; RPS16; RPS17; RPS19; RPS2; RPS20; RPS24; RPS25; RPS26; RPS27; RPS28; RPS3; RPS3A; RPS4Y1; RPS5; RPS7; RPS8; RPS9; RPSA; UBA52;
Recycling of eIF2:GDP	2	8	0.114548	0.903999	0.69795	1	1	1	EIF2B4; EIF2S3;
Ribosomal scanning and start codon recognition	31	54	1.77549	2.06839	4.22459e-06	0.00704662	8.69954e-05	0.000188158	EIF2S3; EIF3B; EIF3G; EIF3I; EIF3J; EIF4A1; EIF4G1; EIF4H; FAU; RPS10; RPS11; RPS12; RPS15A; RPS16; RPS17; RPS19; RPS2; RPS20; RPS24; RPS25; RPS26; RPS27; RPS28; RPS3; RPS3A; RPS4Y1; RPS5; RPS7; RPS8; RPS9; RPSA;
GTP hydrolysis and joining of the 60S ribosomal subunit	62	103	3.55097	2.16864	4.01402e-12	6.69539e-09	3.27971e-10	7.09353e-10	EIF2S3; EIF3B; EIF3G; EIF3I; EIF3J; EIF4A1; EIF4G1; EIF4H; FAU; RPL10; RPL12; RPL13; RPL13A; RPL14; RPL18; RPL18A; RPL19; RPL21; RPL23; RPL23A; RPL24; RPL26; RPL26L1; RPL29; RPL3; RPL30; RPL32; RPL34; RPL35; RPL35A; RPL36; RPL36A; RPL37; RPL37A; RPL38; RPL4; RPL6; RPL8; RPL9; RPS10; RPS11; RPS12; RPS15A; RPS16; RPS17; RPS19; RPS2; RPS20; RPS24; RPS25; RPS26; RPS27; RPS28; RPS3; RPS3A; RPS4Y1; RPS…
Translation initiation complex formation	31	54	1.77549	2.06839	4.22459e-06	0.00704662	8.69954e-05	0.000188158	EIF2S3; EIF3B; EIF3G; EIF3I; EIF3J; EIF4A1; EIF4G1; EIF4H; FAU; RPS10; RPS11; RPS12; RPS15A; RPS16; RPS17; RPS19; RPS2; RPS20; RPS24; RPS25; RPS26; RPS27; RPS28; RPS3; RPS3A; RPS4Y1; RPS5; RPS7; RPS8; RPS9; RPSA;
Activation of the mRNA upon binding of the cap-binding complex and eIFs, and subsequent binding to 43S	32	55	1.83276	2.09628	1.97569e-06	0.00329545	4.22494e-05	9.13793e-05	EIF2S3; EIF3B; EIF3G; EIF3I; EIF3J; EIF4A1; EIF4EBP1; EIF4G1; EIF4H; FAU; RPS10; RPS11; RPS12; RPS15A; RPS16; RPS17; RPS19; RPS2; RPS20; RPS24; RPS25; RPS26; RPS27; RPS28; RPS3; RPS3A; RPS4Y1; RPS5; RPS7; RPS8; RPS9; RPSA;
Formation of the ternary complex, and subsequently, the 43S complex	28	47	1.60367	2.14648	4.5692e-06	0.00762143	9.29442e-05	0.000201025	EIF2S3; EIF3B; EIF3G; EIF3I; EIF3J; FAU; RPS10; RPS11; RPS12; RPS15A; RPS16; RPS17; RPS19; RPS2; RPS20; RPS24; RPS25; RPS26; RPS27; RPS28; RPS3; RPS3A; RPS4Y1; RPS5; RPS7; RPS8; RPS9; RPSA;
Translation	68	117	3.89462	2.09389	3.69837e-12	6.16888e-09	3.24678e-10	7.0223e-10	EEF1B2; EEF1D; EEF1G; EEF2; EIF2B4; EIF2S3; EIF3B; EIF3G; EIF3I; EIF3J; EIF4A1; EIF4EBP1; EIF4G1; EIF4H; FAU; RPL10; RPL12; RPL13; RPL13A; RPL14; RPL18; RPL18A; RPL19; RPL21; RPL23; RPL23A; RPL24; RPL26; RPL26L1; RPL29; RPL3; RPL30; RPL32; RPL34; RPL35; RPL35A; RPL36; RPL36A; RPL37; RPL37A; RPL38; RPL4; RPL6; RPL8; RPL9; RPS10; RPS11; RPS12; RPS15A; RPS16; RPS17; RPS19; RPS2; RPS20; RPS24; RPS25;…
Eukaryotic Translation Initiation	64	110	3.66552	2.09614	1.511e-11	2.52036e-08	8.7004e-10	1.88177e-09	EIF2B4; EIF2S3; EIF3B; EIF3G; EIF3I; EIF3J; EIF4A1; EIF4EBP1; EIF4G1; EIF4H; FAU; RPL10; RPL12; RPL13; RPL13A; RPL14; RPL18; RPL18A; RPL19; RPL21; RPL23; RPL23A; RPL24; RPL26; RPL26L1; RPL29; RPL3; RPL30; RPL32; RPL34; RPL35; RPL35A; RPL36; RPL36A; RPL37; RPL37A; RPL38; RPL4; RPL6; RPL8; RPL9; RPS10; RPS11; RPS12; RPS15A; RPS16; RPS17; RPS19; RPS2; RPS20; RPS24; RPS25; RPS26; RPS27; RPS28; RPS3; …
Cap-dependent Translation Initiation	64	110	3.66552	2.09614	1.511e-11	2.52036e-08	8.7004e-10	1.88177e-09	EIF2B4; EIF2S3; EIF3B; EIF3G; EIF3I; EIF3J; EIF4A1; EIF4EBP1; EIF4G1; EIF4H; FAU; RPL10; RPL12; RPL13; RPL13A; RPL14; RPL18; RPL18A; RPL19; RPL21; RPL23; RPL23A; RPL24; RPL26; RPL26L1; RPL29; RPL3; RPL30; RPL32; RPL34; RPL35; RPL35A; RPL36; RPL36A; RPL37; RPL37A; RPL38; RPL4; RPL6; RPL8; RPL9; RPS10; RPS11; RPS12; RPS15A; RPS16; RPS17; RPS19; RPS2; RPS20; RPS24; RPS25; RPS26; RPS27; RPS28; RPS3; …
Formation of a pool of free 40S subunits	58	92	3.32188	2.27129	1.24164e-12	2.07105e-09	1.59312e-10	3.44568e-10	EIF3B; EIF3G; EIF3I; EIF3J; FAU; RPL10; RPL12; RPL13; RPL13A; RPL14; RPL18; RPL18A; RPL19; RPL21; RPL23; RPL23A; RPL24; RPL26; RPL26L1; RPL29; RPL3; RPL30; RPL32; RPL34; RPL35; RPL35A; RPL36; RPL36A; RPL37; RPL37A; RPL38; RPL4; RPL6; RPL8; RPL9; RPS10; RPS11; RPS12; RPS15A; RPS16; RPS17; RPS19; RPS2; RPS20; RPS24; RPS25; RPS26; RPS27; RPS28; RPS3; RPS3A; RPS4Y1; RPS5; RPS7; RPS8; RPS9; RPSA; UBA5…
Inhibition of PKR	1	1	0.0572738	3.60251	0.277583	1	0.697953	1	EIF2AK2;
Influenza Virus Induced Apoptosis	2	2	0.114548	3.60251	0.0770207	1	0.320375	0.692925	SLC25A6; TGFB1;
Metabolism of proteins	123	259	7.04467	1.71092	4.12913e-12	6.88739e-09	3.27971e-10	7.09353e-10	ACTB; ALG1; ALG10B; ALG12; ALG3; CANX; CCT3; CCT5; DAD1; DHPS; DOHH; DPAGT1; DPM2; DPM3; EDEM3; EEF1B2; EEF1D; EEF1G; EEF2; EIF2B4; EIF2S3; EIF3B; EIF3G; EIF3I; EIF3J; EIF4A1; EIF4EBP1; EIF4G1; EIF4H; FAU; FURIN; GFPT1; GMPPB; GPAA1; LMAN1; MAN1A2; MANEA; MGAT2; MGAT5; MOGS; PDIA3; PFDN1; PFDN2; PFDN5; PFDN6; PIGK; PIGQ; PIGS; PIGX; PLAUR; PMM1; PMM2; PRKCSH; PROS1; RPL10; RPL12; RPL13; RPL13A; R…
Inhibition of Host mRNA Processing and RNA Silencing	1	2	0.0572738	1.81021	0.478146	1	0.91436	1	CPSF4;
NS1 Mediated Effects on Host Pathways	2	3	0.114548	2.40566	0.188338	1	0.562936	1	CPSF4; EIF2AK2;
Assembly of Viral Components at the Budding Site	1	2	0.0572738	1.81021	0.478146	1	0.91436	1	CANX;
Host Interactions with Influenza Factors	4	5	0.229095	2.88344	0.0230469	1	0.142908	0.309089	CPSF4; EIF2AK2; SLC25A6; TGFB1;
Viral RNP Complexes in the Host Cell Nucleus	1	2	0.0572738	1.81021	0.478146	1	0.91436	1	HSPA1A;
NEP/NS2 Interacts with the Cellular Export Machinery	13	29	0.744559	1.6156	0.0362515	1	0.200889	0.434493	NUP107; NUP133; NUP153; NUP155; NUP205; NUP43; NUP50; NUP62; NUPL2; RAN; RANBP2; TPR; XPO1;
Viral mRNA Translation	55	82	3.15006	2.41646	1.04472e-13	1.7426e-10	3.48519e-11	7.53796e-11	DNAJC3; FAU; RPL10; RPL12; RPL13; RPL13A; RPL14; RPL18; RPL18A; RPL19; RPL21; RPL23; RPL23A; RPL24; RPL26; RPL26L1; RPL29; RPL3; RPL30; RPL32; RPL34; RPL35; RPL35A; RPL36; RPL36A; RPL37; RPL37A; RPL38; RPL4; RPL6; RPL8; RPL9; RPS10; RPS11; RPS12; RPS15A; RPS16; RPS17; RPS19; RPS2; RPS20; RPS24; RPS25; RPS26; RPS27; RPS28; RPS3; RPS3A; RPS4Y1; RPS5; RPS7; RPS8; RPS9; RPSA; UBA52;
Export of Viral Ribonucleoproteins from Nucleus	14	31	0.801833	1.62757	0.0282793	1	0.169067	0.365668	HSPA1A; NUP107; NUP133; NUP153; NUP155; NUP205; NUP43; NUP50; NUP62; NUPL2; RAN; RANBP2; TPR; XPO1;
Virus Assembly and Release	1	2	0.0572738	1.81021	0.478146	1	0.91436	1	CANX;
Influenza Viral RNA Transcription and Replication	61	98	3.4937	2.24251	7.34386e-13	1.22496e-09	1.0208e-10	2.20783e-10	DNAJC3; FAU; GTF2F1; POLR2E; POLR2F; POLR2H; POLR2I; POLR2L; RPL10; RPL12; RPL13; RPL13A; RPL14; RPL18; RPL18A; RPL19; RPL21; RPL23; RPL23A; RPL24; RPL26; RPL26L1; RPL29; RPL3; RPL30; RPL32; RPL34; RPL35; RPL35A; RPL36; RPL36A; RPL37; RPL37A; RPL38; RPL4; RPL6; RPL8; RPL9; RPS10; RPS11; RPS12; RPS15A; RPS16; RPS17; RPS19; RPS2; RPS20; RPS24; RPS25; RPS26; RPS27; RPS28; RPS3; RPS3A; RPS4Y1; RPS5; …
Viral Messenger RNA Synthesis	6	14	0.343643	1.5454	0.166174	1	0.522977	1	GTF2F1; POLR2E; POLR2F; POLR2H; POLR2I; POLR2L;
Influenza Life Cycle	77	135	4.41008	2.05488	5.22608e-13	8.7171e-10	8.40978e-11	1.81891e-10	CANX; DNAJC3; FAU; GTF2F1; HSPA1A; KPNA1; NUP107; NUP133; NUP153; NUP155; NUP205; NUP43; NUP50; NUP62; NUPL2; POLR2E; POLR2F; POLR2H; POLR2I; POLR2L; RAN; RANBP2; RPL10; RPL12; RPL13; RPL13A; RPL14; RPL18; RPL18A; RPL19; RPL21; RPL23; RPL23A; RPL24; RPL26; RPL26L1; RPL29; RPL3; RPL30; RPL32; RPL34; RPL35; RPL35A; RPL36; RPL36A; RPL37; RPL37A; RPL38; RPL4; RPL6; RPL8; RPL9; RPS10; RPS11; RPS12; RP…
Transport of Ribonucleoproteins into the Host Nucleus	12	29	0.687285	1.49142	0.0792898	1	0.326563	0.706308	KPNA1; NUP107; NUP133; NUP153; NUP155; NUP205; NUP43; NUP50; NUP62; NUPL2; RANBP2; TPR;
Influenza Infection	81	140	4.63918	2.08441	4.31044e-14	7.18981e-11	2.3966e-11	5.1835e-11	CANX; CPSF4; DNAJC3; EIF2AK2; FAU; GTF2F1; HSPA1A; KPNA1; NUP107; NUP133; NUP153; NUP155; NUP205; NUP43; NUP50; NUP62; NUPL2; POLR2E; POLR2F; POLR2H; POLR2I; POLR2L; RAN; RANBP2; RPL10; RPL12; RPL13; RPL13A; RPL14; RPL18; RPL18A; RPL19; RPL21; RPL23; RPL23A; RPL24; RPL26; RPL26L1; RPL29; RPL3; RPL30; RPL32; RPL34; RPL35; RPL35A; RPL36; RPL36A; RPL37; RPL37A; RPL38; RPL4; RPL6; RPL8; RPL9; RPS10; …
Meiotic Synapsis	16	47	0.91638	1.22689	0.20878	1	0.596465	1	ACD; BRCA1; HIST1H4I; HIST2H4B; LMNA; POT1; RAD21; REC8; SMC1A; SMC3; STAG1; STAG2; SUN2; SYNE1; TERF1; UBE2I;
Meiotic Recombination	8	42	0.45819	0.686886	0.929605	1	1	1	ATM; BRCA1; BRCA2; HIST1H4I; HIST2H4B; MLH1; MLH3; NBN;
Meiosis	21	72	1.20275	1.05109	0.438484	1	0.91436	1	ACD; ATM; BRCA1; BRCA2; HIST1H4I; HIST2H4B; LMNA; MLH1; MLH3; NBN; POT1; RAD21; REC8; SMC1A; SMC3; STAG1; STAG2; SUN2; SYNE1; TERF1; UBE2I;
Activated AMPK stimulates fatty-acid oxidation in muscle	7	18	0.400916	1.4022	0.209889	1	0.596465	1	ACSL1; CAB39; PRKAA1; PRKAB2; SLC25A20; STK11; STRADB;
Endosomal Sorting Complex Required For Transport (ESCRT)	17	28	0.973654	2.18774	0.000259119	0.432211	0.00385903	0.00834652	CHMP2A; CHMP2B; CHMP3; CHMP4B; CHMP4C; CHMP5; CHMP6; CHMP7; HGS; STAM2; TSG101; UBA52; UBB; UBC; VPS28; VPS37A; VTA1;
Inhibition of HSL	1	3	0.0572738	1.20881	0.62305	1	1	1	AKT2;
Regulation of gap junction activity	2	2	0.114548	3.60251	0.0770207	1	0.320375	0.692925	GJA1; SRC;
c-src mediated regulation of Cx43 function and closure of gap junctions	2	2	0.114548	3.60251	0.0770207	1	0.320375	0.692925	GJA1; SRC;
Oligomerization of connexins into connexons	1	3	0.0572738	1.20881	0.62305	1	1	1	GJA1;
Microtubule-dependent trafficking of connexons from Golgi to the plasma membrane	1	1	0.0572738	3.60251	0.277583	1	0.697953	1	GJA1;
Transport of connexons to the plasma membrane	1	2	0.0572738	1.81021	0.478146	1	0.91436	1	GJA1;
Gap junction trafficking and regulation	2	6	0.114548	1.20483	0.530222	1	0.972747	1	GJA1; SRC;
Gap junction trafficking	1	5	0.0572738	0.726254	0.80336	1	1	1	GJA1;
Gap junction assembly	1	4	0.0572738	0.907364	0.727735	1	1	1	GJA1;
Transport of connexins along the secretory pathway	1	1	0.0572738	3.60251	0.277583	1	0.697953	1	GJA1;
trans-Golgi Network Vesicle Budding	13	33	0.744559	1.41983	0.0990966	1	0.382456	0.827196	AP1B1; AP1G1; AP1M1; AP1M2; ARF1; BLOC1S6; CLINT1; FTH1; FTL; SH3D19; SNAP23; STX4; VAMP7;
Clathrin derived vesicle budding	13	33	0.744559	1.41983	0.0990966	1	0.382456	0.827196	AP1B1; AP1G1; AP1M1; AP1M2; ARF1; BLOC1S6; CLINT1; FTH1; FTL; SH3D19; SNAP23; STX4; VAMP7;
Golgi Associated Vesicle Biogenesis	10	27	0.572738	1.3351	0.191606	1	0.567671	1	AP1B1; AP1G1; AP1M1; AP1M2; ARF1; BLOC1S6; CLINT1; FTH1; FTL; SH3D19;
Lysosome Vesicle Biogenesis	5	15	0.286369	1.20244	0.40707	1	0.894588	1	AP1B1; AP1G1; AP1M1; AP1M2; ARF1;
Vitamins	1	6	0.0572738	0.605413	0.857987	1	1	1	CYP24A1;
Eicosanoids	1	5	0.0572738	0.726254	0.80336	1	1	1	PTGIS;
Amine Oxidase reactions	1	4	0.0572738	0.907364	0.727735	1	1	1	SMOX;
Cytosolic sulfonation of small molecules	1	7	0.0572738	0.519049	0.897445	1	1	1	BPNT1;
Phase II conjugation	11	39	0.630011	1.01675	0.535944	1	0.972747	1	AHCY; BPNT1; CNDP2; COMT; GCLC; GCLM; GSS; GSTO1; GSTP1; OPLAH; TPMT;
Ethanol oxidation	1	4	0.0572738	0.907364	0.727735	1	1	1	ALDH2;
Polyamines are oxidized to amines, aldehydes and H2O2 by PAOs	1	2	0.0572738	1.81021	0.478146	1	0.91436	1	SMOX;
Glutathione conjugation	7	15	0.400916	1.68245	0.092539	1	0.36927	0.798678	CNDP2; GCLC; GCLM; GSS; GSTO1; GSTP1; OPLAH;
Methylation	3	6	0.171821	1.80425	0.215271	1	0.596465	1	AHCY; COMT; TPMT;
Glutathione synthesis and recycling	5	6	0.286369	3.00309	0.0075742	1	0.0661454	0.143063	CNDP2; GCLC; GCLM; GSS; OPLAH;
Bile salt and organic anion SLC transporters	1	12	0.0572738	0.302958	0.979877	1	1	1	SLC16A3;
ER to Golgi Transport	3	9	0.171821	1.2035	0.47629	1	0.91436	1	SAR1B; SEC13; SEC24A;
Membrane Trafficking	40	84	2.29095	1.7157	7.59404e-05	0.126669	0.00129254	0.00279557	AP1B1; AP1G1; AP1M1; AP1M2; ARCN1; ARF1; ARFGAP1; BLOC1S6; CHMP2A; CHMP2B; CHMP3; CHMP4B; CHMP4C; CHMP5; CHMP6; CHMP7; CLINT1; COPB1; COPE; COPZ1; FTH1; FTL; GJA1; HGS; SAR1B; SEC13; SEC24A; SH3D19; SNAP23; SRC; STAM2; STX4; TSG101; UBA52; UBB; UBC; VAMP7; VPS28; VPS37A; VTA1;
COPII (Coat Protein 2) Mediated Vesicle Transport	3	9	0.171821	1.2035	0.47629	1	0.91436	1	SAR1B; SEC13; SEC24A;
Golgi to ER Retrograde Transport	6	10	0.343643	2.16294	0.0326995	1	0.184266	0.398541	ARCN1; ARF1; ARFGAP1; COPB1; COPE; COPZ1;
COPI Mediated Transport	6	10	0.343643	2.16294	0.0326995	1	0.184266	0.398541	ARCN1; ARF1; ARFGAP1; COPB1; COPE; COPZ1;
Regulation of Insulin Secretion	8	48	0.45819	0.601043	0.975366	1	1	1	GNAS; PAX6; PRKACB; PRKAR1B; PRKAR2A; SPCS3; STX1A; STXBP1;
Glyoxylate metabolism	1	5	0.0572738	0.726254	0.80336	1	1	1	GRHPR;
Integration of energy metabolism	16	83	0.91638	0.694809	0.97226	1	1	1	ACLY; ADCY3; FASN; GNAS; GNB2; GNG12; MLX; PAX6; PRKAB2; PRKACB; PRKAR1B; PRKAR2A; SPCS3; STK11; STX1A; STXBP1;
Peptide hormone biosynthesis	1	15	0.0572738	0.242407	0.992431	1	1	1	INHBA;
Glycoprotein hormones	1	13	0.0572738	0.279672	0.985473	1	1	1	INHBA;
Interconversion of polyamines	2	3	0.114548	2.40566	0.188338	1	0.562936	1	SAT1; SMOX;
Methionine salvage pathway	1	6	0.0572738	0.605413	0.857987	1	1	1	ADI1;
Regulation of ornithine decarboxylase (ODC)	23	70	1.3173	1.18403	0.203262	1	0.590608	1	ANAPC11; ANAPC4; CDC27; NQO1; OAZ1; PSMA1; PSMA2; PSMA4; PSMA5; PSMB7; PSMB8; PSMC1; PSMC2; PSMC5; PSMD2; PSMD8; PSMD9; PSME1; PSME4; UBA52; UBB; UBC; UBE2D1;
Creatine metabolism	1	3	0.0572738	1.20881	0.62305	1	1	1	SLC6A8;
Metabolism of polyamines	4	15	0.229095	0.962428	0.63399	1	1	1	ADI1; SAT1; SMOX; SRM;
Carnitine synthesis	1	4	0.0572738	0.907364	0.727735	1	1	1	SHMT1;
Proline catabolism	1	2	0.0572738	1.81021	0.478146	1	0.91436	1	ALDH4A1;
Phenylalanine and tyrosine catabolism	2	9	0.114548	0.803667	0.761282	1	1	1	FAH; PCBD1;
Urea cycle	2	9	0.114548	0.803667	0.761282	1	1	1	ASL; CPS1;
ChREBP activates metabolic gene expression	3	6	0.171821	1.80425	0.215271	1	0.596465	1	ACLY; FASN; MLX;
Heme degradation	2	3	0.114548	2.40566	0.188338	1	0.562936	1	HMOX1; HMOX2;
Biological oxidations	18	98	1.03093	0.661985	0.988879	1	1	1	AHCY; ALDH2; BPNT1; CNDP2; COMT; CYP1A1; CYP1B1; CYP24A1; CYP51A1; GCLC; GCLM; GSS; GSTO1; GSTP1; OPLAH; PTGIS; SMOX; TPMT;
Metabolism of porphyrins	5	10	0.286369	1.80305	0.114352	1	0.425757	0.920851	HMBS; HMOX1; HMOX2; UROD; UROS;
Heme biosynthesis	3	7	0.171821	1.54687	0.302679	1	0.722273	1	HMBS; UROD; UROS;
Endogenous sterols	2	15	0.114548	0.482414	0.948673	1	1	1	CYP1B1; CYP51A1;
Phase 1 - Functionalization of compounds	7	60	0.400916	0.420823	0.999293	1	1	1	ALDH2; CYP1A1; CYP1B1; CYP24A1; CYP51A1; PTGIS; SMOX;
Cytochrome P450 - arranged by substrate type	5	48	0.286369	0.375933	0.999129	1	1	1	CYP1A1; CYP1B1; CYP24A1; CYP51A1; PTGIS;
AMPK inhibits chREBP transcriptional activation activity	2	5	0.114548	1.44532	0.425238	1	0.900123	1	PRKAB2; STK11;
Regulation of Insulin Secretion by Glucagon-like Peptide-1	4	16	0.229095	0.902314	0.688631	1	1	1	GNAS; PRKACB; PRKAR1B; PRKAR2A;
Incretin Synthesis, Secretion, and Inactivation	2	21	0.114548	0.344647	0.990267	1	1	1	PAX6; SPCS3;
Synthesis, Secretion, and Inactivation of Glucagon-like Peptide-1 (GLP-1)	2	18	0.114548	0.402056	0.977403	1	1	1	PAX6; SPCS3;
Synthesis, Secretion, and Inactivation of Glucose-dependent Insulinotropic Polypeptide (GIP)	2	13	0.114548	0.556575	0.912718	1	1	1	PAX6; SPCS3;
Glucagon signaling in metabolic regulation	7	33	0.400916	0.765028	0.850906	1	1	1	ADCY3; GNAS; GNB2; GNG12; PRKACB; PRKAR1B; PRKAR2A;
PKA activation in glucagon signalling	5	17	0.286369	1.06106	0.530751	1	0.972747	1	ADCY3; GNAS; PRKACB; PRKAR1B; PRKAR2A;
PKA-mediated phosphorylation of key metabolic factors	1	5	0.0572738	0.726254	0.80336	1	1	1	PRKACB;
Nonsense-Mediated Decay	64	104	3.66552	2.21706	4.24366e-13	7.07842e-10	8.40978e-11	1.81891e-10	EIF4A3; EIF4G1; FAU; NCBP1; PPP2CA; PPP2R1A; PPP2R2A; RBM8A; RPL10; RPL12; RPL13; RPL13A; RPL14; RPL18; RPL18A; RPL19; RPL21; RPL23; RPL23A; RPL24; RPL26; RPL26L1; RPL29; RPL3; RPL30; RPL32; RPL34; RPL35; RPL35A; RPL36; RPL36A; RPL37; RPL37A; RPL38; RPL4; RPL6; RPL8; RPL9; RPS10; RPS11; RPS12; RPS15A; RPS16; RPS17; RPS19; RPS2; RPS20; RPS24; RPS25; RPS26; RPS27; RPS28; RPS3; RPS3A; RPS4Y1; RPS5; …
Stabilization of mRNA by HuR	4	8	0.229095	1.8035	0.155306	1	0.511957	1	ANP32A; ELAVL1; SET; XPO1;
Destabilization of mRNA by KSRP	10	19	0.572738	1.89695	0.0188681	1	0.127417	0.275585	AKT1; DCP2; DIS3; EXOSC1; EXOSC4; EXOSC9; KHSRP; MAPKAPK2; MAPKAPK3; YWHAZ;
Destabilization of mRNA by Butyrate Response Factor 1 (BRF1)	10	20	0.572738	1.80215	0.0285285	1	0.169344	0.366266	AKT1; DCP2; DIS3; EXOSC1; EXOSC4; EXOSC9; KHSRP; MAPKAPK2; XRN1; ZFP36L1;
Destabilization of mRNA by Tristetraprolin (TTP)	7	17	0.400916	1.48463	0.165926	1	0.522977	1	DCP2; DIS3; EXOSC1; EXOSC4; EXOSC9; MAPKAPK2; XRN1;
Regulation of mRNA Stability by Proteins that Bind AU-rich Elements	40	104	2.29095	1.38579	0.0110257	1	0.0857025	0.185362	AKT1; ANAPC11; ANAPC4; ANP32A; CDC27; DCP2; DIS3; EIF4G1; ELAVL1; EXOSC1; EXOSC4; EXOSC9; HSPA1A; HSPB1; KHSRP; MAPKAPK2; MAPKAPK3; PSMA1; PSMA2; PSMA4; PSMA5; PSMB7; PSMB8; PSMC1; PSMC2; PSMC5; PSMD2; PSMD8; PSMD9; PSME1; PSME4; SET; UBA52; UBB; UBC; UBE2D1; XPO1; XRN1; YWHAZ; ZFP36L1;
Destabilization of mRNA by AUF1 (hnRNP D0)	24	71	1.37457	1.21808	0.156062	1	0.512425	1	ANAPC11; ANAPC4; CDC27; EIF4G1; HSPA1A; HSPB1; PSMA1; PSMA2; PSMA4; PSMA5; PSMB7; PSMB8; PSMC1; PSMC2; PSMC5; PSMD2; PSMD8; PSMD9; PSME1; PSME4; UBA52; UBB; UBC; UBE2D1;
mRNA Decay by 3' to 5' Exoribonuclease	4	11	0.229095	1.31208	0.364858	1	0.828005	1	DIS3; EXOSC1; EXOSC4; EXOSC9;
mRNA Decay by 5' to 3' Exoribonuclease	5	13	0.286369	1.38728	0.279934	1	0.697953	1	DCP2; DDX6; LSM2; LSM4; XRN1;
Deadenylation-dependent mRNA decay	21	46	1.20275	1.64505	0.00697069	1	0.06359	0.137536	CNOT1; CNOT2; CNOT3; CNOT4; CNOT6; CNOT6L; CNOT7; CNOT8; DCP2; DDX6; DIS3; EIF4A1; EIF4G1; EXOSC1; EXOSC4; EXOSC9; LSM2; LSM4; PAIP1; PAN2; XRN1;
Deadenylation of mRNA	12	22	0.687285	1.96575	0.007171	1	0.0646552	0.13984	CNOT1; CNOT2; CNOT3; CNOT4; CNOT6; CNOT6L; CNOT7; CNOT8; EIF4A1; EIF4G1; PAIP1; PAN2;
Metabolism of mRNA	116	234	6.64376	1.78593	4.64891e-13	7.75439e-10	8.40978e-11	1.81891e-10	AKT1; ANAPC11; ANAPC4; ANP32A; CDC27; CNOT1; CNOT2; CNOT3; CNOT4; CNOT6; CNOT6L; CNOT7; CNOT8; DCP2; DDX6; DIS3; EIF4A1; EIF4A3; EIF4G1; ELAVL1; EXOSC1; EXOSC4; EXOSC9; FAU; HSPA1A; HSPB1; KHSRP; LSM2; LSM4; MAPKAPK2; MAPKAPK3; NCBP1; PAIP1; PAN2; PPP2CA; PPP2R1A; PPP2R2A; PSMA1; PSMA2; PSMA4; PSMA5; PSMB7; PSMB8; PSMC1; PSMC2; PSMC5; PSMD2; PSMD8; PSMD9; PSME1; PSME4; RBM8A; RPL10; RPL12; RPL13;…
Metabolism of RNA	132	281	7.56014	1.69235	1.75278e-12	2.92364e-09	1.9491e-10	4.21561e-10	AKT1; ANAPC11; ANAPC4; ANP32A; CDC27; CNOT1; CNOT2; CNOT3; CNOT4; CNOT6; CNOT6L; CNOT7; CNOT8; DCP2; DDX6; DIS3; EIF4A1; EIF4A3; EIF4G1; ELAVL1; EXOSC1; EXOSC4; EXOSC9; FAU; HSPA1A; HSPB1; KHSRP; LSM2; LSM4; MAPKAPK2; MAPKAPK3; NCBP1; NUP107; NUP133; NUP153; NUP155; NUP205; NUP43; NUP50; NUP62; NUPL2; PAIP1; PAN2; PPP2CA; PPP2R1A; PPP2R2A; PSMA1; PSMA2; PSMA4; PSMA5; PSMB7; PSMB8; PSMC1; PSMC2; P…
Respiratory electron transport	38	76	2.1764	1.80149	2.94209e-05	0.049074	0.000539275	0.00116637	COX4I1; COX6A1; COX6B1; COX6C; COX7A2L; COX7C; COX8A; CYC1; ETFB; NDUFA1; NDUFA10; NDUFA11; NDUFA13; NDUFA2; NDUFA3; NDUFA4; NDUFA5; NDUFA6; NDUFA7; NDUFAB1; NDUFB11; NDUFB2; NDUFB4; NDUFB5; NDUFB7; NDUFB8; NDUFB9; NDUFS1; NDUFS6; NDUFS7; NDUFS8; NDUFV1; SDHA; SDHB; UQCR10; UQCR11; UQCRB; UQCRC1;
Formation of ATP by chemiosmotic coupling	9	15	0.515464	2.16246	0.0088117	1	0.0725053	0.156818	ATP5C1; ATP5D; ATP5E; ATP5F1; ATP5G1; ATP5I; ATP5J2; ATP5L; ATP5O;
Regulation of pyruvate dehydrogenase (PDH) complex	3	9	0.171821	1.2035	0.47629	1	0.91436	1	PDHB; PDK2; PDK4;
Citric acid cycle (TCA cycle)	5	19	0.286369	0.949424	0.641336	1	1	1	CS; IDH3B; IDH3G; SDHA; SDHB;
Respiratory electron transport, ATP synthesis by chemiosmotic coupling, and heat production by uncoupling proteins.	47	91	2.69187	1.86083	1.05089e-06	0.00175288	2.33717e-05	5.05495e-05	ATP5C1; ATP5D; ATP5E; ATP5F1; ATP5G1; ATP5I; ATP5J2; ATP5L; ATP5O; COX4I1; COX6A1; COX6B1; COX6C; COX7A2L; COX7C; COX8A; CYC1; ETFB; NDUFA1; NDUFA10; NDUFA11; NDUFA13; NDUFA2; NDUFA3; NDUFA4; NDUFA5; NDUFA6; NDUFA7; NDUFAB1; NDUFB11; NDUFB2; NDUFB4; NDUFB5; NDUFB7; NDUFB8; NDUFB9; NDUFS1; NDUFS6; NDUFS7; NDUFS8; NDUFV1; SDHA; SDHB; UQCR10; UQCR11; UQCRB; UQCRC1;
Metabolism of amino acids and derivatives	46	188	2.63459	0.881609	0.866174	1	1	1	ACADSB; ADI1; ALDH4A1; ALDH6A1; ANAPC11; ANAPC4; ASL; BCAT1; BCAT2; CDC27; CPS1; FAH; GPT2; GRHPR; HIBADH; HIBCH; HSD17B10; INHBA; IVD; NQO1; OAZ1; PCBD1; PSMA1; PSMA2; PSMA4; PSMA5; PSMB7; PSMB8; PSMC1; PSMC2; PSMC5; PSMD2; PSMD8; PSMD9; PSME1; PSME4; PYCR1; SAT1; SHMT1; SLC6A8; SMOX; SRM; UBA52; UBB; UBC; UBE2D1;
Branched-chain amino acid catabolism	8	17	0.45819	1.69642	0.0703454	1	0.31627	0.684045	ACADSB; ALDH6A1; BCAT1; BCAT2; HIBADH; HIBCH; HSD17B10; IVD;
Amino acid synthesis and interconversion (transamination)	2	10	0.114548	0.72338	0.812747	1	1	1	GPT2; PYCR1;
Nicotinate metabolism	2	8	0.114548	0.903999	0.69795	1	1	1	NADK; NAMPT;
Nicotinamide salvaging	1	2	0.0572738	1.81021	0.478146	1	0.91436	1	NAMPT;
Biotin metabolism	1	1	0.0572738	3.60251	0.277583	1	0.697953	1	SLC5A6;
Metabolism of folate and pterines	6	8	0.343643	2.703	0.00741896	1	0.0658235	0.142367	DHFR; FPGS; MTHFR; SHMT1; SLC19A1; SLC46A1;
Vitamin B2 (riboflavin) metabolism	1	4	0.0572738	0.907364	0.727735	1	1	1	RFK;
[truncated: 640 more rows]

## Sheet: Protein domain
Analysis: Protein domain
[truncated: 698 more rows]

## Sheet: Site of expression
Analysis: Site of expression
[truncated: 634 more rows]

[truncated: 3 more sheets: Transcription factor, Clinical phenotype, COSMIC]
