# Supplementary material for: Expression of Pro-Angiogenic Markers Is Enhanced by Blue Light in Human RPE Cells
Source: Antioxidants (Basel). 2020 Nov 20;9(11):1154. doi: 10.3390/antiox9111154 (PMC7699675; doi:10.3390/antiox9111154)
Supplement: Supplementary file 1 [file antioxidants-09-01154-s001.zip › Supplementary Materials/Table S4_H-RPE_6h_vs_3h_report.xlsx]

## Sheet: Dataset(H-RPE_6h_vs_3h)
Name of dataset: H-RPE_6h_vs_3h
No. of identified items: 938 of 956
No. of unidentified items: 18
ID type: GeneSymbol
Number of mapped gene: 938
Is dataset quantitative :NO
Mapped items:
Dataset item (Gene symbol )		Entrez ID	Gene symbol	Description	Alternate names	Chromosome	Map location
ABCA1		19	ABCA1	ATP-binding cassette, sub-family A (ABC1), member 1	ABC-1|ABC1|CERP|HDLDT1|TGD	9	9q31.1
ABCB9		23457	ABCB9	ATP-binding cassette, sub-family B (MDR/TAP), member 9	EST122234|TAPL	12	12q24
ABCC4		10257	ABCC4	ATP-binding cassette, sub-family C (CFTR/MRP), member 4	MOAT-B|MOATB|MRP4	13	13q32
ABCE1		6059	ABCE1	ATP-binding cassette, sub-family E (OABP), member 1	ABC38|OABP|RLI|RNASEL1|RNASELI|RNS4I	4	4q31
ABHD4		63874	ABHD4	abhydrolase domain containing 4	ABH4	14	14q11.2
ABHD5		51099	ABHD5	abhydrolase domain containing 5	CDS|CGI58|IECN2|NCIE2	3	3p21
ABL1		25	ABL1	ABL proto-oncogene 1, non-receptor tyrosine kinase	ABL|JTK7|bcr/abl|c-ABL|c-ABL1|p150|v-abl	9	9q34.1
ABLIM1		3983	ABLIM1	actin binding LIM protein 1	ABLIM|LIMAB1|LIMATIN|abLIM-1	10	10q25
ACAA2		10449	ACAA2	acetyl-CoA acyltransferase 2	DSAEC	18	18q21.1
ACAT2		39	ACAT2	acetyl-CoA acetyltransferase 2	-	6	6q25.3
ACSL1		2180	ACSL1	acyl-CoA synthetase long-chain family member 1	ACS1|FACL1|FACL2|LACS|LACS1|LACS2	4	4q35.1
ACSM3		6296	ACSM3	acyl-CoA synthetase medium-chain family member 3	SA|SAH	16	16p13.11
ACTB		60	ACTB	actin, beta	BRWS1|PS1TP5BP1	7	7p22
ACTG1		71	ACTG1	actin gamma 1	ACT|ACTG|BRWS2|DFNA20|DFNA26|HEL-176	17	17q25
ACTN1		87	ACTN1	actinin, alpha 1	BDPLT15	14	14q24|14q22-q24
ACTN4		81	ACTN4	actinin, alpha 4	ACTININ-4|FSGS|FSGS1	19	19q13
ACTR3		10096	ACTR3	ARP3 actin-related protein 3 homolog (yeast)	ARP3	2	2q14.1
ADAM19		8728	ADAM19	ADAM metallopeptidase domain 19	FKSG34|MADDAM|MLTNB	5	5q33.3
ADAMTS1		9510	ADAMTS1	ADAM metallopeptidase with thrombospondin type 1 motif, 1	C3-C5|METH1	21	21q21.2
ADAMTS12		81792	ADAMTS12	ADAM metallopeptidase with thrombospondin type 1 motif, 12	PRO4389	5	5q35
ADAMTS14		140766	ADAMTS14	ADAM metallopeptidase with thrombospondin type 1 motif, 14	-	10	10q21
ADAMTS15		170689	ADAMTS15	ADAM metallopeptidase with thrombospondin type 1 motif, 15	-	11	11q25
ADAMTS9		56999	ADAMTS9	ADAM metallopeptidase with thrombospondin type 1 motif, 9	-	3	3p14.1
ADM		133	ADM	adrenomedullin	AM|PAMP	11	11p15.4
ADORA1		134	ADORA1	adenosine A1 receptor	RDC7	1	1q32.1
AGO2		27161	AGO2	argonaute RISC catalytic component 2	EIF2C2|Q10	8	8q24
AGPAT5		55326	AGPAT5	1-acylglycerol-3-phosphate O-acyltransferase 5	1AGPAT5|LPAATE	8	8p23.1
AHR		196	AHR	aryl hydrocarbon receptor	bHLHe76	7	7p15
AJAP1		55966	AJAP1	adherens junctions associated protein 1	MOT8|SHREW-1|SHREW1	1	1p36.32
AK2		204	AK2	adenylate kinase 2	ADK2|AK 2	1	1p34
AK4		205	AK4	adenylate kinase 4	AK 4|AK3|AK3L1|AK3L2	1	1p31.3
AKAP12		9590	AKAP12	A kinase (PRKA) anchor protein 12	AKAP250|SSeCKS	6	6q24-q25
AKAP2		11217	AKAP2	A kinase (PRKA) anchor protein 2	AKAP-2|AKAPKL|PRKA2	9	9q31.3
AKAP8L		26993	AKAP8L	A kinase (PRKA) anchor protein 8-like	HA95|HAP95|NAKAP|NAKAP95	19	19p13.12
AKR1C3		8644	AKR1C3	aldo-keto reductase family 1, member C3	DD3|DDX|HA1753|HAKRB|HAKRe|HSD17B5|PGFS|hluPGFS	10	10p15-p14
ALAS1		211	ALAS1	5'-aminolevulinate synthase 1	ALAS|ALAS-H|ALAS3|ALASH|MIG4	3	3p21.1
ALDH18A1		5832	ALDH18A1	aldehyde dehydrogenase 18 family, member A1	ARCL3A|GSAS|P5CS|PYCS	10	10q24.3
ALDH1A3		220	ALDH1A3	aldehyde dehydrogenase 1 family, member A3	ALDH1A6|ALDH6|MCOP8|RALDH3	15	15q26.3
ALDH3A2		224	ALDH3A2	aldehyde dehydrogenase 3 family, member A2	ALDH10|FALDH|SLS	17	17p11.2
ALDH3B1		221	ALDH3B1	aldehyde dehydrogenase 3 family, member B1	ALDH4|ALDH7	11	11q13
AMD1		262	AMD1	adenosylmethionine decarboxylase 1	ADOMETDC|AMD|SAMDC	6	6q21
AMIGO2		347902	AMIGO2	adhesion molecule with Ig-like domain 2	ALI1|AMIGO-2|DEGA	12	12q13.11
AMOT		154796	AMOT	angiomotin	-	X	Xq23
ANGPTL2		23452	ANGPTL2	angiopoietin-like 2	ARP2|HARP	9	9q34
ANGPTL4		51129	ANGPTL4	angiopoietin-like 4	ANGPTL2|ARP4|FIAF|HARP|HFARP|NL2|PGAR|TGQTL|UNQ171|pp1158	19	19p13.3
ANGPTL7		10218	ANGPTL7	angiopoietin-like 7	AngX|CDT6|dJ647M16.1	1	1p36
ANKHD1-EIF4EBP3		404734	ANKHD1-EIF4EBP3	ANKHD1-EIF4EBP3 readthrough	MASK-BP3|MASK-BP3ARF	5	5q31.3
ANKRD1		27063	ANKRD1	ankyrin repeat domain 1 (cardiac muscle)	ALRP|C-193|CARP|CVARP|MCARP|bA320F15.2	10	10q23.31
ANKRD10		55608	ANKRD10	ankyrin repeat domain 10	-	13	13q34
AP1S3		130340	AP1S3	adaptor-related protein complex 1, sigma 3 subunit	PSORS15	2	2q36.1
APBA1		320	APBA1	amyloid beta (A4) precursor protein-binding, family A, member 1	D9S411E|LIN10|MINT1|X11|X11A|X11ALPHA	9	9q21.12
APOLD1		81575	APOLD1	apolipoprotein L domain containing 1	VERGE	12	12p13.1
ARF6		382	ARF6	ADP-ribosylation factor 6	-	14	14q21.3
ARFGEF3		57221	ARFGEF3	ARFGEF family member 3	A7322|BIG3|C6orf92|KIAA1244|PPP1R33|dJ171N11.1	6	6q23.3
ARHGAP1		392	ARHGAP1	Rho GTPase activating protein 1	CDC42GAP|RHOGAP|RHOGAP1|p50rhoGAP	11	11p11.2
ARHGAP17		55114	ARHGAP17	Rho GTPase activating protein 17	MST066|MST110|MSTP038|MSTP066|MSTP110|NADRIN|PP367|PP4534|RICH-1|RICH1|WBP15	16	16p12.1
ARHGDIA		396	ARHGDIA	Rho GDP dissociation inhibitor (GDI) alpha	GDIA1|HEL-S-47e|NPHS8|RHOGDI|RHOGDI-1	17	17q25.3
ARHGEF28		64283	ARHGEF28	Rho guanine nucleotide exchange factor (GEF) 28	RGNEF|RIP2|p190RHOGEF	5	5q13.2
ARHGEF3		50650	ARHGEF3	Rho guanine nucleotide exchange factor (GEF) 3	GEF3|STA3|XPLN	3	3p14.3
ARID5A		10865	ARID5A	AT rich interactive domain 5A (MRF1-like)	MRF-1|MRF1|RP11-363D14	2	2q11.2
ARL4C		10123	ARL4C	ADP-ribosylation factor-like 4C	ARL7|LAK	2	2q37.1
ARMC9		80210	ARMC9	armadillo repeat containing 9	ARM|KU-MEL-1|NS21	2	2q37.1
ARMCX1		51309	ARMCX1	armadillo repeat containing, X-linked 1	ALEX1|GASP7	X	Xq22.1
ARMCX6		54470	ARMCX6	armadillo repeat containing, X-linked 6	GASP10	X	Xq21.33-q22.3
ARNT2		9915	ARNT2	aryl-hydrocarbon receptor nuclear translocator 2	WEDAS|bHLHe1	15	15q24
ARNTL		406	ARNTL	aryl hydrocarbon receptor nuclear translocator-like	BMAL1|BMAL1c|JAP3|MOP3|PASD3|TIC|bHLHe5	11	11p15
ARPC5		10092	ARPC5	actin related protein 2/3 complex, subunit 5, 16kDa	ARC16|dJ127C7.3|p16-Arc	1	1q25.3
ARSJ		79642	ARSJ	arylsulfatase family, member J	-	4	4q26
ASAP2		8853	ASAP2	ArfGAP with SH3 domain, ankyrin repeat and PH domain 2	AMAP2|CENTB3|DDEF2|PAG3|PAP|Pap-alpha|SHAG1	2	2p25|2p24
ASNS		440	ASNS	asparagine synthetase (glutamine-hydrolyzing)	ASNSD|TS11	7	7q21.3
ASPHD1		253982	ASPHD1	aspartate beta-hydroxylase domain containing 1	-	16	16p11.2
ASPM		259266	ASPM	asp (abnormal spindle) homolog, microcephaly associated (Drosophila)	ASP|Calmbp1|MCPH5	1	1q31
ATAD3A		55210	ATAD3A	ATPase family, AAA domain containing 3A	-	1	1p36.33
ATAD3B		83858	ATAD3B	ATPase family, AAA domain containing 3B	AAA-TOB3|TOB3	1	1p36.33
ATG2A		23130	ATG2A	autophagy related 2A	-	11	11q13.1
ATP13A3		79572	ATP13A3	ATPase type 13A3	AFURS1	3	3q29
ATP2A2		488	ATP2A2	ATPase, Ca++ transporting, cardiac muscle, slow twitch 2	ATP2B|DAR|DD|SERCA2	12	12q24.11
ATP6V0C		527	ATP6V0C	ATPase, H+ transporting, lysosomal 16kDa, V0 subunit c	ATP6C|ATP6L|ATPL|VATL|VPPC|Vma3	16	16p13.3
AURKA		6790	AURKA	aurora kinase A	AIK|ARK1|AURA|AURORA2|BTAK|PPP1R47|STK15|STK6|STK7	20	20q13
B4GALT1		2683	B4GALT1	UDP-Gal:betaGlcNAc beta 1,4- galactosyltransferase, polypeptide 1	B4GAL-T1|CDG2D|GGTB2|GT1|GTB|beta4Gal-T1	9	9p13
BAHCC1		57597	BAHCC1	BAH domain and coiled-coil containing 1	BAHD2	17	17q25.3
BAIAP2L1		55971	BAIAP2L1	BAI1-associated protein 2-like 1	IRTKS	7	7q22.1
BAMBI		25805	BAMBI	BMP and activin membrane-bound inhibitor	NMA	10	10p12.3-p11.2
BCAP29		55973	BCAP29	B-cell receptor-associated protein 29	BAP29	7	7q22.3
BCAR1		9564	BCAR1	breast cancer anti-estrogen resistance 1	CAS|CAS1|CASS1|CRKAS|P130Cas	16	16q23.1
BCAR3		8412	BCAR3	breast cancer anti-estrogen resistance 3	NSP2|SH2D3B	1	1p22.1
BCL2L1		598	BCL2L1	BCL2-like 1	BCL-XL/S|BCL2L|BCLX|BCLXL|BCLXS|Bcl-X|PPP1R52|bcl-xL|bcl-xS	20	20q11.21
BCL2L11		10018	BCL2L11	BCL2-like 11 (apoptosis facilitator)	BAM|BIM|BOD	2	2q13
BCL2L13		23786	BCL2L13	BCL2-like 13 (apoptosis facilitator)	BCL-RAMBO|Bcl2-L-13|MIL1	22	22q11.1
BCOR		54880	BCOR	BCL6 corepressor	ANOP2|MAA2|MCOPS2	X	Xp11.4
BDNF		627	BDNF	brain-derived neurotrophic factor	ANON2|BULN2	11	11p13
BLOC1S5		63915	BLOC1S5	biogenesis of lysosomal organelles complex-1, subunit 5, muted	BLOS5|MU|MUTED	6	6p25.1-p24.3
BMF		90427	BMF	Bcl2 modifying factor	-	15	15q14
BMP4		652	BMP4	bone morphogenetic protein 4	BMP2B|BMP2B1|MCOPS6|OFC11|ZYME	14	14q22-q23
BMP6		654	BMP6	bone morphogenetic protein 6	VGR|VGR1	6	6p24-p23
BNC2		54796	BNC2	basonuclin 2	BSN2	9	9p22.2
BNIP3		664	BNIP3	BCL2/adenovirus E1B 19kDa interacting protein 3	NIP3	10	10q26.3
BNIP3L		665	BNIP3L	BCL2/adenovirus E1B 19kDa interacting protein 3-like	BNIP3a|NIX	8	8p21
BOP1		23246	BOP1	block of proliferation 1	-	8	8q24.3
BRD8		10902	BRD8	bromodomain containing 8	SMAP|SMAP2|p120	5	5q31
BTBD11		121551	BTBD11	BTB (POZ) domain containing 11	ABTB2B	12	12q23.3
BTN3A1		11119	BTN3A1	butyrophilin, subfamily 3, member A1	BT3.1|BTF5|BTN3.1|CD277	6	6p22.1
BUB1		699	BUB1	BUB1 mitotic checkpoint serine/threonine kinase	BUB1A|BUB1L|hBUB1	2	2q14
BUB1B		701	BUB1B	BUB1 mitotic checkpoint serine/threonine kinase B	BUB1beta|BUBR1|Bub1A|MAD3L|MVA1|SSK1|hBUBR1	15	15q15
BYSL		705	BYSL	bystin-like	BYSTIN	6	6p21.1
BZW1		9689	BZW1	basic leucine zipper and W2 domains 1	BZAP45|Nbla10236	2	2q33
C11orf24		53838	C11orf24	chromosome 11 open reading frame 24	DM4E3	11	11q13
C15orf52		388115	C15orf52	chromosome 15 open reading frame 52	-	15	15q15.1
C16orf45		89927	C16orf45	chromosome 16 open reading frame 45	-	16	16p13.11
C19orf24		55009	C19orf24	chromosome 19 open reading frame 24	-	19	19p13.3
C19orf70		125988	C19orf70	chromosome 19 open reading frame 70	P117|QIL1	19	19p13.3
C1QBP		708	C1QBP	complement component 1, q subcomponent binding protein	GC1QBP|HABP1|SF2p32|gC1Q-R|gC1qR|p32	17	17p13.3
C21orf33		8209	C21orf33	chromosome 21 open reading frame 33	ES1|GT335|HES1|KNPH|KNPI	21	21q22.3
C4orf3		401152	C4orf3	chromosome 4 open reading frame 3	-	4	4q26
CABLES1		91768	CABLES1	Cdk5 and Abl enzyme substrate 1	CABL1|CABLES|HsT2563|IK3-1	18	18q11.2
CACYBP		27101	CACYBP	calcyclin binding protein	GIG5|PNAS-107|S100A6BP|SIP	1	1q24-q25
CALCOCO1		57658	CALCOCO1	calcium binding and coiled-coil domain 1	Cocoa|PP13275|calphoglin	12	12q13.13
CALD1		800	CALD1	caldesmon 1	CDM|H-CAD|HCAD|L-CAD|LCAD|NAG22	7	7q33
CAP1		10487	CAP1	CAP, adenylate cyclase-associated protein 1 (yeast)	CAP|CAP1-PEN	1	1p34.2
CAPN15		6650	CAPN15	calpain 15	SOLH	16	16p13.3
CAPN5		726	CAPN5	calpain 5	ADNIV|HTRA3|VRNI|nCL-3	11	11q14
CAPRIN2		65981	CAPRIN2	caprin family member 2	C1QDC1|EEG-1|EEG1|RNG140	12	12p11
CARD6		84674	CARD6	caspase recruitment domain family, member 6	CINCIN1	5	5p13.1
CAT		847	CAT	catalase	-	11	11p13
CBLB		868	CBLB	Cbl proto-oncogene B, E3 ubiquitin protein ligase	Cbl-b|Nbla00127|RNF56	3	3q13.11
CBR3		874	CBR3	carbonyl reductase 3	HEL-S-25|SDR21C2|hCBR3	21	21q22.2
CCDC124		115098	CCDC124	coiled-coil domain containing 124	-	19	19p13.11
CCDC77		84318	CCDC77	coiled-coil domain containing 77	-	12	12p13.33
CCDC85B		11007	CCDC85B	coiled-coil domain containing 85B	DIPA	11	11q12.1
CCDC86		79080	CCDC86	coiled-coil domain containing 86	-	11	11q12.2
CCL2		6347	CCL2	chemokine (C-C motif) ligand 2	GDCF-2|HC11|HSMCR30|MCAF|MCP-1|MCP1|SCYA2|SMC-CF	17	17q11.2-q12
CCNB1		891	CCNB1	cyclin B1	CCNB	5	5q12
CCNB2		9133	CCNB2	cyclin B2	HsT17299	15	15q22.2
CCND1		595	CCND1	cyclin D1	BCL1|D11S287E|PRAD1|U21B31	11	11q13
CCND3		896	CCND3	cyclin D3	-	6	6p21
CCNG2		901	CCNG2	cyclin G2	-	4	4q21.1
CCT2		10576	CCT2	chaperonin containing TCP1, subunit 2 (beta)	99D8.1|CCT-beta|CCTB|HEL-S-100n|PRO1633|TCP-1-beta	12	12q15
CCT5		22948	CCT5	chaperonin containing TCP1, subunit 5 (epsilon)	CCT-epsilon|CCTE|HEL-S-69|PNAS-102|TCP-1-epsilon	5	5p15.2
CD3EAP		10849	CD3EAP	CD3e molecule, epsilon associated protein	ASE-1|ASE1|CAST|PAF49	19	19q13.3
CD82		3732	CD82	CD82 molecule	4F9|C33|GR15|IA4|KAI1|R2|SAR2|ST6|TSPAN27	11	11p11.2
CDC20		991	CDC20	cell division cycle 20	CDC20A|bA276H19.3|p55CDC	1	1p34.1
CDC25A		993	CDC25A	cell division cycle 25A	CDC25A2	3	3p21
CDC25B		994	CDC25B	cell division cycle 25B	-	20	20p13
CDC42		998	CDC42	cell division cycle 42	CDC42Hs|G25K	1	1p36.1
CDC42EP1		11135	CDC42EP1	CDC42 effector protein (Rho GTPase binding) 1	BORG5|CEP1|MSE55	22	22q13.1
CDC42SE1		56882	CDC42SE1	CDC42 small effector 1	SCIP1|SPEC1	1	1q21.3
CDCA5		113130	CDCA5	cell division cycle associated 5	SORORIN	11	11q12.1
CDCA8		55143	CDCA8	cell division cycle associated 8	BOR|BOREALIN|DasraB|MESRGP	1	1p34.3
CDCP1		64866	CDCP1	CUB domain containing protein 1	CD318|SIMA135|TRASK	3	3p21.31
CDH11		1009	CDH11	cadherin 11, type 2, OB-cadherin (osteoblast)	CAD11|CDHOB|OB|OSF-4	16	16q21
CDK5RAP2		55755	CDK5RAP2	CDK5 regulatory subunit associated protein 2	C48|Cep215|MCPH3	9	9q33.2
CDKN1B		1027	CDKN1B	cyclin-dependent kinase inhibitor 1B (p27, Kip1)	CDKN4|KIP1|MEN1B|MEN4|P27KIP1	12	12p13.1-p12
CDKN2C		1031	CDKN2C	cyclin-dependent kinase inhibitor 2C (p18, inhibits CDK4)	INK4C|p18|p18-INK4C	1	1p32
CDR2		1039	CDR2	cerebellar degeneration-related protein 2, 62kDa	CDR62|Yo	16	16p12.3
CDR2L		30850	CDR2L	cerebellar degeneration-related protein 2-like	HUMPPA	17	17q25.1
CELF2		10659	CELF2	CUGBP, Elav-like family member 2	BRUNOL3|CUGBP2|ETR-3|ETR3|NAPOR	10	10p13
CENPB		1059	CENPB	centromere protein B, 80kDa	-	20	20p13
CENPE		1062	CENPE	centromere protein E, 312kDa	CENP-E|KIF10|MCPH13|PPP1R61	4	4q24-q25
CENPF		1063	CENPF	centromere protein F, 350/400kDa	CENF|CILD31|PRO1779|hcp-1	1	1q41
CEP170		9859	CEP170	centrosomal protein 170kDa	FAM68A|KAB|KIAA0470	1	1q44
CEP55		55165	CEP55	centrosomal protein 55kDa	C10orf3|CT111|URCC6	10	10q23.33
CERK		64781	CERK	ceramide kinase	LK4|dA59H18.2|dA59H18.3|hCERK	22	22q13.31
CES2		8824	CES2	carboxylesterase 2	CE-2|CES2A1|PCE-2|iCE	16	16q22.1
CGNL1		84952	CGNL1	cingulin-like 1	JACOP	15	15q21.3
CHD2		1106	CHD2	chromodomain helicase DNA binding protein 2	EEOC	15	15q26
CHD6		84181	CHD6	chromodomain helicase DNA binding protein 6	CHD-6|CHD5|RIGB	20	20q12
CHRFAM7A		89832	CHRFAM7A	CHRNA7 (cholinergic receptor, nicotinic, alpha 7, exons 5-10) and FAM7A (family with sequence similarity 7A, exons A-E) fusion	CHRNA7|CHRNA7-DR1|D-10	15	15q13.1
CHST2		9435	CHST2	carbohydrate (N-acetylglucosamine-6-O) sulfotransferase 2	C6ST|GST-2|GST2|Gn6ST-1|HEL-S-75|glcNAc6ST-1	3	3q24
CHST3		9469	CHST3	carbohydrate (chondroitin 6) sulfotransferase 3	C6ST|C6ST1|HSD	10	10q22.1
CHSY1		22856	CHSY1	chondroitin sulfate synthase 1	CHSY|CSS1|ChSy-1|TPBS	15	15q26.3
CIT		11113	CIT	citron rho-interacting serine/threonine kinase	CRIK|STK21	12	12q24
CKAP2		26586	CKAP2	cytoskeleton associated protein 2	LB1|TMAP|se20-10	13	13q14
CKAP5		9793	CKAP5	cytoskeleton associated protein 5	CHTOG|MSPS|TOG|TOGp|ch-TOG	11	11p11.2
CLCF1		23529	CLCF1	cardiotrophin-like cytokine factor 1	BSF-3|BSF3|CISS2|CLC|NNT-1|NNT1|NR6	11	11q13.3
CLIC1		1192	CLIC1	chloride intracellular channel 1	G6|NCC27	6	6p21.3
CLIC4		25932	CLIC4	chloride intracellular channel 4	CLIC4L|H1|MTCLIC|huH1|p64H1	1	1p36.11
CLSTN2		64084	CLSTN2	calsyntenin 2	ALC-GAMMA|CDHR13|CS2|CSTN2|alcagamma	3	3q23
CLUH		23277	CLUH	clustered mitochondria (cluA/CLU1) homolog	CLU1|KIAA0664	17	17p13.3
CMC2		56942	CMC2	C-x(9)-C motif containing 2	2310061C15Rik|C16orf61|DC13	16	16q23.2
CMTM7		112616	CMTM7	CKLF-like MARVEL transmembrane domain containing 7	CKLFSF7	3	3p22.3
CNBP		7555	CNBP	CCHC-type zinc finger, nucleic acid binding protein	CNBP1|DM2|PROMM|RNF163|ZCCHC22|ZNF9	3	3q21
CNN2		1265	CNN2	calponin 2	-	19	19p13.3
CNN3		1266	CNN3	calponin 3, acidic	-	1	1p22-p21
CNTROB		116840	CNTROB	centrobin, centrosomal BRCA2 interacting protein	LIP8|PP1221	17	17p13.1
COA7		65260	COA7	cytochrome c oxidase assembly factor 7 (putative)	C1orf163|RESA1|SELRC1	1	1p32.3
CORO1C		23603	CORO1C	coronin, actin binding protein, 1C	HCRNN4	12	12q24.1
CORO2B		10391	CORO2B	coronin, actin binding protein, 2B	CLIPINC	15	15q23
CRB2		286204	CRB2	crumbs family member 2	FSGS9|VMCKD	9	9q33.3
CRIM1		51232	CRIM1	cysteine rich transmembrane BMP regulator 1 (chordin-like)	CRIM-1|S52	2	2p21
CRMP1		1400	CRMP1	collapsin response mediator protein 1	CRMP-1|DPYSL1|DRP-1|DRP1|ULIP-3	4	4p16.1
CRY2		1408	CRY2	cryptochrome circadian clock 2	HCRY2|PHLL2	11	11p11.2
CTDSP2		10106	CTDSP2	CTD (carboxy-terminal domain, RNA polymerase II, polypeptide A) small phosphatase 2	OS4|PSR2|SCP2	12	12q14.1
CTGF		1490	CTGF	connective tissue growth factor	CCN2|HCS24|IGFBP8|NOV2	6	6q23.1
CTPS1		1503	CTPS1	CTP synthase 1	CTPS|IMD24	1	1p34.1
CXCL8		3576	CXCL8	chemokine (C-X-C motif) ligand 8	GCP-1|GCP1|IL8|LECT|LUCT|LYNAP|MDNCF|MONAP|NAF|NAP-1|NAP1	4	4q13-q21
CYCS		54205	CYCS	cytochrome c, somatic	CYC|HCS|THC4	7	7p15.3
CYP1A1		1543	CYP1A1	cytochrome P450, family 1, subfamily A, polypeptide 1	AHH|AHRR|CP11|CYP1|P1-450|P450-C|P450DX	15	15q24.1
CYP1B1		1545	CYP1B1	cytochrome P450, family 1, subfamily B, polypeptide 1	CP1B|CYPIB1|GLC3A|P4501B1	2	2p22.2
CYP24A1		1591	CYP24A1	cytochrome P450, family 24, subfamily A, polypeptide 1	CP24|CYP24|HCAI|P450-CC24	20	20q13
CYP51A1		1595	CYP51A1	cytochrome P450, family 51, subfamily A, polypeptide 1	CP51|CYP51|CYPL1|LDM|P450-14DM|P450L1	7	7q21.2
CYR61		3491	CYR61	cysteine-rich, angiogenic inducer, 61	CCN1|GIG1|IGFBP10	1	1p22.3
CYSTM1		84418	CYSTM1	cysteine-rich transmembrane module containing 1	C5orf32|ORF1-FL49	5	5q31.3
DAB2		1601	DAB2	Dab, mitogen-responsive phosphoprotein, homolog 2 (Drosophila)	DOC-2|DOC2	5	5p13.1
DAPK1		1612	DAPK1	death-associated protein kinase 1	DAPK	9	9q21.33
DBN1		1627	DBN1	drebrin 1	D0S117E	5	5q35.3
DBP		1628	DBP	D site of albumin promoter (albumin D-box) binding protein	DABP	19	19q13.3
DCAF11		80344	DCAF11	DDB1 and CUL4 associated factor 11	GL014|PRO2389|WDR23	14	14q11.2
DCTPP1		79077	DCTPP1	dCTP pyrophosphatase 1	CDA03|RS21C6|XTP3TPA	16	16p11.2
DDAH1		23576	DDAH1	dimethylarginine dimethylaminohydrolase 1	DDAH|HEL-S-16	1	1p22
DDB2		1643	DDB2	damage-specific DNA binding protein 2, 48kDa	DDBB|UV-DDB2	11	11p12-p11
DDR1		780	DDR1	discoidin domain receptor tyrosine kinase 1	CAK|CD167|DDR|EDDR1|HGK2|MCK10|NEP|NTRK4|PTK3|PTK3A|RTK6|TRKE	6	6p21.3
DDX18		8886	DDX18	DEAD (Asp-Glu-Ala-Asp) box polypeptide 18	MrDb	2	2q14.1
DDX21		9188	DDX21	DEAD (Asp-Glu-Ala-Asp) box helicase 21	GUA|GURDB|RH-II/GU|RH-II/GuA	10	10q21
DDX41		51428	DDX41	DEAD (Asp-Glu-Ala-Asp) box polypeptide 41	ABS	5	5q35.3
DEGS1		8560	DEGS1	delta(4)-desaturase, sphingolipid 1	DEGS|DEGS-1|DES1|Des-1|FADS7|MIG15|MLD	1	1q42.11
DENND2A		27147	DENND2A	DENN/MADD domain containing 2A	FAM31D|KIAA1277	7	7q34
DESI1		27351	DESI1	desumoylating isopeptidase 1	D15Wsu75e|DESI2|DJ347H13.4|DeSI-1|FAM152B|PPPDE2	22	22q13.2
DHCR7		1717	DHCR7	7-dehydrocholesterol reductase	SLOS	11	11q13.4
DHRS3		9249	DHRS3	dehydrogenase/reductase (SDR family) member 3	DD83.1|RDH17|Rsdr1|SDR1|SDR16C1|retSDR1	1	1p36.1
DIO2		1734	DIO2	deiodinase, iodothyronine, type II	5DII|D2|DIOII|SelY|TXDI2	14	14q24.2-q24.3
DISC1		27185	DISC1	disrupted in schizophrenia 1	C1orf136|SCZD9	1	1q42.1
DLC1		10395	DLC1	DLC1 Rho GTPase activating protein	ARHGAP7|HP|STARD12|p122-RhoGAP	8	8p22
DLGAP4		22839	DLGAP4	discs, large (Drosophila) homolog-associated protein 4	DAP-4|DAP4|DLP4|SAPAP-4|SAPAP4	20	20q11.23
DNAJB4		11080	DNAJB4	DnaJ (Hsp40) homolog, subfamily B, member 4	DNAJW|DjB4|HLJ1	1	1p31.1
DNAJB5		25822	DNAJB5	DnaJ (Hsp40) homolog, subfamily B, member 5	Hsc40	9	9p13.3
DNMBP		23268	DNMBP	dynamin binding protein	ARHGEF36|TUBA	10	10q24.2
DOPEY2		9980	DOPEY2	dopey family member 2	21orf5|C21orf5	21	21q22.2
DPYSL3		1809	DPYSL3	dihydropyrimidinase-like 3	CRMP-4|CRMP4|DRP-3|DRP3|LCRMP|ULIP|ULIP-1	5	5q32
DRAM1		55332	DRAM1	DNA-damage regulated autophagy modulator 1	DRAM	12	12q23.2
DTL		51514	DTL	denticleless E3 ubiquitin protein ligase homolog (Drosophila)	CDT2|DCAF2|L2DTL|RAMP	1	1q32
DTX2		113878	DTX2	deltex 2, E3 ubiquitin ligase	RNF58	7	7q11.23
DUSP1		1843	DUSP1	dual specificity phosphatase 1	CL100|HVH1|MKP-1|MKP1|PTPN10	5	5q34
DUSP14		11072	DUSP14	dual specificity phosphatase 14	MKP-L|MKP6	17	17q12
DUSP4		1846	DUSP4	dual specificity phosphatase 4	HVH2|MKP-2|MKP2|TYP	8	8p12-p11
DVL1		1855	DVL1	dishevelled segment polarity protein 1	DRS2|DVL|DVL1L1|DVL1P1	1	1p36
DYNLL1		8655	DYNLL1	dynein, light chain, LC8-type 1	DLC1|DLC8|DNCL1|DNCLC1|LC8|LC8a|PIN|hdlc1	12	12q24.23
DYRK1B		9149	DYRK1B	dual-specificity tyrosine-(Y)-phosphorylation regulated kinase 1B	AOMS3|MIRK	19	19q13.2
E2F1		1869	E2F1	E2F transcription factor 1	E2F-1|RBAP1|RBBP3|RBP3	20	20q11.2
E2F7		144455	E2F7	E2F transcription factor 7	-	12	12q21.2
EBP		10682	EBP	emopamil binding protein (sterol isomerase)	CDPX2|CHO2|CPX|CPXD	X	Xp11.23-p11.22
EDN1		1906	EDN1	endothelin 1	ARCND3|ET1|HDLCQ7|PPET1|QME	6	6p24.1
EFHD2		79180	EFHD2	EF-hand domain family, member D2	SWS1	1	1p36.21
EGFR		1956	EGFR	epidermal growth factor receptor	ERBB|ERBB1|HER1|NISBD2|PIG61|mENA	7	7p12
EGLN1		54583	EGLN1	egl-9 family hypoxia-inducible factor 1	C1orf12|ECYT3|HALAH|HIF-PH2|HIFPH2|HPH-2|HPH2|PHD2|SM20|ZMYND6	1	1q42.1
EHBP1L1		254102	EHBP1L1	EH domain binding protein 1-like 1	-	11	11q13.1
EHD4		30844	EHD4	EH-domain containing 4	PAST4	15	15q11.1
EIF1AD		84285	EIF1AD	eukaryotic translation initiation factor 1A domain containing	haponin	11	11q13.1
EIF2S1		1965	EIF2S1	eukaryotic translation initiation factor 2, subunit 1 alpha, 35kDa	EIF-2|EIF-2A|EIF-2alpha|EIF2|EIF2A	14	14q23.3
EIF4EBP1		1978	EIF4EBP1	eukaryotic translation initiation factor 4E binding protein 1	4E-BP1|4EBP1|BP-1|PHAS-I	8	8p12
EIF4G1		1981	EIF4G1	eukaryotic translation initiation factor 4 gamma, 1	EIF-4G1|EIF4F|EIF4G|EIF4GI|P220|PARK18	3	3q27.1
ELF3		1999	ELF3	E74-like factor 3 (ets domain transcription factor, epithelial-specific )	EPR-1|ERT|ESE-1|ESX	1	1q32.2
ELK3		2004	ELK3	ELK3, ETS-domain protein (SRF accessory protein 2)	ERP|NET|SAP-2|SAP2	12	12q23
ELL2		22936	ELL2	elongation factor, RNA polymerase II, 2	-	5	5q15
EML1		2009	EML1	echinoderm microtubule associated protein like 1	ELP79|EMAP|EMAPL|HuEMAP	14	14q32
EMP1		2012	EMP1	epithelial membrane protein 1	CL-20|EMP-1|TMP	12	12p12.3
ENAH		55740	ENAH	enabled homolog (Drosophila)	ENA|MENA|NDPP1	1	1q42.12
ENC1		8507	ENC1	ectodermal-neural cortex 1 (with BTB domain)	CCL28|ENC-1|KLHL35|KLHL37|NRPB|PIG10|TP53I10	5	5q13
ENDOD1		23052	ENDOD1	endonuclease domain containing 1	-	11	11q21
ENO1		2023	ENO1	enolase 1, (alpha)	ENO1L1|MPB1|NNE|PPH	1	1p36.2
ENO2		2026	ENO2	enolase 2 (gamma, neuronal)	HEL-S-279|NSE	12	12p13
ENPP2		5168	ENPP2	ectonucleotide pyrophosphatase/phosphodiesterase 2	ATX|ATX-X|AUTOTAXIN|LysoPLD|NPP2|PD-IALPHA|PDNP2	8	8q24.1
EPAS1		2034	EPAS1	endothelial PAS domain protein 1	ECYT4|HIF2A|HLF|MOP2|PASD2|bHLHe73	2	2p21-p16
EPB41		2035	EPB41	erythrocyte membrane protein band 4.1	4.1R|EL1|HE	1	1p33-p32
EPB41L3		23136	EPB41L3	erythrocyte membrane protein band 4.1-like 3	4.1B|DAL-1|DAL1	18	18p11.32
EPHA2		1969	EPHA2	EPH receptor A2	ARCC2|CTPA|CTPP1|CTRCT6|ECK	1	1p36
EPS8		2059	EPS8	epidermal growth factor receptor pathway substrate 8	DFNB102	12	12p12.3
ERCC2		2068	ERCC2	excision repair cross-complementation group 2	COFS2|EM9|TFIIH|TTD|TTD1|XPD	19	19q13.3
ERCC6		2074	ERCC6	excision repair cross-complementation group 6	ARMD5|CKN2|COFS|COFS1|CSB|RAD26|UVSS1	10	10q11.23
ERF		2077	ERF	Ets2 repressor factor	CRS4|PE-2|PE2	19	19q13
ERICH5		203111	ERICH5	glutamate-rich 5	C8orf47	8	8q22.2
ERMAP		114625	ERMAP	erythroblast membrane-associated protein (Scianna blood group)	BTN5|PRO2801|RD|SC	1	1p34.2
ERO1A		30001	ERO1A	endoplasmic reticulum oxidoreductase alpha	ERO1-L|ERO1-L-alpha|ERO1-alpha|ERO1L|ERO1LA|Ero1alpha	14	14q22.1
ERRFI1		54206	ERRFI1	ERBB receptor feedback inhibitor 1	GENE-33|MIG-6|MIG6|RALT	1	1p36
ESPL1		9700	ESPL1	extra spindle pole bodies like 1, separase	ESP1|SEPA	12	12q
ETS1		2113	ETS1	v-ets avian erythroblastosis virus E26 oncogene homolog 1	ETS-1|EWSR2|c-ets-1|p54	11	11q23.3
ETS2		2114	ETS2	v-ets avian erythroblastosis virus E26 oncogene homolog 2	ETS2IT1	21	21q22.2
ETV5		2119	ETV5	ets variant 5	ERM	3	3q28
EVA1A		84141	EVA1A	eva-1 homolog A (C. elegans)	FAM176A|TMEM166	2	2p12
EVC		2121	EVC	Ellis van Creveld protein	DWF-1|EVC1|EVCL	4	4p16
F11R		50848	F11R	F11 receptor	CD321|JAM|JAM1|JAMA|JCAM|KAT|PAM-1	1	1q21.2-q21.3
F2R		2149	F2R	coagulation factor II (thrombin) receptor	CF2R|HTR|PAR-1|PAR1|TR	5	5q13
F2RL2		2151	F2RL2	coagulation factor II (thrombin) receptor-like 2	PAR-3|PAR3	5	5q13
F3		2152	F3	coagulation factor III (thromboplastin, tissue factor)	CD142|TF|TFA	1	1p22-p21
FAM102A		399665	FAM102A	family with sequence similarity 102, member A	C9orf132|EEIG1|SYM-3A|bA203J24.7	9	9q34.11
FAM129B		64855	FAM129B	family with sequence similarity 129, member B	C9orf88|MEG-3|MINERVA|OC58|bA356B19.6	9	9q34.13
FAM13A		10144	FAM13A	family with sequence similarity 13, member A	ARHGAP48|FAM13A1	4	4q22.1
FAM13C		220965	FAM13C	family with sequence similarity 13, member C	FAM13C1	10	10q21.1
FAM162A		26355	FAM162A	family with sequence similarity 162, member A	C3orf28|E2IG5|HGTD-P	3	3q21.1
FAM171A1		221061	FAM171A1	family with sequence similarity 171, member A1	C10orf38	10	10p13
FAM177A1		283635	FAM177A1	family with sequence similarity 177, member A1	C14orf24	14	14q13.2
FAM196B		100131897	FAM196B	family with sequence similarity 196, member B	C5orf57	5	5q35.1
FAM20C		56975	FAM20C	family with sequence similarity 20, member C	DMP-4|DMP4|GEF-CK|RNS	7	7p22.3
FAM216A		29902	FAM216A	family with sequence similarity 216, member A	C12orf24|HSU79274	12	12q24.11
FAM57A		79850	FAM57A	family with sequence similarity 57, member A	CT120	17	17p13.3
FAM83D		81610	FAM83D	family with sequence similarity 83, member D	C20orf129|CHICA|dJ616B8.3	20	20q11.23
FAM83G		644815	FAM83G	family with sequence similarity 83, member G	PAWS1	17	17p11.2
FAM84B		157638	FAM84B	family with sequence similarity 84, member B	BCMP101|NSE2	8	8q24.21
FARSA		2193	FARSA	phenylalanyl-tRNA synthetase, alpha subunit	CML33|FARSL|FARSLA|FRSA|PheHA	19	19p13.2
FAT3		120114	FAT3	FAT atypical cadherin 3	CDHF15|CDHR10	11	11q14.3
FAT4		79633	FAT4	FAT atypical cadherin 4	CDHF14|CDHR11|FAT-J|FATJ|HKLLS2|NBLA00548|VMLDS2	4	4q28.1
FAXDC2		10826	FAXDC2	fatty acid hydroxylase domain containing 2	C5orf4	5	5q31-q32
FDFT1		2222	FDFT1	farnesyl-diphosphate farnesyltransferase 1	DGPT|ERG9|SQS|SS	8	8p23.1-p22
FDPS		2224	FDPS	farnesyl diphosphate synthase	FPPS|FPS	1	1q22
FGF2		2247	FGF2	fibroblast growth factor 2 (basic)	BFGF|FGF-2|FGFB|HBGF-2	4	4q26
FGF5		2250	FGF5	fibroblast growth factor 5	HBGF-5|Smag-82|TCMGLY	4	4q21
FGFR1		2260	FGFR1	fibroblast growth factor receptor 1	BFGFR|CD331|CEK|FGFBR|FGFR-1|FLG|FLT-2|FLT2|HBGFR|HH2|HRTFDS|KAL2|N-SAM|OGD|bFGF-R-1	8	8p11.23-p11.22
FHL2		2274	FHL2	four and a half LIM domains 2	AAG11|DRAL|FHL-2|SLIM-3|SLIM3	2	2q12.2
FILIP1L		11259	FILIP1L	filamin A interacting protein 1-like	DOC-1|DOC1|GIP130|GIP90	3	3q12.1
FJX1		24147	FJX1	four jointed box 1	-	11	11p13
FKBP4		2288	FKBP4	FK506 binding protein 4, 59kDa	FKBP51|FKBP52|FKBP59|HBI|Hsp56|PPIase|p52	12	12p13.33
FLCN		201163	FLCN	folliculin	BHD|FLCL	17	17p11.2
FMNL3		91010	FMNL3	formin-like 3	FHOD3|FRL2|WBP-3|WBP3	12	12q13.12
FNDC3B		64778	FNDC3B	fibronectin type III domain containing 3B	FAD104|PRO4979|YVTM2421	3	3q26.31
FNTB		2342	FNTB	farnesyltransferase, CAAX box, beta	FPTB	14	14q23.3
FOSL1		8061	FOSL1	FOS-like antigen 1	FRA|FRA1|fra-1	11	11q13
FOXD1		2297	FOXD1	forkhead box D1	FKHL8|FREAC-4|FREAC4	5	5q13.2
FOXL1		2300	FOXL1	forkhead box L1	FKH6|FKHL11|FREAC7	16	16q24
FOXP2		93986	FOXP2	forkhead box P2	CAGH44|SPCH1|TNRC10	7	7q31
FOXP4		116113	FOXP4	forkhead box P4	hFKHLA	6	6p21.1
FOXQ1		94234	FOXQ1	forkhead box Q1	HFH1	6	6p25
FRMD6		122786	FRMD6	FERM domain containing 6	C14orf31|EX1|Willin|c14_5320	14	14q22.1
FSTL3		10272	FSTL3	follistatin-like 3 (secreted glycoprotein)	FLRG|FSRP	19	19p13
FUT11		170384	FUT11	fucosyltransferase 11 (alpha (1,3) fucosyltransferase)	-	10	10q22.2
FZD2		2535	FZD2	frizzled class receptor 2	Fz2|fz-2|fzE2|hFz2	17	17q21.1
G3BP1		10146	G3BP1	GTPase activating protein (SH3 domain) binding protein 1	G3BP|HDH-VIII	5	5q33.1
GABARAPL1		23710	GABARAPL1	GABA(A) receptor-associated protein like 1	APG8-LIKE|APG8L|ATG8|ATG8B|ATG8L|GEC1	12	12p13.2
GADD45A		1647	GADD45A	growth arrest and DNA-damage-inducible, alpha	DDIT1|GADD45	1	1p31.2
GADD45GIP1		90480	GADD45GIP1	growth arrest and DNA-damage-inducible, gamma interacting protein 1	CKBBP2|CKbetaBP2|CRIF1|MRP-L59|PLINP|PLINP-1|PRG6|Plinp1	19	19p13.2
GALM		130589	GALM	galactose mutarotase (aldose 1-epimerase)	BLOCK25|GLAT|HEL-S-63p|IBD1	2	2p22.1
GARS		2617	GARS	glycyl-tRNA synthetase	CMT2D|DSMAV|GlyRS|HMN5|SMAD1	7	7p15
GAS7		8522	GAS7	growth arrest-specific 7	MLL/GAS7	17	17p13.1
GATS		352954	GATS	GATS, stromal antigen 3 opposite strand	STAG3OS	7	7q22.1
GDF5		8200	GDF5	growth differentiation factor 5	BDA1C|BMP-14|BMP14|CDMP1|LAP-4|LAP4|OS5|SYM1B|SYNS2	20	20q11.2
GEM		2669	GEM	GTP binding protein overexpressed in skeletal muscle	KIR	8	8q13-q21
GEMIN4		50628	GEMIN4	gem (nuclear organelle) associated protein 4	HC56|HCAP1|HHRF-1|p97	17	17p13
GIPC1		10755	GIPC1	GIPC PDZ domain containing family, member 1	C19orf3|GIPC|GLUT1CBP|Hs.6454|IIP-1|NIP|RGS19IP1|SEMCAP|SYNECTIIN|SYNECTIN|TIP-2	19	19p13.1
GJA1		2697	GJA1	gap junction protein, alpha 1, 43kDa	AVSD3|CMDR|CX43|EKVP|GJAL|HLHS1|HSS|ODDD	6	6q22.31
GLIS2		84662	GLIS2	GLIS family zinc finger 2	NKL|NPHP7	16	16p13.3
GLRX		2745	GLRX	glutaredoxin (thioltransferase)	GRX|GRX1	5	5q14
GLS		2744	GLS	glutaminase	AAD20|GAC|GAM|GLS1|KGA	2	2q32-q34
GLTP		51228	GLTP	glycolipid transfer protein	-	12	12q24.11
GLUL		2752	GLUL	glutamate-ammonia ligase	GLNS|GS|PIG43|PIG59	1	1q31
GNB4		59345	GNB4	guanine nucleotide binding protein (G protein), beta polypeptide 4	CMTD1F	3	3q26.33
GNPDA1		10007	GNPDA1	glucosamine-6-phosphate deaminase 1	GNP1|GNPDA|GNPI|GPI|HLN	5	5q21
GNPNAT1		64841	GNPNAT1	glucosamine-phosphate N-acetyltransferase 1	GNPNAT|Gpnat1	14	14q22.1
GPR176		11245	GPR176	G protein-coupled receptor 176	HB-954	15	15q14-q15.1
GPRC5B		51704	GPRC5B	G protein-coupled receptor, class C, group 5, member B	RAIG-2|RAIG2	16	16p12
GPRC5C		55890	GPRC5C	G protein-coupled receptor, class C, group 5, member C	RAIG-3|RAIG3	17	17q25
GRM1		2911	GRM1	glutamate receptor, metabotropic 1	GPRC1A|MGLU1|MGLUR1|PPP1R85|SCAR13	6	6q24
GRPEL1		80273	GRPEL1	GrpE-like 1, mitochondrial (E. coli)	GrpE|HMGE	4	4p16
GSPT1		2935	GSPT1	G1 to S phase transition 1	551G9.2|ETF3A|GST1|eRF3a	16	16p13.1
GSTO1		9446	GSTO1	glutathione S-transferase omega 1	GSTO 1-1|GSTTLp28|HEL-S-21|P28|SPG-R	10	10q25.1
GTPBP4		23560	GTPBP4	GTP binding protein 4	CRFG|NGB|NOG1	10	10p15-p14
GTSE1		51512	GTSE1	G-2 and S-phase expressed 1	B99	22	22q13.2-q13.3
GUCY1A2		2977	GUCY1A2	guanylate cyclase 1, soluble, alpha 2	GC-SA2|GUC1A2	11	11q21-q22
GYS1		2997	GYS1	glycogen synthase 1 (muscle)	GSY|GYS	19	19q13.3
HBEGF		1839	HBEGF	heparin-binding EGF-like growth factor	DTR|DTS|DTSF|HEGFL	5	5q23
HBP1		26959	HBP1	HMG-box transcription factor 1	-	7	7q22.3
HDAC11		79885	HDAC11	histone deacetylase 11	HD11	3	3p25.1
HDAC7		51564	HDAC7	histone deacetylase 7	HD7|HD7A|HDAC7A	12	12q13.1
HEG1		57493	HEG1	heart development protein with EGF-like domains 1	HEG|MST112|MSTP112	3	3q21.2
HIF1A		3091	HIF1A	hypoxia inducible factor 1, alpha subunit (basic helix-loop-helix transcription factor)	HIF-1A|HIF-1alpha|HIF1|HIF1-ALPHA|MOP1|PASD8|bHLHe78	14	14q23.2
HIST1H2AC		8334	HIST1H2AC	histone cluster 1, H2ac	H2A/l|H2AFL|dJ221C16.4	6	6p22.1
HIVEP1		3096	HIVEP1	human immunodeficiency virus type I enhancer binding protein 1	CIRIP|CRYBP1|GAAP|MBP-1|PRDII-BF1|Schnurri-1|ZAS1|ZNF40|ZNF40A	6	6p24-p22.3
HK1		3098	HK1	hexokinase 1	HK1-ta|HK1-tb|HK1-tc|HKD|HKI|HMSNR|HXK1	10	10q22
HK2		3099	HK2	hexokinase 2	HKII|HXK2	2	2p13
HMGA2		8091	HMGA2	high mobility group AT-hook 2	BABL|HMGI-C|HMGIC|LIPO|STQTL9	12	12q15
HMGB2		3148	HMGB2	high mobility group box 2	HMG2	4	4q31
HMGCR		3156	HMGCR	3-hydroxy-3-methylglutaryl-CoA reductase	LDLCQ3	5	5q13.3-q14
HMGCS1		3157	HMGCS1	3-hydroxy-3-methylglutaryl-CoA synthase 1 (soluble)	HMGCS	5	5p14-p13
HMMR		3161	HMMR	hyaluronan-mediated motility receptor (RHAMM)	CD168|IHABP|RHAMM	5	5q34
HNRNPAB		3182	HNRNPAB	heterogeneous nuclear ribonucleoprotein A/B	ABBP1|HNRPAB	5	5q35.3
HPCAL1		3241	HPCAL1	hippocalcin-like 1	BDR1|HLP2|VILIP-3	2	2p25.1
HPS4		89781	HPS4	Hermansky-Pudlak syndrome 4	LE	22	22cen-q12.3
HS3ST3A1		9955	HS3ST3A1	heparan sulfate (glucosamine) 3-O-sulfotransferase 3A1	3-OST-3A|3OST3A1	17	17p12
HS3ST3B1		9953	HS3ST3B1	heparan sulfate (glucosamine) 3-O-sulfotransferase 3B1	3-OST-3B|3OST3B1|h3-OST-3B	17	17p12
HS6ST1		9394	HS6ST1	heparan sulfate 6-O-sulfotransferase 1	HH15|HS6ST	2	2q21
HSD17B2		3294	HSD17B2	hydroxysteroid (17-beta) dehydrogenase 2	EDH17B2|HSD17|SDR9C2	16	16q24.1-q24.2
HSD17B7		51478	HSD17B7	hydroxysteroid (17-beta) dehydrogenase 7	PRAP|SDR37C1	1	1q23
HSP90AA1		3320	HSP90AA1	heat shock protein 90kDa alpha (cytosolic), class A member 1	EL52|HSP86|HSP89A|HSP90A|HSP90N|HSPC1|HSPCA|HSPCAL1|HSPCAL4|HSPN|Hsp89|Hsp90|LAP-2|LAP2	14	14q32.33
HSPA5		3309	HSPA5	heat shock 70kDa protein 5 (glucose-regulated protein, 78kDa)	BIP|GRP78|HEL-S-89n|MIF2	9	9q33.3
HSPE1		3336	HSPE1	heat shock 10kDa protein 1	CPN10|EPF|GROES|HSP10	2	2q33.1
HYI		81888	HYI	hydroxypyruvate isomerase (putative)	HT036	1	1p34.2
IARS		3376	IARS	isoleucyl-tRNA synthetase	IARS1|ILERS|ILRS|IRS|PRO0785	9	9q21
ID1		3397	ID1	inhibitor of DNA binding 1, dominant negative helix-loop-helix protein	ID|bHLHb24	20	20q11
ID2		3398	ID2	inhibitor of DNA binding 2, dominant negative helix-loop-helix protein	GIG8|ID2A|ID2H|bHLHb26	2	2p25
ID3		3399	ID3	inhibitor of DNA binding 3, dominant negative helix-loop-helix protein	HEIR-1|bHLHb25	1	1p36.13-p36.12
ID4		3400	ID4	inhibitor of DNA binding 4, dominant negative helix-loop-helix protein	IDB4|bHLHb27	6	6p22.3
IDH1		3417	IDH1	isocitrate dehydrogenase 1 (NADP+), soluble	HEL-216|HEL-S-26|IDCD|IDH|IDP|IDPC|PICD	2	2q33.3
IDI1		3422	IDI1	isopentenyl-diphosphate delta isomerase 1	IPP1|IPPI1	10	10p15.3
IER2		9592	IER2	immediate early response 2	ETR101	19	19p13.2
IER3		8870	IER3	immediate early response 3	DIF-2|DIF2|GLY96|IEX-1|IEX-1L|IEX1|PRG1	6	6p21.3
IER5L		389792	IER5L	immediate early response 5-like	bA247A12.2	9	9q34.11
IFFO2		126917	IFFO2	intermediate filament family orphan 2	-	1	1p36.13
IFIT1		3434	IFIT1	interferon-induced protein with tetratricopeptide repeats 1	C56|G10P1|IFI-56|IFI-56K|IFI56|IFIT-1|IFNAI1|ISG56|P56|RNM561	10	10q23.31
IGF2BP2		10644	IGF2BP2	insulin-like growth factor 2 mRNA binding protein 2	IMP-2|IMP2|VICKZ2	3	3q27.2
IGFBP3		3486	IGFBP3	insulin-like growth factor binding protein 3	BP-53|IBP3	7	7p12.3
IL11		3589	IL11	interleukin 11	AGIF|IL-11	19	19q13.3-q13.4
IL11RA		3590	IL11RA	interleukin 11 receptor, alpha	CRSDA	9	9p13
IL18		3606	IL18	interleukin 18	IGIF|IL-18|IL-1g|IL1F4	11	11q23.1
IL1RAP		3556	IL1RAP	interleukin 1 receptor accessory protein	C3orf13|IL-1RAcP|IL1R3	3	3q28
IL4R		3566	IL4R	interleukin 4 receptor	CD124|IL-4RA|IL4RA	16	16p12.1-p11.2
IL7R		3575	IL7R	interleukin 7 receptor	CD127|CDW127|IL-7R-alpha|IL7RA|ILRA	5	5p13
IMP3		55272	IMP3	IMP3, U3 small nucleolar ribonucleoprotein	BRMS2|C15orf12|MRPS4	15	15q24
IMPA2		3613	IMPA2	inositol(myo)-1(or 4)-monophosphatase 2	-	18	18p11.2
IMPDH1		3614	IMPDH1	IMP (inosine 5'-monophosphate) dehydrogenase 1	IMPD|IMPD1|IMPDH-I|LCA11|RP10|sWSS2608	7	7q31.3-q32
INAFM2		100505573	INAFM2	InaF-motif containing 2	LINC00984|OGU1	15	15q15.1
INCENP		3619	INCENP	inner centromere protein antigens 135/155kDa	-	11	11q12.3
ING4		51147	ING4	inhibitor of growth family, member 4	my036|p29ING4	12	12p13.31
INHBA		3624	INHBA	inhibin, beta A	EDF|FRP	7	7p15-p13
INSIG1		3638	INSIG1	insulin induced gene 1	CL-6|CL6	7	7q36
IQCJ-SCHIP1		100505385	IQCJ-SCHIP1	IQCJ-SCHIP1 readthrough	-	3	-
IQGAP3		128239	IQGAP3	IQ motif containing GTPase activating protein 3	-	1	1q21.3
IRS2		8660	IRS2	insulin receptor substrate 2	IRS-2	13	13q34
ITGB3		3690	ITGB3	integrin, beta 3 (platelet glycoprotein IIIa, antigen CD61)	BDPLT16|BDPLT2|CD61|GP3A|GPIIIa|GT	17	17q21.32
ITPKB		3707	ITPKB	inositol-trisphosphate 3-kinase B	IP3-3KB|IP3K|IP3K-B|IP3KB|PIG37	1	1q42.13
JAG1		182	JAG1	jagged 1	AGS|AHD|AWS|CD339|HJ1|JAGL1	20	20p12.1-p11.23
JUN		3725	JUN	jun proto-oncogene	AP-1|AP1|c-Jun	1	1p32-p31
JUNB		3726	JUNB	jun B proto-oncogene	AP-1	19	19p13.2
JUP		3728	JUP	junction plakoglobin	ARVD12|CTNNG|DP3|DPIII|PDGB|PKGB	17	17q21
KAT5		10524	KAT5	K(lysine) acetyltransferase 5	ESA1|HTATIP|HTATIP1|PLIP|TIP|TIP60|ZC2HC5|cPLA2	11	11q13
KAT6B		23522	KAT6B	K(lysine) acetyltransferase 6B	GTPTS|MORF|MOZ2|MYST4|ZC2HC6B|qkf|querkopf	10	10q22.2
KCNQ3		3786	KCNQ3	potassium channel, voltage gated KQT-like subfamily Q, member 3	BFNC2|EBN2|KV7.3	8	8q24
KCP		375616	KCP	kielin/chordin-like protein	CRIM2|KCP1|NET67	7	7q32.1
KCTD10		83892	KCTD10	potassium channel tetramerization domain containing 10	BTBD28|MSTP028|ULRO61|hBACURD3	12	12q24.11
KCTD11		147040	KCTD11	potassium channel tetramerization domain containing 11	C17orf36|KCASH1|REN|REN/KCTD11	17	17p13.1
KCTD15		79047	KCTD15	potassium channel tetramerization domain containing 15	-	19	19q13.11
KCTD5		54442	KCTD5	potassium channel tetramerization domain containing 5	-	16	16p13.3
KCTD7		154881	KCTD7	potassium channel tetramerization domain containing 7	CLN14|EPM3	7	7q11.21
KDELR3		11015	KDELR3	KDEL (Lys-Asp-Glu-Leu) endoplasmic reticulum protein retention receptor 3	ERD2L3	22	22q13.1
KDM4A		9682	KDM4A	lysine (K)-specific demethylase 4A	JHDM3A|JMJD2|JMJD2A|TDRD14A	1	1p34.1
KIAA1109		84162	KIAA1109	KIAA1109	FSA|Tweek	4	4q27
KIAA1522		57648	KIAA1522	KIAA1522	-	1	1p35.1
KIAA1671		85379	KIAA1671	KIAA1671	-	22	22q11.23
KIF11		3832	KIF11	kinesin family member 11	EG5|HKSP|KNSL1|MCLMR|TRIP5	10	10q24.1
KIF14		9928	KIF14	kinesin family member 14	MKS12	1	1q32.1
KIF20A		10112	KIF20A	kinesin family member 20A	MKLP2|RAB6KIFL	5	5q31
KIF22		3835	KIF22	kinesin family member 22	A-328A3.2|KID|KNSL4|OBP|OBP-1|OBP-2|SEMDJL2	16	16p11.2
KIF2C		11004	KIF2C	kinesin family member 2C	CT139|KNSL6|MCAK	1	1p34.1
KIFC3		3801	KIFC3	kinesin family member C3	-	16	16q13-q21
KIZ		55857	KIZ	kizuna centrosomal protein	C20orf19|HT013|Kizuna|NCRNA00153|PLK1S1|RP69	20	20p11.23
KLC4		89953	KLC4	kinesin light chain 4	KNSL8|bA387M24.3	6	6p21.1
KLF7		8609	KLF7	Kruppel-like factor 7 (ubiquitous)	UKLF	2	2q32
KLF9		687	KLF9	Kruppel-like factor 9	BTEB|BTEB1	9	9q13
KLHDC2		23588	KLHDC2	kelch domain containing 2	HCLP-1|HCLP1|LCP	14	14q21.3
KLHL29		114818	KLHL29	kelch-like family member 29	KBTBD9	2	2p24.1
KLHL4		56062	KLHL4	kelch-like family member 4	DKELCHL|KHL4	X	Xq21.3
KPNA2		3838	KPNA2	karyopherin alpha 2 (RAG cohort 1, importin alpha 1)	IPOA1|QIP2|RCH1|SRP1alpha	17	17q24.2
KRT31		3881	KRT31	keratin 31, type I	HA1|Ha-1|KRTHA1|hHa1	17	17q21.2
KRT32		3882	KRT32	keratin 32, type I	HA2|HKA2|KRTHA2|hHa2	17	17q21.2
KRT33B		3884	KRT33B	keratin 33B, type I	HA3II|Ha-3II|K33B|KRTHA3A|KRTHA3B|hHa3-II	17	17q21.2
KRT34		3885	KRT34	keratin 34, type I	HA4|Ha-4|KRTHA4|hHa4	17	17q21.2
KRTAP2-3		730755	KRTAP2-3	keratin associated protein 2-3	KAP2.3|KRTAP2.3	17	17q21.2
LBH		81606	LBH	limb bud and heart development	-	2	2p23.1
LDB1		8861	LDB1	LIM domain binding 1	CLIM2|NLI	10	10q24-q25
LDHA		3939	LDHA	lactate dehydrogenase A	GSD11|HEL-S-133P|LDH1|LDHM|PIG19	11	11p15.4
LDLR		3949	LDLR	low density lipoprotein receptor	FH|FHC|LDLCQ2	19	19p13.2
LETMD1		25875	LETMD1	LETM1 domain containing 1	1110019O13Rik|HCCR-1|HCCR-2|HCCR1|HCRR-2	12	12q13.12
LIF		3976	LIF	leukemia inhibitory factor	CDF|DIA|HILDA|MLPLI	22	22q12.2
LIPE		3991	LIPE	lipase, hormone-sensitive	AOMS4|FPLD6|HSL|LHS	19	19q13.2
LMAN1		3998	LMAN1	lectin, mannose-binding, 1	ERGIC-53|ERGIC53|F5F8D|FMFD1|MCFD1|MR60|gp58	18	18q21.3-q22
LMCD1		29995	LMCD1	LIM and cysteine-rich domains 1	-	3	3p26-p24
LMOD1		25802	LMOD1	leiomodin 1 (smooth muscle)	1D|64kD|D1|SM-LMOD|SMLMOD	1	1q32
LONP1		9361	LONP1	lon peptidase 1, mitochondrial	CODASS|LON|LONP|LonHS|PIM1|PRSS15|hLON	19	19p13.2
LPIN1		23175	LPIN1	lipin 1	PAP1	2	2p25.1
LRIG1		26018	LRIG1	leucine-rich repeats and immunoglobulin-like domains 1	LIG-1|LIG1	3	3p14
LRP11		84918	LRP11	low density lipoprotein receptor-related protein 11	MANSC3|bA350J20.3	6	6q25.1
LRP12		29967	LRP12	low density lipoprotein receptor-related protein 12	ST7	8	8q22.2
LRP5		4041	LRP5	low density lipoprotein receptor-related protein 5	BMND1|EVR1|EVR4|HBM|LR3|LRP-5|LRP7|OPPG|OPS|OPTA1|VBCH2	11	11q13.4
LRRC17		10234	LRRC17	leucine rich repeat containing 17	P37NB	7	7q22.1
LRRC59		55379	LRRC59	leucine rich repeat containing 59	PRO1855|p34	17	17q21.33
LRRN1		57633	LRRN1	leucine rich repeat neuronal 1	FIGLER3|NLRR-1	3	3p26.2
LSS		4047	LSS	lanosterol synthase (2,3-oxidosqualene-lanosterol cyclase)	OSC	21	21q22.3
LTBP4		8425	LTBP4	latent transforming growth factor beta binding protein 4	ARCL1C|LTBP-4|LTBP4L|LTBP4S	19	19q13.1-q13.2
LYPLA2		11313	LYPLA2	lysophospholipase II	APT-2|APT2|DJ886K2.4	1	1p36.11
MACF1		23499	MACF1	microtubule-actin crosslinking factor 1	ABP620|ACF7|MACF|OFC4	1	1p32-p31
MAFF		23764	MAFF	v-maf avian musculoaponeurotic fibrosarcoma oncogene homolog F	U-MAF|hMafF	22	22q13.1
MAFK		7975	MAFK	v-maf avian musculoaponeurotic fibrosarcoma oncogene homolog K	NFE2U|P18	7	7p22.3
MANF		7873	MANF	mesencephalic astrocyte-derived neurotrophic factor	ARMET|ARP	3	3p21.1
MAP1A		4130	MAP1A	microtubule-associated protein 1A	MAP1L|MTAP1A	15	15q15.3
MAP1B		4131	MAP1B	microtubule-associated protein 1B	FUTSCH|MAP5|PPP1R102	5	5q13
MAP2K1		5604	MAP2K1	mitogen-activated protein kinase kinase 1	CFC3|MAPKK1|MEK1|MKK1|PRKMK1	15	15q22.1-q22.33
MAP2K3		5606	MAP2K3	mitogen-activated protein kinase kinase 3	MAPKK3|MEK3|MKK3|PRKMK3|SAPKK-2|SAPKK2	17	17q11.2
MAPK1IP1L		93487	MAPK1IP1L	mitogen-activated protein kinase 1 interacting protein 1-like	C14orf32|MISS|c14_5346	14	14q22.3
MARCH4		57574	MARCH4	membrane-associated ring finger (C3HC4) 4, E3 ubiquitin protein ligase	MARCH-IV|RNF174	2	2q35
MARCH8		220972	MARCH8	membrane-associated ring finger (C3HC4) 8, E3 ubiquitin protein ligase	CMIR|MARCH-VIII|MIR|RNF178|c-MIR	10	10q11.21
MARS		4141	MARS	methionyl-tRNA synthetase	CMT2U|ILFS2|ILLD|METRS|MRS|MTRNS|SPG70	12	12q13.3
MARS2		92935	MARS2	methionyl-tRNA synthetase 2, mitochondrial	COXPD25|MetRS|mtMetRS	2	2q33.1
MCC		4163	MCC	mutated in colorectal cancers	MCC1	5	5q21
MCCC1		56922	MCCC1	methylcrotonoyl-CoA carboxylase 1 (alpha)	MCC-B|MCCA	3	3q27
MCL1		4170	MCL1	myeloid cell leukemia 1	BCL2L3|EAT|MCL1-ES|MCL1L|MCL1S|Mcl-1|TM|bcl2-L-3|mcl1/EAT	1	1q21
MED12		9968	MED12	mediator complex subunit 12	ARC240|CAGH45|FGS1|HOPA|MED12S|OHDOX|OKS|OPA1|TNRC11|TRAP230	X	Xq13
MEGF9		1955	MEGF9	multiple EGF-like-domains 9	EGFL5	9	9q32-q33.3
MEIS2		4212	MEIS2	Meis homeobox 2	HsT18361|MRG1	15	15q14
METTL7A		25840	METTL7A	methyltransferase like 7A	AAM-B	12	12q13.12
MFSD12		126321	MFSD12	major facilitator superfamily domain containing 12	C19orf28|PP3501	19	19p13.3
MGLL		11343	MGLL	monoglyceride lipase	HU-K5|HUK5|MAGL|MGL	3	3q21.3
MICAL2		9645	MICAL2	microtubule associated monooxygenase, calponin and LIM domain containing 2	MICAL-2|MICAL2PV1|MICAL2PV2	11	11p15.3
MICU1		10367	MICU1	mitochondrial calcium uptake 1	CALC|CBARA1|EFHA3|MPXPS	10	10q22.1
MIF		4282	MIF	macrophage migration inhibitory factor (glycosylation-inhibiting factor)	GIF|GLIF|MMIF	22	22q11.23
MITF		4286	MITF	microphthalmia-associated transcription factor	CMM8|MI|WS2|WS2A|bHLHe32	3	3p14.2-p14.1
MKI67		4288	MKI67	marker of proliferation Ki-67	KIA|MIB-|MIB-1|PPP1R105	10	10q26.2
MMP14		4323	MMP14	matrix metallopeptidase 14 (membrane-inserted)	MMP-14|MMP-X1|MT-MMP|MT-MMP 1|MT1-MMP|MT1MMP|MTMMP1|WNCHRS	14	14q11.2
MN1		4330	MN1	meningioma (disrupted in balanced translocation) 1	MGCR|MGCR1|MGCR1-PEN|dJ353E16.2	22	22q12.1
MRPL12		6182	MRPL12	mitochondrial ribosomal protein L12	5c5-2|L12mt|MRP-L31/34|MRPL7|MRPL7/L12|RPML12	17	17q25
MRPL17		63875	MRPL17	mitochondrial ribosomal protein L17	L17mt|LIP2|MRP-L17|MRP-L26|RPL17L|RPML26	11	11p15.5-p15.4
MRPL23		6150	MRPL23	mitochondrial ribosomal protein L23	L23MRP|RPL23|RPL23L	11	11p15.5
MRPL57		78988	MRPL57	mitochondrial ribosomal protein L57	MRP63|bMRP63	13	13q12.11
MRTO4		51154	MRTO4	MRT4 homolog, ribosome maturation factor	C1orf33|MRT4|dJ657E11.4	1	1p36.13
MSANTD3		91283	MSANTD3	Myb/SANT-like DNA-binding domain containing 3	C9orf30|L8	9	9q31.1
MSC		9242	MSC	musculin	ABF-1|ABF1|MYOR|bHLHa22	8	8q21
MSH6		2956	MSH6	mutS homolog 6	GTBP|GTMBP|HNPCC5|HSAP|p160	2	2p16
MSMO1		6307	MSMO1	methylsterol monooxygenase 1	DESP4|ERG25|SC4MOL	4	4q32-q34
MT1E		4493	MT1E	metallothionein 1E	MT-1E|MT-IE|MT1|MTD	16	16q13
MT1X		4501	MT1X	metallothionein 1X	MT-1l|MT1	16	16q13
MT2A		4502	MT2A	metallothionein 2A	MT2	16	16q13
MTAP		4507	MTAP	methylthioadenosine phosphorylase	BDMF|DMSFH|DMSMFH|HEL-249|LGMBF|MSAP|c86fus	9	9p21
MTCL1		23255	MTCL1	microtubule crosslinking factor 1	CCDC165|KIAA0802|SOGA2	18	18p11.22
MTHFR		4524	MTHFR	methylenetetrahydrofolate reductase (NAD(P)H)	-	1	1p36.3
MTSS1L		92154	MTSS1L	metastasis suppressor 1-like	ABBA-1	16	16q22.1
MUM1		84939	MUM1	melanoma associated antigen (mutated) 1	EXPAND1|HSPC211|MUM-1	19	19p13.3
MVD		4597	MVD	mevalonate (diphospho) decarboxylase	FP17780|MDDase|MPD	16	16q24.3
MVK		4598	MVK	mevalonate kinase	LRBP|MK|MVLK|POROK3	12	12q24
MXD3		83463	MXD3	MAX dimerization protein 3	BHLHC13|MAD3|MYX	5	5q35.3
MXD4		10608	MXD4	MAX dimerization protein 4	MAD4|MST149|MSTP149|bHLHc12	4	4p16.3
MYADM		91663	MYADM	myeloid-associated differentiation marker	SB135	19	19q13.42
MYBBP1A		10514	MYBBP1A	MYB binding protein (P160) 1a	P160|PAP2	17	17p13.3
MYC		4609	MYC	v-myc avian myelocytomatosis viral oncogene homolog	MRTL|MYCC|bHLHe39|c-Myc	8	8q24.21
MYL12A		10627	MYL12A	myosin, light chain 12A, regulatory, non-sarcomeric	HEL-S-24|MLC-2B|MLCB|MRCL3|MRLC3|MYL2B	18	18p11.31
MYL9		10398	MYL9	myosin, light chain 9, regulatory	LC20|MLC-2C|MLC2|MRLC1|MYRL2	20	20q11.23
MYO18A		399687	MYO18A	myosin XVIIIA	MYSPDZ|SPR210	17	17q11.2
MYO1C		4641	MYO1C	myosin IC	MMI-beta|MMIb|NMI|myr2	17	17p13.3
MYO1E		4643	MYO1E	myosin IE	FSGS6|HuncM-IC|MYO1C	15	15q21-q22
MYO7A		4647	MYO7A	myosin VIIA	DFNA11|DFNB2|MYOVIIA|MYU7A|NSRD2|USH1B	11	11q13.5
NACC1		112939	NACC1	nucleus accumbens associated 1, BEN and BTB (POZ) domain containing	BEND8|BTBD14B|BTBD30|NAC-1|NAC1	19	19p13.2
NAMPT		10135	NAMPT	nicotinamide phosphoribosyltransferase	1110035O14Rik|PBEF|PBEF1|VF|VISFATIN	7	7q22.3
NANS		54187	NANS	N-acetylneuraminic acid synthase	HEL-S-100|SAS	9	9p24.1-p23
NARS		4677	NARS	asparaginyl-tRNA synthetase	ASNRS|NARS1	18	18q21.31
NAT8L		339983	NAT8L	N-acetyltransferase 8-like (GCN5-related, putative)	CML3|NACED|NAT8-LIKE	4	4p16.3
NAV1		89796	NAV1	neuron navigator 1	POMFIL3|STEERIN1|UNC53H1	1	1q32.3
NBPF10		100132406	NBPF10	neuroblastoma breakpoint family, member 10	AB6|AG1|NBPF9	1	1q21.1
NBPF14		25832	NBPF14	neuroblastoma breakpoint family, member 14	DJ328E19.C1.1|NBPF	1	1q21.2
NCAPD2		9918	NCAPD2	non-SMC condensin I complex, subunit D2	CAP-D2|CNAP1|hCAP-D2	12	12p13.3
NCAPH		23397	NCAPH	non-SMC condensin I complex, subunit H	BRRN1|CAP-H	2	2q11.2
NCEH1		57552	NCEH1	neutral cholesterol ester hydrolase 1	AADACL1|NCEH	3	3q26.31
NCKIPSD		51517	NCKIPSD	NCK interacting protein with SH3 domain	AF3P21|DIP|DIP1|ORF1|SPIN90|VIP54|WASLBP|WISH	3	3p21
NCOR2		9612	NCOR2	nuclear receptor corepressor 2	CTG26|N-CoR2|SMAP270|SMRT|SMRTE|SMRTE-tau|TNRC14|TRAC|TRAC-1|TRAC1	12	12q24
NCS1		23413	NCS1	neuronal calcium sensor 1	FLUP|FREQ	9	9q34
NDE1		54820	NDE1	nudE neurodevelopment protein 1	HOM-TES-87|LIS4|MHAC|NDE|NUDE|NUDE1	16	16p13.11
NDRG1		10397	NDRG1	N-myc downstream regulated 1	CAP43|CMT4D|DRG-1|DRG1|GC4|HMSNL|NDR1|NMSL|PROXY1|RIT42|RTP|TARG1|TDD5	8	8q24.3
NDRG4		65009	NDRG4	NDRG family member 4	BDM1|SMAP-8|SMAP8	16	16q21
NDUFC2-KCTD14		100532726	NDUFC2-KCTD14	NDUFC2-KCTD14 readthrough	-	11	11q14.1
NEDD9		4739	NEDD9	neural precursor cell expressed, developmentally down-regulated 9	CAS-L|CAS2|CASL|CASS2|HEF1	6	6p24.2
NEK7		140609	NEK7	NIMA-related kinase 7	-	1	1q31.3
NEURL1B		54492	NEURL1B	neuralized E3 ubiquitin protein ligase 1B	NEURL3|hNeur2|neur2	5	5q35.1
NGF		4803	NGF	nerve growth factor (beta polypeptide)	Beta-NGF|HSAN5|NGFB	1	1p13.1
NKX3-1		4824	NKX3-1	NK3 homeobox 1	BAPX2|NKX3|NKX3.1|NKX3A	8	8p21.2
NME1-NME2		654364	NME1-NME2	NME1-NME2 readthrough	NM23-LV|NMELV	17	17q21.3
NOG		9241	NOG	noggin	SYM1|SYNS1	17	17q22
NOLC1		9221	NOLC1	nucleolar and coiled-body phosphoprotein 1	NOPP130|NOPP140|NS5ATP13|P130	10	10q24.32
NOP16		51491	NOP16	NOP16 nucleolar protein	HSPC111|HSPC185	5	5q35.2
NOP56		10528	NOP56	NOP56 ribonucleoprotein	NOL5A|SCA36	20	20p13
NOP58		51602	NOP58	NOP58 ribonucleoprotein	HSPC120|NOP5|NOP5/NOP58	2	2q33.1
NOTCH2		4853	NOTCH2	notch 2	AGS2|HJCYS|hN2	1	1p13-p11
NPPB		4879	NPPB	natriuretic peptide B	BNP	1	1p36.2
NR1D1		9572	NR1D1	nuclear receptor subfamily 1, group D, member 1	EAR1|THRA1|THRAL|ear-1|hRev	17	17q11.2
NR3C2		4306	NR3C2	nuclear receptor subfamily 3, group C, member 2	MCR|MLR|MR|NR3C2VIT	4	4q31.1
NSMF		26012	NSMF	NMDA receptor synaptonuclear signaling and neuronal migration factor	HH9|NELF	9	9q34.3
NSUN2		54888	NSUN2	NOP2/Sun RNA methyltransferase family, member 2	MISU|MRT5|SAKI|TRM4	5	5p15.31
NT5DC3		51559	NT5DC3	5'-nucleotidase domain containing 3	TU12B1-TY|TU12B1TY	12	12q22-q23.1
NT5E		4907	NT5E	5'-nucleotidase, ecto (CD73)	CALJA|CD73|E5NT|NT|NT5|NTE|eN|eNT	6	6q14-q21
NTMT1		28989	NTMT1	N-terminal Xaa-Pro-Lys N-methyltransferase 1	AD-003|C9orf32|HOMT1A|METTL11A|NRMT|NTM1A	9	9q34.11
NTNG1		22854	NTNG1	netrin G1	Lmnt1	1	1p13.3
NUDT18		79873	NUDT18	nudix (nucleoside diphosphate linked moiety X)-type motif 18	MTH3	8	8p21.3
NUMA1		4926	NUMA1	nuclear mitotic apparatus protein 1	NMP-22|NUMA	11	11q13
NUSAP1		51203	NUSAP1	nucleolar and spindle associated protein 1	ANKT|BM037|LNP|NUSAP|PRO0310p1|Q0310|SAPL	15	15q15.1
OAF		220323	OAF	out at first homolog	NS5ATP13TP2	11	11q23.3
ODC1		4953	ODC1	ornithine decarboxylase 1	ODC	2	2p25
OGFRL1		79627	OGFRL1	opioid growth factor receptor-like 1	dJ331H24.1	6	6q13
OSMR		9180	OSMR	oncostatin M receptor	OSMRB|PLCA1	5	5p13.1
OTX2		5015	OTX2	orthodenticle homeobox 2	CPHD6|MCOPS5	14	14q22.3
OXTR		5021	OXTR	oxytocin receptor	OT-R	3	3p25
P2RY2		5029	P2RY2	purinergic receptor P2Y, G-protein coupled, 2	HP2U|P2RU1|P2U|P2U1|P2UR|P2Y2|P2Y2R	11	11q13.5-q14.1
P2RY6		5031	P2RY6	pyrimidinergic receptor P2Y, G-protein coupled, 6	P2Y6	11	11q13.5
P4HA1		5033	P4HA1	prolyl 4-hydroxylase, alpha polypeptide I	P4HA	10	10q22.1
PACSIN2		11252	PACSIN2	protein kinase C and casein kinase substrate in neurons 2	SDPII	22	22q13.2-q13.33
PAPSS2		9060	PAPSS2	3'-phosphoadenosine 5'-phosphosulfate synthase 2	ATPSK2|BCYM4|SK2	10	10q24
PAX6		5080	PAX6	paired box 6	AN|AN2|D11S812E|FVH1|MGDA|WAGR	11	11p13
PBX1		5087	PBX1	pre-B-cell leukemia homeobox 1	-	1	1q23
PCDH1		5097	PCDH1	protocadherin 1	PC42|PCDH42	5	5q31.3
PCDH18		54510	PCDH18	protocadherin 18	PCDH68L	4	4q31
PCK2		5106	PCK2	phosphoenolpyruvate carboxykinase 2 (mitochondrial)	PEPCK|PEPCK-M|PEPCK2	14	14q11.2
PCLO		27445	PCLO	piccolo presynaptic cytomatrix protein	ACZ|PCH3	7	7q21.11
PCMTD2		55251	PCMTD2	protein-L-isoaspartate (D-aspartate) O-methyltransferase domain containing 2	C20orf36	20	20q13.33
PDCD1LG2		80380	PDCD1LG2	programmed cell death 1 ligand 2	B7DC|Btdc|CD273|PD-L2|PDCD1L2|PDL2|bA574F11.2	9	9p24.2
PDCD4		27250	PDCD4	programmed cell death 4 (neoplastic transformation inhibitor)	H731	10	10q24
PDE1C		5137	PDE1C	phosphodiesterase 1C, calmodulin-dependent 70kDa	Hcam3|cam-PDE 1C|hCam-3	7	7p14.3
PDGFRB		5159	PDGFRB	platelet-derived growth factor receptor, beta polypeptide	CD140B|IBGC4|IMF1|JTK12|PDGFR|PDGFR-1|PDGFR1	5	5q33.1
PDK2		5164	PDK2	pyruvate dehydrogenase kinase, isozyme 2	PDHK2|PDKII	17	17q21.33
PDK4		5166	PDK4	pyruvate dehydrogenase kinase, isozyme 4	-	7	7q21.3
PDLIM5		10611	PDLIM5	PDZ and LIM domain 5	ENH|ENH1|L9|LIM	4	4q22
PDLIM7		9260	PDLIM7	PDZ and LIM domain 7 (enigma)	LMP1|LMP3	5	5q35.3
PDXP		57026	PDXP	pyridoxal (pyridoxine, vitamin B6) phosphatase	CIN|PLP|dJ37E16.5	22	22q12.3
PEG10		23089	PEG10	paternally expressed 10	EDR|HB-1|MEF3L|Mar2|Mart2|RGAG3	7	7q21
PER3		8863	PER3	period circadian clock 3	GIG13	1	1p36.23
PFKFB3		5209	PFKFB3	6-phosphofructo-2-kinase/fructose-2,6-biphosphatase 3	IPFK2|PFK2	10	10p15.1
PFKFB4		5210	PFKFB4	6-phosphofructo-2-kinase/fructose-2,6-biphosphatase 4	-	3	3p22-p21
PFKP		5214	PFKP	phosphofructokinase, platelet	ATP-PFK|PFK-C|PFK-P|PFKF	10	10p15.3-p15.2
PGK1		5230	PGK1	phosphoglycerate kinase 1	HEL-S-68p|MIG10|PGKA	X	Xq13.3
PGM1		5236	PGM1	phosphoglucomutase 1	CDG1T|GSD14	1	1p31
PHC2		1912	PHC2	polyhomeotic homolog 2 (Drosophila)	EDR2|HPH2|PH2	1	1p34.3
PHF21A		51317	PHF21A	PHD finger protein 21A	BHC80|BM-006	11	11p11.2
PHLDA1		22822	PHLDA1	pleckstrin homology-like domain, family A, member 1	DT1P1B11|PHRIP|TDAG51	12	12q15
PI4KB		5298	PI4KB	phosphatidylinositol 4-kinase, catalytic, beta	NPIK|PI4K-BETA|PI4K92|PI4KBETA|PI4KIIIBETA|PIK4CB	1	1q21
PICALM		8301	PICALM	phosphatidylinositol binding clathrin assembly protein	CALM|CLTH|LAP	11	11q14
PIK3C2B		5287	PIK3C2B	phosphatidylinositol-4-phosphate 3-kinase, catalytic subunit type 2 beta	C2-PI3K	1	1q32
PIK3IP1		113791	PIK3IP1	phosphoinositide-3-kinase interacting protein 1	HGFL|hHGFL(S)	22	22q12.2
PIK3R3		8503	PIK3R3	phosphoinositide-3-kinase, regulatory subunit 3 (gamma)	p55|p55-GAMMA|p55PIK	1	1p34.1
PINK1		65018	PINK1	PTEN induced putative kinase 1	BRPK|PARK6	1	1p36
PIP5K1B		8395	PIP5K1B	phosphatidylinositol-4-phosphate 5-kinase, type I, beta	MSS4|STM7	9	9q13
PITPNM1		9600	PITPNM1	phosphatidylinositol transfer protein, membrane-associated 1	DRES9|NIR2|PITPNM|RDGB|RDGB1|RDGBA|RDGBA1|Rd9	11	11q13
PLAU		5328	PLAU	plasminogen activator, urokinase	ATF|BDPLT5|QPD|UPA|URK|u-PA	10	10q22.2
PLAUR		5329	PLAUR	plasminogen activator, urokinase receptor	CD87|U-PAR|UPAR|URKR	19	19q13
PLCD1		5333	PLCD1	phospholipase C, delta 1	NDNC3|PLC-III	3	3p22-p21.3
PLCE1		51196	PLCE1	phospholipase C, epsilon 1	NPHS3|PLCE|PPLC	10	10q23
PLD1		5337	PLD1	phospholipase D1, phosphatidylcholine-specific	-	3	3q26
PLEKHA2		59339	PLEKHA2	pleckstrin homology domain containing, family A (phosphoinositide binding specific) member 2	TAPP2	8	8p11.22
PLEKHA5		54477	PLEKHA5	pleckstrin homology domain containing, family A member 5	PEPP-2|PEPP2	12	12p12
PLK1		5347	PLK1	polo-like kinase 1	PLK|STPK13	16	16p12.2
PLK3		1263	PLK3	polo-like kinase 3	CNK|FNK|PRK	1	1p34.1
PLOD2		5352	PLOD2	procollagen-lysine, 2-oxoglutarate 5-dioxygenase 2	BRKS2|LH2|TLH	3	3q24
PLXNA2		5362	PLXNA2	plexin A2	OCT|PLXN2	1	1q32.2
PMAIP1		5366	PMAIP1	phorbol-12-myristate-13-acetate-induced protein 1	APR|NOXA	18	18q21.32
PMEPA1		56937	PMEPA1	prostate transmembrane protein, androgen induced 1	STAG1|TMEPAI	20	20q13.31-q13.33
PMM2		5373	PMM2	phosphomannomutase 2	CDG1|CDG1a|CDGS|PMI|PMI1|PMM 2	16	16p13
PNMA2		10687	PNMA2	paraneoplastic Ma antigen 2	MA2|MM2|RGAG2	8	8p21.2
PNP		4860	PNP	purine nucleoside phosphorylase	NP|PRO1837|PUNP	14	14q13.1
PNPLA3		80339	PNPLA3	patatin-like phospholipase domain containing 3	ADPN|C22orf20|iPLA(2)epsilon	22	22q13.31
PNRC1		10957	PNRC1	proline-rich nuclear receptor coactivator 1	B4-2|PNAS-145|PROL2|PRR2	6	6q15
PODXL		5420	PODXL	podocalyxin-like	Gp200|PC|PCLP|PCLP-1	7	7q32-q33
POLR2A		5430	POLR2A	polymerase (RNA) II (DNA directed) polypeptide A, 220kDa	POLR2|POLRA|RPB1|RPBh1|RPO2|RPOL2|RpIILS|hRPB220|hsRPB1	17	17p13.1
PPA1		5464	PPA1	pyrophosphatase (inorganic) 1	HEL-S-66p|IOPPP|PP|PP1|SID6-8061	10	10q11.1-q24
PPAN		56342	PPAN	peter pan homolog (Drosophila)	BXDC3|SSF|SSF-1|SSF1|SSF2	19	19p13
PPARD		5467	PPARD	peroxisome proliferator-activated receptor delta	FAAR|NR1C2|NUC1|NUCI|NUCII|PPARB	6	6p21.2
PPFIA4		8497	PPFIA4	protein tyrosine phosphatase, receptor type, f polypeptide (PTPRF), interacting protein (liprin), alpha 4	-	1	1q32.1
PPIF		10105	PPIF	peptidylprolyl isomerase F	CYP3|CyP-M|Cyp-D|CypD	10	10q22.3
PPL		5493	PPL	periplakin	-	16	16p13.3
PPM1H		57460	PPM1H	protein phosphatase, Mg2+/Mn2+ dependent, 1H	ARHCL1|NERPP-2C|URCC2	12	12q14.1
PPP1R13L		10848	PPP1R13L	protein phosphatase 1, regulatory subunit 13 like	IASPP|NKIP1|RAI|RAI4	19	19q13.32
PPP1R14B		26472	PPP1R14B	protein phosphatase 1, regulatory (inhibitor) subunit 14B	PHI-1|PLCB3N|PNG|SOM172	11	11q13
PPP1R16A		84988	PPP1R16A	protein phosphatase 1, regulatory subunit 16A	MYPT3	8	8q24.3
PPP2R2B		5521	PPP2R2B	protein phosphatase 2, regulatory subunit B, beta	B55BETA|PP2AB55BETA|PP2ABBETA|PP2APR55B|PP2APR55BETA|PR2AB55BETA|PR2ABBETA|PR2APR55BETA|PR52B|PR55-BETA|PR55BETA|SCA12	5	5q32
PPP2R5D		5528	PPP2R5D	protein phosphatase 2, regulatory subunit B', delta	B56D|MRD35	6	6p21.1
PPRC1		23082	PPRC1	peroxisome proliferator-activated receptor gamma, coactivator-related 1	PRC	10	10q24.32
PRC1		9055	PRC1	protein regulator of cytokinesis 1	ASE1	15	15q26.1
PRMT1		3276	PRMT1	protein arginine methyltransferase 1	ANM1|HCP1|HRMT1L2|IR1B4	19	19q13.3
PRPS1		5631	PRPS1	phosphoribosyl pyrophosphate synthetase 1	ARTS|CMTX5|DFN2|DFNX1|PPRibP|PRS-I|PRSI	X	Xq22.3
PRRX1		5396	PRRX1	paired related homeobox 1	AGOTC|PHOX1|PMX1|PRX-1|PRX1	1	1q24
PRSS23		11098	PRSS23	protease, serine, 23	SIG13|SPUVE|ZSIG13	11	11q14.1
PSAT1		29968	PSAT1	phosphoserine aminotransferase 1	EPIP|NLS2|PSA|PSAT|PSATD	9	9q21.2
PSRC1		84722	PSRC1	proline/serine-rich coiled-coil 1	DDA3|FP3214	1	1p13.3
PTCH1		5727	PTCH1	patched 1	BCNS|HPE7|NBCCS|PTC|PTC1|PTCH|PTCH11	9	9q22.3
PTER		9317	PTER	phosphotriesterase related	HPHRP|RPR-1	10	10p12
PTGIS		5740	PTGIS	prostaglandin I2 (prostacyclin) synthase	CYP8|CYP8A1|PGIS|PTGI	20	20q13.13
PTMS		5763	PTMS	parathymosin	ParaT	12	12p13
PTPRB		5787	PTPRB	protein tyrosine phosphatase, receptor type, B	HPTP-BETA|HPTPB|PTPB|R-PTP-BETA|VEPTP	12	12q15-q21
PTPRE		5791	PTPRE	protein tyrosine phosphatase, receptor type, E	HPTPE|PTPE|R-PTP-EPSILON	10	10q26
PTPRJ		5795	PTPRJ	protein tyrosine phosphatase, receptor type, J	CD148|DEP1|HPTPeta|R-PTP-ETA|SCC1	11	11p11.2
PTPRS		5802	PTPRS	protein tyrosine phosphatase, receptor type, S	PTPSIGMA	19	19p13.3
PTX3		5806	PTX3	pentraxin 3, long	TNFAIP5|TSG-14	3	3q25
PUS1		80324	PUS1	pseudouridylate synthase 1	MLASA1	12	12q24.33
PVR		5817	PVR	poliovirus receptor	CD155|HVED|NECL5|Necl-5|PVS|TAGE4	19	19q13.2
PXN		5829	PXN	paxillin	-	12	12q24.31
R3HDM2		22864	R3HDM2	R3H domain containing 2	CAG6|PR01365	12	12q13.3
RAB11FIP1		80223	RAB11FIP1	RAB11 family interacting protein 1 (class I)	NOEL1A|RCP|rab11-FIP1	8	8p11.22
RAB30		27314	RAB30	RAB30, member RAS oncogene family	-	11	11q14.1
RACGAP1		29127	RACGAP1	Rac GTPase activating protein 1	CYK4|HsCYK-4|ID-GAP|MgcRacGAP	12	12q13.12
RAI14		26064	RAI14	retinoic acid induced 14	NORPEG|RAI13	5	5p13.3-p13.2
RAP2B		5912	RAP2B	RAP2B, member of RAS oncogene family	-	3	3q25.2
RAPH1		65059	RAPH1	Ras association (RalGDS/AF-6) and pleckstrin homology domains 1	ALS2CR18|ALS2CR9|LPD|PREL-2|PREL2|RMO1|RalGDS/AF-6	2	2q33
RARA		5914	RARA	retinoic acid receptor, alpha	NR1B1|RAR	17	17q21
RASD2		23551	RASD2	RASD family, member 2	MGC:4834|Rhes|TEM2	22	22q13.1
RASGRF1		5923	RASGRF1	Ras protein-specific guanine nucleotide-releasing factor 1	CDC25|CDC25L|GNRP|GRF1|GRF55|H-GRF55|PP13187|ras-GRF1	15	15q24.2
RASGRF2		5924	RASGRF2	Ras protein-specific guanine nucleotide-releasing factor 2	GRF2|RAS-GRF2	5	5q13
RASGRP3		25780	RASGRP3	RAS guanyl releasing protein 3 (calcium and DAG-regulated)	GRP3	2	2p25.1-p24.1
RASSF4		83937	RASSF4	Ras association (RalGDS/AF-6) domain family member 4	AD037	10	10q11.21
RB1CC1		9821	RB1CC1	RB1-inducible coiled-coil 1	ATG17|CC1|FIP200|PPP1R131	8	8q11
RBM12		10137	RBM12	RNA binding motif protein 12	HRIHFB2091|SWAN	20	20q11.21
RBMS1		5937	RBMS1	RNA binding motif, single stranded interacting protein 1	C2orf12|HCC-4|MSSP|MSSP-1|MSSP-2|MSSP-3|SCR2|YC1	2	2q24.2
RELT		84957	RELT	RELT tumor necrosis factor receptor	TNFRSF19L|TRLT	11	11q13.4
RERE		473	RERE	arginine-glutamic acid dipeptide (RE) repeats	ARG|ARP|ATN1L|DNB1	1	1p36.23
RETSAT		54884	RETSAT	retinol saturase (all-trans-retinol 13,14-reductase)	-	2	2p11.2
REV3L		5980	REV3L	REV3-like, polymerase (DNA directed), zeta, catalytic subunit	POLZ|REV3	6	6q21
REXO1		57455	REXO1	REX1, RNA exonuclease 1 homolog	ELOABP1|EloA-BP1|REX1|TCEB3BP1	19	19p13.3
RGMB		285704	RGMB	repulsive guidance molecule family member b	DRAGON	5	5q15
RGS3		5998	RGS3	regulator of G-protein signaling 3	C2PA|RGP3	9	9q32
RGS4		5999	RGS4	regulator of G-protein signaling 4	RGP4|SCZD9	1	1q23.3
RHOC		389	RHOC	ras homolog family member C	ARH9|ARHC|H9|RHOH9	1	1p13.1
RHOF		54509	RHOF	ras homolog family member F (in filopodia)	ARHF|RIF	12	12q24.31
RIMKLA		284716	RIMKLA	ribosomal modification protein rimK-like family member A	FAM80A|NAAGS|NAAGS-II	1	1p34.2
RIMS1		22999	RIMS1	regulating synaptic membrane exocytosis 1	CORD7|RAB3IP2|RIM|RIM1	6	6q12-q13
RND3		390	RND3	Rho family GTPase 3	ARHE|Rho8|RhoE|memB	2	2q23.3
RNF185		91445	RNF185	ring finger protein 185	-	22	22q12.2
RNF24		11237	RNF24	ring finger protein 24	G1L	20	20p13
RPL22L1		200916	RPL22L1	ribosomal protein L22-like 1	-	3	3q26.2
RPL9		6133	RPL9	ribosomal protein L9	L9|NPC-A-16	4	4p13
RPS15		6209	RPS15	ribosomal protein S15	RIG|S15	19	19p13.3
RPS21		6227	RPS21	ribosomal protein S21	HLDF|S21	20	20q13.3
RRAGC		64121	RRAGC	Ras-related GTP binding C	GTR2|RAGC|TIB929	1	1p34
RRBP1		6238	RRBP1	ribosome binding protein 1	ES/130|ES130|RRp|hES	20	20p12
RRS1		23212	RRS1	RRS1 ribosome biogenesis regulator homolog (S. cerevisiae)	-	8	8q13.1
RUSC2		9853	RUSC2	RUN and SH3 domain containing 2	Iporin	9	9p13.3
S100A10		6281	S100A10	S100 calcium binding protein A10	42C|ANX2L|ANX2LG|CAL1L|CLP11|Ca[1]|GP11|P11|p10	1	1q21
SAMD1		90378	SAMD1	sterile alpha motif domain containing 1	-	19	19p13.12
SAMD4A		23034	SAMD4A	sterile alpha motif domain containing 4A	SAMD4|SMAUG|SMAUG1|SMG|SMGA	14	14q22.2
SAP130		79595	SAP130	Sin3A-associated protein, 130kDa	-	2	2q14.3
SDCCAG3		10807	SDCCAG3	serologically defined colon cancer antigen 3	NY-CO-3	9	9q34.3
SEC61B		10952	SEC61B	Sec61 beta subunit	-	9	9q22.33
SEC61G		23480	SEC61G	Sec61 gamma subunit	SSS1	7	7p11.2
SEMA3F		6405	SEMA3F	sema domain, immunoglobulin domain (Ig), short basic domain, secreted, (semaphorin) 3F	SEMA-IV|SEMA4|SEMAK	3	3p21.3
SEMA6C		10500	SEMA6C	sema domain, transmembrane domain (TM), and cytoplasmic domain, (semaphorin) 6C	SEMAY|m-SemaY|m-SemaY2	1	1q21.2
SEMA7A		8482	SEMA7A	semaphorin 7A, GPI membrane anchor (John Milton Hagen blood group)	CD108|CDw108|H-SEMA-K1|H-Sema-L|JMH|SEMAK1|SEMAL	15	15q22.3-q23
SERF2		10169	SERF2	small EDRK-rich factor 2	4F5REL|FAM2C|H4F5REL|HsT17089	15	15q15.3
SERPINE1		5054	SERPINE1	serpin peptidase inhibitor, clade E (nexin, plasminogen activator inhibitor type 1), member 1	PAI|PAI-1|PAI1|PLANH1	7	7q22.1
SESN1		27244	SESN1	sestrin 1	PA26|SEST1	6	6q21
SESN3		143686	SESN3	sestrin 3	SEST3	11	11q21
SFXN1		94081	SFXN1	sideroflexin 1	-	5	5q35.3
SGK1		6446	SGK1	serum/glucocorticoid regulated kinase 1	SGK	6	6q23
SH3BP4		23677	SH3BP4	SH3-domain binding protein 4	BOG25|TTP	2	2q37.1-q37.2
SH3BP5L		80851	SH3BP5L	SH3-binding domain protein 5-like	-	1	1q44
SH3PXD2A		9644	SH3PXD2A	SH3 and PX domains 2A	FISH|SH3MD1|TKS5	10	10q24.33
SHB		6461	SHB	Src homology 2 domain containing adaptor protein B	bA3J10.2	9	9p13.2
SIN3A		25942	SIN3A	SIN3 transcription regulator family member A	-	15	15q24.2
SIPA1L3		23094	SIPA1L3	signal-induced proliferation-associated 1 like 3	SPAL3	19	19q13.13
SIRPA		140885	SIRPA	signal-regulatory protein alpha	BIT|CD172A|MFR|MYD-1|P84|PTPNS1|SHPS1|SIRP	20	20p13
SIRPB1		10326	SIRPB1	signal-regulatory protein beta 1	CD172b|SIRP-BETA-1	20	20p13
SKIL		6498	SKIL	SKI-like proto-oncogene	SNO|SnoA|SnoI|SnoN	3	3q26
SLBP		7884	SLBP	stem-loop binding protein	HBP	4	4p16.3
SLC12A6		9990	SLC12A6	solute carrier family 12 (potassium/chloride transporter), member 6	ACCPN|KCC3|KCC3A|KCC3B	15	15q13
SLC16A1		6566	SLC16A1	solute carrier family 16 (monocarboxylate transporter), member 1	HHF7|MCT|MCT1|MCT1D	1	1p12
SLC16A3		9123	SLC16A3	solute carrier family 16 (monocarboxylate transporter), member 3	MCT 3|MCT 4|MCT-3|MCT-4|MCT3|MCT4	17	17q25
SLC16A4		9122	SLC16A4	solute carrier family 16, member 4	MCT4|MCT5	1	1p13.3
SLC1A5		6510	SLC1A5	solute carrier family 1 (neutral amino acid transporter), member 5	AAAT|ASCT2|ATBO|M7V1|M7VS1|R16|RDRC	19	19q13.3
SLC20A1		6574	SLC20A1	solute carrier family 20 (phosphate transporter), member 1	GLVR1|Glvr-1|PIT1|PiT-1	2	2q13
SLC25A37		51312	SLC25A37	solute carrier family 25 (mitochondrial iron transporter), member 37	HT015|MFRN|MFRN1|MSC|MSCP|PRO1278|PRO1584|PRO2217	8	8p21.2
SLC29A1		2030	SLC29A1	solute carrier family 29 (equilibrative nucleoside transporter), member 1	ENT1	6	6p21.1
SLC2A12		154091	SLC2A12	solute carrier family 2 (facilitated glucose transporter), member 12	GLUT12|GLUT8	6	6q23.2
SLC2A3		6515	SLC2A3	solute carrier family 2 (facilitated glucose transporter), member 3	GLUT3	12	12p13.3
SLC30A1		7779	SLC30A1	solute carrier family 30 (zinc transporter), member 1	ZNT1|ZRC1	1	1q32.3
SLC35B1		10237	SLC35B1	solute carrier family 35, member B1	UGTREL1	17	17q21.33
SLC35C1		55343	SLC35C1	solute carrier family 35 (GDP-fucose transporter), member C1	CDG2C|FUCT1	11	11p11.2
SLC35E1		79939	SLC35E1	solute carrier family 35, member E1	-	19	19p13.11
SLC35E2B		728661	SLC35E2B	solute carrier family 35, member E2B	SLC35E2	1	1p36.33
SLC38A1		81539	SLC38A1	solute carrier family 38, member 1	ATA1|NAT2|SAT1|SNAT1	12	12q13.11
SLC39A10		57181	SLC39A10	solute carrier family 39 (zinc transporter), member 10	LZT-Hs2	2	2q32.3
SLC39A14		23516	SLC39A14	solute carrier family 39 (zinc transporter), member 14	LZT-Hs4|NET34|ZIP14|cig19	8	8p21.3
SLC43A2		124935	SLC43A2	solute carrier family 43 (amino acid system L transporter), member 2	LAT4	17	17p13.3
SLC46A3		283537	SLC46A3	solute carrier family 46, member 3	FKSG16	13	13q12.3
SLC4A7		9497	SLC4A7	solute carrier family 4, sodium bicarbonate cotransporter, member 7	NBC2|NBC3|NBCN1|SBC2|SLC4A6	3	3p22
SLC52A2		79581	SLC52A2	solute carrier family 52 (riboflavin transporter), member 2	BVVLS2|D15Ertd747e|GPCR41|GPR172A|PAR1|RFT3|RFVT2|hRFT3	8	8q24.3
SLC6A6		6533	SLC6A6	solute carrier family 6 (neurotransmitter transporter), member 6	TAUT	3	3p25.1
SLC7A1		6541	SLC7A1	solute carrier family 7 (cationic amino acid transporter, y+ system), member 1	ATRC1|CAT-1|ERR|HCAT1|REC1L	13	13q12.3
SLC7A5		8140	SLC7A5	solute carrier family 7 (amino acid transporter light chain, L system), member 5	4F2LC|CD98|D16S469E|E16|LAT1|MPE16|hLAT1	16	16q24.3
SLCO4A1		28231	SLCO4A1	solute carrier organic anion transporter family, member 4A1	OATP-E|OATP1|OATP4A1|OATPE|OATPRP1|POAT|SLC21A12	20	20q13.33
SLITRK4		139065	SLITRK4	SLIT and NTRK-like family, member 4	-	X	Xq27.3
SLTM		79811	SLTM	SAFB-like, transcription modulator	Met	15	15q22.1
SLX1A		548593	SLX1A	SLX1 structure-specific endonuclease subunit homolog A (S. cerevisiae)	GIYD1	16	16p11.2
SMAD3		4088	SMAD3	SMAD family member 3	HSPC193|HsT17436|JV15-2|LDS1C|LDS3|MADH3	15	15q22.33
SMAD6		4091	SMAD6	SMAD family member 6	AOVD2|HsT17432|MADH6|MADH7	15	15q22.31
SMAD7		4092	SMAD7	SMAD family member 7	CRCS3|MADH7|MADH8	18	18q21.1
SMG6		23293	SMG6	SMG6 nonsense mediated mRNA decay factor	C17orf31|EST1A|SMG-6|hSMG5/7a	17	17p13.3
SMG9		56006	SMG9	SMG9 nonsense mediated mRNA decay factor	C19orf61|F17127_1	19	19q13.31
SMIM14		201895	SMIM14	small integral membrane protein 14	C4orf34	4	4p14
SMTN		6525	SMTN	smoothelin	-	22	22q12.2
SMURF2		64750	SMURF2	SMAD specific E3 ubiquitin protein ligase 2	-	17	17q22-q23
SNAPC1		6617	SNAPC1	small nuclear RNA activating complex, polypeptide 1, 43kDa	PTFgamma|SNAP43	14	14q22
SNRPG		6637	SNRPG	small nuclear ribonucleoprotein polypeptide G	SMG|Sm-G	2	2p13.3
SORBS2		8470	SORBS2	sorbin and SH3 domain containing 2	ARGBP2|PRO0618	4	4q35.1
SPAG4		6676	SPAG4	sperm associated antigen 4	CT127|SUN4	20	20q11.21
SPAG5		10615	SPAG5	sperm associated antigen 5	DEEPEST|MAP126|hMAP126	17	17q11.2
SPATS2L		26010	SPATS2L	spermatogenesis associated, serine-rich 2-like	DNAPTP6|SGNP	2	2q33.1
SPHK1		8877	SPHK1	sphingosine kinase 1	SPHK	17	17q25.2
SPNS2		124976	SPNS2	spinster homolog 2 (Drosophila)	-	17	17p13.2
SPOCD1		90853	SPOCD1	SPOC domain containing 1	PPP1R146	1	1p35.2
SPRED1		161742	SPRED1	sprouty-related, EVH1 domain containing 1	NFLS|PPP1R147|hSpred1|spred-1	15	15q14
SPRY2		10253	SPRY2	sprouty RTK signaling antagonist 2	hSPRY2	13	13q31.1
SPSB1		80176	SPSB1	splA/ryanodine receptor domain and SOCS box containing 1	SSB-1|SSB1	1	1p36.22
SPTLC3		55304	SPTLC3	serine palmitoyltransferase, long chain base subunit 3	C20orf38|LCB2B|LCB3|SPT3|SPTLC2L|dJ718P11|dJ718P11.1|hLCB2b	20	20p12.1
SQLE		6713	SQLE	squalene epoxidase	-	8	8q24.1
SQSTM1		8878	SQSTM1	sequestosome 1	A170|FTDALS3|OSIL|PDB3|ZIP3|p60|p62|p62B	5	5q35
SRC		6714	SRC	SRC proto-oncogene, non-receptor tyrosine kinase	ASV|SRC1|c-SRC|p60-Src	20	20q12-q13
SRGAP2		23380	SRGAP2	SLIT-ROBO Rho GTPase activating protein 2	ARHGAP34|FNBP2|SRGAP2A|SRGAP3	1	1q32.1
SRP14		6727	SRP14	signal recognition particle 14kDa (homologous Alu RNA binding protein)	ALURBP	15	15q22
SRSF7		6432	SRSF7	serine/arginine-rich splicing factor 7	9G8|AAG3|SFRS7	2	2p22.1
SRSF9		8683	SRSF9	serine/arginine-rich splicing factor 9	SFRS9|SRp30c	12	12q24.31
SSFA2		6744	SSFA2	sperm specific antigen 2	CS-1|CS1|KRAP|SPAG13	2	2q31.3
SSH1		54434	SSH1	slingshot protein phosphatase 1	SSH1L	12	12q24.11
SSR3		6747	SSR3	signal sequence receptor, gamma (translocon-associated protein gamma)	TRAPG	3	3q25.31
ST6GAL1		6480	ST6GAL1	ST6 beta-galactosamide alpha-2,6-sialyltranferase 1	SIAT1|ST6GalI|ST6N	3	3q27.3
STARD4		134429	STARD4	StAR-related lipid transfer (START) domain containing 4	-	5	5q22.1
STAT2		6773	STAT2	signal transducer and activator of transcription 2, 113kDa	ISGF-3|P113|STAT113	12	12q13.3
STK17A		9263	STK17A	serine/threonine kinase 17a	DRAK1	7	7p13
STK35		140901	STK35	serine/threonine kinase 35	CLIK1|STK35L1	20	20p13
STON1		11037	STON1	stonin 1	SALF|SBLF|STN1|STNB1	2	2p16.3
STX3		6809	STX3	syntaxin 3	STX3A	11	11q12.1
SUOX		6821	SUOX	sulfite oxidase	-	12	12q13.2
SVIL		6840	SVIL	supervillin	-	10	10p11.2
SYDE1		85360	SYDE1	synapse defective 1, Rho GTPase, homolog 1 (C. elegans)	7h3	19	19p13.12
SYNCRIP		10492	SYNCRIP	synaptotagmin binding, cytoplasmic RNA interacting protein	GRY-RBP|GRYRBP|HNRNPQ|HNRPQ1|NSAP1|PP68|hnRNP-Q	6	6q14-q15
SYNE1		23345	SYNE1	spectrin repeat containing, nuclear envelope 1	8B|ARCA1|C6orf98|CPG2|EDMD4|MYNE1|Nesp1|SCAR8|dJ45H2.2	6	6q25
SYNE2		23224	SYNE2	spectrin repeat containing, nuclear envelope 2	EDMD5|NUA|NUANCE|Nesp2|Nesprin-2|SYNE-2|TROPH	14	14q23.2
SYNPO		11346	SYNPO	synaptopodin	-	5	5q33.1
SYT17		51760	SYT17	synaptotagmin XVII	sytXVII	16	16p12.3
TAF9B		51616	TAF9B	TAF9B RNA polymerase II, TATA box binding protein (TBP)-associated factor, 31kDa	DN-7|DN7|TAF9L|TAFII31L|TFIID-31	X	Xq13.1-q21.1
TARS		6897	TARS	threonyl-tRNA synthetase	ThrRS	5	5p13.2
TBC1D17		79735	TBC1D17	TBC1 domain family, member 17	-	19	19q13.33
TBC1D2B		23102	TBC1D2B	TBC1 domain family, member 2B	-	15	15q24.3-q25.1
TCEAL3		85012	TCEAL3	transcription elongation factor A (SII)-like 3	WEX8	X	Xq22.2
TCERG1		10915	TCERG1	transcription elongation regulator 1	CA150|TAF2S|Urn1	5	5q31
TCF3		6929	TCF3	transcription factor 3	E2A|E47|ITF1|TCF-3|VDIR|bHLHb21	19	19p13.3
TEAD1		7003	TEAD1	TEA domain family member 1 (SV40 transcriptional enhancer factor)	AA|NTEF-1|REF1|TCF-13|TCF13|TEAD-1|TEF-1	11	11p15.2
TEF		7008	TEF	thyrotrophic embryonic factor	-	22	22q13.2
TENM3		55714	TENM3	teneurin transmembrane protein 3	MCOPCB9|ODZ3|TNM3|Ten-m3	4	4q35.1
TESK2		10420	TESK2	testis-specific kinase 2	-	1	1p32
TEX2		55852	TEX2	testis expressed 2	HT008|TMEM96	17	17q23.3
TFRC		7037	TFRC	transferrin receptor	CD71|T9|TFR|TFR1|TR|TRFR|p90	3	3q29
TGFA		7039	TGFA	transforming growth factor, alpha	TFGA	2	2p13
TGFB2		7042	TGFB2	transforming growth factor, beta 2	LDS4|TGF-beta2	1	1q41
TGFB3		7043	TGFB3	transforming growth factor, beta 3	ARVD|ARVD1|RNHF|TGF-beta3	14	14q24
TGM1		7051	TGM1	transglutaminase 1	ARCI1|ICR2|KTG|LI|LI1|TGASE|TGK	14	14q11.2
TGM2		7052	TGM2	transglutaminase 2	G-ALPHA-h|GNAH|HEL-S-45|TG2|TGC	20	20q12
THBS1		7057	THBS1	thrombospondin 1	THBS|THBS-1|TSP|TSP-1|TSP1	15	15q15
THRA		7067	THRA	thyroid hormone receptor, alpha	AR7|CHNG6|EAR7|ERB-T-1|ERBA|ERBA1|NR1A1|THRA1|THRA2|c-ERBA-1	17	17q11.2
TKT		7086	TKT	transketolase	HEL107|TK|TKT1	3	3p14.3
TLDC1		57707	TLDC1	TBC/LysM-associated domain containing 1	KIAA1609	16	16q24.1
TLE3		7090	TLE3	transducin-like enhancer of split 3	ESG|ESG3|GRG3|HsT18976	15	15q22
TLE4		7091	TLE4	transducin-like enhancer of split 4	BCE-1|BCE1|E(spI)|ESG|ESG4|GRG4|Grg-4	9	9q21.31
TM7SF2		7108	TM7SF2	transmembrane 7 superfamily member 2	ANG1|DHCR14A|NET47	11	11q13
TMCC3		57458	TMCC3	transmembrane and coiled-coil domain family 3	-	12	12q22
TMED7		51014	TMED7	transmembrane emp24 protein transport domain containing 7	CGI-109|p24gamma3|p27	5	5q22.3
TMEFF2		23671	TMEFF2	transmembrane protein with EGF-like and two follistatin-like domains 2	CT120.2|HPP1|TENB2|TPEF|TR|TR-2	2	2q32.3
TMEM158		25907	TMEM158	transmembrane protein 158 (gene/pseudogene)	BBP|RIS1|p40BBP	3	3p21.3
TMEM164		84187	TMEM164	transmembrane protein 164	bB360B22.3	X	Xq22.3
TMEM173		340061	TMEM173	transmembrane protein 173	ERIS|MITA|MPYS|NET23|SAVI|STING|hMITA|hSTING	5	5q31.2
TMEM184B		25829	TMEM184B	transmembrane protein 184B	C22orf5|FM08|HS5O6A|HSPC256	22	22q12
TMEM37		140738	TMEM37	transmembrane protein 37	PR|PR1	2	2q14.2
TMEM97		27346	TMEM97	transmembrane protein 97	MAC30	17	17q11.2
TMSB10		9168	TMSB10	thymosin beta 10	MIG12|TB10	2	2p11.2
TMTC1		83857	TMTC1	transmembrane and tetratricopeptide repeat containing 1	ARG99|OLF|TMTC1A	12	12p11.22
TNFAIP1		7126	TNFAIP1	tumor necrosis factor, alpha-induced protein 1 (endothelial)	B12|B61|BTBD34|EDP1|hBACURD2	17	17q22-q23
TNFAIP2		7127	TNFAIP2	tumor necrosis factor, alpha-induced protein 2	B94|EXOC3L3	14	14q32
TNFRSF12A		51330	TNFRSF12A	tumor necrosis factor receptor superfamily, member 12A	CD266|FN14|TWEAKR	16	16p13.3
TNIP1		10318	TNIP1	TNFAIP3 interacting protein 1	ABIN-1|NAF1|VAN|nip40-1	5	5q32-q33.1
TNS1		7145	TNS1	tensin 1	MST091|MST122|MST127|MSTP091|MSTP122|MSTP127|MXRA6|PPP1R155|TNS	2	2q35-q36
TNS3		64759	TNS3	tensin 3	TEM6|TENS1	7	7p12.3
TOMM40		10452	TOMM40	translocase of outer mitochondrial membrane 40 homolog (yeast)	C19orf1|D19S1177E|PER-EC1|PEREC1|TOM40	19	19q13
TOP1		7150	TOP1	topoisomerase (DNA) I	TOPI	20	20q12-q13.1
TOP2A		7153	TOP2A	topoisomerase (DNA) II alpha 170kDa	TOP2|TP2A	17	17q21-q22
TOR4A		54863	TOR4A	torsin family 4, member A	C9orf167	9	9q34.3
TP53INP1		94241	TP53INP1	tumor protein p53 inducible nuclear protein 1	SIP|TP53DINP1|TP53INP1A|TP53INP1B|Teap|p53DINP1	8	8q22
TPM1		7168	TPM1	tropomyosin 1 (alpha)	C15orf13|CMD1Y|CMH3|HTM-alpha|LVNC9|TMSA	15	15q22.1
TPM4		7171	TPM4	tropomyosin 4	HEL-S-108	19	19p13.1
TPRN		286262	TPRN	taperin	C9orf75|DFNB79	9	9q34.3
TRAFD1		10906	TRAFD1	TRAF-type zinc finger domain containing 1	FLN29	12	12q
TRAM2		9697	TRAM2	translocation associated membrane protein 2	-	6	6p21.1-p12
TRIB2		28951	TRIB2	tribbles pseudokinase 2	C5FW|GS3955|TRB2	2	2p24.3
TRIM16		10626	TRIM16	tripartite motif containing 16	EBBP	17	17p11.2
TRIM16L		147166	TRIM16L	tripartite motif containing 16-like	TRIM70	17	17p11.2
TRIM22		10346	TRIM22	tripartite motif containing 22	GPSTAF50|RNF94|STAF50	11	11p15
TRIM58		25893	TRIM58	tripartite motif containing 58	BIA2	1	1q44
TRIM62		55223	TRIM62	tripartite motif containing 62	DEAR1	1	1p35.1
TRIM68		55128	TRIM68	tripartite motif containing 68	GC109|RNF137|SS-56|SS56	11	11p15.4
TRIM8		81603	TRIM8	tripartite motif containing 8	GERP|RNF27	10	10q24.3
TRRAP		8295	TRRAP	transformation/transcription domain-associated protein	PAF350/400|PAF400|STAF40|TR-AP|Tra1	7	7q21.2-q22.1
TSC22D2		9819	TSC22D2	TSC22 domain family, member 2	TILZ4a|TILZ4b|TILZ4c	3	3q25.1
TSC22D3		1831	TSC22D3	TSC22 domain family, member 3	DIP|DSIPI|GILZ|TSC-22R|hDIP	X	Xq22.3
TSPAN14		81619	TSPAN14	tetraspanin 14	DC-TM4F2|TM4SF14	10	10q23.1
TTC28		23331	TTC28	tetratricopeptide repeat domain 28	TPRBK	22	22q12.1
TTC8		123016	TTC8	tetratricopeptide repeat domain 8	BBS8|RP51	14	14q31.3
TTLL12		23170	TTLL12	tubulin tyrosine ligase-like family member 12	dJ526I14.2	22	22q13.31
TTLL5		23093	TTLL5	tubulin tyrosine ligase-like family member 5	CORD19|KIAA0998|STAMP	14	14q24.3
TUBB3		10381	TUBB3	tubulin, beta 3 class III	CDCBM|CDCBM1|CFEOM3|CFEOM3A|FEOM3|TUBB4|beta-4	16	16q24.3
TUBB4A		10382	TUBB4A	tubulin, beta 4A class IVa	DYT4|TUBB4|beta-5	19	19p13.3
TUBB6		84617	TUBB6	tubulin, beta 6 class V	HsT1601|TUBB-5	18	18p11.21
TULP4		56995	TULP4	tubby like protein 4	TUSP	6	6q25-q26
TXNIP		10628	TXNIP	thioredoxin interacting protein	EST01027|HHCPA78|THIF|VDUP1	1	1q21.1
TXNRD1		7296	TXNRD1	thioredoxin reductase 1	GRIM-12|TR|TR1|TRXR1|TXNR	12	12q23-q24.1
UAP1		6675	UAP1	UDP-N-acetylglucosamine pyrophosphorylase 1	AGX|AGX1|AGX2|SPAG2	1	1q23.3
UBASH3B		84959	UBASH3B	ubiquitin associated and SH3 domain containing B	STS-1|STS1|TULA-2|TULA2|p70	11	11q24.1
UBE2C		11065	UBE2C	ubiquitin-conjugating enzyme E2C	UBCH10|dJ447F3.2	20	20q13.12
UBE2H		7328	UBE2H	ubiquitin-conjugating enzyme E2H	E2-20K|GID3|UBC8|UBCH|UBCH2	7	7q32
UBE2N		7334	UBE2N	ubiquitin-conjugating enzyme E2N	HEL-S-71|UBC13|UBCHBEN; UBC13|UbcH-ben|UbcH13	12	12q22
UBL3		5412	UBL3	ubiquitin-like 3	HCG-1|PNSC1	13	13q12-q13
UBN1		29855	UBN1	ubinuclein 1	VT|VT4	16	16p13.3
UBR4		23352	UBR4	ubiquitin protein ligase E3 component n-recognin 4	RBAF600|ZUBR1|p600	1	1p36.13
UGP2		7360	UGP2	UDP-glucose pyrophosphorylase 2	UDPG|UDPGP|UDPGP2|UGP1|UGPP1|UGPP2|pHC379	2	2p14-p13
UHRF1		29128	UHRF1	ubiquitin-like with PHD and ring finger domains 1	ICBP90|Np95|RNF106|hNP95|hUHRF1|huNp95	19	19p13.3
UNG		7374	UNG	uracil DNA glycosylase	DGU|HIGM4|HIGM5|UDG|UNG1|UNG15|UNG2	12	12q23-q24.1
UQCRQ		27089	UQCRQ	ubiquinol-cytochrome c reductase, complex III subunit VII, 9.5kDa	MC3DN4|QCR8|QP-C|QPC|UQCR7	5	5q31.1
URB2		9816	URB2	URB2 ribosome biogenesis 2 homolog (S. cerevisiae)	KIAA0133|NET10|NPA2	1	1q42.13
USMG5		84833	USMG5	up-regulated during skeletal muscle growth 5 homolog (mouse)	DAPIT|HCVFTP2|bA792D24.4	10	10q24.33
USP54		159195	USP54	ubiquitin specific peptidase 54	C10orf29|bA137L10.3|bA137L10.4	10	10q22.2
VASP		7408	VASP	vasodilator-stimulated phosphoprotein	-	19	19q13.32
VAT1		10493	VAT1	vesicle amine transport 1	VATI	17	17q21
VCL		7414	VCL	vinculin	CMD1W|CMH15|HEL114|MV|MVCL	10	10q22.2
VEGFA		7422	VEGFA	vascular endothelial growth factor A	MVCD1|VEGF|VPF	6	6p12
VGLL3		389136	VGLL3	vestigial-like family member 3	VGL-3|VGL3	3	3p12.1
VPS11		55823	VPS11	vacuolar protein sorting 11 homolog (S. cerevisiae)	END1|PEP5|RNF108|hVPS11	11	11q23
WARS		7453	WARS	tryptophanyl-tRNA synthetase	GAMMA-2|IFI53|IFP53	14	14q32.31
WDR1		9948	WDR1	WD repeat domain 1	AIP1|HEL-S-52|NORI-1	4	4p16.1
WDR43		23160	WDR43	WD repeat domain 43	NET12|UTP5	2	2p23.2
WDR62		284403	WDR62	WD repeat domain 62	C19orf14|MCPH2	19	19q13.12
WNK1		65125	WNK1	WNK lysine deficient protein kinase 1	HSAN2|HSN2|KDP|PPP1R167|PRKWNK1|PSK|p65	12	12p13.3
WNK2		65268	WNK2	WNK lysine deficient protein kinase 2	NY-CO-43|P/OKcl.13|PRKWNK2|SDCCAG43	9	9q22.3
WNT9A		7483	WNT9A	wingless-type MMTV integration site family, member 9A	WNT14	1	1q42
WSB2		55884	WSB2	WD repeat and SOCS box containing 2	SBA2	12	12q24.23
XBP1		7494	XBP1	X-box binding protein 1	TREB-5|TREB5|XBP-1|XBP2	22	22q12.1|22q12
XPOT		11260	XPOT	exportin, tRNA	XPO3	12	12q14.2
YARS		8565	YARS	tyrosyl-tRNA synthetase	CMTDIC|TYRRS|YRS|YTS	1	1p35.1
YIPF5		81555	YIPF5	Yip1 domain family, member 5	FinGER5|SB140|SMAP-5|SMAP5|YIP1A	5	5q31.3
YPEL3		83719	YPEL3	yippee-like 3	-	16	16p11.2
YPEL5		51646	YPEL5	yippee-like 5	CGI-127	2	2p23.1
YWHAG		7532	YWHAG	tyrosine 3-monooxygenase/tryptophan 5-monooxygenase activation protein, gamma	14-3-3GAMMA|PPP1R170	7	7q11.23
ZBED6CL		113763	ZBED6CL	ZBED6 C-terminal like	C7orf29	7	7q36.1
ZBTB20		26137	ZBTB20	zinc finger and BTB domain containing 20	DPZF|HOF|ODA-8S|PRIMS|ZNF288	3	3q13.2
ZBTB40		9923	ZBTB40	zinc finger and BTB domain containing 40	ZNF923	1	1p36
ZFP36L1		677	ZFP36L1	ZFP36 ring finger protein-like 1	BRF1|Berg36|ERF-1|ERF1|RNF162B|TIS11B|cMG1	14	14q22-q24
ZFP36L2		678	ZFP36L2	ZFP36 ring finger protein-like 2	BRF2|ERF-2|ERF2|RNF162C|TIS11D	2	2p22.3-p21
ZFR		51663	ZFR	zinc finger RNA binding protein	SPG71|ZFR1	5	5p13.3
ZFYVE1		53349	ZFYVE1	zinc finger, FYVE domain containing 1	DFCP1|PPP1R172|SR3|TAFF1|ZNFN2A1	14	14q24.2
ZFYVE26		23503	ZFYVE26	zinc finger, FYVE domain containing 26	FYVE-CENT|SPG15	14	14q24.1
ZMIZ1		57178	ZMIZ1	zinc finger, MIZ-type containing 1	MIZ|RAI17|TRAFIP10|ZIMP10|hZIMP10	10	10q22.3
ZNF318		24149	ZNF318	zinc finger protein 318	HRIHFB2436|TZF|ZFP318	6	6p21.1
ZNF33B		7582	ZNF33B	zinc finger protein 33B	KOX2|KOX31|ZNF11B	10	10q11.2
ZNF367		195828	ZNF367	zinc finger protein 367	AFF29|CDC14B|ZFF29	9	9q22|9q22.32
ZNF598		90850	ZNF598	zinc finger protein 598	-	16	16p13.3
ZNF608		57507	ZNF608	zinc finger protein 608	NY-REN-36	5	5q23.2
ZYX		7791	ZYX	zyxin	ESP-2|HED-2	7	7q32

## Sheet: Cellular component
Analysis: Cellular component
Dataset name: H-RPE_6h_vs_3h
Number of genes in the dataset: 938
Number of genes in the dataset (which are available in Cellular component database) :835
Number of genes in background: 14553
Is analysis quantitative: No
						Corrected p-values
Cellular component	No. of genes in the dataset	No. of genes in the background dataset	Percentage of genes	Fold enrichment	P-value (Hypergeometric test)	Bonferroni method	BH method	Q-value (Storey-Tibshirani method)	genes mapped (from input data set)
Plasma membrane	221	3479	26.4671	1.10718	0.0415305	1	0.599776	1	ABCA1; ABCC4; ABL1; ACTB; ACTN4; ADAM19; ADORA1; AJAP1; AKAP12; AKAP2; AMIGO2; AMOT; APBA1; ARF6; ARMCX1; ARMCX6; ASAP2; ATP2A2; ATP6V0C; B4GALT1; BAMBI; BCAR1; BCL2L11; BMF; BNIP3; C11orf24; C1QBP; CALD1; CAPN15; CCNB1; CD82; CDC42; CDC42EP1; CDC42SE1; CDCP1; CDH11; CERK; CLIC1; CLIC4; CLSTN2; CORO2B; CRB2; CRIM1; CTGF; CYR61; DAPK1; DBN1; DDR1; DENND2A; DIO2; DLGAP4; DVL1; DYNLL1; EGFR; ENAH; E…
ER-Golgi intermediate compartment	2	30	0.239521	1.16732	0.520119	1	1	1	HSPA5; LMAN1;
Integral to membrane	58	1702	6.94611	0.594021	0.999999	1	1	1	ABCB9; AGPAT5; AMOT; ATP6V0C; BCL2L13; BTN3A1; C4orf3; CABLES1; CDH11; CHRFAM7A; CRIM1; DDAH1; EMP1; ERMAP; F3; FAT3; FDFT1; FGFR1; GPR176; HEG1; HS3ST3A1; LMAN1; LRP12; LRP5; LRRC59; LRRN1; MARCH8; MCC; MEGF9; MFSD12; MSMO1; PIK3IP1; PLAUR; PMEPA1; PNPLA3; PODXL; PVR; SEC61B; SLC12A6; SLC16A1; SLC30A1; SLC35E1; SLC38A1; SLC43A2; SLC46A3; SLC4A7; SLC6A6; SMIM14; SYNE1; TEX2; TFRC; TMCC3; TMEFF2; …
Integral to plasma membrane	51	934	6.10778	0.951842	0.667947	1	1	1	ABCA1; ADORA1; ATP2A2; CD82; DDR1; DEGS1; EBP; ENPP2; EPHA2; F2R; F2RL2; FGFR1; FZD2; GJA1; GPR176; GPRC5C; GRM1; HBEGF; HS3ST3B1; HS6ST1; IL11RA; IL1RAP; IL4R; ITGB3; JAG1; LDLR; LRP12; MMP14; NOTCH2; OXTR; P2RY2; P2RY6; PCDH1; PODXL; PPAN; PTCH1; PTPRB; PTPRJ; PTPRS; RASGRP3; SIRPB1; SLC16A3; SLC16A4; SLC1A5; SLC20A1; SLC29A1; SLC52A2; SLC7A1; TFRC; TM7SF2; ZYX;
Golgi aparatus	53	897	6.34731	1.02996	0.431782	1	1	1	ACTB; ADAM19; ADAMTS1; AP1S3; ARF6; ASAP2; ATG2A; ATP6V0C; B4GALT1; BDNF; C1QBP; CCNB2; CDC42EP1; CHST2; CHST3; CHSY1; CLSTN2; CTGF; DNMBP; EGFR; EHD4; F2R; FUT11; GLS; GLUL; GPRC5C; KIF20A; KIFC3; LIPE; LMAN1; MACF1; MARCH4; MCCC1; MYO18A; NCS1; NDRG4; NEDD9; NOTCH2; PI4KB; PICALM; PITPNM1; PLD1; PXN; RAB30; RASGRP3; RND3; SEC61G; SLC35C1; ST6GAL1; SYNE1; YIPF5; YWHAG; ZFYVE1;
Nucleus	416	5847	49.8204	1.24003	4.04198e-09	3.16892e-06	1.58446e-06	7.3159e-06	ABCC4; ABL1; ABLIM1; ACTB; ACTN1; ACTN4; ACTR3; ADAMTS12; AHR; AKAP12; AKAP8L; AKR1C3; AMIGO2; AMOT; ANKRD1; APBA1; APOLD1; ARHGAP17; ARHGEF3; ARID5A; ARL4C; ARNT2; ARNTL; ASPM; ATP13A3; ATP2A2; AURKA; BAHCC1; BCAR1; BCAR3; BCL2L1; BCL2L11; BCOR; BNC2; BNIP3L; BOP1; BRD8; BUB1; BUB1B; BYSL; BZW1; C1QBP; CABLES1; CACYBP; CALCOCO1; CALD1; CAP1; CAPN15; CARD6; CBLB; CCDC85B; CCDC86; CCNB1; CCND1; CC…
Perinuclear region of cytoplasm	7	119	0.838323	1.02659	0.528563	1	1	1	ABL1; ACTN4; CLIC4; GTPBP4; HMGB2; HSPA5; ZFYVE1;
Actin cytoskeleton	23	132	2.75449	3.03788	1.59922e-06	0.00125379	0.000208965	0.000964852	ABLIM1; ACTN1; ACTN4; ACTR3; AKAP2; ARPC5; CALD1; CDC42EP1; CLIC4; CORO1C; CORO2B; DAPK1; DBN1; FHL2; MYO1E; PDLIM5; PDLIM7; SMTN; SORBS2; SVIL; SYNPO; TPM1; VASP;
Ribonucleoprotein complex	6	65	0.718563	1.61122	0.168184	1	1	1	ACTB; ACTN4; BOP1; HNRNPAB; SLBP; SYNCRIP;
Nucleolus	105	1257	12.5749	1.45597	4.76443e-05	0.0373531	0.00415035	0.0191633	ABL1; ACTB; ACTN1; ACTN4; ACTR3; ANKRD1; ASPM; BOP1; BRD8; BYSL; BZW1; C1QBP; CCDC86; CCNB1; CCT2; CCT5; CD3EAP; CDCA8; CENPB; CLCF1; CRY2; CYCS; DDX18; DDX21; DDX41; EIF2S1; EIF4G1; ELK3; ERCC2; ERCC6; FKBP4; FOXP2; FOXP4; GEMIN4; GTPBP4; HIF1A; HIST1H2AC; HMGB2; HNRNPAB; HSPA5; HSPE1; IFIT1; IMP3; INCENP; JUNB; JUP; KAT5; KCTD10; KDM4A; KIF2C; KPNA2; LDHA; MANF; MED12; MEIS2; MKI67; MRPL12; MRT…
Mitochondrion	94	1259	11.2575	1.30139	0.00451914	1	0.188337	0.869606	ABCE1; ABL1; ACAA2; ACSL1; ACSM3; ACTB; ACTN1; ACTN4; AGPAT5; AK2; AK4; ALDH18A1; ATAD3B; ATP2A2; AURKA; BCL2L1; BCL2L11; BCL2L13; BMF; BNIP3; BNIP3L; BRD8; C1QBP; C21orf33; CABLES1; CAPRIN2; CAT; CCT2; CKAP5; CLIC4; CNN2; CRY2; CYCS; CYP24A1; E2F1; EIF2S1; ELK3; ERO1A; FHL2; FRMD6; GADD45GIP1; GARS; GLS; GLUL; GNB4; GRPEL1; HK1; HK2; HMGB2; HMMR; HSD17B2; HSP90AA1; HSPA5; HSPE1; IARS; IDH1; LONP…
Cytosolic small ribosomal subunit	2	36	0.239521	0.972824	0.620022	1	1	1	RPS15; RPS21;
Cytosol	109	1178	13.0539	1.61279	3.00688e-07	0.00023574	5.89349e-05	0.000272119	ABL1; ACSL1; ACTB; ACTG1; ACTN1; AGPAT5; AMD1; AP1S3; ARF6; ARHGDIA; ARHGEF3; ASNS; BCAR1; BCL2L1; BCL2L11; BMF; BUB1B; CABLES1; CBR3; CCNB1; CCNB2; CCND1; CCT2; CCT5; CDC20; CDC25B; CDC42; CDK5RAP2; CDKN1B; CKAP5; CLIC4; CYCS; DDB2; DLGAP4; DYNLL1; EGLN1; EIF2S1; EIF4EBP1; EIF4G1; ENAH; FARSA; G3BP1; GARS; GEMIN4; GLRX; GLUL; GYS1; HMGCS1; HPS4; HSP90AA1; IARS; IDH1; IDI1; IMPDH1; IRS2; KCTD5; L…
Mitochondrial nucleoid	2	31	0.239521	1.12968	0.537939	1	1	1	LONP1; LRRC59;
Ribosome	14	144	1.67665	1.69553	0.0370801	1	0.599776	1	EIF2S1; GTPBP4; IARS; MRPL23; NOP56; NOP58; RPL9; RPS15; RPS21; RRBP1; RRS1; SLBP; SYNCRIP; TARS;
Membrane fraction	27	346	3.23353	1.3605	0.0646941	1	0.667371	1	ABCA1; ABCC4; ARF6; BCAR1; BCL2L11; CLIC1; DEGS1; EMP1; ERO1A; FGFR1; GIPC1; HPS4; INSIG1; LMOD1; LRRC59; NT5E; PITPNM1; PLCE1; PPIF; PXN; RGS3; SLC16A1; SLC16A3; SLC16A4; SLC1A5; SLC29A1; SPHK1;
Cytoplasm	445	5684	53.2934	1.36451	7.05332e-18	5.52981e-15	5.52981e-15	2.55327e-14	ABCC4; ABCE1; ABHD5; ABL1; ABLIM1; ACAT2; ACTB; ACTG1; ACTN1; ACTN4; ACTR3; ADM; ADORA1; AGO2; AHR; AJAP1; AK2; AKAP12; AKAP8L; AKR1C3; ALAS1; ALDH1A3; AMD1; AMIGO2; AMOT; ANKRD1; APBA1; ARF6; ARFGEF3; ARHGAP1; ARHGAP17; ARHGDIA; ARHGEF3; ARMCX6; ARNTL; ARPC5; ASAP2; ASNS; ATG2A; ATP2A2; AURKA; BAMBI; BCAR1; BCL2L1; BCL2L11; BCL2L13; BCOR; BMP6; BNIP3L; BUB1; BUB1B; BYSL; BZW1; C19orf24; C1QBP; C…
Exosomes	154	2043	18.4431	1.31383	0.000159158	0.12478	0.0121626	0.0561584	ACAA2; ACAT2; ACTB; ACTG1; ACTN1; ACTN4; ACTR3; AK2; ALDH3B1; ANGPTL2; ANGPTL4; ARF6; ARHGAP1; ARHGDIA; ARMC9; ARPC5; ASNS; ATP6V0C; B4GALT1; BAIAP2L1; BLOC1S5; CACYBP; CAP1; CAPN5; CBR3; CCT2; CCT5; CD82; CDC42; CDK5RAP2; CES2; CLIC1; CLIC4; CORO1C; CRB2; CYSTM1; DDAH1; DDR1; DDX21; DHCR7; DOPEY2; EGFR; EHD4; EIF2S1; EIF4G1; ENO1; ENO2; EPHA2; EPS8; ERO1A; F11R; FAM129B; FAM20C; FDPS; FKBP4; GAL…
Perinuclear region	8	131	0.958084	1.06559	0.480287	1	1	1	DIO2; DYNLL1; GJA1; MAP1A; PLD1; SEC61G; TPM1; ZFYVE1;
Midbody	3	19	0.359281	2.7596	0.0919678	1	0.868708	1	CENPF; CLIC4; RACGAP1;
PcG protein complex	1	2	0.11976	8.75763	0.111465	1	0.873883	1	BCOR;
Chromatin	2	32	0.239521	1.09439	0.555296	1	1	1	CENPF; JUNB;
Oncostatin-M receptor complex	1	3	0.11976	5.84812	0.162453	1	0.987309	1	OSMR;
Lysosome	130	1620	15.5689	1.39869	3.69935e-05	0.0290029	0.00362537	0.0167393	ABCA1; ABCB9; ACTB; ACTG1; ACTN4; ACTR3; AK2; AKAP12; ALDH3A2; ALDH3B1; ARF6; ARHGAP1; ARHGAP17; ARHGDIA; ATP2A2; ATP6V0C; B4GALT1; BLOC1S5; C1QBP; CAP1; CAT; CCT2; CCT5; CD82; CDC42; CHSY1; CKAP5; CLIC1; CLIC4; CRIM1; CYCS; DAB2; DOPEY2; DRAM1; EFHD2; EGFR; EHD4; EIF2S1; ENDOD1; ENO1; ERMAP; ERO1A; EVA1A; F11R; F3; FAM129B; FDFT1; FKBP4; GIPC1; GLRX; GNB4; GNPDA1; GSTO1; HK1; HPCAL1; HPS4; HSD17…
Endoplasmic reticulum	72	1104	8.62275	1.13679	0.136717	1	0.987309	1	ABCB9; ABL1; ABLIM1; ACAT2; ACSL1; ADAM19; ALDH3A2; ATP2A2; ATP6V0C; BCAR1; BNIP3L; C1QBP; CERK; CES2; CLSTN2; CNBP; CYP1A1; CYP1B1; CYP51A1; DHCR7; EBP; EHD4; ENDOD1; ERO1A; EVA1A; F2RL2; FDFT1; FNDC3B; GPRC5C; GRM1; GSPT1; HMGCR; HSD17B2; HSD17B7; HSPA5; IER3; INSIG1; ITPKB; LMAN1; LONP1; LRRC17; LSS; MARCH4; MSMO1; MTHFR; MYO18A; NCEH1; NEDD9; NOTCH2; P4HA1; PI4KB; PIK3C2B; PLD1; PLOD2; PTGIS;…
Secretory granule	1	50	0.11976	0.351986	0.948158	1	1	1	BDNF;
Eukaryotic translation initiation factor 2B complex	1	6	0.11976	2.92892	0.298541	1	1	1	EIF2S1;
Nucleosome	2	44	0.239521	0.795987	0.727231	1	1	1	HIST1H2AC; KAT6B;
Protein phosphatase type 2A complex	1	13	0.11976	1.35302	0.53628	1	1	1	CYCS;
Endosome	16	303	1.91617	0.920864	0.670903	1	1	1	ARF6; ATP6V0C; EGFR; F2R; LDLR; MARCH8; NGF; PI4KB; PLD1; RAB11FIP1; SPRY2; SQSTM1; TFRC; TNFAIP1; VPS11; ZFYVE26;
Holo TFIIH complex	1	11	0.11976	1.5988	0.478059	1	1	1	ERCC2;
Cell surface	18	205	2.15569	1.53109	0.0478051	1	0.599776	1	ABCA1; AMOT; CLIC4; F11R; GJA1; GPRC5C; HBEGF; HSPA5; MIF; NOTCH2; PLAU; PLAUR; PPL; PVR; SEMA7A; ST6GAL1; TGFA; VEGFA;
Spectrin-associated cytoskeleton	1	5	0.11976	3.51354	0.255828	1	1	1	EPB41;
Mitochondrial intermembrane space	3	12	0.359281	4.36802	0.0280495	1	0.568909	1	CYCS; HDAC7; SUOX;
Extracellular	107	1825	12.8144	1.02193	0.419233	1	1	1	ACTB; ADAMTS1; ADAMTS12; ADAMTS14; ADAMTS15; ADAMTS9; ADM; ANGPTL2; ANGPTL4; ANGPTL7; ARHGAP1; B4GALT1; BDNF; BMP4; CAT; CCL2; CCNB2; CD82; CDC42; CDC42EP1; CDH11; CDR2; CKAP2; CLCF1; CRB2; CRY2; CTGF; CXCL8; CYR61; DNMBP; EDN1; EGFR; EHD4; ENO1; ENPP2; ETS1; F3; FAM20C; FDFT1; FGF2; FGF5; FSTL3; GDF5; GRM1; HBEGF; HMGCR; IGFBP3; IL11; IL18; IL4R; IL7R; INHBA; JUP; KLF7; KRT31; KRT32; KRT33B; LIF…
Kinetochore	13	90	1.55689	2.51911	0.0018073	1	0.0944615	0.436156	BUB1; BUB1B; CDC20; CENPB; CENPE; CENPF; INCENP; KIF22; KIF2C; NCAPH; NDE1; PLK1; TOP2A;
Extracellular region	24	442	2.87425	0.946719	0.64113	1	1	1	ANGPTL4; CCL2; CLCF1; FGF2; FGF5; FGFR1; IGFBP3; IL18; INHBA; JAG1; MIF; NGF; NOG; NPPB; PTX3; SERPINE1; TFRC; TGFB2; TGFB3; THBS1; VCL; VEGFA; WDR1; WNT9A;
Integrin complex	1	22	0.11976	0.799765	0.727716	1	1	1	ITGB3;
Internal side of plasma membrane	1	8	0.11976	2.19761	0.37676	1	1	1	GEM;
Nuclear pore	1	42	0.11976	0.419015	0.916701	1	1	1	XPOT;
Membrane	28	350	3.35329	1.39474	0.0472541	1	0.599776	1	ACSL1; ALDH3A2; ATP2A2; C1QBP; CORO2B; DHCR7; EGFR; JAG1; LMAN1; LRRC59; MCL1; MMP14; MYADM; NT5E; PDGFRB; PLEKHA2; PVR; RETSAT; RRBP1; SEMA7A; SIRPA; SLC16A1; SLC16A3; SLC1A5; SLC46A3; TFRC; TMED7; YIPF5;
PML body	4	37	0.479042	1.88837	0.160403	1	0.987309	1	RARA; SKIL; TRIM16; TRIM8;
mRNA cap binding complex	1	5	0.11976	3.51354	0.255828	1	1	1	AGO2;
Extracellular space	30	404	3.59281	1.2946	0.0886715	1	0.847786	1	ADM; ANGPTL2; ANGPTL4; CCL2; CXCL8; EDN1; EGFR; F3; FGF2; FGF5; FJX1; FSTL3; HBEGF; HMGB2; HSP90AA1; IGFBP3; LMCD1; LTBP4; NOG; NPPB; PLAU; PRC1; PVR; SEMA3F; SERPINE1; TGFA; THBS1; TNFAIP2; VEGFA; YARS;
Extracellular matrix	10	120	1.1976	1.45371	0.15097	1	0.987309	1	F3; JAG1; LMCD1; LTBP4; PXN; SERPINE1; TGFB2; TGFB3; THBS1; VASP;
Receptor complex	1	11	0.11976	1.5988	0.478059	1	1	1	SMAD3;
Endoplasmic reticulum membrane	18	150	2.15569	2.09245	0.00237545	1	0.116397	0.537439	ABCB9; ATP2A2; BCAP29; CYP1B1; CYP51A1; DEGS1; DHCR7; DIO2; FDFT1; HMGCR; HSD17B2; HSD17B7; INSIG1; LMAN1; MSMO1; RETSAT; SQLE; TM7SF2;
Ubiquitin ligase complex	1	43	0.11976	0.409273	0.921494	1	1	1	SMURF2;
Nucleoplasm	28	449	3.35329	1.08722	0.350867	1	1	1	CCNB1; CCND1; CDC20; CDC25A; CDC25B; DDB2; DUSP4; E2F1; ERCC2; ERCC6; GEMIN4; HMGB2; JUN; KIF20A; KPNA2; MYC; NUMA1; PLK1; POLR2A; RPS15; SMAD3; SNRPG; SQSTM1; TCF3; TOP1; TOP2A; UBE2C; XPOT;
NuA4 histone acetyltransferase complex	4	14	0.479042	4.98847	0.00677901	1	0.231076	1	ACTB; BRD8; KAT5; TRRAP;
Dendrite	1	27	0.11976	0.651715	0.797467	1	1	1	DBN1;
Centrosome	72	656	8.62275	1.91313	7.15859e-08	5.61233e-05	1.87078e-05	8.63792e-05	ABCE1; ACTB; ACTG1; ALDH18A1; ARHGAP1; ASNS; AURKA; C1QBP; CACYBP; CCDC77; CCDC85B; CCNB1; CCT2; CCT5; CDC20; CDC25B; CDK5RAP2; CENPE; CEP170; CEP55; CGNL1; CKAP5; CLIC1; CLIC4; CNTROB; CRMP1; DDX21; DISC1; DTL; DYNLL1; EIF4G1; ENO1; EPB41; ESPL1; FARSA; FKBP4; G3BP1; GARS; HMGCS1; HMMR; HNRNPAB; HSP90AA1; ID1; INCENP; KIF11; KIFC3; KIZ; KPNA2; LDHA; MARS; MED12; MYL12A; NAV1; NCAPD2; NDE1; PFKP;…
Soluble fraction	17	180	2.03593	1.64691	0.0297516	1	0.568909	1	ADM; ASNS; CLIC1; CLIC4; CTDSP2; ERCC6; FARSA; GARS; GIPC1; HMGCS1; IARS; IL1RAP; NARS; PXN; SPHK1; WARS; YARS;
Brush border membrane	1	7	0.11976	2.5111	0.338805	1	1	1	B4GALT1;
Nuclear envelope	6	71	0.718563	1.47508	0.221641	1	1	1	BNIP3; BNIP3L; CENPF; CLIC1; SYNE1; SYNE2;
Focal adhesion	9	45	1.07784	3.48881	0.000883134	0.692377	0.0494555	0.22835	ACTN1; DLC1; FHL2; PDLIM7; PXN; SYNE2; VASP; VCL; ZYX;
Cytoskeleton	49	427	5.86826	2.00036	2.69813e-06	0.00211533	0.000302191	0.0013953	ACTB; ACTG1; ACTN1; ACTN4; ACTR3; ARHGAP1; ARHGDIA; ARPC5; BYSL; CALD1; CCNB2; CDC42SE1; CDK5RAP2; CKAP2; CNN2; CORO1C; DBN1; ENDOD1; EPB41; F11R; FHL2; IGF2BP2; ITGB3; JUP; KIF2C; MACF1; MYL12A; MYO1C; NUSAP1; OSMR; PCLO; PDLIM7; PLK1; PPL; PRC1; RHOF; SMTN; SPAG5; SPATS2L; SYNE1; SYNPO; THBS1; TMTC1; TPM1; TPM4; TULP4; VASP; VCL; YWHAG;
Cul4B-RING ubiquitin ligase complex	1	4	0.11976	4.38973	0.210518	1	1	1	DTL;
Apical plasma membrane	1	42	0.11976	0.419015	0.916701	1	1	1	STX3;
Cul3-RING ubiquitin ligase complex	1	9	0.11976	1.9537	0.412539	1	1	1	TNFAIP1;
Intracellular	16	151	1.91617	1.84777	0.0130224	1	0.319048	1	AKR1C3; ARHGEF3; CCND1; CDC25B; CLIC4; FKBP4; GABARAPL1; GSPT1; MICU1; PAPSS2; PNP; PPFIA4; SMG9; TGM2; TNIP1; UBL3;
Cell-cell junction	7	38	0.838323	3.21426	0.00528497	1	0.188337	0.869606	CLIC4; CNN2; EPB41L3; F11R; JUP; PCDH1; STX3;
Trans-Golgi network	1	31	0.11976	0.56765	0.840177	1	1	1	CHST2;
Platelet alpha granule lumen	4	35	0.479042	1.99624	0.138685	1	0.987309	1	TGFB2; TGFB3; THBS1; VEGFA;
Mediator complex	1	23	0.11976	0.765008	0.743362	1	1	1	MED12;
Microtubule	23	129	2.75449	3.10853	1.0558e-06	0.000827749	0.00016555	0.000764391	ASPM; CCT2; CENPE; CKAP2; CKAP5; DYNLL1; FAM83D; HSP90AA1; KIF11; KIF14; KIF20A; KIF22; KIFC3; MACF1; NCAPD2; NUMA1; PLK1; PPP2R5D; PRC1; RACGAP1; SPAG4; SPAG5; TUBB4A;
Ruffle	5	24	0.598802	3.63669	0.0104864	1	0.274044	1	AMOT; ARF6; BCAR1; NME1-NME2; PODXL;
Connexon complex	1	5	0.11976	3.51354	0.255828	1	1	1	GJA1;
Insoluble fraction	1	13	0.11976	1.35302	0.53628	1	1	1	RARA;
Caveola	3	24	0.359281	2.18492	0.156283	1	0.987309	1	DLC1; F2R; SRC;
Cortical cytoskeleton	1	7	0.11976	2.5111	0.338805	1	1	1	EPB41;
Cytoplasmic membrane-bounded vesicle	2	19	0.239521	1.84279	0.298264	1	1	1	GIPC1; TFRC;
Endosome membrane	1	27	0.11976	0.651715	0.797467	1	1	1	LDLR;
Stress fiber	6	16	0.718563	6.54251	0.000170649	0.133789	0.0121626	0.0561584	AMOT; CNN2; MYO1C; TPM1; TPM4; ZYX;
Nuclear lumen	1	2	0.11976	8.75763	0.111465	1	0.873883	1	SYNE2;
Nuclear matrix	4	37	0.479042	1.88837	0.160403	1	0.987309	1	AKAP8L; CENPF; CLIC4; RARA;
Proteinaceous extracellular matrix	4	70	0.479042	0.998264	0.576039	1	1	1	ADAMTS9; CTGF; LTBP4; VEGFA;
Cytoplasmic microtubule	1	8	0.11976	2.19761	0.37676	1	1	1	GTSE1;
Cytoplasmic vesicle membrane	1	5	0.11976	3.51354	0.255828	1	1	1	GIPC1;
Sarcoplasmic reticulum membrane	1	6	0.11976	2.92892	0.298541	1	1	1	ATP2A2;
Nuclear outer membrane	1	7	0.11976	2.5111	0.338805	1	1	1	DHCR7;
Synaptosome	1	3	0.11976	5.84812	0.162453	1	0.987309	1	RASGRF1;
Protein complex	10	65	1.1976	2.68358	0.00371108	1	0.171146	0.790232	ACTN4; CDCA8; DDB2; EPB41; HMGB2; INCENP; PLEKHA2; TCF3; TOP2A; VCL;
Apical part of cell	1	13	0.11976	1.35302	0.53628	1	1	1	CLIC4;
Microvillus	2	11	0.239521	3.18178	0.128335	1	0.967448	1	CLIC4; MYO1C;
Dendritic spine	1	5	0.11976	3.51354	0.255828	1	1	1	SYNPO;
Spindle	8	30	0.958084	4.65187	0.000214485	0.168156	0.014013	0.064702	AURKA; CDC20; CENPF; ERCC2; INCENP; KIF11; NEDD9; NUMA1;
Transcription factor complex	4	43	0.479042	1.62494	0.231779	1	1	1	ARNTL; EPAS1; HIF1A; TCF3;
Serine C-palmitoyltransferase complex	1	5	0.11976	3.51354	0.255828	1	1	1	SPTLC3;
Filopodium	2	10	0.239521	3.49964	0.108993	1	0.873883	1	CDC42; PODXL;
Nuclear membrane	3	78	0.359281	0.672477	0.83263	1	1	1	RARA; SYNE2; TMEM97;
Transcription elongation factor complex	2	11	0.239521	3.18178	0.128335	1	0.967448	1	ELL2; ERCC6;
Myosin complex	1	10	0.11976	1.75852	0.446266	1	1	1	FILIP1L;
Cell cortex	3	20	0.359281	2.62169	0.103791	1	0.873883	1	ARF6; GIPC1; MACF1;
Centromeric heterochromatin	1	1	0.11976	17.4285	0.0573765	1	0.599776	1	INCENP;
Spindle pole	5	24	0.598802	3.63669	0.0104864	1	0.274044	1	CCNB1; CENPF; KIF11; NUMA1; PSRC1;
Histone deacetylase complex	2	21	0.239521	1.66737	0.341314	1	1	1	HDAC11; PHF21A;
Cul4A-RING ubiquitin ligase complex	1	7	0.11976	2.5111	0.338805	1	1	1	DTL;
Ruffle membrane	1	11	0.11976	1.5988	0.478059	1	1	1	TPM1;
Mitochondrial outer membrane	3	29	0.359281	1.80834	0.230444	1	1	1	BCL2L1; HK2; MCL1;
Synaptic vesicle	1	24	0.11976	0.733146	0.758111	1	1	1	APBA1;
Microsome	13	156	1.55689	1.4534	0.113008	1	0.877208	1	ALDH3A2; AMIGO2; ATP2A2; CES2; CYP1A1; ERO1A; HMGCR; PIK3C2B; RETSAT; SEC61G; SLC35B1; SQLE; SSR3;
Lamellipodium	4	23	0.479042	3.03731	0.039862	1	0.599776	1	AMOT; NME1-NME2; PODXL; PXN;
Microtubule cytoskeleton	8	47	0.958084	2.96964	0.0048632	1	0.188337	0.869606	CCNB2; CDC42; CKAP2; CLIC4; KIF2C; NAV1; NDRG1; PRC1;
Intracellular membrane-bounded organelle	6	127	0.718563	0.824703	0.743494	1	1	1	ANGPTL4; ARHGAP1; ELK3; NACC1; PICALM; SLC30A1;
Cell junction	6	38	0.718563	2.75574	0.0200661	1	0.436995	1	CDC42; F11R; F2RL2; JUP; PDLIM7; PTPRJ;
Lysosomal membrane	2	14	0.239521	2.50046	0.190085	1	1	1	ABCB9; MYO7A;
Beta-catenin destruction complex	1	6	0.11976	2.92892	0.298541	1	1	1	CACYBP;
Mitochondrial matrix	7	79	0.838323	1.54631	0.16691	1	1	1	ALAS1; ALDH3B1; GARS; GRPEL1; LONP1; MARS2; MCCC1;
HOPS complex	1	12	0.11976	1.46568	0.508029	1	1	1	VPS11;
Membrane raft	1	36	0.11976	0.488832	0.881141	1	1	1	ABCA1;
Condensed chromosome	2	10	0.239521	3.49964	0.108993	1	0.873883	1	HMGB2; NCAPD2;
Plasma membrane enriched fraction	1	4	0.11976	4.38973	0.210518	1	1	1	STX3;
Centriole	2	22	0.239521	1.59161	0.362537	1	1	1	CNTROB; TOP2A;
Autophagic vacuole	1	6	0.11976	2.92892	0.298541	1	1	1	GABARAPL1;
Peroxisome	10	111	1.1976	1.57157	0.104452	1	0.873883	1	ACSL1; CAT; DHCR7; FDPS; HMGCR; IDH1; IDI1; MVD; MVK; PHLDA1;
Muscle thin filament tropomyosin	2	4	0.239521	8.736	0.0182564	1	0.408943	1	TPM1; TPM4;
Endoplasmic reticulum lumen	2	24	0.239521	1.45903	0.404152	1	1	1	HSPA5; PTGIS;
Rough endoplasmic reticulum	1	5	0.11976	3.51354	0.255828	1	1	1	TMEM97;
Pseudopodium	2	5	0.239521	6.99229	0.0292775	1	0.568909	1	ACTN1; ACTN4;
Golgi membrane	2	55	0.239521	0.636818	0.831931	1	1	1	GJA1; LMAN1;
Endocytic vesicle	2	16	0.239521	2.18809	0.233072	1	1	1	ABCA1; AMOT;
Voltage-gated potassium channel complex	1	42	0.11976	0.419015	0.916701	1	1	1	KCNQ3;
STAGA complex	2	12	0.239521	2.91685	0.148392	1	0.987309	1	SAP130; TRRAP;
Brush border	1	12	0.11976	1.46568	0.508029	1	1	1	CLIC1;
Polysome	1	7	0.11976	2.5111	0.338805	1	1	1	EIF2S1;
Coated pit	4	13	0.479042	5.3719	0.00506959	1	0.188337	0.869606	DAB2; LDLR; PICALM; TFRC;
External side of plasma membrane	4	35	0.479042	1.99624	0.138685	1	0.987309	1	AMOT; B4GALT1; LDLR; THBS1;
Eukaryotic translation initiation factor 4F complex	1	9	0.11976	1.9537	0.412539	1	1	1	EIF4G1;
Spliceosomal complex	1	46	0.11976	0.382587	0.934283	1	1	1	SNRPG;
Lateral plasma membrane	1	8	0.11976	2.19761	0.37676	1	1	1	MYO1C;
Clathrin-coated vesicle	2	19	0.239521	1.84279	0.298264	1	1	1	EGFR; PICALM;
Cell-cell adherens junction	4	13	0.479042	5.3719	0.00506959	1	0.188337	0.869606	JUP; SMAD7; VCL; ZYX;
Basolateral plasma membrane	2	40	0.239521	0.875566	0.677237	1	1	1	B4GALT1; EGFR;
Integral to endoplasmic reticulum membrane	3	31	0.359281	1.69171	0.261732	1	1	1	ABCB9; HSPA5; RRBP1;
Z disc	2	8	0.239521	4.37346	0.0731175	1	0.716552	1	SORBS2; SYNE2;
Transcriptional repressor complex	1	17	0.11976	1.03485	0.633981	1	1	1	NCOR2;
Early endosome	2	69	0.239521	0.507628	0.912338	1	1	1	ABCB9; LDLR;
Mitochondrial inner membrane	3	58	0.359281	0.904326	0.654446	1	1	1	ALDH18A1; CYP24A1; MICU1;
Photoreceptor outer segment	1	5	0.11976	3.51354	0.255828	1	1	1	MYO7A;
6-phosphofructokinase complex	1	3	0.11976	5.84812	0.162453	1	0.987309	1	PFKP;
U7 snRNP	1	7	0.11976	2.5111	0.338805	1	1	1	SNRPG;
Unconventional myosin complex	1	7	0.11976	2.5111	0.338805	1	1	1	MYO1C;
Transcription factor TFIID complex	1	17	0.11976	1.03485	0.633981	1	1	1	TAF9B;
Signal recognition particle, endoplasmic reticulum targeting	1	6	0.11976	2.92892	0.298541	1	1	1	SRP14;
SUN-KASH complex	2	5	0.239521	6.99229	0.0292775	1	0.568909	1	SYNE1; SYNE2;
Basal plasma membrane	1	8	0.11976	2.19761	0.37676	1	1	1	MYO1C;
Histone acetyltransferase complex	1	5	0.11976	3.51354	0.255828	1	1	1	ING4;
Spindle microtubule	5	24	0.598802	3.63669	0.0104864	1	0.274044	1	AURKA; KIF11; NUMA1; PRC1; PSRC1;
Cytoplasmic vesicle	10	160	1.1976	1.09031	0.437089	1	1	1	ADAMTS1; AP1S3; BLOC1S5; DVL1; NCS1; PGK1; RIMS1; SORBS2; VAT1; ZFYVE1;
Nuclear inner membrane	1	10	0.11976	1.75852	0.446266	1	1	1	SMAD3;
Sin3 complex	1	7	0.11976	2.5111	0.338805	1	1	1	SIN3A;
Golgi lumen	1	11	0.11976	1.5988	0.478059	1	1	1	NGF;
Stored secretory granule	2	19	0.239521	1.84279	0.298264	1	1	1	THBS1; VEGFA;
Cyclin-dependent protein kinase holoenzyme complex	2	7	0.239521	4.99734	0.0569577	1	0.599776	1	CCND1; CCND3;
Filopodium membrane	1	2	0.11976	8.75763	0.111465	1	0.873883	1	SYNE2;
Platelet alpha granule membrane	1	11	0.11976	1.5988	0.478059	1	1	1	ITGB3;
Muscle myosin complex	1	15	0.11976	1.17274	0.588013	1	1	1	MYL9;
Arp2/3 protein complex	2	7	0.239521	4.99734	0.0569577	1	0.599776	1	ACTR3; ARPC5;
Intermediate filament	2	36	0.239521	0.972824	0.620022	1	1	1	KRT31; NCKIPSD;
Spectrin	1	9	0.11976	1.9537	0.412539	1	1	1	EPB41;
Actin filament	3	24	0.359281	2.18492	0.156283	1	0.987309	1	AMOT; BMF; SSH1;
Transcription factor TFTC complex	2	14	0.239521	2.50046	0.190085	1	1	1	TAF9B; TRRAP;
Telomerase holoenzyme complex	1	6	0.11976	2.92892	0.298541	1	1	1	SMG6;
Photoreceptor inner segment	1	4	0.11976	4.38973	0.210518	1	1	1	MYO7A;
Clathrin-coated endocytic vesicle membrane	1	2	0.11976	8.75763	0.111465	1	0.873883	1	LDLR;
Melanosome	1	7	0.11976	2.5111	0.338805	1	1	1	HPS4;
Zonula adherens	1	4	0.11976	4.38973	0.210518	1	1	1	KIFC3;
Extrinsic to membrane	1	13	0.11976	1.35302	0.53628	1	1	1	PLAUR;
Chromosome	5	59	0.598802	1.4797	0.249338	1	1	1	BUB1; BUB1B; CENPB; CENPE; PPP2R5D;
Microtubule associated complex	5	24	0.598802	3.63669	0.0104864	1	0.274044	1	EML1; FNTB; MAP1A; MAP1B; PXN;
Condensed nuclear chromosome	1	12	0.11976	1.46568	0.508029	1	1	1	RRS1;
BBSome	1	7	0.11976	2.5111	0.338805	1	1	1	TTC8;
Others	1	51	0.11976	0.345086	0.951143	1	1	1	PGK1;
Specific granule	1	8	0.11976	2.19761	0.37676	1	1	1	STX3;
Cornified envelope	1	19	0.11976	0.925977	0.674826	1	1	1	TGM1;
Integral to membrane of membrane fraction	2	8	0.239521	4.37346	0.0731175	1	0.716552	1	CERK; TOMM40;
Activin A complex	1	1	0.11976	17.4285	0.0573765	1	0.599776	1	INHBA;
AP-2 adaptor complex	2	6	0.239521	5.82885	0.0422651	1	0.599776	1	EGFR; PICALM;
Fibrinogen complex	1	7	0.11976	2.5111	0.338805	1	1	1	THBS1;
Synapse	3	33	0.359281	1.58921	0.293507	1	1	1	DLGAP4; MYO7A; RASGRF1;
Anaphase-promoting complex	2	18	0.239521	1.94511	0.276549	1	1	1	BUB1B; UBE2C;
Platelet alpha granule	1	10	0.11976	1.75852	0.446266	1	1	1	THBS1;
RNA-induced silencing complex	1	3	0.11976	5.84812	0.162453	1	0.987309	1	AGO2;
Nuclear chromosome	4	17	0.479042	4.10867	0.0140532	1	0.33387	1	JUN; NCAPD2; TOP1; TOP2A;
Chromatin remodeling complex	1	8	0.11976	2.19761	0.37676	1	1	1	KIF11;
Apical membrane	2	16	0.239521	2.18809	0.233072	1	1	1	CDC42; CDKN1B;
Gamma-tubulin complex	1	6	0.11976	2.92892	0.298541	1	1	1	CKAP5;
Small ribosomal subunit	1	13	0.11976	1.35302	0.53628	1	1	1	RPS21;
Outer kinetochore of condensed chromosome	3	8	0.359281	6.5493	0.00847834	1	0.274044	1	BUB1B; CENPE; CENPF;
Costamere	2	6	0.239521	5.82885	0.0422651	1	0.599776	1	SVIL; VCL;
Sarcomere	2	15	0.239521	2.33387	0.211471	1	1	1	SYNE1; TPM1;
Protein-DNA complex	1	5	0.11976	3.51354	0.255828	1	1	1	JUP;
Alphav-beta3 integrin-vitronectin complex	1	3	0.11976	5.84812	0.162453	1	0.987309	1	ITGB3;
Integral to mitochondrial outer membrane	1	6	0.11976	2.92892	0.298541	1	1	1	BNIP3;
Catenin complex	2	7	0.239521	4.99734	0.0569577	1	0.599776	1	JUP; SMAD7;
Growth cone	1	8	0.11976	2.19761	0.37676	1	1	1	OTX2;
DNA-directed RNA polymerase II, core complex	1	13	0.11976	1.35302	0.53628	1	1	1	POLR2A;
CRD-mediated mRNA stability complex	1	5	0.11976	3.51354	0.255828	1	1	1	SYNCRIP;
Kinesin complex	3	9	0.359281	5.82241	0.0121803	1	0.308043	1	KIF11; KIF2C; KIFC3;
Golgi-associated vesicle membrane	1	5	0.11976	3.51354	0.255828	1	1	1	GJA1;
Tight junction	1	14	0.11976	1.25645	0.562911	1	1	1	AMOT;
Microtubule basal body	1	8	0.11976	2.19761	0.37676	1	1	1	TTC8;
MOZ/MORF histone acetyltransferase complex	1	8	0.11976	2.19761	0.37676	1	1	1	KAT6B;
Golgi trans cisterna	1	3	0.11976	5.84812	0.162453	1	0.987309	1	B4GALT1;
Intracellular vesicle (None)	1	8	0.11976	2.19761	0.37676	1	1	1	ABCA1;
Cajal body	1	21	0.11976	0.837831	0.711117	1	1	1	NOP58;
Mitochondrial part	1	2	0.11976	8.75763	0.111465	1	0.873883	1	SYNE2;
Golgi stack	2	7	0.239521	4.99734	0.0569577	1	0.599776	1	RAB30; ZFYVE1;
Chromosome, centromeric region	6	19	0.718563	5.51002	0.000498421	0.390762	0.0300586	0.138789	CDCA8; CENPB; CENPE; CENPF; INCENP; KIF2C;
Mitochondrial outer membrane translocase complex	1	6	0.11976	2.92892	0.298541	1	1	1	TOMM40;
Filamentous actin	1	9	0.11976	1.9537	0.412539	1	1	1	MYO1C;
Phagocytic vesicle	1	4	0.11976	4.38973	0.210518	1	1	1	ABCA1;
Nuclear body	2	12	0.239521	2.91685	0.148392	1	0.987309	1	NACC1; NCOR2;
Chromosome passenger complex	1	3	0.11976	5.84812	0.162453	1	0.987309	1	CDCA8;
PCAF complex	1	6	0.11976	2.92892	0.298541	1	1	1	TRRAP;
Condensin complex	2	5	0.239521	6.99229	0.0292775	1	0.568909	1	NCAPD2; NCAPH;
CUL4 RING ubiquitin ligase complex	1	11	0.11976	1.5988	0.478059	1	1	1	DCAF11;
Mitochondrial membrane	6	56	0.718563	1.87012	0.100375	1	0.873883	1	ACTN1; BCL2L1; BNIP3; HK1; MCL1; MYC;
Box C/D snoRNP complex	2	4	0.239521	8.736	0.0182564	1	0.408943	1	NOP56; NOP58;
Sarcoplasmic reticulum	3	32	0.359281	1.63886	0.277576	1	1	1	ATP2A2; SYNE1; SYNE2;
Condensed chromosome kinetochore	2	7	0.239521	4.99734	0.0569577	1	0.599776	1	BUB1; BUB1B;
MLL5-L complex	1	8	0.11976	2.19761	0.37676	1	1	1	ACTB;
Desmosome	2	11	0.239521	3.18178	0.128335	1	0.967448	1	B4GALT1; JUP;
Intrinsic to Golgi membrane	1	3	0.11976	5.84812	0.162453	1	0.987309	1	CHST2;
Postsynaptic membrane	1	7	0.11976	2.5111	0.338805	1	1	1	SYNE1;
Catenin-TCF7L2 complex	1	1	0.11976	17.4285	0.0573765	1	0.599776	1	JUP;
Bleb	1	2	0.11976	8.75763	0.111465	1	0.873883	1	TPM1;
Small nucleolar ribonucleoprotein complex	2	8	0.239521	4.37346	0.0731175	1	0.716552	1	NOP56; NOP58;
Presynaptic membrane	1	5	0.11976	3.51354	0.255828	1	1	1	RIMS1;
Pre-snoRNP complex	2	6	0.239521	5.82885	0.0422651	1	0.599776	1	NOP56; NOP58;
Spindle midzone	1	4	0.11976	4.38973	0.210518	1	1	1	BUB1B;
Glycocalyx	1	1	0.11976	17.4285	0.0573765	1	0.599776	1	B4GALT1;
Cell projection	5	41	0.598802	2.12916	0.0837413	1	0.810533	1	ABL1; ARF6; CDC42; RAPH1; SMURF2;
Extracellular region part	1	1	0.11976	17.4285	0.0573765	1	0.599776	1	C19orf24;
Cohesin complex	1	3	0.11976	5.84812	0.162453	1	0.987309	1	CDCA5;
Outer kinetochore of condensed nuclear chromosome	2	3	0.239521	11.6383	0.00948854	1	0.274044	1	CCNB1; PLK1;
Vacuole	1	4	0.11976	4.38973	0.210518	1	1	1	STX3;
Small nuclear ribonucleoprotein complex	2	16	0.239521	2.18809	0.233072	1	1	1	GEMIN4; SNRPG;
RNA polymerase I transcription factor complex	1	1	0.11976	17.4285	0.0573765	1	0.599776	1	CD3EAP;
Spindle pole centrosome	1	3	0.11976	5.84812	0.162453	1	0.987309	1	AURKA;
MutSalpha complex	1	2	0.11976	8.75763	0.111465	1	0.873883	1	MSH6;
Platelet dense granule membrane	1	5	0.11976	3.51354	0.255828	1	1	1	ABCC4;
Slx1-Slx4 complex	1	3	0.11976	5.84812	0.162453	1	0.987309	1	SLX1A;
Mitochondrial large ribosomal subunit	2	8	0.239521	4.37346	0.0731175	1	0.716552	1	MRPL12; MRPL23;
Platelet dense tubular network	1	2	0.11976	8.75763	0.111465	1	0.873883	1	F2R;
Actomyosin	1	1	0.11976	17.4285	0.0573765	1	0.599776	1	DBN1;
Platelet dense granule	1	1	0.11976	17.4285	0.0573765	1	0.599776	1	HPS4;
PeBoW complex	1	3	0.11976	5.84812	0.162453	1	0.987309	1	BOP1;
Condensin core heterodimer	1	1	0.11976	17.4285	0.0573765	1	0.599776	1	NCAPD2;
Micro-ribonucleoprotein complex	1	2	0.11976	8.75763	0.111465	1	0.873883	1	AGO2;
Spindle pole body	1	1	0.11976	17.4285	0.0573765	1	0.599776	1	BUB1;
Inhibin A complex	1	2	0.11976	8.75763	0.111465	1	0.873883	1	INHBA;
Intrinsic to membrane	2	3	0.239521	11.6383	0.00948854	1	0.274044	1	BNIP3L; TGM1;
ULK1-ATG13-FIP200 complex	1	3	0.11976	5.84812	0.162453	1	0.987309	1	RB1CC1;
Cytoskeletal part	1	1	0.11976	17.4285	0.0573765	1	0.599776	1	IGF2BP2;
Cyclin-dependent protein kinase activating kinase holoenzyme complex	1	6	0.11976	2.92892	0.298541	1	1	1	ERCC2;
Azurophil granule	1	6	0.11976	2.92892	0.298541	1	1	1	STX3;
Piccolo NuA4 histone acetyltransferase complex	1	3	0.11976	5.84812	0.162453	1	0.987309	1	KAT5;
MMXD complex	1	5	0.11976	3.51354	0.255828	1	1	1	ERCC2;
Lamellipodium membrane	1	2	0.11976	8.75763	0.111465	1	0.873883	1	SYNE2;
UBC13-MMS2 complex	1	2	0.11976	8.75763	0.111465	1	0.873883	1	UBE2N;
Caspase complex	1	1	0.11976	17.4285	0.0573765	1	0.599776	1	HSPA5;
Perinuclear vesicle (None)	1	5	0.11976	3.51354	0.255828	1	1	1	GPRC5C;
Condensed chromosome, centromeric region	1	3	0.11976	5.84812	0.162453	1	0.987309	1	CENPE;
DNA topoisomerase complex (ATP-hydrolyzing)	1	1	0.11976	17.4285	0.0573765	1	0.599776	1	TOP2A;
Viral integration complex	1	1	0.11976	17.4285	0.0573765	1	0.599776	1	TOP2A;
Golgi complex	1	1	0.11976	17.4285	0.0573765	1	0.599776	1	LIPE;
Extracelluler	1	1	0.11976	17.4285	0.0573765	1	0.599776	1	KRT32;
Gamma-catenin-TCF7L2 complex	1	1	0.11976	17.4285	0.0573765	1	0.599776	1	JUP;
Clathrin coat of coated pit	1	1	0.11976	17.4285	0.0573765	1	0.599776	1	PICALM;
Cell-substrate junction	1	1	0.11976	17.4285	0.0573765	1	0.599776	1	VCL;
Nuclei	1	1	0.11976	17.4285	0.0573765	1	0.599776	1	MT2A;
Cilium part	1	1	0.11976	17.4285	0.0573765	1	0.599776	1	TTC8;

## Sheet: Molecular function
Analysis: Molecular function
Dataset name: H-RPE_6h_vs_3h
Number of genes in the dataset: 938
Number of genes in the dataset (which are available in Molecular function database) :922
Number of genes in background: 18125
Is analysis quantitative: No
						Corrected p-values
Molecular function	No. of genes in the dataset	No. of genes in the background dataset	Percentage of genes	Fold enrichment	P-value (Hypergeometric test)	Bonferroni method	BH method	Q-value (Storey-Tibshirani method)	genes mapped (from input data set)
Molecular function unknown	224	5685	24.295	0.774602	0.999999	1	1	1	ABHD4; AMOT; ANGPTL2; ANGPTL4; ANKHD1-EIF4EBP3; ANKRD10; APOLD1; ARFGEF3; ARHGDIA; ARMC9; ARMCX1; ARMCX6; ASPHD1; ASPM; ATG2A; BAIAP2L1; BAMBI; BCAP29; BCL2L13; BMF; BNIP3; BOP1; BTBD11; C11orf24; C15orf52; C16orf45; C19orf24; C19orf70; C21orf33; C4orf3; CACYBP; CAP1; CAPRIN2; CCDC124; CCDC77; CCDC85B; CCDC86; CCNG2; CDC42SE1; CDCA5; CDCA8; CDCP1; CDR2L; CEP170; CEP55; CGNL1; CHRFAM7A; CMC2; CMTM…
Protease inhibitor activity	1	94	0.10846	0.211198	0.992705	1	1	1	SERPINE1;
Acyltransferase activity	7	80	0.759219	1.72233	0.112092	1	0.896734	1	ACAA2; ACAT2; GNPNAT1; KAT5; KAT6B; NAT8L; PNPLA3;
Deacetylase activity	1	14	0.10846	1.41718	0.518663	1	1	1	HDAC7;
Cell adhesion molecule activity	16	356	1.73536	0.88404	0.730522	1	1	1	AJAP1; AMIGO2; BYSL; CDCP1; CDH11; ERMAP; F11R; FAT3; FAT4; JUP; NEDD9; PCDH1; PCDH18; PXN; TNS1; ZYX;
Ligase activity	20	112	2.1692	3.51183	8.37202e-07	0.000187533	0.000187533	0.000741022	ACSL1; ACSM3; ALDH18A1; ASNS; CTPS1; FARSA; GARS; GYS1; IARS; MARS; MARS2; MCCC1; NARS; PAPSS2; PRPS1; PTGIS; TARS; TTLL12; WARS; YARS;
Transaminase activity	4	23	0.433839	3.42587	0.0272019	1	0.358425	1	GLUL; PSAT1; TGM1; TGM2;
Transporter activity	26	576	2.81996	0.887673	0.764201	1	1	1	ABCA1; ABCC4; ABCE1; AP1S3; ARF6; BLOC1S5; DDX18; GLTP; KLC4; KPNA2; MT1E; MT1X; RIMS1; SEC61G; SFXN1; SLC39A14; SLC43A2; SLC4A7; SLC6A6; SLC7A5; STX3; TOMM40; VAT1; VPS11; XPOT; ZFYVE26;
Translation regulator activity	7	101	0.759219	1.36426	0.25438	1	1	1	AGO2; CLUH; EIF2S1; EIF4EBP1; EIF4G1; IGF2BP2; PPP1R13L;
ATPase activity	6	111	0.650759	1.06428	0.499169	1	1	1	ATAD3A; ATAD3B; ATP13A3; ATP6V0C; DDX21; TOR4A;
Protein-tyrosine kinase activity	2	38	0.21692	1.03954	0.582642	1	1	1	ABL1; SRC;
Catalytic activity	43	532	4.66377	1.58925	0.00187836	0.420752	0.105188	0.415642	AK2; AK4; AKR1C3; ALAS1; ALDH1A3; ALDH3A2; ALDH3B1; ARSJ; CYCS; CYP1A1; CYP24A1; DHCR7; DHRS3; ENO1; ENO2; HK1; HK2; HMGCR; HSD17B2; HSD17B7; IDH1; IMPA2; IMPDH1; LDHA; LSS; MSMO1; MVK; NANS; PCK2; PDK2; PDK4; PFKP; PGK1; PGM1; PLOD2; PMM2; PPA1; PUS1; RETSAT; SQLE; SUOX; TESK2; TM7SF2;
Transferase activity	6	156	0.650759	0.757294	0.811122	1	1	1	AGPAT5; CHSY1; FDFT1; FDPS; FNTB; NAMPT;
GTPase activator activity	12	144	1.30152	1.63943	0.063527	1	0.618698	1	ARHGAP1; ARHGAP17; ASAP2; DLC1; IQGAP3; RAB11FIP1; RACGAP1; RGS3; RGS4; SRGAP2; SYDE1; TBC1D17;
Oxidoreductase activity	10	161	1.0846	1.22215	0.303956	1	1	1	CAT; CBR3; CYP1B1; DEGS1; DIO2; ERO1A; GLRX; MTHFR; P4HA1; TXNRD1;
Ion channel activity	4	66	0.433839	1.1942	0.434452	1	1	1	KCTD10; KCTD15; KCTD5; KCTD7;
Hydrolase activity	6	203	0.650759	0.581969	0.949556	1	1	1	CES2; CRMP1; DDAH1; DPYSL3; NDRG4; NT5E;
Isomerase activity	4	45	0.433839	1.75137	0.194383	1	1	1	EBP; FKBP4; IDI1; PPIF;
Serine-type peptidase activity	3	98	0.32538	0.603724	0.881292	1	1	1	LONP1; PLAU; PRSS23;
Acid phosphatase activity	1	12	0.10846	1.65318	0.465646	1	1	1	PDXP;
Receptor binding	7	129	0.759219	1.06816	0.48582	1	1	1	BDNF; BMP4; BMP6; INHBA; PDCD1LG2; SEMA3F; WNT9A;
Structural molecule activity	9	269	0.976139	0.658414	0.934117	1	1	1	EML1; ENC1; EPB41; EPB41L3; KRT31; MYO18A; NUMA1; SPAG4; TUBB3;
Structural constituent of cytoskeleton	17	137	1.84382	2.44059	0.000593457	0.132934	0.0443115	0.175093	ACTB; ACTG1; ACTN4; ACTR3; CDC42EP1; ENAH; ERRFI1; KRT32; KRT33B; KRT34; PCLO; PPL; SYNE2; TPM4; TRIM16; TUBB4A; TUBB6;
Cytoskeletal protein binding	28	218	3.03688	2.52569	6.18872e-06	0.00138627	0.000693137	0.00273887	ABLIM1; ACTN1; ARPC5; CALD1; CKAP2; CKAP5; CNN2; CNN3; CORO1C; CORO2B; DBN1; KLHL4; LMOD1; MACF1; MAP1A; MAP1B; MICAL2; NDE1; PRC1; RAPH1; SMTN; SPAG5; SVIL; SYNPO; TMSB10; TPM1; VASP; VCL;
Deaminase activity	2	19	0.21692	2.07853	0.251494	1	1	1	GLS; GNPDA1;
Metallopeptidase activity	7	101	0.759219	1.36426	0.25438	1	1	1	ADAM19; ADAMTS1; ADAMTS12; ADAMTS14; ADAMTS15; ADAMTS9; MMP14;
Peptide hormone	2	45	0.21692	0.877869	0.674783	1	1	1	ADM; NPPB;
G-protein coupled receptor activity	11	736	1.19306	0.294067	1	1	1	1	ADORA1; F2R; F2RL2; FZD2; GPR176; GPRC5B; GPRC5C; OXTR; P2RY2; P2RY6; SLC52A2;
Cytoskeletal anchoring activity	3	39	0.32538	1.51682	0.318766	1	1	1	AKAP12; AKAP2; TNIP1;
Lipid transporter activity	1	9	0.10846	2.20363	0.374987	1	1	1	PITPNM1;
Protein serine/threonine kinase activity	16	301	1.73536	1.04557	0.464837	1	1	1	AURKA; BUB1; BUB1B; CIT; DAPK1; MAP2K3; NEK7; PINK1; PLK1; PLK3; SGK1; STK17A; STK35; TRIB2; WNK1; WNK2;
Transcription regulator activity	48	832	5.20607	1.13435	0.199575	1	1	1	ANKRD1; ARID5A; BCOR; BRD8; CALCOCO1; CD3EAP; CRY2; ETV5; GLIS2; HDAC11; HIVEP1; HMGB2; ID1; ID2; ID3; ID4; ING4; KAT5; KLHDC2; LBH; LDB1; LETMD1; MED12; MXD4; MYBBP1A; NCOR2; PBX1; PER3; PHF21A; PPRC1; PRRX1; RERE; SAP130; SIN3A; SMAD3; SMAD7; SNAPC1; TAF9B; TBC1D2B; TLE3; TRIM22; TRIM62; TRRAP; TSC22D3; UBN1; ZBTB40; ZFR; ZNF318;
Extracellular matrix structural constituent	6	166	0.650759	0.711677	0.854219	1	1	1	ANGPTL7; CTGF; CYR61; FSTL3; LTBP4; THBS1;
Receptor activity	21	361	2.27766	1.14406	0.29382	1	1	1	CD82; CRIM1; HMMR; IL1RAP; ITGB3; JAG1; KDELR3; LDLR; LRIG1; LRP11; LRP12; LRP5; NOTCH2; PLAUR; PLXNA2; PTCH1; PVR; SIRPA; SIRPB1; TNFRSF12A; TNS3;
Ligand-dependent nuclear receptor activity	3	35	0.32538	1.69012	0.262448	1	1	1	NR1D1; NR3C2; RARA;
Transcription factor activity	55	842	5.96529	1.2843	0.033922	1	0.399922	1	AHR; ARNT2; ARNTL; BNC2; BZW1; CAPN15; DBP; E2F1; E2F7; ELF3; ELK3; ELL2; EPAS1; ERF; ETS1; ETS2; FOSL1; FOXD1; FOXL1; FOXP2; FOXQ1; GAS7; HBP1; HIF1A; HMGA2; IER2; JUN; JUNB; KLF7; KLF9; MAFF; MAFK; MEIS2; MITF; MSC; MYC; NKX3-1; NOLC1; OTX2; PAX6; PHLDA1; PPARD; RB1CC1; RNF24; SMAD6; STAT2; TCERG1; TCF3; TEAD1; TEF; TLE4; XBP1; ZBTB20; ZFP36L1; ZFP36L2;
Defense/immunity protein activity	1	61	0.10846	0.325434	0.958834	1	1	1	PTX3;
Receptor signaling complex scaffold activity	22	322	2.38612	1.34367	0.0986625	1	0.822602	1	APBA1; BCAR1; BCL2L1; BCL2L11; CABLES1; CARD6; CBLB; DAB2; DVL1; EPS8; IRS2; NCKIPSD; PACSIN2; PDLIM5; PDLIM7; PIK3R3; PLEKHA5; SH3BP4; SH3PXD2A; SHB; SORBS2; YWHAG;
Calcium ion binding	9	185	0.976139	0.957353	0.602621	1	1	1	CLSTN2; EHD4; HEG1; HPCAL1; MEGF9; MYL12A; NCS1; S100A10; SYT17;
Transmembrane receptor protein tyrosine kinase activity	5	56	0.542299	1.75839	0.154815	1	0.998236	1	DDR1; EGFR; EPHA2; FGFR1; PDGFRB;
Lipase activity	2	19	0.21692	2.07853	0.251494	1	1	1	LIPE; MGLL;
Carboxy-lyase activity	3	20	0.32538	2.95707	0.0785159	1	0.703503	1	AMD1; MVD; ODC1;
Ubiquitin-specific protease activity	14	377	1.51844	0.730513	0.916057	1	1	1	DTX2; EGLN1; MARCH4; MARCH8; PHC2; SMURF2; SQSTM1; TRIM68; TRIM8; UBE2C; UBE2H; UBE2N; UBL3; WSB2;
Ribonuclease activity	1	48	0.10846	0.413554	0.918679	1	1	1	G3BP1;
Growth factor activity	10	110	1.0846	1.78873	0.0534814	1	0.544538	1	CRB2; FGF2; FGF5; GDF5; HBEGF; NGF; TGFA; TGFB2; TGFB3; VEGFA;
Binding	1	22	0.10846	0.902078	0.683132	1	1	1	GIPC1;
DNA repair protein	4	57	0.433839	1.38273	0.32957	1	1	1	ERCC2; ERCC6; GADD45A; UNG;
Protein binding	16	182	1.73536	1.72917	0.0235477	1	0.329668	1	BNIP3L; CCNB2; CDC20; CDK5RAP2; CRMP1; FHL2; GADD45GIP1; IFIT1; INSIG1; MCL1; MKI67; NOG; PEG10; SESN1; SH3BP5L; TLDC1;
RNA binding	10	366	1.0846	0.53763	0.991012	1	1	1	CNBP; G3BP1; IGF2BP2; RBM12; SLBP; SNRPG; SRP14; SRSF7; SRSF9; SYNCRIP;
GTPase activity	13	222	1.40998	1.15199	0.341084	1	1	1	ARL4C; CDC42; GEM; GNB4; GSPT1; GTPBP4; RAB30; RAP2B; RASD2; RHOC; RHOF; RND3; RRAGC;
Methyltransferase activity	3	59	0.32538	1.00273	0.583312	1	1	1	METTL7A; PCMTD2; PRMT1;
DNA binding	26	654	2.81996	0.781805	0.924657	1	1	1	AKAP8L; ARID5A; BAHCC1; CDR2; CENPB; CENPE; CHD2; CHD6; DDB2; FOXP4; HIST1H2AC; HYI; KDM4A; KIF22; MSH6; NCAPD2; PTMS; RBMS1; SIN3A; SMG6; THRA; TRAFD1; UHRF1; UNG; ZNF367; ZNF598;
Chaperone activity	7	126	0.759219	1.09359	0.461061	1	1	1	CCT2; CCT5; GRPEL1; HSP90AA1; HSPA5; LMAN1; MCL1;
Auxiliary transport protein activity	27	333	2.92842	1.59445	0.0116563	1	0.244974	0.967995	ABCB9; ATP2A2; FAM57A; GJA1; GRM1; SEC61B; SLC12A6; SLC16A1; SLC16A3; SLC16A4; SLC1A5; SLC20A1; SLC29A1; SLC2A12; SLC2A3; SLC30A1; SLC35B1; SLC35C1; SLC35E1; SLC38A1; SLC39A10; SLC7A1; SLCO4A1; SSR3; STON1; TFRC; TRAM2;
Motor activity	9	79	0.976139	2.24174	0.0186293	1	0.298069	1	DYNLL1; KIF11; KIF14; KIF20A; KIF2C; KIFC3; MYO1C; MYO1E; MYO7A;
Peptide binding	1	6	0.10846	3.30362	0.268966	1	1	1	SIPA1L3;
Kinase binding	4	16	0.433839	4.92375	0.00740846	1	0.244956	0.967923	CCNB1; CCND1; CCND3; CDKN2C;
Voltage-gated ion channel activity	2	130	0.21692	0.303922	0.991174	1	1	1	KCNQ3; TMEM37;
DNA-directed RNA polymerase activity	1	29	0.10846	0.68441	0.780246	1	1	1	POLR2A;
Antigen binding	1	42	0.10846	0.472619	0.888675	1	1	1	BTN3A1;
Complement receptor activity	1	5	0.10846	3.96302	0.229774	1	1	1	C1QBP;
Cysteine-type peptidase activity	2	46	0.21692	0.858789	0.686503	1	1	1	CAPN5; ESPL1;
Structural constituent of ribosome	6	152	0.650759	0.777222	0.791302	1	1	1	MRPL12; MRPL17; MRPL23; RPL9; RPS15; RPS21;
Hormone activity	1	25	0.10846	0.793872	0.729125	1	1	1	EDN1;
Transcription factor binding	3	10	0.32538	5.91119	0.01203	1	0.244974	0.967995	CENPF; MAFF; MEIS2;
Heat shock protein activity	3	27	0.32538	2.19071	0.155974	1	0.998236	1	DNAJB4; DNAJB5; HSPE1;
Kinase regulator activity	1	23	0.10846	0.862874	0.69927	1	1	1	CDKN1B;
Phosphatase regulator activity	1	16	0.10846	1.24015	0.566425	1	1	1	PPP1R14B;
Protein tyrosine/serine/threonine phosphatase activity	6	37	0.650759	3.19226	0.0102545	1	0.244974	0.967995	CDC25A; CDC25B; DUSP1; DUSP14; DUSP4; SSH1;
Nucleotidyltransferase activity	1	11	0.10846	1.80334	0.436989	1	1	1	UGP2;
Guanyl-nucleotide exchange factor activity	8	112	0.867679	1.40578	0.210461	1	1	1	ARHGEF28; ARHGEF3; BCAR3; DNMBP; PLCE1; RASGRF1; RASGRF2; RASGRP3;
Lipid kinase activity	6	35	0.650759	3.37462	0.0078017	1	0.244956	0.967923	CERK; ITPKB; PI4KB; PIK3C2B; PIP5K1B; SPHK1;
Intracellular ligand-gated ion channel activity	2	30	0.21692	1.31666	0.455545	1	1	1	CLIC1; CLIC4;
Phospholipase activity	2	45	0.21692	0.877869	0.674783	1	1	1	LYPLA2; PLCD1;
Protein threonine/tyrosine kinase activity	2	28	0.21692	1.41067	0.420421	1	1	1	DYRK1B; MAP2K1;
Phosphoric diester hydrolase activity	3	29	0.32538	2.03968	0.181309	1	1	1	ENPP2; PDE1C; PLD1;
Cytokine activity	7	107	0.759219	1.28776	0.302401	1	1	1	CLCF1; CXCL8; IL11; IL18; LIF; MIF; NUSAP1;
Enzyme regulator activity	1	13	0.10846	1.52611	0.492846	1	1	1	PPP2R2B;
Transmembrane receptor activity	5	52	0.542299	1.89362	0.123551	1	0.954322	1	IL11RA; IL4R; IL7R; OSMR; RRBP1;
Galactosyltransferase activity	1	38	0.10846	0.522355	0.862757	1	1	1	B4GALT1;
Helicase activity	1	25	0.10846	0.793872	0.729125	1	1	1	DDX41;
DNA-directed DNA polymerase activity	1	20	0.10846	0.99224	0.648213	1	1	1	REV3L;
Aminopeptidase activity	1	29	0.10846	0.68441	0.780246	1	1	1	ABHD5;
Ribonucleoprotein	4	41	0.433839	1.92219	0.153854	1	0.998236	1	IMP3; NOP58; PPAN; RRS1;
Cofactor binding	1	1	0.10846	19.6581	0.050869	1	0.542602	1	F3;
CoA-ligase activity	1	2	0.10846	9.87798	0.0991529	1	0.822602	1	HMGCS1;
Growth factor binding	1	8	0.10846	2.47874	0.341473	1	1	1	IGFBP3;
Fucosyltransferase activity	1	11	0.10846	1.80334	0.436989	1	1	1	FUT11;
Racemase and epimerase activity	1	11	0.10846	1.80334	0.436989	1	1	1	GALM;
Phosphorylase activity	3	20	0.32538	2.95707	0.0785159	1	0.703503	1	MTAP; PNP; UAP1;
Chemokine activity	1	53	0.10846	0.374547	0.937409	1	1	1	CCL2;
Glutathione transferase activity	1	21	0.10846	0.945013	0.666128	1	1	1	GSTO1;
Guanylate cyclase activity	1	8	0.10846	2.47874	0.341473	1	1	1	GUCY1A2;
MRNA binding	2	4	0.21692	9.85359	0.0144801	1	0.249503	0.985892	CELF2; HNRNPAB;
Nucleic acid binding	3	9	0.32538	6.56726	0.00874842	1	0.244956	0.967923	IFIT1; SERF2; SLTM;
Phosphoprotein phosphatase activity	1	6	0.10846	3.30362	0.268966	1	1	1	CTDSP2;
Receptor regulator activity	1	6	0.10846	3.30362	0.268966	1	1	1	CD82;
Sulfotransferase activity	5	53	0.542299	1.8579	0.131072	1	0.978668	1	CHST2; CHST3; HS3ST3A1; HS3ST3B1; HS6ST1;
RNA methyltransferase activity	1	12	0.10846	1.65318	0.465646	1	1	1	NSUN2;
Sugar-phosphatase activity	2	4	0.21692	9.85359	0.0144801	1	0.249503	0.985892	PFKFB3; PFKFB4;
Protein serine/threonine phosphatase activity	2	44	0.21692	0.897816	0.66271	1	1	1	PPP2R2B; PPP2R5D;
Lipid binding	1	11	0.10846	1.80334	0.436989	1	1	1	ZFYVE1;
Receptor signaling protein tyrosine phosphatase activity	4	16	0.433839	4.92375	0.00740846	1	0.244956	0.967923	PTPRB; PTPRE; PTPRJ; PTPRS;
Sialyltransferase activity	1	19	0.10846	1.04444	0.629338	1	1	1	ST6GAL1;
Transferase activity, transferring aldehyde or ketonic groups	1	3	0.10846	6.59626	0.144983	1	0.998236	1	TKT;
DNA topoisomerase activity	2	6	0.21692	6.57452	0.0338173	1	0.399922	1	TOP1; TOP2A;
Clathrin binding	1	1	0.10846	19.6581	0.050869	1	0.542602	1	PICALM;
Transcription cofactor activity	1	8	0.10846	2.47874	0.341473	1	1	1	TP53INP1;
Carrier activity	1	3	0.10846	6.59626	0.144983	1	0.998236	1	SLC25A37;
Apoptotic protease activator activity	2	5	0.21692	7.8868	0.0233239	1	0.329668	1	DRAM1; EVA1A;

## Sheet: Biological process
Analysis: Biological process
Dataset name: H-RPE_6h_vs_3h
Number of genes in the dataset: 938
Number of genes in the dataset (which are available in Biological process database) :921
Number of genes in background: 18124
Is analysis quantitative: No
						Corrected p-values
Biological process	No. of genes in the dataset	No. of genes in the background dataset	Percentage of genes	Fold enrichment	P-value (Hypergeometric test)	Bonferroni method	BH method	Q-value (Storey-Tibshirani method)	genes mapped (from input data set)
Biological_process unknown	173	4731	18.7839	0.719627	1	1	1	1	ABHD4; AJAP1; AMOT; ANGPTL2; ANKHD1-EIF4EBP3; ANKRD10; APOLD1; ARFGEF3; ARMC9; ARMCX6; ASPHD1; ASPM; ATG2A; BAIAP2L1; BCAP29; BOP1; BTBD11; C11orf24; C15orf52; C16orf45; C19orf24; C19orf70; C21orf33; C4orf3; CCDC124; CCDC77; CCDC85B; CCDC86; CDCA5; CDR2; CDR2L; CEP170; CEP55; CGNL1; CHRFAM7A; CMC2; CNTROB; COA7; CYSTM1; DCAF11; DCTPP1; DENND2A; DESI1; DISC1; DTL; EFHD2; EHBP1L1; EIF1AD; ERICH5; E…
Protein metabolism	62	1323	6.73181	0.922335	0.769638	1	1	1	ABHD5; ADAM19; ADAMTS1; ADAMTS12; ADAMTS14; ADAMTS15; ADAMTS9; AGO2; ASNS; CACYBP; CAPN5; CCT2; CCT5; CLUH; DNAJB4; DNAJB5; DTX2; EGLN1; EIF2S1; EIF4EBP1; EIF4G1; ESPL1; F3; FARSA; FNTB; GARS; GRPEL1; HSP90AA1; HSPA5; HSPE1; IARS; LMAN1; LONP1; MARCH4; MARCH8; MARS; MMP14; MRPL17; MRPL23; MRPL57; NARS; P4HA1; PHC2; PHLDA1; PLAU; PPIF; PRSS23; RPL9; RPS21; SERPINE1; SMURF2; SQSTM1; SRP14; SRSF9; T…
Metabolism	120	1683	13.0293	1.4032	7.79552e-05	0.013876	0.013876	0.0701043	ACAA2; ACAT2; ACSL1; ACSM3; AGPAT5; AK2; AK4; AKR1C3; ALDH18A1; ALDH1A3; ALDH3A2; ALDH3B1; AMD1; ARSJ; ATAD3A; ATAD3B; ATP13A3; B4GALT1; CAT; CBR3; CES2; CHST2; CHST3; CHSY1; CTDSP2; CTPS1; CYCS; CYP1A1; CYP1B1; CYP24A1; CYP51A1; DDAH1; DDX21; DHCR7; DHRS3; DIO2; DPYSL3; EBP; ENO1; ENO2; ENPP2; ERO1A; FDFT1; FDPS; FKBP4; FUT11; GALM; GLRX; GLS; GLUL; GNPDA1; GNPNAT1; GSTO1; GYS1; HK1; HK2; HMGCR;…
Energy pathways	115	1633	12.4864	1.38592	0.000183379	0.0326415	0.0139494	0.0704749	ACAA2; ACAT2; ACSL1; ACSM3; AGPAT5; AK2; AK4; AKR1C3; ALDH18A1; ALDH1A3; ALDH3B1; ATAD3A; ATAD3B; ATP13A3; B4GALT1; CAT; CBR3; CHST2; CHST3; CHSY1; CTDSP2; CTPS1; CYCS; CYP1A1; CYP1B1; CYP24A1; CYP51A1; DDAH1; DDX21; DEGS1; DHCR7; DHRS3; DIO2; DPYSL3; EBP; ENO1; ENO2; ENPP2; ERO1A; FDFT1; FDPS; FKBP4; FUT11; GALM; GLRX; GLS; GLUL; GNPDA1; GNPNAT1; GSTO1; GYS1; HK1; HK2; HMGCR; HMGCS1; HS3ST3A1; H…
Cell growth and/or maintenance	84	1125	9.12052	1.46948	0.000235102	0.0418482	0.0139494	0.0704749	ABLIM1; ACTB; ACTG1; ACTN1; ACTN4; ACTR3; AKAP12; AKAP2; AMIGO2; ANGPTL7; ARHGDIA; ARPC5; BYSL; CABLES1; CALD1; CAP1; CAPRIN2; CDC42EP1; CDH11; CENPF; CKAP2; CNN2; CNN3; CORO1C; CORO2B; CRB2; CRMP1; CTGF; DBN1; DOPEY2; DYNLL1; EML1; EMP1; ENAH; ENC1; EPB41; EPB41L3; ERRFI1; FAT4; KIAA1109; KIF11; KIF14; KIF20A; KIF2C; KIFC3; KLHL4; KRT31; KRT32; KRT33B; KRT34; LMOD1; LTBP4; MAP1A; MAP1B; MICAL2; …
Transport	62	1215	6.73181	1.00432	0.506057	1	1	1	ABCA1; ABCB9; ABCC4; ABCE1; AP1S3; ARF6; ATP2A2; ATP6V0C; CLIC1; CLIC4; DDX18; FAM57A; GJA1; GLTP; GRM1; KCNQ3; KCTD10; KCTD15; KCTD5; KCTD7; KLC4; MT1E; MT1X; RIMS1; RRBP1; SEC61B; SEC61G; SFXN1; SLC12A6; SLC16A1; SLC16A3; SLC16A4; SLC1A5; SLC20A1; SLC25A37; SLC29A1; SLC2A12; SLC2A3; SLC30A1; SLC35B1; SLC35C1; SLC35E1; SLC38A1; SLC39A10; SLC39A14; SLC43A2; SLC4A7; SLC6A6; SLC7A1; SLC7A5; SLCO4A1…
Cell communication	202	3713	21.9327	1.07062	0.141608	1	1	1	ABL1; ADORA1; APBA1; ARHGAP1; ARHGAP17; ARHGEF28; ARHGEF3; ARL4C; ASAP2; AURKA; BAMBI; BCAR1; BCAR3; BDNF; BLOC1S5; BMP4; BMP6; BRD8; BUB1; BUB1B; CARD6; CBLB; CCNB1; CCNB2; CCND1; CCND3; CCNG2; CD82; CDC25A; CDC25B; CDC42; CDC42SE1; CDCA8; CDCP1; CDK5RAP2; CDKN1B; CDKN2C; CERK; CIT; CLCF1; CLSTN2; CMTM7; CRIM1; CYR61; DAB2; DAPK1; DDR1; DLGAP4; DNMBP; DUSP1; DUSP14; DUSP4; DVL1; DYRK1B; EDN1; EG…
Signal transduction	215	3934	23.3442	1.07551	0.116242	1	1	1	ABL1; ADORA1; APBA1; ARHGAP1; ARHGAP17; ARHGEF28; ARHGEF3; ARL4C; ASAP2; AURKA; BAMBI; BCAR1; BCAR3; BDNF; BLOC1S5; BMP4; BMP6; BRD8; BUB1; BUB1B; CARD6; CBLB; CCNB1; CCNB2; CCND1; CCND3; CCNG2; CD82; CDC25A; CDC25B; CDC42; CDC42SE1; CDCA8; CDCP1; CDK5RAP2; CDKN1B; CDKN2C; CERK; CIT; CLCF1; CLSTN2; CMTM7; CRIM1; CYR61; DAB2; DAPK1; DDR1; DLGAP4; DNMBP; DUSP1; DUSP14; DUSP4; DVL1; DYRK1B; EDN1; EG…
Regulation of nucleobase, nucleoside, nucleotide and nucleic acid metabolism	146	2828	15.8523	1.016	0.430067	1	1	1	AHR; AKAP8L; ANKRD1; ARID5A; ARNT2; BAHCC1; BCOR; BNC2; BRD8; BZW1; CALCOCO1; CAPN15; CD3EAP; CENPB; CENPE; CHD2; CHD6; CNBP; CRY2; DBP; DDB2; DDX41; E2F1; E2F7; ELF3; ELK3; ELL2; ENDOD1; EPAS1; ERCC2; ETS1; ETS2; ETV5; FHL2; FOSL1; FOXD1; FOXL1; FOXP2; FOXP4; FOXQ1; G3BP1; GADD45A; GLIS2; HBP1; HDAC11; HDAC7; HIF1A; HIST1H2AC; HIVEP1; HMGA2; HMGB2; HNRNPAB; HYI; ID1; ID2; ID3; ID4; IER2; IGF2BP2…
Regulation of physiological process	1	5	0.108578	3.9671	0.229562	1	1	1	ADM;
Regulation of cell cycle	2	57	0.217155	0.693801	0.793176	1	1	1	CDKN2C; ING4;
Carbohydrate metabolism	1	8	0.108578	2.4813	0.341182	1	1	1	PDK4;
Regulation of cell proliferation	3	23	0.325733	2.57419	0.108975	1	1	1	DLC1; ID1; ING4;
Amino acid and derivative metabolism	2	4	0.217155	9.86374	0.0144513	1	0.506052	1	ALAS1; ALDH18A1;
Immune response	17	576	1.84582	0.581118	0.995815	1	1	1	ABCB9; ARMCX1; BTN3A1; C1QBP; CCL2; CXCL8; IL11; IL11RA; IL18; IL1RAP; IL4R; IL7R; MICU1; PDCD1LG2; PTX3; SEMA7A; ST6GAL1;
Anti-apoptosis	5	32	0.542888	3.07994	0.0215578	1	0.542375	1	ANGPTL4; IER3; MCL1; NAMPT; P2RY6;
Endosome transport	1	3	0.108578	6.60305	0.144842	1	1	1	RAB11FIP1;
Regulation of circadian rhythm	1	1	0.108578	19.6784	0.0508166	1	0.695796	1	ARNTL;
Cell cycle	5	22	0.542888	4.47927	0.00428127	0.762066	0.190516	0.962525	CDC20; GAS7; NUSAP1; PITPNM1; PRC1;
Apoptosis	19	220	2.06298	1.70032	0.0170579	1	0.506052	1	BCL2L1; BCL2L11; BCL2L13; BMF; BNIP3; BNIP3L; DLC1; DRAM1; EVA1A; IGFBP3; ING4; KAT5; MCL1; PDCD4; PEG10; PMAIP1; PPP1R13L; RGS3; TESK2;
Regulation of gene expression, epigenetic	3	66	0.325733	0.897319	0.658702	1	1	1	HDAC7; ID1; TSC22D3;
Regulation of immune response	1	8	0.108578	2.4813	0.341182	1	1	1	ID1;
Fatty acid metabolism	1	12	0.108578	1.65489	0.465292	1	1	1	MSMO1;
Regulation of cell growth	2	21	0.217155	1.88261	0.289502	1	1	1	DLC1; ING4;
Cell-cell adhesion	1	12	0.108578	1.65489	0.465292	1	1	1	CDCP1;
Cytoskeleton organization and biogenesis	1	21	0.108578	0.945987	0.665741	1	1	1	VASP;
Cell adhesion	5	54	0.542888	1.82538	0.138365	1	1	1	AJAP1; CDCP1; FAT3; PCDH1; PODXL;
Cell proliferation	2	39	0.217155	1.01393	0.596333	1	1	1	IL4R; TMEM97;
Cell differentiation	2	29	0.217155	1.36345	0.437604	1	1	1	KIAA1109; NDRG4;
DNA repair	4	58	0.434311	1.36029	0.340576	1	1	1	ERCC6; KAT5; MSH6; UNG;
Protein modification	2	20	0.217155	1.97669	0.270319	1	1	1	FNTB; PPP2R2B;
Cell development	1	13	0.108578	1.52769	0.492482	1	1	1	ANGPTL2;
Cell-cell signaling	1	16	0.108578	1.24142	0.566042	1	1	1	SH3BP5L;
Lipid metabolism	5	33	0.542888	2.98663	0.0243764	1	0.542375	1	DEGS1; INSIG1; KIAA1109; MGLL; PITPNM1;
Regulation of translation	2	13	0.217155	3.04025	0.139011	1	1	1	CELF2; IGF2BP2;
Transcription	1	46	0.108578	0.431975	0.909473	1	1	1	PPARD;
Cell organization and biogenesis	1	7	0.108578	2.83526	0.305897	1	1	1	KIAA1109;
Intercellular junction assembly and/or maintenance	1	2	0.108578	9.88815	0.0990535	1	1	1	CNTROB;
Muscle contraction	1	5	0.108578	3.9671	0.229562	1	1	1	MYL9;
Protein targeting	1	5	0.108578	3.9671	0.229562	1	1	1	RAB11FIP1;
Mitosis	1	5	0.108578	3.9671	0.229562	1	1	1	CKAP5;
Embryonic development	1	11	0.108578	1.80519	0.436647	1	1	1	ST6GAL1;
Lymphocyte activation	1	1	0.108578	19.6784	0.0508166	1	0.695796	1	ST6GAL1;
Lymphocyte proliferation	1	1	0.108578	19.6784	0.0508166	1	0.695796	1	ST6GAL1;
Regulation of endocytosis	1	4	0.108578	4.95641	0.188305	1	1	1	PICALM;
Protein transport	1	11	0.108578	1.80519	0.436647	1	1	1	KDELR3;
Synaptic vesicle transport	1	3	0.108578	6.60305	0.144842	1	1	1	PCLO;
Antigen presentation	1	1	0.108578	19.6784	0.0508166	1	0.695796	1	ABCB9;
Reproductive behavior	1	2	0.108578	9.88815	0.0990535	1	1	1	GEMIN4;
Vitamin metabolism	1	2	0.108578	9.88815	0.0990535	1	1	1	RETSAT;
Vesicle organization and biogenesis	1	1	0.108578	19.6784	0.0508166	1	0.695796	1	HPS4;

## Sheet: Biological pathway
Analysis: Biological pathway
Dataset name: H-RPE_6h_vs_3h
Number of genes in the dataset: 938
Number of genes in the dataset (which are available in Biological pathway database) :449
Number of genes in background: 6290
Is analysis quantitative: No
						Corrected p-values
Biological pathway	No. of genes in the dataset	No. of genes in the background dataset	Percentage of genes	Fold enrichment	P-value (Hypergeometric test)	Bonferroni method	BH method	Q-value (Storey-Tibshirani method)	genes mapped (from input data set)
The role of Nef in HIV-1 replication and disease pathogenesis	1	27	0.222717	0.523832	0.865191	1	1	1	AP1S3;
Vif-mediated degradation of APOBEC3G	1	69	0.222717	0.205024	0.994136	1	1	1	UBE2C;
Nef mediated downregulation of MHC class I complex cell surface expression	1	9	0.222717	1.57033	0.48674	1	1	1	AP1S3;
Nef-mediates down modulation of cell surface receptors by recruiting them to clathrin adapters	1	20	0.222717	0.707082	0.773159	1	1	1	AP1S3;
Developmental Biology	29	432	6.4588	0.940696	0.667602	1	1	1	ABL1; ABLIM1; ANGPTL4; CAP1; CCND3; CDC42; CRMP1; DPYSL3; EGFR; ENAH; FGFR1; HSP90AA1; ITGB3; MAP2K1; MED12; MYL9; NCOR2; NGF; PAX6; PLXNA2; RGMB; RHOC; RPL9; RPS21; SEMA7A; SRC; SRGAP2; TCF3; VASP;
Vpu mediated degradation of CD4	1	67	0.222717	0.211143	0.993189	1	1	1	UBE2C;
MicroRNA (miRNA) Biogenesis	2	22	0.445434	1.2793	0.472653	1	1	1	AGO2; POLR2A;
Regulatory RNA pathways	2	22	0.445434	1.2793	0.472653	1	1	1	AGO2; POLR2A;
Sema4D in semaphorin signaling	2	27	0.445434	1.04248	0.584144	1	1	1	MYL9; RHOC;
Sema4D induced cell migration and growth-cone collapse	2	22	0.445434	1.2793	0.472653	1	1	1	MYL9; RHOC;
SEMA3A-Plexin repulsion signaling by inhibiting Integrin adhesion	1	14	0.222717	1.0099	0.645817	1	1	1	PLXNA2;
Axon guidance	21	219	4.67706	1.34387	0.100139	1	0.806996	1	ABL1; ABLIM1; CAP1; CDC42; CRMP1; DPYSL3; EGFR; ENAH; FGFR1; HSP90AA1; ITGB3; MAP2K1; MYL9; NGF; PLXNA2; RGMB; RHOC; SEMA7A; SRC; SRGAP2; VASP;
Semaphorin interactions	7	64	1.55902	1.53414	0.169705	1	1	1	CRMP1; DPYSL3; HSP90AA1; MYL9; PLXNA2; RHOC; SEMA7A;
NCAM signaling for neurite out-growth	4	57	0.890869	0.985346	0.588388	1	1	1	FGFR1; ITGB3; MAP2K1; SRC;
Other semaphorin interactions	2	16	0.445434	1.75873	0.318205	1	1	1	PLXNA2; SEMA7A;
CRMPs in Sema3A signaling	3	16	0.668151	2.63373	0.101116	1	0.806996	1	CRMP1; DPYSL3; PLXNA2;
Sema3A PAK dependent Axon repulsion	2	15	0.445434	1.8759	0.291069	1	1	1	HSP90AA1; PLXNA2;
Signal transduction by L1	3	35	0.668151	1.2044	0.460814	1	1	1	EGFR; FGFR1; MAP2K1;
CDO in myogenesis	3	24	0.668151	1.75618	0.243072	1	1	1	ABL1; CDC42; TCF3;
Myogenesis	3	24	0.668151	1.75618	0.243072	1	1	1	ABL1; CDC42; TCF3;
Regulation of beta-cell development	3	108	0.668151	0.390389	0.985985	1	1	1	PAX6; RPL9; RPS21;
Netrin mediated repulsion signals	2	15	0.445434	1.8759	0.291069	1	1	1	ITGB3; SRC;
Signaling by Robo receptor	6	23	1.3363	3.65892	0.00453795	1	0.0788469	0.288779	ABL1; CAP1; CDC42; ENAH; SRGAP2; VASP;
Inactivation of Cdc42 and Rac	2	8	0.445434	3.51527	0.10689	1	0.814124	1	CDC42; SRGAP2;
Role of Abl in Robo-Slit signaling	2	9	0.445434	3.12512	0.131162	1	0.893589	1	ABL1; CAP1;
Recycling pathway of L1	3	32	0.668151	1.31727	0.402673	1	1	1	ITGB3; NGF; SRC;
L1CAM interactions	6	79	1.3363	1.06558	0.499418	1	1	1	EGFR; FGFR1; ITGB3; MAP2K1; NGF; SRC;
Signal amplification	1	16	0.222717	0.883742	0.694686	1	1	1	SRC;
Reduction of cytosolic Ca++ levels	1	10	0.222717	1.41346	0.52343	1	1	1	ATP2A2;
Platelet calcium homeostasis	1	16	0.222717	0.883742	0.694686	1	1	1	ATP2A2;
Nitric oxide stimulates guanylate cyclase	1	12	0.222717	1.17808	0.589146	1	1	1	GUCY1A2;
GP1b-IX-V activation signalling	1	9	0.222717	1.57033	0.48674	1	1	1	SRC;
Platelet activation, signaling and aggregation	13	138	2.89532	1.32057	0.184784	1	1	1	ABCC4; BCAR1; CAP1; F2R; F2RL2; HSPA5; IGFBP3; ITGB3; MGLL; PIK3R3; SRC; VCL; WDR1;
Transcriptional Regulation of White Adipocyte Differentiation	4	69	0.890869	0.814006	0.736152	1	1	1	ANGPTL4; CCND3; MED12; NCOR2;
Elongation arrest and recovery	1	31	0.222717	0.456263	0.899895	1	1	1	POLR2A;
Regulation of gene expression in beta cells	3	98	0.668151	0.430221	0.974994	1	1	1	PAX6; RPL9; RPS21;
Hemostasis	35	375	7.7951	1.30781	0.0588641	1	0.606082	1	ABCC4; ABL1; ATP2A2; BCAR1; C1QBP; CABLES1; CAP1; CDC42; CENPE; F11R; F2R; F2RL2; F3; GUCY1A2; HSPA5; IGFBP3; ITGB3; KIF11; KIF22; KIF2C; MAFF; MAFK; MGLL; PHF21A; PIK3R3; PLAU; PLAUR; RACGAP1; SERPINE1; SIN3A; SLC16A1; SLC16A3; SRC; VCL; WDR1;
APC-Cdc20 mediated degradation of Nek2A	3	23	0.668151	1.83251	0.223618	1	1	1	BUB1B; CDC20; UBE2C;
Platelet homeostasis	2	40	0.445434	0.703757	0.790295	1	1	1	ATP2A2; GUCY1A2;
Cell surface interactions at the vascular wall	4	72	0.890869	0.780094	0.766094	1	1	1	F11R; ITGB3; SLC16A1; SLC16A3;
Dissolution of Fibrin Clot	4	10	0.890869	5.61184	0.00380386	1	0.068224	0.249872	IGFBP3; PLAU; PLAUR; SERPINE1;
Platelet degranulation	5	28	1.11359	2.50565	0.0454872	1	0.499162	1	ABCC4; CAP1; HSPA5; VCL; WDR1;
Arachidonate production from DAG	1	3	0.222717	4.70057	0.199256	1	1	1	MGLL;
Response to elevated platelet cytosolic Ca2+	5	39	1.11359	1.79911	0.142068	1	0.907928	1	ABCC4; CAP1; HSPA5; VCL; WDR1;
Intrinsic Pathway	2	18	0.445434	1.56343	0.371616	1	1	1	C1QBP; IGFBP3;
Common Pathway	1	16	0.222717	0.883742	0.694686	1	1	1	IGFBP3;
Formation of Fibrin Clot (Clotting Cascade)	3	33	0.668151	1.27737	0.422287	1	1	1	C1QBP; F3; IGFBP3;
Extrinsic Pathway	1	5	0.222717	2.82409	0.309554	1	1	1	F3;
Effects of PIP2 hydrolysis	1	20	0.222717	0.707082	0.773159	1	1	1	MGLL;
p130Cas linkage to MAPK signaling for integrins	3	10	0.668151	4.21238	0.0297136	1	0.34659	1	BCAR1; ITGB3; SRC;
ADP signalling through P2Y purinoceptor 1	1	10	0.222717	1.41346	0.52343	1	1	1	SRC;
Thrombin signalling through proteinase activated receptors (PARs)	4	17	0.890869	3.30244	0.0289381	1	0.33992	1	F2R; F2RL2; IGFBP3; SRC;
GPVI-mediated activation cascade	1	27	0.222717	0.523832	0.865191	1	1	1	PIK3R3;
Platelet Aggregation (Plug Formation)	3	29	0.668151	1.4535	0.342887	1	1	1	BCAR1; ITGB3; SRC;
Integrin alphaIIb beta3 signaling	3	20	0.668151	2.10724	0.167546	1	1	1	BCAR1; ITGB3; SRC;
GRB2:SOS provides linkage to MAPK signaling for Intergrins	2	10	0.445434	2.81292	0.156524	1	0.963401	1	ITGB3; SRC;
Mitotic Telophase /Cytokinesis	3	18	0.668151	2.34125	0.132866	1	0.893589	1	KIF20A; PLK1; UBE2C;
Mitotic Metaphase/Anaphase Transition	2	22	0.445434	1.2793	0.472653	1	1	1	PLK1; UBE2C;
Mitotic Prometaphase	12	99	2.67261	1.69926	0.0483182	1	0.52046	1	BUB1; BUB1B; CDC20; CDCA8; CENPE; CENPF; CKAP5; INCENP; KIF2C; NDE1; PLK1; UBE2C;
Mitotic Prophase	8	62	1.78174	1.80953	0.0720745	1	0.639469	1	CDK5RAP2; CKAP5; DYNLL1; HSP90AA1; NDE1; PLK1; TUBB4A; YWHAG;
Golgi Cisternae Pericentriolar Stack Reorganization	8	62	1.78174	1.80953	0.0720745	1	0.639469	1	CDK5RAP2; CKAP5; DYNLL1; HSP90AA1; NDE1; PLK1; TUBB4A; YWHAG;
Mitotic M-M/G1 phases	19	242	4.23163	1.10038	0.366125	1	1	1	BUB1; BUB1B; CDC20; CDCA8; CDK5RAP2; CENPE; CENPF; CKAP5; DYNLL1; E2F1; HSP90AA1; INCENP; KIF20A; KIF2C; NDE1; PLK1; TUBB4A; UBE2C; YWHAG;
M Phase	18	158	4.00891	1.5967	0.0318521	1	0.368953	1	BUB1; BUB1B; CDC20; CDCA8; CDK5RAP2; CENPE; CENPF; CKAP5; DYNLL1; HSP90AA1; INCENP; KIF20A; KIF2C; NDE1; PLK1; TUBB4A; UBE2C; YWHAG;
DNA Replication	20	261	4.45434	1.07395	0.403603	1	1	1	BUB1; BUB1B; CDC20; CDCA8; CDK5RAP2; CDKN1B; CENPE; CENPF; CKAP5; DYNLL1; E2F1; HSP90AA1; INCENP; KIF20A; KIF2C; NDE1; PLK1; TUBB4A; UBE2C; YWHAG;
Processing of Capped Intronless Pre-mRNA	2	23	0.445434	1.2237	0.49637	1	1	1	SLBP; SNRPG;
Post-Elongation Processing of Intronless pre-mRNA	2	23	0.445434	1.2237	0.49637	1	1	1	SLBP; SNRPG;
SLBP independent Processing of Histone Pre-mRNAs	1	10	0.222717	1.41346	0.52343	1	1	1	SNRPG;
SLBP Dependent Processing of Replication-Dependent Histone Pre-mRNAs	2	11	0.445434	2.55743	0.182698	1	1	1	SLBP; SNRPG;
Post-Elongation Processing of the Transcript	4	43	0.890869	1.30608	0.368814	1	1	1	SLBP; SNRPG; SRSF7; SRSF9;
Post-Elongation Processing of Intron-Containing pre-mRNA	2	34	0.445434	0.827913	0.709481	1	1	1	SRSF7; SRSF9;
mRNA 3'-end processing	2	34	0.445434	0.827913	0.709481	1	1	1	SRSF7; SRSF9;
PECAM1 interactions	1	7	0.222717	2.01836	0.404688	1	1	1	ITGB3;
Basigin interactions	2	9	0.445434	3.12512	0.131162	1	0.893589	1	SLC16A1; SLC16A3;
Factors involved in megakaryocyte development and platelet production	12	119	2.67261	1.41369	0.140782	1	0.906657	1	ABL1; CABLES1; CDC42; CENPE; KIF11; KIF22; KIF2C; MAFF; MAFK; PHF21A; RACGAP1; SIN3A;
Kinesins	5	21	1.11359	3.34047	0.0141791	1	0.205658	0.753228	CENPE; KIF11; KIF22; KIF2C; RACGAP1;
Netrin-1 signaling	5	45	1.11359	1.55928	0.215608	1	1	1	ABLIM1; CDC42; ITGB3; RGMB; SRC;
DCC mediated attractive signaling	2	10	0.445434	2.81292	0.156524	1	0.963401	1	ABLIM1; CDC42;
ERK activation	1	6	0.222717	2.35419	0.358879	1	1	1	MAP2K1;
ERK1 activation	1	3	0.222717	4.70057	0.199256	1	1	1	MAP2K1;
RAF/MAP kinase cascade	1	11	0.222717	1.28508	0.557503	1	1	1	MAP2K1;
MEK activation	1	7	0.222717	2.01836	0.404688	1	1	1	MAP2K1;
RAF phosphorylates MEK	1	7	0.222717	2.01836	0.404688	1	1	1	MAP2K1;
Neurotransmitter uptake and Metabolism In Glial Cells	2	2	0.445434	14.0086	0.00508501	1	0.0831549	0.304557	GLUL; SLC38A1;
Astrocytic Glutamate-Glutamine Uptake And Metabolism	2	2	0.445434	14.0086	0.00508501	1	0.0831549	0.304557	GLUL; SLC38A1;
Neurotransmitter Receptor Binding And Downstream Transmission In The Postsynaptic Cell	2	89	0.445434	0.316339	0.98961	1	1	1	RASGRF1; RASGRF2;
Activation of NMDA receptor upon glutamate binding and postsynaptic events	2	34	0.445434	0.827913	0.709481	1	1	1	RASGRF1; RASGRF2;
Post NMDA receptor activation events	2	34	0.445434	0.827913	0.709481	1	1	1	RASGRF1; RASGRF2;
Neuronal System	6	188	1.3363	0.447805	0.993969	1	1	1	GLUL; KCNQ3; RASGRF1; RASGRF2; RIMS1; SLC38A1;
Smooth Muscle Contraction	7	24	1.55902	4.08998	0.00107178	1	0.0214588	0.0785935	CALD1; LMOD1; MYL9; PXN; TPM1; TPM4; VCL;
Striated Muscle Contraction	2	30	0.445434	0.938265	0.642227	1	1	1	TPM1; TPM4;
Muscle contraction	7	50	1.55902	1.96362	0.0627082	1	0.628516	1	CALD1; LMOD1; MYL9; PXN; TPM1; TPM4; VCL;
Inactivation of APC/C via direct inhibition of the APC/C complex	3	18	0.668151	2.34125	0.132866	1	0.893589	1	BUB1B; CDC20; UBE2C;
Inhibition of the proteolytic activity of APC/C required for the onset of anaphase by mitotic spindle checkpoint components	3	18	0.668151	2.34125	0.132866	1	0.893589	1	BUB1B; CDC20; UBE2C;
Transmission across Chemical Synapses	5	121	1.11359	0.579978	0.940075	1	1	1	GLUL; RASGRF1; RASGRF2; RIMS1; SLC38A1;
Acetylcholine Neurotransmitter Release Cycle	1	11	0.222717	1.28508	0.557503	1	1	1	RIMS1;
Dopamine Neurotransmitter Release Cycle	1	9	0.222717	1.57033	0.48674	1	1	1	RIMS1;
Norepinephrine Neurotransmitter Release Cycle	1	11	0.222717	1.28508	0.557503	1	1	1	RIMS1;
Neurotransmitter Release Cycle	1	26	0.222717	0.543972	0.854782	1	1	1	RIMS1;
Glutamate Neurotransmitter Release Cycle	1	11	0.222717	1.28508	0.557503	1	1	1	RIMS1;
Serotonin Neurotransmitter Release Cycle	1	9	0.222717	1.57033	0.48674	1	1	1	RIMS1;
GABA synthesis, release, reuptake and degradation	1	17	0.222717	0.831787	0.716536	1	1	1	RIMS1;
CREB phosphorylation through the activation of Ras	2	28	0.445434	1.00526	0.604248	1	1	1	RASGRF1; RASGRF2;
Ras activation uopn Ca2+ infux through NMDA receptor	2	17	0.445434	1.65534	0.345088	1	1	1	RASGRF1; RASGRF2;
Voltage gated Potassium channels	1	39	0.222717	0.362694	0.944833	1	1	1	KCNQ3;
Potassium Channels	1	76	0.222717	0.186143	0.99653	1	1	1	KCNQ3;
Host Interactions of HIV factors	2	141	0.445434	0.199683	0.999688	1	1	1	AP1S3; UBE2C;
Pausing and recovery of Tat-mediated HIV-1 elongation	1	30	0.222717	0.471466	0.89216	1	1	1	POLR2A;
Pausing and recovery of HIV-1 elongation	1	31	0.222717	0.456263	0.899895	1	1	1	POLR2A;
Tat-mediated HIV-1 elongation arrest and recovery	1	30	0.222717	0.471466	0.89216	1	1	1	POLR2A;
Abortive elongation of HIV-1 transcript in the absence of Tat	1	23	0.222717	0.614894	0.818492	1	1	1	POLR2A;
Formation of HIV-1 elongation complex in the absence of HIV-1 Tat	2	42	0.445434	0.670253	0.812468	1	1	1	ERCC2; POLR2A;
HIV-1 elongation arrest and recovery	1	31	0.222717	0.456263	0.899895	1	1	1	POLR2A;
HIV-1 Transcription Elongation	2	41	0.445434	0.686597	0.801656	1	1	1	ERCC2; POLR2A;
Formation of the HIV-1 Early Elongation Complex	2	32	0.445434	0.879641	0.677277	1	1	1	ERCC2; POLR2A;
Tat-mediated elongation of the HIV-1 transcript	2	41	0.445434	0.686597	0.801656	1	1	1	ERCC2; POLR2A;
Formation of HIV-1 elongation complex containing HIV-1 Tat	2	41	0.445434	0.686597	0.801656	1	1	1	ERCC2; POLR2A;
Transcription of the HIV genome	2	60	0.445434	0.469211	0.934912	1	1	1	ERCC2; POLR2A;
HIV-1 Transcription Initiation	2	39	0.445434	0.721798	0.778364	1	1	1	ERCC2; POLR2A;
RNA Polymerase II HIV-1 Promoter Escape	2	39	0.445434	0.721798	0.778364	1	1	1	ERCC2; POLR2A;
RNA Pol II CTD phosphorylation and interaction with CE	2	26	0.445434	1.08256	0.563297	1	1	1	ERCC2; POLR2A;
Late Phase of HIV Life Cycle	2	92	0.445434	0.306025	0.991459	1	1	1	ERCC2; POLR2A;
HIV Life Cycle	2	103	0.445434	0.273346	0.995869	1	1	1	ERCC2; POLR2A;
HIV Infection	4	203	0.890869	0.276708	0.999809	1	1	1	AP1S3; ERCC2; POLR2A; UBE2C;
PLC-gamma1 signalling	1	30	0.222717	0.471466	0.89216	1	1	1	NGF;
PI3K/AKT activation	3	30	0.668151	1.40506	0.362929	1	1	1	CDKN1B; IRS2; NGF;
Signalling to STAT3	1	3	0.222717	4.70057	0.199256	1	1	1	NGF;
Retrograde neurotrophin signalling	1	11	0.222717	1.28508	0.557503	1	1	1	NGF;
Insulin receptor recycling	2	28	0.445434	1.00526	0.604248	1	1	1	ATP6V0C; IRS2;
Signal attenuation	1	11	0.222717	1.28508	0.557503	1	1	1	IRS2;
SOS-mediated signalling	2	15	0.445434	1.8759	0.291069	1	1	1	IRS2; MAP2K1;
NFG and proNGF binds to p75NTR	1	3	0.222717	4.70057	0.199256	1	1	1	NGF;
p75 NTR receptor-mediated signalling	4	39	0.890869	1.44	0.302365	1	1	1	ARHGDIA; BCL2L11; NGF; SQSTM1;
NGF processing	1	1	0.222717	14.0086	0.0713831	1	0.639469	1	NGF;
Signalling by NGF	8	143	1.78174	0.784624	0.810979	1	1	1	ARHGDIA; BCL2L11; CDKN1B; IRS2; MAP2K1; NGF; SQSTM1; SRC;
NRAGE signals death through JNK	2	8	0.445434	3.51527	0.10689	1	0.814124	1	BCL2L11; NGF;
Cell death signalling via NRAGE, NRIF and NADE	3	21	0.668151	2.00695	0.185778	1	1	1	BCL2L11; NGF; SQSTM1;
NRIF signals cell death from the nucleus	2	14	0.445434	2.0098	0.263799	1	1	1	NGF; SQSTM1;
mTOR signalling	2	27	0.445434	1.04248	0.584144	1	1	1	EIF4EBP1; EIF4G1;
S6K1-mediated signalling	2	11	0.445434	2.55743	0.182698	1	1	1	EIF4EBP1; EIF4G1;
mTORC1-mediated signalling	2	11	0.445434	2.55743	0.182698	1	1	1	EIF4EBP1; EIF4G1;
Release of eIF4E	1	6	0.222717	2.35419	0.358879	1	1	1	EIF4EBP1;
S6K1 signalling	1	5	0.222717	2.82409	0.309554	1	1	1	EIF4G1;
Signalling to p38 via RIT and RIN	2	16	0.445434	1.75873	0.318205	1	1	1	MAP2K1; NGF;
p38MAPK events	1	9	0.222717	1.57033	0.48674	1	1	1	SRC;
Signalling to RAS	3	21	0.668151	2.00695	0.185778	1	1	1	MAP2K1; NGF; SRC;
Signalling to ERKs	3	30	0.668151	1.40506	0.362929	1	1	1	MAP2K1; NGF; SRC;
TRKA activation by NGF	1	2	0.222717	7.03916	0.137681	1	0.893589	1	NGF;
Activation of TRKA receptors	1	6	0.222717	2.35419	0.358879	1	1	1	NGF;
Frs2-mediated activation	2	19	0.445434	1.48118	0.397702	1	1	1	MAP2K1; NGF;
ARMS-mediated activation	2	18	0.445434	1.56343	0.371616	1	1	1	MAP2K1; NGF;
Prolonged ERK activation events	2	20	0.445434	1.40716	0.423275	1	1	1	MAP2K1; NGF;
Ceramide signalling	1	3	0.222717	4.70057	0.199256	1	1	1	NGF;
NF-kB is activated and signals survival	2	13	0.445434	2.16428	0.236536	1	1	1	NGF; SQSTM1;
Axonal growth stimulation	2	5	0.445434	5.62022	0.0439979	1	0.489256	1	ARHGDIA; NGF;
p75NTR regulates axonogenesis	2	8	0.445434	3.51527	0.10689	1	0.814124	1	ARHGDIA; NGF;
p75NTR negatively regulates cell cycle via SC1	1	3	0.222717	4.70057	0.199256	1	1	1	NGF;
NADE modulates death signalling	1	4	0.222717	3.52836	0.256443	1	1	1	NGF;
p75NTR recruits signalling complexes	2	13	0.445434	2.16428	0.236536	1	1	1	NGF; SQSTM1;
p75NTR signals via NF-kB	2	16	0.445434	1.75873	0.318205	1	1	1	NGF; SQSTM1;
Axonal growth inhibition (RHOA activation)	1	7	0.222717	2.01836	0.404688	1	1	1	ARHGDIA;
NGF signalling via TRKA from the plasma membrane	5	107	1.11359	0.655856	0.888773	1	1	1	CDKN1B; IRS2; MAP2K1; NGF; SRC;
FGFR1 ligand binding and activation	2	7	0.445434	4.01674	0.084026	1	0.718746	1	FGF2; FGFR1;
FGFR1b ligand binding and activation	1	6	0.222717	2.35419	0.358879	1	1	1	FGF2;
FGFR1c ligand binding and activation	1	2	0.222717	7.03916	0.137681	1	0.893589	1	FGFR1;
PIP3 activates AKT signaling	1	21	0.222717	0.673427	0.789404	1	1	1	CDKN1B;
AKT phosphorylates targets in the cytosol	1	9	0.222717	1.57033	0.48674	1	1	1	CDKN1B;
FGFR ligand binding and activation	2	14	0.445434	2.0098	0.263799	1	1	1	FGF2; FGFR1;
EGFR downregulation	3	27	0.668151	1.56112	0.30271	1	1	1	CDC42; EGFR; SPRY2;
Signaling by FGFR	7	95	1.55902	1.03358	0.522542	1	1	1	CDKN1B; EGFR; FGF2; FGFR1; MAP2K1; SPRY2; SRC;
SHC1 events in EGFR signaling	2	16	0.445434	1.75873	0.318205	1	1	1	EGFR; MAP2K1;
GAB1 signalosome	4	32	0.890869	1.75491	0.191475	1	1	1	CDKN1B; EGFR; PXN; SRC;
GRB2 events in EGFR signaling	2	15	0.445434	1.8759	0.291069	1	1	1	EGFR; MAP2K1;
IRS activation	1	5	0.222717	2.82409	0.309554	1	1	1	IRS2;
IRS-mediated signalling	4	51	0.890869	1.10125	0.49888	1	1	1	EIF4EBP1; EIF4G1; IRS2; MAP2K1;
PI3K Cascade	3	38	0.668151	1.10934	0.516389	1	1	1	EIF4EBP1; EIF4G1; IRS2;
PKB-mediated events	2	28	0.445434	1.00526	0.604248	1	1	1	EIF4EBP1; EIF4G1;
SHC-related events	1	16	0.222717	0.883742	0.694686	1	1	1	MAP2K1;
SHC-mediated signalling	1	13	0.222717	1.08753	0.61853	1	1	1	MAP2K1;
IRS-related events	4	53	0.890869	1.0597	0.529703	1	1	1	EIF4EBP1; EIF4G1; IRS2; MAP2K1;
Signaling by Insulin receptor	5	79	1.11359	0.888282	0.674414	1	1	1	ATP6V0C; EIF4EBP1; EIF4G1; IRS2; MAP2K1;
Insulin receptor signalling cascade	4	56	0.890869	1.00294	0.574117	1	1	1	EIF4EBP1; EIF4G1; IRS2; MAP2K1;
Spry regulation of FGF signaling	3	16	0.668151	2.63373	0.101116	1	0.806996	1	EGFR; SPRY2; SRC;
PI-3K cascade	1	27	0.222717	0.523832	0.865191	1	1	1	CDKN1B;
Negative regulation of FGFR signaling	3	17	0.668151	2.47889	0.116583	1	0.863684	1	EGFR; SPRY2; SRC;
Downstream signaling of activated FGFR	2	66	0.445434	0.426561	0.954997	1	1	1	CDKN1B; MAP2K1;
FRS2-mediated cascade	1	15	0.222717	0.942619	0.671156	1	1	1	MAP2K1;
FGFR1c and Klotho ligand binding and activation	1	3	0.222717	4.70057	0.199256	1	1	1	FGFR1;
Klotho-mediated ligand binding	1	6	0.222717	2.35419	0.358879	1	1	1	FGFR1;
Signaling by EGFR	8	98	1.78174	1.14487	0.400435	1	1	1	CDC42; CDKN1B; EGFR; LRIG1; MAP2K1; PXN; SPRY2; SRC;
Signal Transduction	43	1208	9.57684	0.498763	1	1	1	1	ADM; ADORA1; ARHGDIA; ATP6V0C; BCAR1; BCL2L11; CCL2; CDC42; CDKN1B; CXCL8; EDN1; EGFR; EIF4EBP1; EIF4G1; F11R; F2R; F2RL2; FGF2; FGFR1; GRM1; IRS2; ITGB3; JAG1; LRIG1; MAP2K1; MGLL; NGF; NOG; NOTCH2; OXTR; P2RY2; P2RY6; PDGFRB; PIK3R3; PTCH1; PXN; RGS4; RHOC; SPRY2; SQSTM1; SRC; THBS1; UBE2C;
EGFR interacts with phospholipase C-gamma	1	29	0.222717	0.487718	0.883829	1	1	1	EGFR;
CDC6 association with the ORC:origin complex	1	11	0.222717	1.28508	0.557503	1	1	1	E2F1;
Assembly of the pre-replicative complex	2	83	0.445434	0.339204	0.984668	1	1	1	E2F1; UBE2C;
DNA Replication Pre-Initiation	2	98	0.445434	0.28729	0.994245	1	1	1	E2F1; UBE2C;
M/G1 Transition	2	98	0.445434	0.28729	0.994245	1	1	1	E2F1; UBE2C;
Autodegradation of Cdh1 by Cdh1:APC/C	1	60	0.222717	0.235772	0.988499	1	1	1	UBE2C;
Pyrophosphate hydrolysis	1	2	0.222717	7.03916	0.137681	1	0.893589	1	PPA1;
APC/C:Cdc20 mediated degradation of Cyclin B	3	22	0.668151	1.91576	0.204494	1	1	1	CCNB1; CDC20; UBE2C;
APC/C:Cdc20 mediated degradation of Securin	2	66	0.445434	0.426561	0.954997	1	1	1	CDC20; UBE2C;
Conversion from APC/C:Cdc20 to APC/C:Cdh1 in late anaphase	2	16	0.445434	1.75873	0.318205	1	1	1	CDC20; UBE2C;
APC/C:Cdh1 mediated degradation of Cdc20 and other APC/C:Cdh1 targeted proteins in late mitosis/early G1	4	69	0.890869	0.814006	0.736152	1	1	1	AURKA; CDC20; PLK1; UBE2C;
Loss of Nlp from mitotic centrosomes	8	61	1.78174	1.83919	0.0667199	1	0.639469	1	CDK5RAP2; CKAP5; DYNLL1; HSP90AA1; NDE1; PLK1; TUBB4A; YWHAG;
Regulation of mitotic cell cycle	6	81	1.3363	1.03928	0.524319	1	1	1	AURKA; BUB1B; CCNB1; CDC20; PLK1; UBE2C;
Recruitment of NuMA to mitotic centrosomes	2	12	0.445434	2.34449	0.20944	1	1	1	CCNB1; NUMA1;
Loss of proteins required for interphase microtubule organizationÃÂ from the centrosome	8	61	1.78174	1.83919	0.0667199	1	0.639469	1	CDK5RAP2; CKAP5; DYNLL1; HSP90AA1; NDE1; PLK1; TUBB4A; YWHAG;
Phosphorylation of Emi1	4	20	0.890869	2.80732	0.049781	1	0.522231	1	CCNB1; CDC20; PLK1; UBE2C;
APC/C-mediated degradation of cell cycle proteins	6	81	1.3363	1.03928	0.524319	1	1	1	AURKA; BUB1B; CCNB1; CDC20; PLK1; UBE2C;
Regulation of APC/C activators between G1/S and early anaphase	5	78	1.11359	0.899669	0.663339	1	1	1	BUB1B; CCNB1; CDC20; PLK1; UBE2C;
APC/C:Cdc20 mediated degradation of mitotic proteins	4	71	0.890869	0.79108	0.75642	1	1	1	BUB1B; CCNB1; CDC20; UBE2C;
Phosphorylation of the APC/C	3	18	0.668151	2.34125	0.132866	1	0.893589	1	CCNB1; PLK1; UBE2C;
Activation of APC/C and APC/C:Cdc20 mediated degradation of mitotic proteins	5	72	1.11359	0.974631	0.591954	1	1	1	BUB1B; CCNB1; CDC20; PLK1; UBE2C;
SCF-beta-TrCP mediated degradation of Emi1	2	70	0.445434	0.40219	0.964934	1	1	1	CDC20; UBE2C;
Ubiquitin-dependent degradation of Cyclin D	2	66	0.445434	0.426561	0.954997	1	1	1	CCND1; UBE2C;
Ubiquitin-dependent degradation of Cyclin D1	2	66	0.445434	0.426561	0.954997	1	1	1	CCND1; UBE2C;
Mitotic G2-G2/M phases	15	99	3.34076	2.12372	0.00413557	1	0.0733843	0.268772	CCNB1; CCNB2; CDC25A; CDC25B; CDK5RAP2; CKAP5; DYNLL1; E2F1; HSP90AA1; NDE1; NUMA1; PLK1; TUBB4A; UBE2C; YWHAG;
G2 Phase	1	3	0.222717	4.70057	0.199256	1	1	1	E2F1;
G2/M Transition	14	96	3.11804	2.04417	0.00775118	1	0.121971	0.446723	CCNB1; CCNB2; CDC25A; CDC25B; CDK5RAP2; CKAP5; DYNLL1; HSP90AA1; NDE1; NUMA1; PLK1; TUBB4A; UBE2C; YWHAG;
Cyclin A/B1 associated events during G2/M transition	4	14	0.890869	4.0096	0.0144245	1	0.207414	0.75966	CCNB1; CCNB2; CDC25A; CDC25B;
Cyclin B2 mediated events	4	6	0.890869	9.34685	0.000342367	0.571069	0.00793151	0.0290493	CCNB1; CCNB2; CDC25A; CDC25B;
Polo-like kinase mediated events	2	18	0.445434	1.56343	0.371616	1	1	1	PLK1; UBE2C;
Recruitment of mitotic centrosome proteins and complexes	10	70	2.22717	2.00295	0.025795	1	0.32109	1	CCNB1; CDK5RAP2; CKAP5; DYNLL1; HSP90AA1; NDE1; NUMA1; PLK1; TUBB4A; YWHAG;
Centrosome maturation	10	70	2.22717	2.00295	0.025795	1	0.32109	1	CCNB1; CDK5RAP2; CKAP5; DYNLL1; HSP90AA1; NDE1; NUMA1; PLK1; TUBB4A; YWHAG;
E2F-enabled inhibition of pre-replication complex formation	2	10	0.445434	2.81292	0.156524	1	0.963401	1	CCNB1; CDC25A;
Inhibition of replication initiation of damaged DNA by Rb/E2F1	1	8	0.222717	1.76638	0.447231	1	1	1	E2F1;
E2F mediated regulation of DNA replication	3	28	0.668151	1.50539	0.322797	1	1	1	CCNB1; CDC25A; E2F1;
G1/S-Specific Transcription	1	15	0.222717	0.942619	0.671156	1	1	1	E2F1;
SCF(Skp2)-mediated degradation of p27/p21	2	67	0.445434	0.420196	0.957708	1	1	1	CDKN1B; UBE2C;
Cyclin E associated events during G1/S transition	4	78	0.890869	0.720094	0.817951	1	1	1	CDC25A; CDKN1B; MYC; UBE2C;
G1/S Transition	6	117	1.3363	0.719527	0.851171	1	1	1	CCNB1; CDC25A; CDKN1B; E2F1; MYC; UBE2C;
S Phase	5	121	1.11359	0.579978	0.940075	1	1	1	CCND1; CDC25A; CDKN1B; MYC; UBE2C;
Cyclin A:Cdk2-associated events at S phase entry	4	90	0.890869	0.624092	0.89345	1	1	1	CDC25A; CDKN1B; MYC; UBE2C;
G1 Phase	4	31	0.890869	1.8115	0.17679	1	1	1	CCND1; CDKN1B; CDKN2C; E2F1;
G0 and Early G1	3	21	0.668151	2.00695	0.185778	1	1	1	CDC25A; E2F1; TOP2A;
Mitotic G1-G1/S phases	9	140	2.00445	0.90149	0.677344	1	1	1	CCNB1; CCND1; CDC25A; CDKN1B; CDKN2C; E2F1; MYC; TOP2A; UBE2C;
Cell Cycle, Mitotic	30	317	6.68151	1.32614	0.066148	1	0.639469	1	AURKA; BUB1; BUB1B; CCNB1; CCNB2; CCND1; CDC20; CDC25A; CDC25B; CDCA8; CDK5RAP2; CDKN1B; CDKN2C; CENPE; CENPF; CKAP5; DYNLL1; E2F1; HSP90AA1; INCENP; KIF20A; KIF2C; MYC; NDE1; NUMA1; PLK1; TOP2A; TUBB4A; UBE2C; YWHAG;
Transport of Mature mRNA derived from an Intron-Containing Transcript	2	51	0.445434	0.551996	0.888356	1	1	1	SRSF7; SRSF9;
Transport of Mature Transcript to Cytoplasm	3	55	0.668151	0.766514	0.762905	1	1	1	SLBP; SRSF7; SRSF9;
Transport of the SLBP Dependant Mature mRNA	1	33	0.222717	0.428619	0.913743	1	1	1	SLBP;
Transport of Mature mRNAs Derived from Intronless Transcripts	1	36	0.222717	0.39291	0.931014	1	1	1	SLBP;
Cyclin D associated events in G1	4	31	0.890869	1.8115	0.17679	1	1	1	CCND1; CDKN1B; CDKN2C; E2F1;
mRNA Splicing - Minor Pathway	3	42	0.668151	1.00371	0.585408	1	1	1	POLR2A; SNRPG; SRSF7;
mRNA Splicing - Major Pathway	4	107	0.890869	0.524947	0.953239	1	1	1	POLR2A; SNRPG; SRSF7; SRSF9;
mRNA Splicing	4	107	0.890869	0.524947	0.953239	1	1	1	POLR2A; SNRPG; SRSF7; SRSF9;
Processing of Capped Intron-Containing Pre-mRNA	5	138	1.11359	0.508537	0.973268	1	1	1	POLR2A; SLBP; SNRPG; SRSF7; SRSF9;
Binding of RNA by Insulin-like Growth Factor-2 mRNA Binding Proteins (IGF2BPs/IMPs/VICKZs)	1	3	0.222717	4.70057	0.199256	1	1	1	IGF2BP2;
mRNA Capping	2	28	0.445434	1.00526	0.604248	1	1	1	ERCC2; POLR2A;
mRNA Processing	6	157	1.3363	0.536219	0.97266	1	1	1	ERCC2; POLR2A; SLBP; SNRPG; SRSF7; SRSF9;
Unfolded Protein Response	8	63	1.78174	1.78081	0.0776832	1	0.678406	1	ASNS; CCL2; CTDSP2; CXCL8; EIF2S1; HSPA5; KDELR3; XBP1;
Insulin Synthesis and Processing	8	132	1.78174	0.850004	0.735433	1	1	1	ERO1A; PAX6; RPL9; RPS21; SEC61B; SEC61G; SRP14; SSR3;
Activation of Chaperones by IRE1alpha	4	45	0.890869	1.24805	0.402006	1	1	1	CTDSP2; HSPA5; KDELR3; XBP1;
Activation of Chaperones by ATF6-alpha	1	9	0.222717	1.57033	0.48674	1	1	1	HSPA5;
Regulation of Insulin-like Growth Factor (IGF) Activity by Insulin-like Growth Factor Binding Proteins (IGFBPs)	1	14	0.222717	1.0099	0.645817	1	1	1	IGFBP3;
PERK regulated gene expression	5	11	1.11359	6.37449	0.000583699	0.97361	0.0126443	0.04631	ASNS; CCL2; CXCL8; EIF2S1; HSPA5;
Diabetes pathways	18	216	4.00891	1.16798	0.279544	1	1	1	ASNS; CCL2; CTDSP2; CXCL8; EIF2S1; ERO1A; HSPA5; IGF2BP2; IGFBP3; KDELR3; PAX6; RPL9; RPS21; SEC61B; SEC61G; SRP14; SSR3; XBP1;
Removal of licensing factors from origins	2	85	0.445434	0.331224	0.986527	1	1	1	CDKN1B; UBE2C;
Regulation of DNA replication	3	88	0.668151	0.479104	0.956133	1	1	1	CDKN1B; E2F1; UBE2C;
Association of licensing factors with the pre-replicative complex	1	15	0.222717	0.942619	0.671156	1	1	1	E2F1;
CDT1 association with the CDC6:ORC:origin complex	1	74	0.222717	0.191173	0.995969	1	1	1	UBE2C;
Synthesis of DNA	2	109	0.445434	0.2583	0.997233	1	1	1	CDKN1B; UBE2C;
Switching of origins to a post-replicative state	2	83	0.445434	0.339204	0.984668	1	1	1	CDKN1B; UBE2C;
Orc1 removal from chromatin	2	83	0.445434	0.339204	0.984668	1	1	1	CDKN1B; UBE2C;
CDK-mediated phosphorylation and removal of Cdc6	1	66	0.222717	0.214342	0.992659	1	1	1	UBE2C;
Mature Notch receptor traffics to plasma membrane	1	4	0.222717	3.52836	0.256443	1	1	1	NOTCH2;
Notch receptor binds with a ligand	2	8	0.445434	3.51527	0.10689	1	0.814124	1	JAG1; NOTCH2;
Transport of Notch receptor precursor to golgi	1	4	0.222717	3.52836	0.256443	1	1	1	NOTCH2;
Maturation of Notch precursor via proteolytic cleavage	1	5	0.222717	2.82409	0.309554	1	1	1	NOTCH2;
Signaling by Notch	2	21	0.445434	1.34019	0.448275	1	1	1	JAG1; NOTCH2;
Signaling by BMP	1	19	0.222717	0.744277	0.755665	1	1	1	NOG;
Signaling by Rho GTPases	2	8	0.445434	3.51527	0.10689	1	0.814124	1	ARHGDIA; RHOC;
Rho GTPase cycle	2	8	0.445434	3.51527	0.10689	1	0.814124	1	ARHGDIA; RHOC;
Chemokine receptors bind chemokines	1	42	0.222717	0.336794	0.955889	1	1	1	CCL2;
Vasopressin-like receptors	1	6	0.222717	2.35419	0.358879	1	1	1	OXTR;
Signaling by GPCR	16	800	3.56347	0.280344	1	1	1	1	ADM; ADORA1; CCL2; CXCL8; EDN1; F2R; F2RL2; GRM1; MGLL; OXTR; P2RY2; P2RY6; PIK3R3; PTCH1; RGS4; RHOC;
GPCR ligand binding	12	336	2.67261	0.50071	0.998456	1	1	1	ADM; ADORA1; CCL2; CXCL8; EDN1; F2R; F2RL2; GRM1; OXTR; P2RY2; P2RY6; PTCH1;
Class A/1 (Rhodopsin-like receptors)	9	274	2.00445	0.460632	0.998236	1	1	1	ADORA1; CCL2; CXCL8; EDN1; F2R; F2RL2; OXTR; P2RY2; P2RY6;
Peptide ligand-binding receptors	6	167	1.3363	0.504112	0.98294	1	1	1	CCL2; CXCL8; EDN1; F2R; F2RL2; OXTR;
Receptor-ligand binding initiates the second proteolytic cleavage of Notch receptor	2	9	0.445434	3.12512	0.131162	1	0.893589	1	JAG1; NOTCH2;
A third proteolytic cleavage releases NICD	1	8	0.222717	1.76638	0.447231	1	1	1	NOTCH2;
NICD traffics to nucleus	1	11	0.222717	1.28508	0.557503	1	1	1	NOTCH2;
Signaling by PDGF	6	78	1.3363	1.07924	0.4868	1	1	1	BCAR1; CDKN1B; EGFR; MAP2K1; PDGFRB; SRC;
Downstream signal transduction	6	75	1.3363	1.12241	0.448401	1	1	1	BCAR1; CDKN1B; EGFR; MAP2K1; PDGFRB; SRC;
Signaling by SCF-KIT	3	66	0.668151	0.638781	0.860075	1	1	1	CDKN1B; MAP2K1; PIK3R3;
G alpha (i) signalling events	1	31	0.222717	0.456263	0.899895	1	1	1	RGS4;
GPCR downstream signaling	9	530	2.00445	0.238142	1	1	1	1	F2R; F2RL2; MGLL; OXTR; P2RY2; P2RY6; PIK3R3; RGS4; RHOC;
Class C/3 (Metabotropic glutamate/pheromone receptors)	1	15	0.222717	0.942619	0.671156	1	1	1	GRM1;
Calcitonin-like ligand receptors	1	8	0.222717	1.76638	0.447231	1	1	1	ADM;
G alpha (12/13) signalling events	2	21	0.445434	1.34019	0.448275	1	1	1	PIK3R3; RHOC;
G alpha (q) signalling events	7	120	1.55902	0.818269	0.763264	1	1	1	F2R; F2RL2; MGLL; OXTR; P2RY2; P2RY6; PIK3R3;
G alpha (z) signalling events	1	22	0.222717	0.642831	0.804487	1	1	1	RGS4;
P2Y receptors	2	11	0.445434	2.55743	0.182698	1	1	1	P2RY2; P2RY6;
Nucleotide-like (purinergic) receptors	3	15	0.668151	2.80919	0.0865473	1	0.729095	1	ADORA1; P2RY2; P2RY6;
Adenosine P1 receptors	1	4	0.222717	3.52836	0.256443	1	1	1	ADORA1;
Class B/2 (Secretin family receptors)	2	47	0.445434	0.598965	0.859	1	1	1	ADM; PTCH1;
Adaptive Immune System	10	237	2.22717	0.591647	0.978532	1	1	1	CDC42; ENAH; PDCD1LG2; PIK3R3; PVR; SEC61B; SEC61G; UBE2C; UBE2N; VASP;
TCR signaling	3	47	0.668151	0.896957	0.662339	1	1	1	ENAH; UBE2N; VASP;
tRNA Aminoacylation	10	42	2.22717	3.33793	0.000572191	0.954414	0.0126443	0.04631	FARSA; GARS; IARS; MARS; MARS2; NARS; PPA1; TARS; WARS; YARS;
Cytosolic tRNA aminoacylation	9	24	2.00445	5.25688	2.20677e-05	0.036809	0.000566292	0.00207406	FARSA; GARS; IARS; MARS; NARS; PPA1; TARS; WARS; YARS;
Mitochondrial tRNA aminoacylation	2	21	0.445434	1.34019	0.448275	1	1	1	GARS; MARS2;
Immune System	24	522	5.34521	0.64433	0.994943	1	1	1	CDC42; ENAH; IFIT1; IL18; IL1RAP; IRS2; ITGB3; JUN; MAP2K1; MAP2K3; MT2A; PDCD1LG2; PIK3R3; PVR; SEC61B; SEC61G; SPRY2; SQSTM1; SRC; STAT2; TXNIP; UBE2C; UBE2N; VASP;
RNA Polymerase II Transcription	6	101	1.3363	0.8335	0.737215	1	1	1	ERCC2; POLR2A; SLBP; SNRPG; SRSF7; SRSF9;
Formation and Maturation of mRNA Transcript	6	185	1.3363	0.455066	0.992977	1	1	1	ERCC2; POLR2A; SLBP; SNRPG; SRSF7; SRSF9;
Signaling by Wnt	1	75	0.222717	0.188624	0.99626	1	1	1	UBE2C;
Degradation of beta-catenin by the destruction complex	1	75	0.222717	0.188624	0.99626	1	1	1	UBE2C;
Integrin cell surface interactions	5	72	1.11359	0.974631	0.591954	1	1	1	BCAR1; F11R; ITGB3; SRC; THBS1;
Gene Expression	23	378	5.12249	0.852724	0.821351	1	1	1	EIF2S1; EIF4EBP1; EIF4G1; ERCC2; FARSA; GARS; IARS; MARS; MARS2; MED12; NARS; NOTCH2; POLR2A; PPA1; RPL9; RPS21; SLBP; SNRPG; SRSF7; SRSF9; TARS; WARS; YARS;
Generic Transcription Pathway	2	35	0.445434	0.804265	0.724552	1	1	1	MED12; NOTCH2;
Notch-HLH transcription pathway	1	11	0.222717	1.28508	0.557503	1	1	1	NOTCH2;
Cleavage of Growing Transcript in the Termination Region	4	43	0.890869	1.30608	0.368814	1	1	1	SLBP; SNRPG; SRSF7; SRSF9;
RNA Polymerase II Transcription Termination	4	43	0.890869	1.30608	0.368814	1	1	1	SLBP; SNRPG; SRSF7; SRSF9;
Formation of RNA Pol II elongation complex	2	42	0.445434	0.670253	0.812468	1	1	1	ERCC2; POLR2A;
RNA Polymerase II Transcription Initiation And Promoter Clearance	2	39	0.445434	0.721798	0.778364	1	1	1	ERCC2; POLR2A;
RNA Polymerase II Transcription Initiation	2	39	0.445434	0.721798	0.778364	1	1	1	ERCC2; POLR2A;
RNA Polymerase II Pre-transcription Events	2	58	0.445434	0.485387	0.926507	1	1	1	ERCC2; POLR2A;
RNA Polymerase II Transcription Pre-Initiation And Promoter Opening	2	39	0.445434	0.721798	0.778364	1	1	1	ERCC2; POLR2A;
RNA Polymerase II Transcription Elongation	2	42	0.445434	0.670253	0.812468	1	1	1	ERCC2; POLR2A;
Formation of the Early Elongation Complex	2	32	0.445434	0.879641	0.677277	1	1	1	ERCC2; POLR2A;
RNA Polymerase II Promoter Escape	2	39	0.445434	0.721798	0.778364	1	1	1	ERCC2; POLR2A;
RNA Pol II CTD phosphorylation and interaction with CE - 11	2	26	0.445434	1.08256	0.563297	1	1	1	ERCC2; POLR2A;
Pyruvate metabolism	2	10	0.445434	2.81292	0.156524	1	0.963401	1	PDK2; PDK4;
Pyruvate metabolism and Citric Acid (TCA) cycle	2	31	0.445434	0.908008	0.660114	1	1	1	PDK2; PDK4;
The citric acid (TCA) cycle and respiratory electron transport	4	118	0.890869	0.476015	0.973445	1	1	1	CYCS; PDK2; PDK4; UQCRQ;
Synthesis and interconversion of nucleotide di- and triphosphates	4	16	0.890869	3.50872	0.0234145	1	0.301021	1	AK2; CTPS1; GLRX; TXNRD1;
Pyrimidine catabolism	1	10	0.222717	1.41346	0.52343	1	1	1	NT5E;
Purine salvage	1	7	0.222717	2.01836	0.404688	1	1	1	PNP;
Pyrimidine metabolism	1	22	0.222717	0.642831	0.804487	1	1	1	NT5E;
Purine catabolism	3	11	0.668151	3.82979	0.0387398	1	0.442589	1	CAT; NT5E; PNP;
Vitamin D (calciferol) metabolism	1	7	0.222717	2.01836	0.404688	1	1	1	CYP24A1;
DNA Repair	5	106	1.11359	0.662043	0.883961	1	1	1	DDB2; ERCC2; ERCC6; POLR2A; REV3L;
Amino acid and oligopeptide SLC transporters	6	48	1.3363	1.75363	0.124417	1	0.893589	1	SLC1A5; SLC38A1; SLC43A2; SLC6A6; SLC7A1; SLC7A5;
Sphingolipid metabolism	2	29	0.445434	0.970608	0.623608	1	1	1	DEGS1; SPHK1;
Prostanoid metabolism	1	13	0.222717	1.08753	0.61853	1	1	1	PTGIS;
Cholesterol biosynthesis	14	20	3.11804	9.80813	1.91382e-12	3.19225e-09	4.84586e-10	1.7748e-09	CYP51A1; DHCR7; EBP; FDFT1; HMGCR; HMGCS1; HSD17B7; IDI1; LSS; MSMO1; MVD; MVK; SQLE; TM7SF2;
Metabolism of steroid hormones and vitamins A and D	1	32	0.222717	0.442009	0.907076	1	1	1	CYP24A1;
Regulation of Lipid Metabolism by Peroxisome proliferator-activated receptor alpha (PPARalpha)	6	32	1.3363	2.63017	0.0236413	1	0.301021	1	ABCA1; ACSL1; ANKRD1; CYP1A1; FHL2; TXNRD1;
Peroxisomal lipid metabolism	1	20	0.222717	0.707082	0.773159	1	1	1	IDH1;
NADPH regeneration	1	1	0.222717	14.0086	0.0713831	1	0.639469	1	IDH1;
Formation of incision complex in GG-NER	2	20	0.445434	1.40716	0.423275	1	1	1	DDB2; ERCC2;
Nucleotide Excision Repair	4	49	0.890869	1.14619	0.467221	1	1	1	DDB2; ERCC2; ERCC6; POLR2A;
Global Genomic NER (GG-NER)	2	33	0.445434	0.852994	0.693728	1	1	1	DDB2; ERCC2;
Translesion synthesis by DNA polymerases bypassing lesion on DNA template	1	4	0.222717	3.52836	0.256443	1	1	1	REV3L;
DNA Damage Bypass	1	4	0.222717	3.52836	0.256443	1	1	1	REV3L;
Translesion synthesis by Pol zeta	1	2	0.222717	7.03916	0.137681	1	0.893589	1	REV3L;
Metabolism	41	823	9.1314	0.698039	0.997103	1	1	1	AK2; AMD1; ASNS; CAT; CTPS1; CYCS; CYP1A1; CYP1B1; CYP24A1; CYP51A1; EIF4G1; GEMIN4; GLRX; GLUL; GNB4; GSTO1; HSP90AA1; INHBA; MCCC1; MTAP; MTHFR; NAMPT; NT5E; ODC1; PAX6; PDK2; PDK4; PNP; PTGIS; RPL9; RPS21; SLC2A3; SMG6; SMG9; SNRPG; TKT; TXNRD1; UBE2C; UGP2; UQCRQ; ZFP36L1;
L13a-mediated translational silencing of Ceruloplasmin expression	4	102	0.890869	0.550677	0.94001	1	1	1	EIF2S1; EIF4G1; RPL9; RPS21;
Tetrahydrobiopterin (BH4) synthesis, recycling, salvage and regulation	1	12	0.222717	1.17808	0.589146	1	1	1	HSP90AA1;
Purine metabolism	3	24	0.668151	1.75618	0.243072	1	1	1	CAT; NT5E; PNP;
Metabolism of nucleotides	7	58	1.55902	1.69282	0.117022	1	0.863684	1	AK2; CAT; CTPS1; GLRX; NT5E; PNP; TXNRD1;
eNOS activation and regulation	1	18	0.222717	0.785603	0.736825	1	1	1	HSP90AA1;
Metabolism of nitric oxide	1	18	0.222717	0.785603	0.736825	1	1	1	HSP90AA1;
eNOS activation	1	9	0.222717	1.57033	0.48674	1	1	1	HSP90AA1;
3' -UTR-mediated translational regulation	4	102	0.890869	0.550677	0.94001	1	1	1	EIF2S1; EIF4G1; RPL9; RPS21;
Amine compound SLC transporters	1	29	0.222717	0.487718	0.883829	1	1	1	SLC6A6;
Dual incision reaction in TC-NER	3	28	0.668151	1.50539	0.322797	1	1	1	ERCC2; ERCC6; POLR2A;
Formation of transcription-coupled NER (TC-NER) repair complex	3	28	0.668151	1.50539	0.322797	1	1	1	ERCC2; ERCC6; POLR2A;
Transcription-coupled NER (TC-NER)	3	44	0.668151	0.958099	0.617473	1	1	1	ERCC2; ERCC6; POLR2A;
Dual incision reaction in GG-NER	2	20	0.445434	1.40716	0.423275	1	1	1	DDB2; ERCC2;
Stabilization of p53	1	69	0.222717	0.205024	0.994136	1	1	1	UBE2C;
p53-Dependent G1 DNA Damage Response	2	72	0.445434	0.39102	0.969077	1	1	1	CDKN1B; UBE2C;
p53-Dependent G1/S DNA damage checkpoint	2	72	0.445434	0.39102	0.969077	1	1	1	CDKN1B; UBE2C;
G1/S DNA Damage Checkpoints	4	76	0.890869	0.739042	0.801814	1	1	1	CCND1; CDC25A; CDKN1B; UBE2C;
Cell Cycle Checkpoints	8	118	1.78174	0.950843	0.613091	1	1	1	BUB1B; CCNB1; CCNB2; CCND1; CDC20; CDC25A; CDKN1B; UBE2C;
Pausing and recovery of elongation	1	31	0.222717	0.456263	0.899895	1	1	1	POLR2A;
N-Glycan antennae elongation	1	9	0.222717	1.57033	0.48674	1	1	1	ST6GAL1;
Autodegradation of the E3 ubiquitin ligase COP1	1	68	0.222717	0.208039	0.99368	1	1	1	UBE2C;
G2/M DNA damage checkpoint	1	29	0.222717	0.487718	0.883829	1	1	1	CCNB1;
G2/M Checkpoints	3	43	0.668151	0.980375	0.601652	1	1	1	CCNB1; CCNB2; CDC25A;
G2/M DNA replication checkpoint	2	4	0.445434	7.02178	0.0276952	1	0.329133	1	CCNB1; CCNB2;
Chk1/Chk2(Cds1) mediated inactivation of Cyclin B:Cdk1 complex	1	5	0.222717	2.82409	0.309554	1	1	1	CCNB1;
p53-Independent G1/S DNA damage checkpoint	3	70	0.668151	0.602285	0.885619	1	1	1	CCND1; CDC25A; UBE2C;
Ubiquitin Mediated Degradation of Phosphorylated Cdc25A	3	69	0.668151	0.611012	0.879654	1	1	1	CCND1; CDC25A; UBE2C;
p53-Independent DNA Damage Response	3	70	0.668151	0.602285	0.885619	1	1	1	CCND1; CDC25A; UBE2C;
Activation of ATR in response to replication stress	1	37	0.222717	0.382294	0.935967	1	1	1	CDC25A;
Mitotic Spindle Checkpoint	3	19	0.668151	2.21809	0.149881	1	0.943404	1	BUB1B; CDC20; UBE2C;
Synthesis of substrates in N-glycan biosythesis	3	16	0.668151	2.63373	0.101116	1	0.806996	1	GNPNAT1; PMM2; UAP1;
Biosynthesis of the N-glycan precursor (dolichol lipid-linked oligosaccharide, LLO) and transfer to a nascent protein	3	30	0.668151	1.40506	0.362929	1	1	1	GNPNAT1; PMM2; UAP1;
Post-translational modification: synthesis of GPI-anchored proteins	1	26	0.222717	0.543972	0.854782	1	1	1	PLAUR;
Asparagine N-linked glycosylation	5	77	1.11359	0.911352	0.652022	1	1	1	GNPNAT1; LMAN1; PMM2; ST6GAL1; UAP1;
Attachment of GPI anchor to uPAR	1	7	0.222717	2.01836	0.404688	1	1	1	PLAUR;
N-glycan antennae elongation in the medial/trans-Golgi	1	12	0.222717	1.17808	0.589146	1	1	1	ST6GAL1;
Synthesis of GDP-mannose	1	5	0.222717	2.82409	0.309554	1	1	1	PMM2;
Synthesis of UDP-N-acetyl-glucosamine	2	5	0.445434	5.62022	0.0439979	1	0.489256	1	GNPNAT1; UAP1;
Transport to the Golgi and subsequent modification	2	28	0.445434	1.00526	0.604248	1	1	1	LMAN1; ST6GAL1;
Folding of actin by CCT/TriC	3	9	0.668151	4.6799	0.0219407	1	0.289587	1	ACTB; CCT2; CCT5;
Association of TriC/CCT with target proteins during biosynthesis	3	9	0.668151	4.6799	0.0219407	1	0.289587	1	CCT2; CCT5; SPHK1;
Post-chaperonin tubulin folding pathway	3	12	0.668151	3.5109	0.0489881	1	0.52046	1	TUBB3; TUBB4A; TUBB6;
Post-translational protein modification	6	114	1.3363	0.73846	0.833508	1	1	1	GNPNAT1; LMAN1; PLAUR; PMM2; ST6GAL1; UAP1;
Prefoldin mediated transfer of substrate to CCT/TriC	2	14	0.445434	2.0098	0.263799	1	1	1	CCT2; CCT5;
Formation of tubulin folding intermediates by CCT/TriC	2	8	0.445434	3.51527	0.10689	1	0.814124	1	CCT2; CCT5;
Cooperation of Prefoldin and TriC/CCT in actin and tubulin folding	3	15	0.668151	2.80919	0.0865473	1	0.729095	1	ACTB; CCT2; CCT5;
Chaperonin-mediated protein folding	4	16	0.890869	3.50872	0.0234145	1	0.301021	1	ACTB; CCT2; CCT5; SPHK1;
Eukaryotic Translation Termination	2	82	0.445434	0.34334	0.983648	1	1	1	RPL9; RPS21;
Protein folding	7	28	1.55902	3.50591	0.00285787	1	0.0529659	0.193989	ACTB; CCT2; CCT5; SPHK1; TUBB3; TUBB4A; TUBB6;
Eukaryotic Translation Elongation	2	85	0.445434	0.331224	0.986527	1	1	1	RPL9; RPS21;
Peptide chain elongation	2	82	0.445434	0.34334	0.983648	1	1	1	RPL9; RPS21;
Recycling of eIF2:GDP	1	8	0.222717	1.76638	0.447231	1	1	1	EIF2S1;
Ribosomal scanning and start codon recognition	3	54	0.668151	0.780706	0.751814	1	1	1	EIF2S1; EIF4G1; RPS21;
GTP hydrolysis and joining of the 60S ribosomal subunit	4	103	0.890869	0.545331	0.942901	1	1	1	EIF2S1; EIF4G1; RPL9; RPS21;
Translation initiation complex formation	3	54	0.668151	0.780706	0.751814	1	1	1	EIF2S1; EIF4G1; RPS21;
Activation of the mRNA upon binding of the cap-binding complex and eIFs, and subsequent binding to 43S	4	55	0.890869	1.02117	0.559572	1	1	1	EIF2S1; EIF4EBP1; EIF4G1; RPS21;
Formation of the ternary complex, and subsequently, the 43S complex	2	47	0.445434	0.598965	0.859	1	1	1	EIF2S1; RPS21;
Translation	5	117	1.11359	0.599805	0.92816	1	1	1	EIF2S1; EIF4EBP1; EIF4G1; RPL9; RPS21;
Eukaryotic Translation Initiation	5	110	1.11359	0.637971	0.902194	1	1	1	EIF2S1; EIF4EBP1; EIF4G1; RPL9; RPS21;
Cap-dependent Translation Initiation	5	110	1.11359	0.637971	0.902194	1	1	1	EIF2S1; EIF4EBP1; EIF4G1; RPL9; RPS21;
Formation of a pool of free 40S subunits	2	92	0.445434	0.306025	0.991459	1	1	1	RPL9; RPS21;
Metabolism of proteins	18	259	4.00891	0.974075	0.584183	1	1	1	ACTB; CCT2; CCT5; EIF2S1; EIF4EBP1; EIF4G1; GNPNAT1; LMAN1; PLAUR; PMM2; RPL9; RPS21; SPHK1; ST6GAL1; TUBB3; TUBB4A; TUBB6; UAP1;
Viral mRNA Translation	2	82	0.445434	0.34334	0.983648	1	1	1	RPL9; RPS21;
Influenza Viral RNA Transcription and Replication	4	98	0.890869	0.573151	0.927069	1	1	1	HSP90AA1; POLR2A; RPL9; RPS21;
Viral Messenger RNA Synthesis	1	14	0.222717	1.0099	0.645817	1	1	1	POLR2A;
vRNP Assembly	1	2	0.222717	7.03916	0.137681	1	0.893589	1	HSP90AA1;
Influenza Life Cycle	4	135	0.890869	0.416077	0.989373	1	1	1	HSP90AA1; POLR2A; RPL9; RPS21;
Influenza Infection	4	140	0.890869	0.401218	0.991949	1	1	1	HSP90AA1; POLR2A; RPL9; RPS21;
Meiotic Synapsis	1	47	0.222717	0.300972	0.969623	1	1	1	SYNE1;
Meiosis	1	72	0.222717	0.196483	0.995317	1	1	1	SYNE1;
Activated AMPK stimulates fatty-acid oxidation in muscle	1	18	0.222717	0.785603	0.736825	1	1	1	ACSL1;
Regulation of gap junction activity	2	2	0.445434	14.0086	0.00508501	1	0.0831549	0.304557	GJA1; SRC;
c-src mediated regulation of Cx43 function and closure of gap junctions	2	2	0.445434	14.0086	0.00508501	1	0.0831549	0.304557	GJA1; SRC;
Oligomerization of connexins into connexons	1	3	0.222717	4.70057	0.199256	1	1	1	GJA1;
Microtubule-dependent trafficking of connexons from Golgi to the plasma membrane	1	1	0.222717	14.0086	0.0713831	1	0.639469	1	GJA1;
Transport of connexons to the plasma membrane	1	2	0.222717	7.03916	0.137681	1	0.893589	1	GJA1;
Gap junction trafficking and regulation	2	6	0.445434	4.68508	0.0629269	1	0.628516	1	GJA1; SRC;
Gap junction trafficking	1	5	0.222717	2.82409	0.309554	1	1	1	GJA1;
Gap junction assembly	1	4	0.222717	3.52836	0.256443	1	1	1	GJA1;
Transport of connexins along the secretory pathway	1	1	0.222717	14.0086	0.0713831	1	0.639469	1	GJA1;
trans-Golgi Network Vesicle Budding	1	33	0.222717	0.428619	0.913743	1	1	1	AP1S3;
Clathrin derived vesicle budding	1	33	0.222717	0.428619	0.913743	1	1	1	AP1S3;
Golgi Associated Vesicle Biogenesis	1	27	0.222717	0.523832	0.865191	1	1	1	AP1S3;
Lysosome Vesicle Biogenesis	1	15	0.222717	0.942619	0.671156	1	1	1	AP1S3;
Vitamins	1	6	0.222717	2.35419	0.358879	1	1	1	CYP24A1;
Eicosanoids	1	5	0.222717	2.82409	0.309554	1	1	1	PTGIS;
Formation of the active cofactor, UDP-glucuronate	1	3	0.222717	4.70057	0.199256	1	1	1	UGP2;
Glucuronidation	1	6	0.222717	2.35419	0.358879	1	1	1	UGP2;
Phase II conjugation	2	39	0.445434	0.721798	0.778364	1	1	1	GSTO1; UGP2;
Glutathione conjugation	1	15	0.222717	0.942619	0.671156	1	1	1	GSTO1;
Bile salt and organic anion SLC transporters	2	12	0.445434	2.34449	0.20944	1	1	1	SLC16A1; SLC16A3;
Membrane Trafficking	3	84	0.668151	0.501916	0.945371	1	1	1	AP1S3; GJA1; SRC;
Regulation of Insulin Secretion	1	48	0.222717	0.294703	0.971807	1	1	1	PAX6;
Integration of energy metabolism	3	83	0.668151	0.507962	0.942321	1	1	1	GNB4; PAX6; TKT;
Peptide hormone biosynthesis	1	15	0.222717	0.942619	0.671156	1	1	1	INHBA;
Glycoprotein hormones	1	13	0.222717	1.08753	0.61853	1	1	1	INHBA;
Methionine salvage pathway	1	6	0.222717	2.35419	0.358879	1	1	1	MTAP;
Regulation of ornithine decarboxylase (ODC)	2	70	0.445434	0.40219	0.964934	1	1	1	ODC1; UBE2C;
Metabolism of polyamines	3	15	0.668151	2.80919	0.0865473	1	0.729095	1	AMD1; MTAP; ODC1;
Biological oxidations	7	98	1.55902	1.00194	0.556271	1	1	1	CYP1A1; CYP1B1; CYP24A1; CYP51A1; GSTO1; PTGIS; UGP2;
Endogenous sterols	2	15	0.445434	1.8759	0.291069	1	1	1	CYP1B1; CYP51A1;
Phase 1 - Functionalization of compounds	5	60	1.11359	1.16952	0.428457	1	1	1	CYP1A1; CYP1B1; CYP24A1; CYP51A1; PTGIS;
Cytochrome P450 - arranged by substrate type	5	48	1.11359	1.46185	0.256122	1	1	1	CYP1A1; CYP1B1; CYP24A1; CYP51A1; PTGIS;
Incretin Synthesis, Secretion, and Inactivation	1	21	0.222717	0.673427	0.789404	1	1	1	PAX6;
Synthesis, Secretion, and Inactivation of Glucagon-like Peptide-1 (GLP-1)	1	18	0.222717	0.785603	0.736825	1	1	1	PAX6;
Synthesis, Secretion, and Inactivation of Glucose-dependent Insulinotropic Polypeptide (GIP)	1	13	0.222717	1.08753	0.61853	1	1	1	PAX6;
Glucagon signaling in metabolic regulation	1	33	0.222717	0.428619	0.913743	1	1	1	GNB4;
Insulin effects increased synthesis of Xylulose-5-Phosphate	1	2	0.222717	7.03916	0.137681	1	0.893589	1	TKT;
Nonsense-Mediated Decay	5	104	1.11359	0.674773	0.873803	1	1	1	EIF4G1; RPL9; RPS21; SMG6; SMG9;
Destabilization of mRNA by Butyrate Response Factor 1 (BRF1)	1	20	0.222717	0.707082	0.773159	1	1	1	ZFP36L1;
Regulation of mRNA Stability by Proteins that Bind AU-rich Elements	3	104	0.668151	0.405403	0.982299	1	1	1	EIF4G1; UBE2C; ZFP36L1;
Destabilization of mRNA by AUF1 (hnRNP D0)	2	71	0.445434	0.396526	0.967068	1	1	1	EIF4G1; UBE2C;
Deadenylation-dependent mRNA decay	1	46	0.222717	0.307514	0.967269	1	1	1	EIF4G1;
Deadenylation of mRNA	1	22	0.222717	0.642831	0.804487	1	1	1	EIF4G1;
Metabolism of mRNA	7	234	1.55902	0.419642	0.99834	1	1	1	EIF4G1; RPL9; RPS21; SMG6; SMG9; UBE2C; ZFP36L1;
Metabolism of RNA	9	281	2.00445	0.449157	0.998747	1	1	1	EIF4G1; GEMIN4; RPL9; RPS21; SMG6; SMG9; SNRPG; UBE2C; ZFP36L1;
Respiratory electron transport	2	76	0.445434	0.370442	0.975994	1	1	1	CYCS; UQCRQ;
Regulation of pyruvate dehydrogenase (PDH) complex	2	9	0.445434	3.12512	0.131162	1	0.893589	1	PDK2; PDK4;
Respiratory electron transport, ATP synthesis by chemiosmotic coupling, and heat production by uncoupling proteins.	2	91	0.445434	0.309387	0.990882	1	1	1	CYCS; UQCRQ;
Metabolism of amino acids and derivatives	8	188	1.78174	0.596825	0.964019	1	1	1	AMD1; ASNS; GLUL; INHBA; MCCC1; MTAP; ODC1; UBE2C;
Branched-chain amino acid catabolism	1	17	0.222717	0.831787	0.716536	1	1	1	MCCC1;
Amino acid synthesis and interconversion (transamination)	2	10	0.445434	2.81292	0.156524	1	0.963401	1	ASNS; GLUL;
Nicotinate metabolism	1	8	0.222717	1.76638	0.447231	1	1	1	NAMPT;
Nicotinamide salvaging	1	2	0.222717	7.03916	0.137681	1	0.893589	1	NAMPT;
Metabolism of folate and pterines	1	8	0.222717	1.76638	0.447231	1	1	1	MTHFR;
Nonsense Mediated Decay Enhanced by the Exon Junction Complex	5	104	1.11359	0.674773	0.873803	1	1	1	EIF4G1; RPL9; RPS21; SMG6; SMG9;
Nonsense Mediated Decay Independent of the Exon Junction Complex	3	87	0.668151	0.48461	0.953645	1	1	1	EIF4G1; RPL9; RPS21;
Metabolism of non-coding RNA	2	50	0.445434	0.563034	0.881598	1	1	1	GEMIN4; SNRPG;
snRNP Assembly	2	50	0.445434	0.563034	0.881598	1	1	1	GEMIN4; SNRPG;
Metabolism of vitamins and cofactors	3	47	0.668151	0.896957	0.662339	1	1	1	MTHFR; NAMPT; SLC2A3;
Metabolism of water-soluble vitamins and cofactors	3	47	0.668151	0.896957	0.662339	1	1	1	MTHFR; NAMPT; SLC2A3;
Vitamin C (ascorbate) metabolism	1	6	0.222717	2.35419	0.358879	1	1	1	SLC2A3;
Xenobiotics	1	14	0.222717	1.0099	0.645817	1	1	1	CYP1A1;
Glucose metabolism	3	36	0.668151	1.17095	0.479661	1	1	1	PCK2; PGK1; UGP2;
Glycolysis	1	5	0.222717	2.82409	0.309554	1	1	1	PGK1;
Glucose transport	2	38	0.445434	0.740787	0.765844	1	1	1	HK1; HK2;
Hexose transport	2	40	0.445434	0.703757	0.790295	1	1	1	HK1; HK2;
BMAL1:CLOCK/NPAS2 Activates Gene Expression	5	23	1.11359	3.05012	0.0208461	1	0.285011	1	ARNTL; CRY2; DBP; NR1D1; SERPINE1;
Metabolism of carbohydrates	7	92	1.55902	1.06728	0.487914	1	1	1	HK1; HK2; PCK2; PGK1; PRPS1; TKT; UGP2;
Circadian Clock	5	32	1.11359	2.19254	0.0739954	1	0.649602	1	ARNTL; CRY2; DBP; NR1D1; SERPINE1;
Fatty Acyl-CoA Biosynthesis	1	18	0.222717	0.785603	0.736825	1	1	1	ACSL1;
Synthesis of very long-chain fatty acyl-CoAs	1	14	0.222717	1.0099	0.645817	1	1	1	ACSL1;
Fatty acid, triacylglycerol, and ketone body metabolism	7	83	1.55902	1.183	0.380926	1	1	1	ABCA1; ACSL1; ANKRD1; CYP1A1; FHL2; LPIN1; TXNRD1;
Triglyceride Biosynthesis	2	28	0.445434	1.00526	0.604248	1	1	1	ACSL1; LPIN1;
Lipoprotein metabolism	2	27	0.445434	1.04248	0.584144	1	1	1	ABCA1; LDLR;
Hormone-sensitive lipase (HSL)-mediated triacylglycerol hydrolysis	3	12	0.668151	3.5109	0.0489881	1	0.52046	1	ABHD5; LIPE; MGLL;
LDL-mediated lipid transport	1	4	0.222717	3.52836	0.256443	1	1	1	LDLR;
HDL-mediated lipid transport	1	15	0.222717	0.942619	0.671156	1	1	1	ABCA1;
Chylomicron-mediated lipid transport	1	16	0.222717	0.883742	0.694686	1	1	1	LDLR;
Glycogen synthesis	1	2	0.222717	7.03916	0.137681	1	0.893589	1	UGP2;
Gluconeogenesis	2	20	0.445434	1.40716	0.423275	1	1	1	PCK2; PGK1;
Pentose phosphate pathway (hexose monophosphate shunt)	1	6	0.222717	2.35419	0.358879	1	1	1	TKT;
5-Phosphoribose 1-diphosphate biosynthesis	1	1	0.222717	14.0086	0.0713831	1	0.639469	1	PRPS1;
Cell-cell junction organization	4	45	0.890869	1.24805	0.402006	1	1	1	CDH11; F11R; JUP; PVR;
Cell-Cell communication	10	117	2.22717	1.19841	0.323766	1	1	1	ACTN1; ACTN4; CDH11; F11R; JUP; PVR; PXN; SIRPB1; SRC; VASP;
Cell junction organization	7	69	1.55902	1.42299	0.220168	1	1	1	ACTN1; CDH11; F11R; JUP; PVR; PXN; VASP;
Transmembrane transport of small molecules	25	378	5.56793	0.926842	0.688674	1	1	1	ABCC4; ATP2A2; ATP6V0C; HK1; HK2; SLC12A6; SLC16A1; SLC16A3; SLC1A5; SLC20A1; SLC29A1; SLC2A12; SLC2A3; SLC30A1; SLC35C1; SLC38A1; SLC39A10; SLC39A14; SLC43A2; SLC4A7; SLC6A6; SLC7A1; SLC7A5; SLCO4A1; TFRC;
Transport of inorganic cations/anions and amino acids/oligopeptides	9	94	2.00445	1.3426	0.226564	1	1	1	SLC12A6; SLC1A5; SLC20A1; SLC38A1; SLC43A2; SLC4A7; SLC6A6; SLC7A1; SLC7A5;
Bicarbonate transporters	1	9	0.222717	1.57033	0.48674	1	1	1	SLC4A7;
SLC-mediated transmembrane transport	21	247	4.67706	1.19154	0.229861	1	1	1	HK1; HK2; SLC12A6; SLC16A1; SLC16A3; SLC1A5; SLC20A1; SLC29A1; SLC2A12; SLC2A3; SLC30A1; SLC35C1; SLC38A1; SLC39A10; SLC39A14; SLC43A2; SLC4A7; SLC6A6; SLC7A1; SLC7A5; SLCO4A1;
ABC-family proteins mediated transport	1	25	0.222717	0.565722	0.843571	1	1	1	ABCC4;
Cation-coupled Chloride cotransporters	1	7	0.222717	2.01836	0.404688	1	1	1	SLC12A6;
Localization of the PINCH-ILK-PARVIN complex to focal adhesions	1	4	0.222717	3.52836	0.256443	1	1	1	PXN;
Regulation of cytoskeletal remodeling and cell spreading by IPP complex components	2	8	0.445434	3.51527	0.10689	1	0.814124	1	ACTN1; PXN;
Signal regulatory protein (SIRP) family interactions	2	11	0.445434	2.55743	0.182698	1	1	1	SIRPB1; SRC;
Adherens junctions interactions	3	27	0.668151	1.56112	0.30271	1	1	1	CDH11; JUP; PVR;
Nectin/Necl trans heterodimerization	1	7	0.222717	2.01836	0.404688	1	1	1	PVR;
Tight junction interactions	1	18	0.222717	0.785603	0.736825	1	1	1	F11R;
Cell-extracellular matrix interactions	3	16	0.668151	2.63373	0.101116	1	0.806996	1	ACTN1; PXN; VASP;
Nephrin interactions	2	29	0.445434	0.970608	0.623608	1	1	1	ACTN1; ACTN4;
Zinc efflux and compartmentalization by the SLC30 family	1	7	0.222717	2.01836	0.404688	1	1	1	SLC30A1;
Zinc transporters	3	17	0.668151	2.47889	0.116583	1	0.863684	1	SLC30A1; SLC39A10; SLC39A14;
Metal ion SLC transporters	3	25	0.668151	1.68596	0.262785	1	1	1	SLC30A1; SLC39A10; SLC39A14;
Proton-coupled monocarboxylate transport	2	4	0.445434	7.02178	0.0276952	1	0.329133	1	SLC16A1; SLC16A3;
Na+/Cl- dependent neurotransmitter transporters	1	18	0.222717	0.785603	0.736825	1	1	1	SLC6A6;
Zinc influx into cells by the SLC39 gene family	2	10	0.445434	2.81292	0.156524	1	0.963401	1	SLC39A10; SLC39A14;
Sodium-coupled phosphate cotransporters	1	5	0.222717	2.82409	0.309554	1	1	1	SLC20A1;
Amino acid transport across the plasma membrane	6	31	1.3363	2.71499	0.0203973	1	0.283523	1	SLC1A5; SLC38A1; SLC43A2; SLC6A6; SLC7A1; SLC7A5;
Transport of glucose and other sugars, bile salts and organic acids, metal ions and amine compounds	8	94	1.78174	1.19359	0.356054	1	1	1	SLC16A1; SLC16A3; SLC2A12; SLC2A3; SLC30A1; SLC39A10; SLC39A14; SLC6A6;
Facilitative Na+-independent glucose transporters	2	12	0.445434	2.34449	0.20944	1	1	1	SLC2A12; SLC2A3;
Transferrin endocytosis and recycling	2	27	0.445434	1.04248	0.584144	1	1	1	ATP6V0C; TFRC;
Ion channel transport	1	46	0.222717	0.307514	0.967269	1	1	1	ATP2A2;
Iron uptake and transport	2	37	0.445434	0.760803	0.752715	1	1	1	ATP6V0C; TFRC;
Lipid digestion, mobilization, and transport	5	46	1.11359	1.52539	0.22889	1	1	1	ABCA1; ABHD5; LDLR; LIPE; MGLL;
Metabolism of lipids and lipoproteins	30	257	6.68151	1.63573	0.00479289	1	0.0824179	0.301857	ABCA1; ABHD5; ACSL1; ANKRD1; CYP1A1; CYP24A1; CYP51A1; DEGS1; DHCR7; EBP; FDFT1; FHL2; HMGCR; HMGCS1; HSD17B7; IDH1; IDI1; LDLR; LIPE; LPIN1; LSS; MGLL; MSMO1; MVD; MVK; PTGIS; SPHK1; SQLE; TM7SF2; TXNRD1;
Ion transport by P-type ATPases	1	29	0.222717	0.487718	0.883829	1	1	1	ATP2A2;
Transport of vitamins, nucleosides, and related molecules	3	30	0.668151	1.40506	0.362929	1	1	1	SLC29A1; SLC35C1; SLCO4A1;
Transport of nucleotide sugars	1	8	0.222717	1.76638	0.447231	1	1	1	SLC35C1;
Transport of nucleosides and free purine and pyrimidine bases across the plasma membrane	1	7	0.222717	2.01836	0.404688	1	1	1	SLC29A1;
Transport of organic anions	1	10	0.222717	1.41346	0.52343	1	1	1	SLCO4A1;
PD-1 signaling	1	12	0.222717	1.17808	0.589146	1	1	1	PDCD1LG2;
Class I MHC mediated antigen processing & presentation	3	101	0.668151	0.417443	0.978946	1	1	1	SEC61B; SEC61G; UBE2C;
Antigen processing: Ubiquitination & Proteasome degradation	1	69	0.222717	0.205024	0.994136	1	1	1	UBE2C;
CD28 co-stimulation	2	36	0.445434	0.781931	0.738957	1	1	1	CDC42; PIK3R3;
CD28 dependent PI3K/Akt signaling	1	17	0.222717	0.831787	0.716536	1	1	1	PIK3R3;
CD28 dependent Vav1 pathway	1	18	0.222717	0.785603	0.736825	1	1	1	CDC42;
Generation of second messenger molecules	2	19	0.445434	1.48118	0.397702	1	1	1	ENAH; VASP;
Downstream TCR signaling	1	32	0.222717	0.442009	0.907076	1	1	1	UBE2N;
Costimulation by the CD28 family	3	52	0.668151	0.810728	0.72839	1	1	1	CDC42; PDCD1LG2; PIK3R3;
Transcription	8	178	1.78174	0.630352	0.946153	1	1	1	ERCC2; ERCC6; POLR2A; SLBP; SNAPC1; SNRPG; SRSF7; SRSF9;
RNA Polymerase I, RNA Polymerase III, and Mitochondrial Transcription	3	92	0.668151	0.458276	0.964887	1	1	1	ERCC2; ERCC6; SNAPC1;
RNA Polymerase I Transcription	2	56	0.445434	0.50272	0.917087	1	1	1	ERCC2; ERCC6;
RNA Polymerase I Promoter Clearance	2	54	0.445434	0.521335	0.906541	1	1	1	ERCC2; ERCC6;
Regulation of Apoptosis	3	75	0.668151	0.562138	0.911657	1	1	1	CCND1; DAPK1; UBE2C;
Regulation of activated PAK-2p34 by proteasome mediated degradation	2	66	0.445434	0.426561	0.954997	1	1	1	CCND1; UBE2C;
Role of DCC in regulating apoptosis	1	8	0.222717	1.76638	0.447231	1	1	1	DAPK1;
RNA Polymerase I Promoter Escape	1	20	0.222717	0.707082	0.773159	1	1	1	ERCC2;
RNA Polymerase I Transcription Initiation	2	24	0.445434	1.17273	0.519397	1	1	1	ERCC2; ERCC6;
RNA Polymerase III Transcription Initiation From Type 3 Promoter	1	22	0.222717	0.642831	0.804487	1	1	1	SNAPC1;
RNA Polymerase III Transcription Initiation	1	29	0.222717	0.487718	0.883829	1	1	1	SNAPC1;
RNA Polymerase III Transcription	1	34	0.222717	0.416016	0.919933	1	1	1	SNAPC1;
RNA Polymerase III Abortive And Retractive Initiation	1	34	0.222717	0.416016	0.919933	1	1	1	SNAPC1;
RNA Polymerase I Chain Elongation	1	48	0.222717	0.294703	0.971807	1	1	1	ERCC2;
RNA Polymerase I Transcription Termination	1	21	0.222717	0.673427	0.789404	1	1	1	ERCC2;
Cdc20:Phospho-APC/C mediated degradation of Cyclin A	3	69	0.668151	0.611012	0.879654	1	1	1	BUB1B; CDC20; UBE2C;
Apoptotic execution phase	1	48	0.222717	0.294703	0.971807	1	1	1	HMGB2;
Activation of DNA fragmentation factor	1	8	0.222717	1.76638	0.447231	1	1	1	HMGB2;
Apoptosis induced DNA fragmentation	1	8	0.222717	1.76638	0.447231	1	1	1	HMGB2;
Apoptotic factor-mediated response	1	7	0.222717	2.01836	0.404688	1	1	1	CYCS;
Release of apoptotic factors from the mitochondria	1	2	0.222717	7.03916	0.137681	1	0.893589	1	CYCS;
BH3-only proteins associate with and inactivate anti-apoptotic BCL-2 members	1	3	0.222717	4.70057	0.199256	1	1	1	BCL2L1;
Activation of BMF and translocation to mitochondria	1	3	0.222717	4.70057	0.199256	1	1	1	BMF;
Activation of caspases through apoptosome-mediated cleavage	1	5	0.222717	2.82409	0.309554	1	1	1	CYCS;
Formation of apoptosome	1	3	0.222717	4.70057	0.199256	1	1	1	CYCS;
Cytochrome c-mediated apoptotic response	1	5	0.222717	2.82409	0.309554	1	1	1	CYCS;
Intrinsic Pathway for Apoptosis	7	31	1.55902	3.16673	0.00526921	1	0.0853305	0.312525	BCL2L1; BCL2L11; BMF; CYCS; DYNLL1; E2F1; PMAIP1;
Activation of BH3-only proteins	5	17	1.11359	4.126	0.00546276	1	0.0876142	0.320889	BCL2L11; BMF; DYNLL1; E2F1; PMAIP1;
Activation of NOXA and translocation to mitochondria	2	4	0.445434	7.02178	0.0276952	1	0.329133	1	E2F1; PMAIP1;
Activation of BIM and translocation to mitochondria	3	5	0.668151	8.41636	0.00324106	1	0.0594076	0.217582	BCL2L11; BMF; DYNLL1;
Activation of PUMA and translocation to mitochondria	1	4	0.222717	3.52836	0.256443	1	1	1	E2F1;
Apoptosis	11	158	2.44989	0.976108	0.580292	1	1	1	BCL2L1; BCL2L11; BMF; CCND1; CYCS; DAPK1; DYNLL1; E2F1; HMGB2; PMAIP1; UBE2C;
Steroid hormones	1	25	0.222717	0.565722	0.843571	1	1	1	CYP24A1;
Growth hormone receptor signaling	1	18	0.222717	0.785603	0.736825	1	1	1	IRS2;
TRIF mediated TLR3 signaling	3	56	0.668151	0.752829	0.773592	1	1	1	JUN; MAP2K1; MAP2K3;
Toll Like Receptor 3 (TLR3) Cascade	3	56	0.668151	0.752829	0.773592	1	1	1	JUN; MAP2K1; MAP2K3;
TRAF6 Mediated Induction of proinflammatory cytokines	3	50	0.668151	0.84315	0.703271	1	1	1	JUN; MAP2K1; MAP2K3;
Toll Like Receptor 5 (TLR5) Cascade	4	60	0.890869	0.936087	0.629476	1	1	1	JUN; MAP2K1; MAP2K3; UBE2N;
Toll Like Receptor 7/8 (TLR7/8) Cascade	4	62	0.890869	0.905895	0.655367	1	1	1	JUN; MAP2K1; MAP2K3; UBE2N;
MyD88 dependent cascade initiated on endosome	4	60	0.890869	0.936087	0.629476	1	1	1	JUN; MAP2K1; MAP2K3; UBE2N;
TRAF6 mediated induction of NFkB and MAP kinases upon TLR7/8 or 9 activation	4	59	0.890869	0.95195	0.616074	1	1	1	JUN; MAP2K1; MAP2K3; UBE2N;
IRAK1 recruits IKK complex upon TLR7/8 or 9 stimulation	1	10	0.222717	1.41346	0.52343	1	1	1	UBE2N;
Toll Like Receptor 9 (TLR9) Cascade	4	65	0.890869	0.864091	0.691874	1	1	1	JUN; MAP2K1; MAP2K3; UBE2N;
TRAF6 mediated IRF7 activation in TLR7/8 or 9 signaling	1	8	0.222717	1.76638	0.447231	1	1	1	UBE2N;
Activated TLR4 signalling	4	72	0.890869	0.780094	0.766094	1	1	1	JUN; MAP2K1; MAP2K3; UBE2N;
MyD88:Mal cascade initiated on plasma membrane	4	62	0.890869	0.905895	0.655367	1	1	1	JUN; MAP2K1; MAP2K3; UBE2N;
Toll Like Receptor 4 (TLR4) Cascade	4	76	0.890869	0.739042	0.801814	1	1	1	JUN; MAP2K1; MAP2K3; UBE2N;
NFkB and MAP kinases activation mediated by TLR4 signaling repertoire	3	54	0.668151	0.780706	0.751814	1	1	1	JUN; MAP2K1; MAP2K3;
MyD88-independent cascade initiated on plasma membrane	3	58	0.668151	0.726874	0.793781	1	1	1	JUN; MAP2K1; MAP2K3;
Innate Immune System	5	183	1.11359	0.383494	0.997481	1	1	1	JUN; MAP2K1; MAP2K3; TXNIP; UBE2N;
Toll Receptor Cascades	4	90	0.890869	0.624092	0.89345	1	1	1	JUN; MAP2K1; MAP2K3; UBE2N;
Cross-presentation of soluble exogenous antigens (endosomes)	1	67	0.222717	0.211143	0.993189	1	1	1	UBE2C;
Immunoregulatory interactions between a Lymphoid and a non-Lymphoid cell	1	52	0.222717	0.272038	0.979087	1	1	1	PVR;
Antigen processing-Cross presentation	3	86	0.668151	0.490245	0.951026	1	1	1	SEC61B; SEC61G; UBE2C;
ER-Phagosome pathway	3	80	0.668151	0.527008	0.932202	1	1	1	SEC61B; SEC61G; UBE2C;
Toll Like Receptor 10 (TLR10) Cascade	4	60	0.890869	0.936087	0.629476	1	1	1	JUN; MAP2K1; MAP2K3; UBE2N;
Activation of the AP-1 family of transcription factors	1	9	0.222717	1.57033	0.48674	1	1	1	JUN;
activated TAK1 mediates p38 MAPK activation	1	6	0.222717	2.35419	0.358879	1	1	1	MAP2K3;
MAPK targets/ Nuclear events mediated by MAP kinases	1	21	0.222717	0.673427	0.789404	1	1	1	JUN;
MAP kinase activation in TLR cascade	3	30	0.668151	1.40506	0.362929	1	1	1	JUN; MAP2K1; MAP2K3;
JNK (c-Jun kinases) phosphorylation and activation mediated by activated human TAK1	1	7	0.222717	2.01836	0.404688	1	1	1	MAP2K3;
TAK1 activates NFkB by phosphorylation and activation of IKKs complex	1	11	0.222717	1.28508	0.557503	1	1	1	MAP2K3;
MyD88 cascade initiated on plasma membrane	4	59	0.890869	0.95195	0.616074	1	1	1	JUN; MAP2K1; MAP2K3; UBE2N;
IRAK1 recruits IKK complex	1	10	0.222717	1.41346	0.52343	1	1	1	UBE2N;
Cytokine Signaling in Immune system	13	193	2.89532	0.944263	0.628769	1	1	1	IFIT1; IL18; IL1RAP; IRS2; ITGB3; MAP2K1; MAP2K3; MT2A; SPRY2; SQSTM1; SRC; STAT2; UBE2N;
Interferon alpha/beta signaling	5	77	1.11359	0.911352	0.652022	1	1	1	IFIT1; ITGB3; SPRY2; SRC; STAT2;
Interferon Signaling	6	98	1.3363	0.859012	0.710172	1	1	1	IFIT1; ITGB3; MT2A; SPRY2; SRC; STAT2;
Interferon gamma signaling	1	47	0.222717	0.300972	0.969623	1	1	1	MT2A;
Regulation of IFNA signaling	4	38	0.890869	1.47789	0.285924	1	1	1	ITGB3; SPRY2; SRC; STAT2;
Interleukin-1 signaling	5	39	1.11359	1.79911	0.142068	1	0.907928	1	IL1RAP; MAP2K1; MAP2K3; SQSTM1; UBE2N;
Interleukin-2 signaling	1	28	0.222717	0.50513	0.874856	1	1	1	MAP2K1;
Signaling by Interleukins	6	92	1.3363	0.915029	0.650627	1	1	1	IL18; IL1RAP; MAP2K1; MAP2K3; SQSTM1; UBE2N;
Interleukin-1 processing	1	6	0.222717	2.35419	0.358879	1	1	1	IL18;
Toll Like Receptor 2 (TLR2) Cascade	4	65	0.890869	0.864091	0.691874	1	1	1	JUN; MAP2K1; MAP2K3; UBE2N;
Toll Like Receptor TLR1:TLR2 Cascade	4	64	0.890869	0.87759	0.680019	1	1	1	JUN; MAP2K1; MAP2K3; UBE2N;
Toll Like Receptor TLR6:TLR2 Cascade	4	64	0.890869	0.87759	0.680019	1	1	1	JUN; MAP2K1; MAP2K3; UBE2N;
Nucleotide-binding domain, leucine rich repeat containing receptor (NLR) signaling pathways	3	43	0.668151	0.980375	0.601652	1	1	1	MAP2K3; TXNIP; UBE2N;
NOD1/2 Signaling Pathway	2	26	0.445434	1.08256	0.563297	1	1	1	MAP2K3; UBE2N;
The NLRP3 inflammasome	1	11	0.222717	1.28508	0.557503	1	1	1	TXNIP;
Inflammasomes	1	17	0.222717	0.831787	0.716536	1	1	1	TXNIP;
fatty acid activation	1	6	0.222717	2.35419	0.358879	1	1	1	ACSL1;
sulfate activation for sulfonation	1	2	0.222717	7.03916	0.137681	1	0.893589	1	PAPSS2;
superpathway of serine and glycine biosynthesis I	1	4	0.222717	3.52836	0.256443	1	1	1	PSAT1;
citrulline biosynthesis	2	8	0.445434	3.51527	0.10689	1	0.814124	1	ALDH18A1; GLS;
proline biosynthesis I	1	4	0.222717	3.52836	0.256443	1	1	1	ALDH18A1;
serine biosynthesis	1	2	0.222717	7.03916	0.137681	1	0.893589	1	PSAT1;
asparagine biosynthesis I	1	1	0.222717	14.0086	0.0713831	1	0.639469	1	ASNS;
glutamine biosynthesis I	1	1	0.222717	14.0086	0.0713831	1	0.639469	1	GLUL;
GDP-glucose biosynthesis	1	4	0.222717	3.52836	0.256443	1	1	1	PGM1;
CMP-N-acetylneuraminate biosynthesis I (eukaryotes)	1	4	0.222717	3.52836	0.256443	1	1	1	NANS;
GDP-mannose biosynthesis	1	6	0.222717	2.35419	0.358879	1	1	1	PMM2;
glycogen biosynthesis II (from UDP-D-Glucose)	2	6	0.445434	4.68508	0.0629269	1	0.628516	1	GYS1; UGP2;
heparan sulfate biosynthesis	3	23	0.668151	1.83251	0.223618	1	1	1	HS3ST3A1; HS3ST3B1; HS6ST1;
chondroitin sulfate biosynthesis	2	20	0.445434	1.40716	0.423275	1	1	1	CHST3; CHSY1;
dermatan sulfate biosynthesis	1	17	0.222717	0.831787	0.716536	1	1	1	CHSY1;
heparan sulfate biosynthesis (late stages)	3	16	0.668151	2.63373	0.101116	1	0.806996	1	HS3ST3A1; HS3ST3B1; HS6ST1;
chondroitin and dermatan biosynthesis	1	6	0.222717	2.35419	0.358879	1	1	1	CHSY1;
chondroitin sulfate biosynthesis (late stages)	2	12	0.445434	2.34449	0.20944	1	1	1	CHST3; CHSY1;
colanic acid building blocks biosynthesis	2	13	0.445434	2.16428	0.236536	1	1	1	PMM2; UGP2;
mevalonate pathway I	6	10	1.3363	8.41077	2.09985e-05	0.0350256	0.000547275	0.0020044	ACAT2; HMGCR; HMGCS1; IDI1; MVD; MVK;
NAD biosynthesis III	1	4	0.222717	3.52836	0.256443	1	1	1	NAMPT;
trans,trans-farnesyl diphosphate biosynthesis	2	4	0.445434	7.02178	0.0276952	1	0.329133	1	FDPS; IDI1;
superpathway of geranylgeranyldiphosphate biosynthesis I (via mevalonate)	7	13	1.55902	7.54807	1.06065e-05	0.0176916	0.000290027	0.00106223	ACAT2; FDPS; HMGCR; HMGCS1; IDI1; MVD; MVK;
heme biosynthesis II	1	9	0.222717	1.57033	0.48674	1	1	1	ALAS1;
thioredoxin pathway	1	2	0.222717	7.03916	0.137681	1	0.893589	1	TXNRD1;
tetrapyrrole biosynthesis II	1	5	0.222717	2.82409	0.309554	1	1	1	ALAS1;
folate transformations	1	9	0.222717	1.57033	0.48674	1	1	1	MTHFR;
prostanoid biosynthesis	1	9	0.222717	1.57033	0.48674	1	1	1	PTGIS;
androgen biosynthesis	1	8	0.222717	1.76638	0.447231	1	1	1	AKR1C3;
estrogen biosynthesis	1	4	0.222717	3.52836	0.256443	1	1	1	AKR1C3;
ceramide biosynthesis	1	5	0.222717	2.82409	0.309554	1	1	1	SPTLC3;
triacylglycerol biosynthesis	2	24	0.445434	1.17273	0.519397	1	1	1	ABHD5; AGPAT5;
choline biosynthesis III	1	9	0.222717	1.57033	0.48674	1	1	1	PLD1;
gamma-linolenate biosynthesis II (animals)	1	7	0.222717	2.01836	0.404688	1	1	1	ACSL1;
stearate biosynthesis I (animals)	1	12	0.222717	1.17808	0.589146	1	1	1	ACSL1;
3-phosphoinositide biosynthesis	4	26	0.890869	2.15973	0.11021	1	0.831809	1	PI4KB; PIK3C2B; PIK3R3; PIP5K1B;
CDP-diacylglycerol biosynthesis I	2	15	0.445434	1.8759	0.291069	1	1	1	ABHD5; AGPAT5;
phosphatidylglycerol biosynthesis II (non-plastidic)	2	16	0.445434	1.75873	0.318205	1	1	1	ABHD5; AGPAT5;
cholesterol biosynthesis II (via 24,25-dihydrolanosterol)	9	13	2.00445	9.70159	2.4608e-08	4.10462e-05	8.20924e-07	3.00665e-06	CYP51A1; DHCR7; EBP; FDFT1; HSD17B7; LSS; MSMO1; SQLE; TM7SF2;
cholesterol biosynthesis I	9	13	2.00445	9.70159	2.4608e-08	4.10462e-05	8.20924e-07	3.00665e-06	CYP51A1; DHCR7; EBP; FDFT1; HSD17B7; LSS; MSMO1; SQLE; TM7SF2;
cholesterol biosynthesis III (via desmosterol)	9	13	2.00445	9.70159	2.4608e-08	4.10462e-05	8.20924e-07	3.00665e-06	CYP51A1; DHCR7; EBP; FDFT1; HSD17B7; LSS; MSMO1; SQLE; TM7SF2;
superpathway of cholesterol biosynthesis	16	25	3.56347	8.96753	3.94687e-13	6.58338e-10	4.84586e-10	1.7748e-09	ACAT2; CYP51A1; DHCR7; EBP; FDFT1; FDPS; HMGCR; HMGCS1; HSD17B7; IDI1; LSS; MSMO1; MVD; MVK; SQLE; TM7SF2;
zymosterol biosynthesis	4	6	0.890869	9.34685	0.000342367	0.571069	0.00793151	0.0290493	CYP51A1; HSD17B7; MSMO1; TM7SF2;
lanosterol biosynthesis	1	1	0.222717	14.0086	0.0713831	1	0.639469	1	LSS;
purine nucleotides de novo biosynthesis II	1	11	0.222717	1.28508	0.557503	1	1	1	IMPDH1;
guanosine nucleotides de novo biosynthesis	2	14	0.445434	2.0098	0.263799	1	1	1	IMPDH1; NME1-NME2;
xanthine and xanthosine salvage	1	1	0.222717	14.0086	0.0713831	1	0.639469	1	PNP;
adenine and adenosine salvage III	1	4	0.222717	3.52836	0.256443	1	1	1	PNP;
pyrimidine ribonucleotides interconversion	2	9	0.445434	3.12512	0.131162	1	0.893589	1	CTPS1; NME1-NME2;
pyrimidine deoxyribonucleotides de novo biosynthesis	1	14	0.222717	1.0099	0.645817	1	1	1	NME1-NME2;
pyrimidine ribonucleotides de novo biosynthesis	2	11	0.445434	2.55743	0.182698	1	1	1	CTPS1; NME1-NME2;
salvage pathways of pyrimidine ribonucleotides	1	15	0.222717	0.942619	0.671156	1	1	1	NME1-NME2;
epoxysqualene biosynthesis	2	2	0.445434	14.0086	0.00508501	1	0.0831549	0.304557	FDFT1; SQLE;
PRPP biosynthesis I	1	3	0.222717	4.70057	0.199256	1	1	1	PRPS1;
spermine biosynthesis	1	2	0.222717	7.03916	0.137681	1	0.893589	1	AMD1;
urate biosynthesis/inosine 5'-phosphate degradation	2	5	0.445434	5.62022	0.0439979	1	0.489256	1	IMPDH1; PNP;
spermidine biosynthesis	1	2	0.222717	7.03916	0.137681	1	0.893589	1	AMD1;
UDP-N-acetyl-D-glucosamine biosynthesis II	2	5	0.445434	5.62022	0.0439979	1	0.489256	1	GNPNAT1; UAP1;
superpathway of D-myo-inositol (1,4,5)-trisphosphate metabolism	2	20	0.445434	1.40716	0.423275	1	1	1	IMPA2; ITPKB;
D-myo-inositol (1,4,5)-trisphosphate degradation	1	13	0.222717	1.08753	0.61853	1	1	1	IMPA2;
D-myo-inositol (1,3,4)-trisphosphate biosynthesis	1	15	0.222717	0.942619	0.671156	1	1	1	ITPKB;
myo-inositol biosynthesis	1	4	0.222717	3.52836	0.256443	1	1	1	IMPA2;
1D-myo-inositol hexakisphosphate biosynthesis II (mammalian)	1	15	0.222717	0.942619	0.671156	1	1	1	ITPKB;
superpathway of N-acetylglucosamine, N-acetylmannosamine and N-acetylneuraminate degradation	1	5	0.222717	2.82409	0.309554	1	1	1	GNPDA1;
dopamine degradation	1	7	0.222717	2.01836	0.404688	1	1	1	ALDH3A2;
N-acetylglucosamine degradation II	1	4	0.222717	3.52836	0.256443	1	1	1	GNPDA1;
N-acetylglucosamine degradation I	1	3	0.222717	4.70057	0.199256	1	1	1	GNPDA1;
putrescine degradation III	1	5	0.222717	2.82409	0.309554	1	1	1	ALDH3A2;
oxidative ethanol degradation III (microsomal)	1	6	0.222717	2.35419	0.358879	1	1	1	ALDH3A2;
ethanol degradation IV (peroxisomal)	2	7	0.445434	4.01674	0.084026	1	0.718746	1	ALDH3A2; CAT;
ethanol degradation II (cytosol)	1	6	0.222717	2.35419	0.358879	1	1	1	ALDH3A2;
glutamine degradation I	1	2	0.222717	7.03916	0.137681	1	0.893589	1	GLS;
superpathway of methionine degradation	1	17	0.222717	0.831787	0.716536	1	1	1	SUOX;
phenylalanine degradation IV (mammalian, via side chain)	1	5	0.222717	2.82409	0.309554	1	1	1	ALDH3A2;
tryptophan degradation X (mammalian, via tryptamine)	1	6	0.222717	2.35419	0.358879	1	1	1	ALDH3A2;
tryptophan degradation III (eukaryotic)	1	9	0.222717	1.57033	0.48674	1	1	1	ACAT2;
glutaryl-CoA degradation	1	3	0.222717	4.70057	0.199256	1	1	1	ACAT2;
ascorbate recycling (cytosolic)	1	1	0.222717	14.0086	0.0713831	1	0.639469	1	GLRX;
glucose and glucose-1-phosphate degradation	1	4	0.222717	3.52836	0.256443	1	1	1	PGM1;
galactose degradation I (Leloir pathway)	1	4	0.222717	3.52836	0.256443	1	1	1	GALM;
sucrose degradation	1	7	0.222717	2.01836	0.404688	1	1	1	GALM;
triacylglycerol degradation	3	14	0.668151	3.0097	0.0729546	1	0.643853	1	LIPE; MGLL; PNPLA3;
fatty acid beta-oxidation I	2	19	0.445434	1.48118	0.397702	1	1	1	ACAA2; ACSL1;
fatty acid alpha-oxidation	1	1	0.222717	14.0086	0.0713831	1	0.639469	1	ALDH3A2;
serotonin degradation	1	7	0.222717	2.01836	0.404688	1	1	1	ALDH3A2;
noradrenaline and adrenaline degradation	1	7	0.222717	2.01836	0.404688	1	1	1	ALDH3A2;
thyroid hormone metabolism I (via deiodination)	1	3	0.222717	4.70057	0.199256	1	1	1	DIO2;
thyroid hormone metabolism II (via conjugation and/or degradation)	1	3	0.222717	4.70057	0.199256	1	1	1	DIO2;
S-methyl-5'-thioadenosine degradation II	1	1	0.222717	14.0086	0.0713831	1	0.639469	1	MTAP;
purine ribonucleosides degradation to ribose-1-phosphate	1	3	0.222717	4.70057	0.199256	1	1	1	PNP;
purine nucleotides degradation II (aerobic)	3	12	0.668151	3.5109	0.0489881	1	0.52046	1	IMPDH1; NT5E; PNP;
adenosine nucleotides degradation II	2	9	0.445434	3.12512	0.131162	1	0.893589	1	NT5E; PNP;
guanosine nucleotides degradation III	1	3	0.222717	4.70057	0.199256	1	1	1	PNP;
sulfite oxidation IV	1	1	0.222717	14.0086	0.0713831	1	0.639469	1	SUOX;
glutathione-mediated detoxification	1	19	0.222717	0.744277	0.755665	1	1	1	GSTO1;
superoxide radicals degradation	1	5	0.222717	2.82409	0.309554	1	1	1	CAT;
arsenate detoxification I (glutaredoxin)	1	2	0.222717	7.03916	0.137681	1	0.893589	1	PNP;
pyruvate fermentation to lactate	1	5	0.222717	2.82409	0.309554	1	1	1	LDHA;
pentose phosphate pathway (non-oxidative branch)	1	6	0.222717	2.35419	0.358879	1	1	1	TKT;
pentose phosphate pathway	1	10	0.222717	1.41346	0.52343	1	1	1	TKT;
Validated transcriptional targets of TAp63 isoforms	9	54	2.00445	2.33693	0.0132358	1	0.195374	0.715561	ABL1; CABLES1; DHRS3; GADD45A; HBP1; IGFBP3; JAG1; PLK1; PMAIP1;
Wnt signaling network	26	200	5.79065	1.82173	0.00194825	1	0.0369281	0.13525	CCND1; CCND3; CDC42; CTDSP2; CXCL8; CYR61; DVL1; FHL2; FKBP4; FZD2; HBP1; ID2; INCENP; JUN; LRP5; MED12; MITF; MYC; NKX3-1; PIP5K1B; SVIL; TLE4; TRRAP; YWHAG; ZMIZ1; ZNF318;
Beta2 integrin cell surface interactions	4	28	0.890869	2.00552	0.135324	1	0.893589	1	CYR61; F11R; PLAU; PLAUR;
CXCR3-mediated signaling events	3	37	0.668151	1.13931	0.498194	1	1	1	MAP2K1; MAP2K3; SRC;
Osteopontin-mediated events	4	29	0.890869	1.93639	0.148676	1	0.942936	1	BCAR1; ITGB3; JUN; PLAU;
Regulation of cytoplasmic and nuclear SMAD2/3 signaling	32	305	7.12695	1.47017	0.0168805	1	0.23661	0.86659	BAMBI; BCL2L1; CBLB; CCND1; CDC25B; CDC42; CTDSP2; CTGF; CXCL8; DAB2; DUSP1; E2F1; EIF4EBP1; FOSL1; GADD45A; HBP1; JUN; JUNB; KPNA2; MAP2K3; MITF; MYC; SERPINE1; SIN3A; SKIL; SMAD3; SMAD7; SMURF2; SRC; TCF3; TLE4; YWHAG;
Aurora C signaling	1	5	0.222717	2.82409	0.309554	1	1	1	INCENP;
IL2 signaling events mediated by STAT5	3	28	0.668151	1.50539	0.322797	1	1	1	BCL2L1; CCND3; MYC;
ErbB2/ErbB3 signaling events	4	38	0.890869	1.47789	0.285924	1	1	1	CDC42; JUN; MAP2K1; SRC;
Validated targets of C-MYC transcriptional repression	11	63	2.44989	2.44778	0.00450172	1	0.0788469	0.288779	CCND1; CDKN1B; GADD45A; ID2; MXD4; MYC; NDRG1; PDGFRB; SMAD3; TMEFF2; ZFP36L1;
IL6-mediated signaling events	7	47	1.55902	2.08893	0.0473187	1	0.515867	1	BCL2L1; JUN; JUNB; MCL1; MITF; MYC; PTPRE;
Signaling events mediated by the Hedgehog family	4	65	0.890869	0.864091	0.691874	1	1	1	MAP2K1; PTCH1; SIN3A; TGFB2;
EphrinA-EPHA pathway	3	43	0.668151	0.980375	0.601652	1	1	1	BCAR1; EPHA2; SRC;
Degradation of beta catenin	1	18	0.222717	0.785603	0.736825	1	1	1	DVL1;
Circadian rhythm pathway	3	16	0.668151	2.63373	0.101116	1	0.806996	1	ARNTL; CRY2; NR1D1;
Canonical NF-kappaB pathway	1	35	0.222717	0.404133	0.925679	1	1	1	SRC;
Signaling events mediated by HDAC Class I	8	113	1.78174	0.992912	0.563044	1	1	1	BCOR; FHL2; HDAC11; HDAC7; HSP90AA1; NCOR2; SIN3A; SMAD7;
EPHA forward signaling	2	31	0.445434	0.908008	0.660114	1	1	1	EPHA2; SRC;
Integrins in angiogenesis	13	64	2.89532	2.84724	0.000476175	0.79426	0.0108803	0.0398492	BCAR1; CDKN1B; F11R; FGF2; HSP90AA1; ITGB3; JUN; PI4KB; PLAU; PXN; SRC; VCL; VEGFA;
Syndecan-1-mediated signaling events	151	1297	33.6303	1.63101	1.60996e-11	2.68541e-08	7.45948e-10	2.73205e-09	ABL1; ACTN1; ACTN4; ACTR3; ADM; ARF6; ARHGDIA; ARHGEF28; ARPC5; ASAP2; BAMBI; BCAR1; BCL2L1; BCL2L11; BDNF; BMP4; BMP6; BNIP3; BNIP3L; CABLES1; CAT; CBLB; CCL2; CCNB1; CCND1; CCND3; CD82; CDC25A; CDC25B; CDC42; CDKN1B; CTDSP2; CTGF; CXCL8; CYCS; CYR61; DAB2; DDB2; DDX18; DUSP1; DVL1; E2F1; EDN1; EGFR; EGLN1; EIF2S1; EIF4EBP1; EIF4G1; ENAH; ENO1; EPHA2; EPS8; ETS1; F2RL2; FGFR1; FHL2; FKBP4; FOSL1…
Downstream signaling in na&#xef;ve CD8+ T cells	4	65	0.890869	0.864091	0.691874	1	1	1	FOSL1; JUN; JUNB; MAP2K1;
Regulation of CDC42 activity	102	768	22.7171	1.86068	6.99231e-11	1.16632e-07	2.77694e-09	1.01706e-08	ACTR3; ADM; ARHGAP1; ARHGAP17; ARHGDIA; ARHGEF28; ARHGEF3; ARPC5; BAMBI; BCAR1; BCAR3; BCL2L1; BCL2L11; BNIP3; CBLB; CCL2; CCND1; CCND3; CDC25B; CDC42; CDKN1B; CIT; CTDSP2; CTGF; CXCL8; CYR61; DAB2; DLC1; DNMBP; DUSP1; E2F1; EDN1; EGLN1; EIF4EBP1; ENAH; ENO1; EPS8; ETS1; F2RL2; FHL2; FKBP4; FOSL1; GADD45A; GJA1; HBP1; HDAC7; HIF1A; HK1; HK2; HSP90AA1; ID2; INCENP; IQGAP3; JUN; JUNB; KAT5; KPNA2; …
Notch-mediated HES/HEY network	11	94	2.44989	1.64062	0.0701767	1	0.639469	1	CCND1; CDKN1B; E2F1; ENO1; HIF1A; ID1; JAG1; MYC; NCOR2; NOTCH2; TCF3;
p38 signaling mediated by MAPKAP kinases	3	21	0.668151	2.00695	0.185778	1	1	1	CDC25B; TCF3; YWHAG;
Glypican pathway	156	1335	34.7439	1.63705	4.29425e-12	7.16281e-09	4.84586e-10	1.7748e-09	ABL1; ACTN1; ACTN4; ACTR3; ADM; ARF6; ARHGDIA; ARHGEF28; ARPC5; ASAP2; BAMBI; BCAR1; BCL2L1; BCL2L11; BDNF; BMP4; BMP6; BNIP3; BNIP3L; CABLES1; CAT; CBLB; CCL2; CCNB1; CCND1; CCND3; CD82; CDC25A; CDC25B; CDC42; CDKN1B; CTDSP2; CTGF; CXCL8; CYCS; CYR61; DAB2; DDB2; DDX18; DUSP1; DVL1; E2F1; EDN1; EGFR; EGLN1; EIF2S1; EIF4EBP1; EIF4G1; ENAH; ENO1; EPHA2; EPS8; ETS1; F2RL2; FGF2; FGFR1; FHL2; FKBP4;…
GMCSF-mediated signaling events	151	1289	33.6303	1.64114	9.67874e-12	1.61441e-08	5.13667e-10	1.88132e-09	ABL1; ACTN1; ACTN4; ACTR3; ADM; ARF6; ARHGDIA; ARHGEF28; ARPC5; ASAP2; BAMBI; BCAR1; BCL2L1; BCL2L11; BDNF; BMP4; BMP6; BNIP3; BNIP3L; CABLES1; CAT; CBLB; CCL2; CCNB1; CCND1; CCND3; CD82; CDC25A; CDC25B; CDC42; CDKN1B; CTDSP2; CTGF; CXCL8; CYCS; CYR61; DAB2; DDB2; DDX18; DUSP1; DVL1; E2F1; EDN1; EGFR; EGLN1; EIF2S1; EIF4EBP1; EIF4G1; ENAH; ENO1; EPHA2; EPS8; ETS1; F2RL2; FGFR1; FHL2; FKBP4; FOSL1…
Validated transcriptional targets of deltaNp63 isoforms	5	64	1.11359	1.09644	0.485303	1	1	1	CCNB2; DVL1; HBP1; IGFBP3; TOP2A;
IL27-mediated signaling events	2	26	0.445434	1.08256	0.563297	1	1	1	IL18; STAT2;
Class IB PI3K non-lipid kinase events	1	3	0.222717	4.70057	0.199256	1	1	1	MAP2K1;
Insulin Pathway	151	1285	33.6303	1.64625	7.48397e-12	1.24833e-08	4.84586e-10	1.7748e-09	ABL1; ACTN1; ACTN4; ACTR3; ADM; ARF6; ARHGDIA; ARHGEF28; ARPC5; ASAP2; BAMBI; BCAR1; BCL2L1; BCL2L11; BDNF; BMP4; BMP6; BNIP3; BNIP3L; CABLES1; CAT; CBLB; CCL2; CCNB1; CCND1; CCND3; CD82; CDC25A; CDC25B; CDC42; CDKN1B; CTDSP2; CTGF; CXCL8; CYCS; CYR61; DAB2; DDB2; DDX18; DUSP1; DVL1; E2F1; EDN1; EGFR; EGLN1; EIF2S1; EIF4EBP1; EIF4G1; ENAH; ENO1; EPHA2; EPS8; ETS1; F2RL2; FGFR1; FHL2; FKBP4; FOSL1…
C-MYC pathway	28	149	6.23608	2.63326	1.59851e-06	0.00266631	4.9376e-05	0.000180841	CCNB1; CCND1; CDC25A; CDKN1B; DDX18; EIF2S1; EIF4G1; ENO1; FOSL1; GADD45A; HBP1; HSP90AA1; ID2; KAT5; LDHA; MXD4; MYC; NDRG1; NME1-NME2; ODC1; PDGFRB; PEG10; PMAIP1; SMAD3; TFRC; TMEFF2; TRRAP; ZFP36L1;
Signaling events mediated by HDAC Class II	5	38	1.11359	1.84644	0.131044	1	0.893589	1	BCOR; HDAC11; HDAC7; HSP90AA1; NCOR2;
Stabilization and expansion of the E-cadherin adherens junction	42	275	9.35412	2.13993	1.52361e-06	0.00254137	4.79505e-05	0.00017562	ABL1; ACTN1; ARF6; BDNF; CABLES1; CCND1; CCND3; CDC42; CTDSP2; CXCL8; CYR61; DVL1; EGFR; ENAH; EPHA2; FGFR1; FHL2; FKBP4; HBP1; ID2; INCENP; JUN; JUP; KIFC3; MED12; MITF; MYC; NKX3-1; PLAU; PLAUR; SPRY2; SRC; SSH1; SVIL; TLE4; TRRAP; VASP; VCL; YWHAG; ZMIZ1; ZNF318; ZYX;
FOXA transcription factor networks	7	81	1.55902	1.2122	0.357029	1	1	1	ALAS1; CDKN1B; HMGCS1; JUN; NKX3-1; TFRC; XBP1;
Glypican 3 network	28	206	6.23608	1.90467	0.000654638	1	0.0136492	0.0499905	BMP4; CCND1; CCND3; CDC42; CTDSP2; CXCL8; CYR61; DVL1; FHL2; FKBP4; FZD2; HBP1; ID2; INCENP; JUN; LRP5; MED12; MITF; MYC; NKX3-1; PIP5K1B; PTCH1; SVIL; TLE4; TRRAP; YWHAG; ZMIZ1; ZNF318;
Nectin adhesion pathway	153	1292	34.0757	1.65901	2.57651e-12	4.29763e-09	4.84586e-10	1.7748e-09	ABL1; ACTN1; ACTN4; ACTR3; ADM; ARF6; ARHGDIA; ARHGEF28; ARPC5; ASAP2; BAMBI; BCAR1; BCL2L1; BCL2L11; BDNF; BMP4; BMP6; BNIP3; BNIP3L; CABLES1; CAT; CBLB; CCL2; CCNB1; CCND1; CCND3; CD82; CDC25A; CDC25B; CDC42; CDKN1B; CTDSP2; CTGF; CXCL8; CYCS; CYR61; DAB2; DDB2; DDX18; DUSP1; DVL1; E2F1; EDN1; EGFR; EGLN1; EIF2S1; EIF4EBP1; EIF4G1; ENAH; ENO1; EPHA2; EPS8; ETS1; F11R; F2RL2; FGFR1; FHL2; FKBP4;…
FGF signaling pathway	7	48	1.55902	2.04542	0.0521486	1	0.543649	1	FGFR1; JUN; PLAU; PLAUR; SPRY2; SRC; SSH1;
Neurotrophic factor-mediated Trk receptor signaling	13	101	2.89532	1.8043	0.0266691	1	0.329133	1	ABL1; BDNF; CCND1; CDC42; EHD4; GIPC1; MAP2K1; MAP2K3; NGF; RASGRF1; SQSTM1; SRC; YWHAG;
Nephrin/Neph1 signaling in the kidney podocyte	2	25	0.445434	1.12584	0.541712	1	1	1	F2RL2; JUN;
Aurora B signaling	11	41	2.44989	3.76091	9.62244e-05	0.160502	0.00243185	0.00890672	AURKA; BUB1; CDCA8; INCENP; KIF20A; KIF2C; NCAPD2; NCAPH; NSUN2; PPP2R5D; RACGAP1;
CD40/CD40L signaling	5	58	1.11359	1.20985	0.399544	1	1	1	BCL2L1; CBLB; JUN; MYC; SRC;
TRAIL signaling pathway	153	1325	34.0757	1.61769	2.12887e-11	3.55095e-08	9.59716e-10	3.51498e-09	ABL1; ACTN1; ACTN4; ACTR3; ADM; ARF6; ARHGDIA; ARHGEF28; ARPC5; ASAP2; BAMBI; BCAR1; BCL2L1; BCL2L11; BDNF; BMP4; BMP6; BNIP3; BNIP3L; CABLES1; CAT; CBLB; CCL2; CCNB1; CCND1; CCND3; CD82; CDC25A; CDC25B; CDC42; CDKN1B; CTDSP2; CTGF; CXCL8; CYCS; CYR61; DAB2; DDB2; DDX18; DUSP1; DVL1; E2F1; EDN1; EGFR; EGLN1; EIF2S1; EIF4EBP1; EIF4G1; ENAH; ENO1; EPHA2; EPS8; ETS1; F2RL2; FGFR1; FHL2; FKBP4; FOSL1…
LPA receptor mediated events	7	100	1.55902	0.981906	0.578166	1	1	1	BCAR1; CXCL8; EGFR; HBEGF; JUN; PXN; SRC;
IGF1 pathway	151	1288	33.6303	1.64241	9.07761e-12	1.51415e-08	5.13667e-10	1.88132e-09	ABL1; ACTN1; ACTN4; ACTR3; ADM; ARF6; ARHGDIA; ARHGEF28; ARPC5; ASAP2; BAMBI; BCAR1; BCL2L1; BCL2L11; BDNF; BMP4; BMP6; BNIP3; BNIP3L; CABLES1; CAT; CBLB; CCL2; CCNB1; CCND1; CCND3; CD82; CDC25A; CDC25B; CDC42; CDKN1B; CTDSP2; CTGF; CXCL8; CYCS; CYR61; DAB2; DDB2; DDX18; DUSP1; DVL1; E2F1; EDN1; EGFR; EGLN1; EIF2S1; EIF4EBP1; EIF4G1; ENAH; ENO1; EPHA2; EPS8; ETS1; F2RL2; FGFR1; FHL2; FKBP4; FOSL1…
PLK1 signaling events	16	104	3.56347	2.15631	0.00265198	1	0.0497023	0.182036	AURKA; BUB1; BUB1B; CCNB1; CDC20; CDC25B; CENPE; CKAP5; GADD45A; INCENP; KIF20A; KIZ; PLK1; PPP2R5D; PRC1; SRC;
Lissencephaly gene (LIS1) in neuronal migration and development	4	31	0.890869	1.8115	0.17679	1	1	1	ABL1; CDC42; MAP1B; PPP2R5D;
ATF-2 transcription factor network	10	59	2.22717	2.37631	0.00820848	1	0.126775	0.464318	BCL2L1; CCND1; CXCL8; DUSP1; GADD45A; JUN; JUNB; KAT5; PLAU; TGFB2;
HIF-1-alpha transcription factor network	23	66	5.12249	4.88317	4.84148e-11	8.0756e-08	1.96966e-09	7.21391e-09	ADM; BNIP3; EDN1; EGLN1; ENO1; ETS1; HDAC7; HIF1A; HK1; HK2; ID2; JUN; LDHA; MCL1; NDRG1; NT5E; PFKFB3; PGK1; PGM1; SERPINE1; SMAD3; TFRC; VEGFA;
CDC42 signaling events	100	755	22.2717	1.85561	1.3424e-10	2.23913e-07	4.97585e-09	1.82241e-08	ACTR3; ADM; ARHGAP1; ARHGAP17; ARHGDIA; ARHGEF28; ARHGEF3; ARPC5; BAMBI; BCAR1; BCL2L1; BCL2L11; BNIP3; CBLB; CCL2; CCND1; CCND3; CDC25B; CDC42; CDKN1B; CIT; CTDSP2; CTGF; CXCL8; CYR61; DAB2; DLC1; DUSP1; E2F1; EDN1; EGLN1; EIF4EBP1; ENAH; ENO1; EPS8; ETS1; F2RL2; FHL2; FKBP4; FOSL1; GADD45A; GJA1; HBP1; HDAC7; HIF1A; HK1; HK2; HSP90AA1; ID2; INCENP; IQGAP3; JUN; JUNB; KAT5; KPNA2; LDHA; LIF; MAP…
PAR4-mediated thrombin signaling events	1	15	0.222717	0.942619	0.671156	1	1	1	F2RL2;
Syndecan-3-mediated signaling events	3	17	0.668151	2.47889	0.116583	1	0.863684	1	CXCL8; EGFR; SRC;
Signaling events mediated by Hepatocyte Growth Factor Receptor (c-Met)	151	1290	33.6303	1.63986	1.03185e-11	1.72112e-08	5.15255e-10	1.88713e-09	ABL1; ACTN1; ACTN4; ACTR3; ADM; ARF6; ARHGDIA; ARHGEF28; ARPC5; ASAP2; BAMBI; BCAR1; BCL2L1; BCL2L11; BDNF; BMP4; BMP6; BNIP3; BNIP3L; CABLES1; CAT; CBLB; CCL2; CCNB1; CCND1; CCND3; CD82; CDC25A; CDC25B; CDC42; CDKN1B; CTDSP2; CTGF; CXCL8; CYCS; CYR61; DAB2; DDB2; DDX18; DUSP1; DVL1; E2F1; EDN1; EGFR; EGLN1; EIF2S1; EIF4EBP1; EIF4G1; ENAH; ENO1; EPHA2; EPS8; ETS1; F2RL2; FGFR1; FHL2; FKBP4; FOSL1…
Glypican 1 network	152	1296	33.853	1.64308	7.15402e-12	1.19329e-08	4.84586e-10	1.7748e-09	ABL1; ACTN1; ACTN4; ACTR3; ADM; ARF6; ARHGDIA; ARHGEF28; ARPC5; ASAP2; BAMBI; BCAR1; BCL2L1; BCL2L11; BDNF; BMP4; BMP6; BNIP3; BNIP3L; CABLES1; CAT; CBLB; CCL2; CCNB1; CCND1; CCND3; CD82; CDC25A; CDC25B; CDC42; CDKN1B; CTDSP2; CTGF; CXCL8; CYCS; CYR61; DAB2; DDB2; DDX18; DUSP1; DVL1; E2F1; EDN1; EGFR; EGLN1; EIF2S1; EIF4EBP1; EIF4G1; ENAH; ENO1; EPHA2; EPS8; ETS1; F2RL2; FGF2; FGFR1; FHL2; FKBP4;…
Validated targets of C-MYC transcriptional activation	19	81	4.23163	3.2873	2.70239e-06	0.00450759	8.04926e-05	0.000294806	CCNB1; CDC25A; DDX18; EIF2S1; EIF4G1; ENO1; FOSL1; HSP90AA1; ID2; KAT5; LDHA; MYC; NME1-NME2; ODC1; PEG10; PMAIP1; SMAD3; TFRC; TRRAP;
N-cadherin signaling events	37	251	8.24053	2.06549	1.50925e-05	0.0251743	0.000399592	0.00146351	ABL1; ARF6; BDNF; CABLES1; CCND1; CCND3; CDC42; CTDSP2; CXCL8; CYR61; DVL1; EGFR; FGFR1; FHL2; FKBP4; GJA1; HBP1; ID2; INCENP; JUN; JUP; LRP5; MED12; MITF; MYC; NKX3-1; PLAU; PLAUR; SPRY2; SRC; SSH1; SVIL; TLE4; TRRAP; YWHAG; ZMIZ1; ZNF318;
Fc-epsilon receptor I signaling in mast cells	6	61	1.3363	1.37997	0.267642	1	1	1	CBLB; DUSP1; JUN; MAP2K1; PXN; SPHK1;
PDGF receptor signaling network	152	1290	33.853	1.65072	4.85305e-12	8.09489e-09	4.84586e-10	1.7748e-09	ABL1; ACTN1; ACTN4; ACTR3; ADM; ARF6; ARHGDIA; ARHGEF28; ARPC5; ASAP2; BAMBI; BCAR1; BCL2L1; BCL2L11; BDNF; BMP4; BMP6; BNIP3; BNIP3L; CABLES1; CAT; CBLB; CCL2; CCNB1; CCND1; CCND3; CD82; CDC25A; CDC25B; CDC42; CDKN1B; CTDSP2; CTGF; CXCL8; CYCS; CYR61; DAB2; DDB2; DDX18; DUSP1; DVL1; E2F1; EDN1; EGFR; EGLN1; EIF2S1; EIF4EBP1; EIF4G1; ENAH; ENO1; EPHA2; EPS8; ETS1; F2RL2; FGFR1; FHL2; FKBP4; FOSL1…
EphrinB-EPHB pathway	6	60	1.3363	1.40296	0.255302	1	1	1	CDC42; ITGB3; MAP2K1; PXN; RGS3; SRC;
Integrin family cell surface interactions	155	1375	34.5212	1.57924	1.04207e-10	1.73817e-07	3.95039e-09	1.44684e-08	ABL1; ACTN1; ACTN4; ACTR3; ADM; ARF6; ARHGDIA; ARHGEF28; ARPC5; ASAP2; BAMBI; BCAR1; BCL2L1; BCL2L11; BDNF; BMP4; BMP6; BNIP3; BNIP3L; CABLES1; CAT; CBLB; CCL2; CCNB1; CCND1; CCND3; CD82; CDC25A; CDC25B; CDC42; CDKN1B; CTDSP2; CTGF; CXCL8; CYCS; CYR61; DAB2; DDB2; DDX18; DUSP1; DVL1; E2F1; EDN1; EGFR; EGLN1; EIF2S1; EIF4EBP1; EIF4G1; ENAH; ENO1; EPHA2; EPS8; ETS1; F11R; F2RL2; FGFR1; FHL2; FKBP4;…
IL1-mediated signaling events	24	234	5.34521	1.43732	0.0445741	1	0.492382	1	BCL2L1; CBLB; CCND1; CDC25B; CDC42; CXCL8; DUSP1; E2F1; EIF4EBP1; FOSL1; GADD45A; HBP1; IL1RAP; JUN; JUNB; KPNA2; MAP2K3; MITF; SQSTM1; SRC; TCF3; TLE4; UBE2N; YWHAG;
Caspase cascade in apoptosis	3	52	0.668151	0.810728	0.72839	1	1	1	CYCS; NUMA1; TOP1;
Calcineurin-regulated NFAT-dependent transcription in lymphocytes	7	49	1.55902	2.00368	0.0572775	1	0.59341	1	CBLB; CXCL8; E2F1; FOSL1; JUN; JUNB; TLE4;
S1P2 pathway	1	26	0.222717	0.543972	0.854782	1	1	1	JUN;
Coregulation of Androgen receptor activity	9	61	2.00445	2.0688	0.0278224	1	0.329133	1	CCND1; CCND3; CTDSP2; FHL2; FKBP4; NKX3-1; SVIL; ZMIZ1; ZNF318;
Regulation of Telomerase	11	68	2.44989	2.26783	0.00812568	1	0.12667	0.46393	ABL1; CCND1; CDKN1B; E2F1; EGFR; HSP90AA1; JUN; MYC; SIN3A; SMAD3; SMG6;
Cellular roles of Anthrax toxin	3	22	0.668151	1.91576	0.204494	1	1	1	IL18; MAP2K1; MAP2K3;
Internalization of ErbB1	151	1285	33.6303	1.64625	7.48397e-12	1.24833e-08	4.84586e-10	1.7748e-09	ABL1; ACTN1; ACTN4; ACTR3; ADM; ARF6; ARHGDIA; ARHGEF28; ARPC5; ASAP2; BAMBI; BCAR1; BCL2L1; BCL2L11; BDNF; BMP4; BMP6; BNIP3; BNIP3L; CABLES1; CAT; CBLB; CCL2; CCNB1; CCND1; CCND3; CD82; CDC25A; CDC25B; CDC42; CDKN1B; CTDSP2; CTGF; CXCL8; CYCS; CYR61; DAB2; DDB2; DDX18; DUSP1; DVL1; E2F1; EDN1; EGFR; EGLN1; EIF2S1; EIF4EBP1; EIF4G1; ENAH; ENO1; EPHA2; EPS8; ETS1; F2RL2; FGFR1; FHL2; FKBP4; FOSL1…
TGF-beta receptor signaling	32	305	7.12695	1.47017	0.0168805	1	0.23661	0.86659	BAMBI; BCL2L1; CBLB; CCND1; CDC25B; CDC42; CTDSP2; CTGF; CXCL8; DAB2; DUSP1; E2F1; EIF4EBP1; FOSL1; GADD45A; HBP1; JUN; JUNB; KPNA2; MAP2K3; MITF; MYC; SERPINE1; SIN3A; SKIL; SMAD3; SMAD7; SMURF2; SRC; TCF3; TLE4; YWHAG;
FOXA2 and FOXA3 transcription factor networks	3	43	0.668151	0.980375	0.601652	1	1	1	ALAS1; HMGCS1; TFRC;
Posttranslational regulation of adherens junction stability and dissassembly	35	231	7.7951	2.12303	1.41118e-05	0.0235385	0.000379653	0.00139049	ABL1; ARF6; BDNF; CABLES1; CCND1; CCND3; CDC42; CTDSP2; CXCL8; CYR61; DVL1; EGFR; FGFR1; FHL2; FKBP4; HBP1; ID2; INCENP; JUN; JUP; MED12; MITF; MYC; NKX3-1; PLAU; PLAUR; SPRY2; SRC; SSH1; SVIL; TLE4; TRRAP; YWHAG; ZMIZ1; ZNF318;
BCR signaling pathway	3	67	0.668151	0.629249	0.866892	1	1	1	ETS1; JUN; MAP2K1;
Signaling events mediated by TCPTP	11	92	2.44989	1.67628	0.0619511	1	0.628516	1	BCL2L1; EGFR; ETS1; IL4R; IRS2; ITGB3; KPNA2; LMAN1; PDGFRB; SRC; VEGFA;
a4b7 Integrin signaling	1	9	0.222717	1.57033	0.48674	1	1	1	PXN;
Signaling events mediated by VEGFR1 and VEGFR2	152	1293	33.853	1.64689	5.8953e-12	9.83336e-09	4.84586e-10	1.7748e-09	ABL1; ACTN1; ACTN4; ACTR3; ADM; ARF6; ARHGDIA; ARHGEF28; ARPC5; ASAP2; BAMBI; BCAR1; BCL2L1; BCL2L11; BDNF; BMP4; BMP6; BNIP3; BNIP3L; CABLES1; CAT; CBLB; CCL2; CCNB1; CCND1; CCND3; CD82; CDC25A; CDC25B; CDC42; CDKN1B; CTDSP2; CTGF; CXCL8; CYCS; CYR61; DAB2; DDB2; DDX18; DUSP1; DVL1; E2F1; EDN1; EGFR; EGLN1; EIF2S1; EIF4EBP1; EIF4G1; ENAH; ENO1; EPHA2; EPS8; ETS1; F2RL2; FGFR1; FHL2; FKBP4; FOSL1…
Beta1 integrin cell surface interactions	153	1348	34.0757	1.59009	8.63868e-11	1.44093e-07	3.351e-09	1.22731e-08	ABL1; ACTN1; ACTN4; ACTR3; ADM; ARF6; ARHGDIA; ARHGEF28; ARPC5; ASAP2; BAMBI; BCAR1; BCL2L1; BCL2L11; BDNF; BMP4; BMP6; BNIP3; BNIP3L; CABLES1; CAT; CBLB; CCL2; CCNB1; CCND1; CCND3; CD82; CDC25A; CDC25B; CDC42; CDKN1B; CTDSP2; CTGF; CXCL8; CYCS; CYR61; DAB2; DDB2; DDX18; DUSP1; DVL1; E2F1; EDN1; EGFR; EGLN1; EIF2S1; EIF4EBP1; EIF4G1; ENAH; ENO1; EPHA2; EPS8; ETS1; F2RL2; FGFR1; FHL2; FKBP4; FOSL1…
Thromboxane A2 receptor signaling	3	54	0.668151	0.780706	0.751814	1	1	1	EGFR; SRC; TGM2;
Urokinase-type plasminogen activator (uPA) and uPAR-mediated signaling	151	1285	33.6303	1.64625	7.48397e-12	1.24833e-08	4.84586e-10	1.7748e-09	ABL1; ACTN1; ACTN4; ACTR3; ADM; ARF6; ARHGDIA; ARHGEF28; ARPC5; ASAP2; BAMBI; BCAR1; BCL2L1; BCL2L11; BDNF; BMP4; BMP6; BNIP3; BNIP3L; CABLES1; CAT; CBLB; CCL2; CCNB1; CCND1; CCND3; CD82; CDC25A; CDC25B; CDC42; CDKN1B; CTDSP2; CTGF; CXCL8; CYCS; CYR61; DAB2; DDB2; DDX18; DUSP1; DVL1; E2F1; EDN1; EGFR; EGLN1; EIF2S1; EIF4EBP1; EIF4G1; ENAH; ENO1; EPHA2; EPS8; ETS1; F2RL2; FGFR1; FHL2; FKBP4; FOSL1…
Ras signaling in the CD4+ TCR pathway	4	42	0.890869	1.33717	0.352164	1	1	1	FOSL1; JUN; JUNB; MAP2K1;
TCR signaling in na&#xef;ve CD8+ T cells	5	127	1.11359	0.55258	0.954639	1	1	1	FOSL1; JUN; JUNB; MAP2K1; SRC;
Ceramide signaling pathway	3	49	0.668151	0.860354	0.690063	1	1	1	CYCS; MAP2K1; MYC;
Reelin signaling pathway	1	29	0.222717	0.487718	0.883829	1	1	1	MAP1B;
Signaling mediated by p38-alpha and p38-beta	7	50	1.55902	1.96362	0.0627082	1	0.628516	1	CDC25B; EIF4EBP1; HBP1; JUN; MITF; TCF3; YWHAG;
Signaling by Aurora kinases	15	98	3.34076	2.14539	0.00374708	1	0.0679363	0.248818	AURKA; BUB1; CDC25B; CDCA8; CKAP5; GADD45A; INCENP; KIF20A; KIF2C; NCAPD2; NCAPH; NSUN2; PPP2R5D; RACGAP1; SRC;
S1P3 pathway	4	29	0.890869	1.93639	0.148676	1	0.942936	1	ITGB3; PDGFRB; SRC; VEGFA;
Validated nuclear estrogen receptor alpha network	7	64	1.55902	1.53414	0.169705	1	1	1	CALCOCO1; CCND1; CD82; JUN; MYC; NCOR2; XBP1;
Polo-like kinase signaling events in the cell cycle	17	109	3.78619	2.18592	0.00169653	1	0.0332919	0.121932	AURKA; BUB1; BUB1B; CCNB1; CDC20; CDC25B; CENPE; CKAP5; GADD45A; INCENP; KIF20A; KIZ; PLK1; PLK3; PPP2R5D; PRC1; SRC;
IFN-gamma pathway	152	1293	33.853	1.64689	5.8953e-12	9.83336e-09	4.84586e-10	1.7748e-09	ABL1; ACTN1; ACTN4; ACTR3; ADM; ARF6; ARHGDIA; ARHGEF28; ARPC5; ASAP2; BAMBI; BCAR1; BCL2L1; BCL2L11; BDNF; BMP4; BMP6; BNIP3; BNIP3L; CABLES1; CAT; CBLB; CCL2; CCNB1; CCND1; CCND3; CD82; CDC25A; CDC25B; CDC42; CDKN1B; CTDSP2; CTGF; CXCL8; CYCS; CYR61; DAB2; DAPK1; DDB2; DDX18; DUSP1; DVL1; E2F1; EDN1; EGFR; EGLN1; EIF2S1; EIF4EBP1; EIF4G1; ENAH; ENO1; EPHA2; EPS8; ETS1; F2RL2; FGFR1; FHL2; FKBP4…
Regulation of RAC1 activity	33	205	7.34967	2.25562	6.77847e-06	0.0113065	0.000188441	0.000690171	ACTR3; ARHGAP1; ARHGAP17; ARHGDIA; ARHGEF28; ARHGEF3; ARPC5; BCAR1; BCL2L1; CCND1; CDC42; CDKN1B; CIT; CXCL8; CYR61; DLC1; DUSP1; EPS8; F2RL2; GADD45A; IQGAP3; JUN; JUNB; KAT5; MAP2K3; PIP5K1B; PLAU; PLD1; RACGAP1; RASGRF1; RASGRF2; TGFB2; VCL;
PAR1-mediated thrombin signaling events	152	1296	33.853	1.64308	7.15402e-12	1.19329e-08	4.84586e-10	1.7748e-09	ABL1; ACTN1; ACTN4; ACTR3; ADM; ARF6; ARHGDIA; ARHGEF28; ARPC5; ASAP2; BAMBI; BCAR1; BCL2L1; BCL2L11; BDNF; BMP4; BMP6; BNIP3; BNIP3L; CABLES1; CAT; CBLB; CCL2; CCNB1; CCND1; CCND3; CD82; CDC25A; CDC25B; CDC42; CDKN1B; CTDSP2; CTGF; CXCL8; CYCS; CYR61; DAB2; DDB2; DDX18; DUSP1; DVL1; E2F1; EDN1; EGFR; EGLN1; EIF2S1; EIF4EBP1; EIF4G1; ENAH; ENO1; EPHA2; EPS8; ETS1; F2R; F2RL2; FGFR1; FHL2; FKBP4; …
IL12 signaling mediated by STAT4	3	29	0.668151	1.4535	0.342887	1	1	1	ETV5; IL18; JUN;
Beta3 integrin cell surface interactions	10	43	2.22717	3.26032	0.000698989	1	0.014394	0.0527183	CYR61; F11R; ITGB3; PDGFRB; PLAU; PLAUR; PVR; SPHK1; THBS1; VEGFA;
Noncanonical Wnt signaling pathway	25	182	5.56793	1.92492	0.00108066	1	0.0214588	0.0785935	CCND1; CCND3; CDC42; CTDSP2; CXCL8; CYR61; DVL1; FHL2; FKBP4; FZD2; HBP1; ID2; INCENP; JUN; MED12; MITF; MYC; NKX3-1; PIP5K1B; SVIL; TLE4; TRRAP; YWHAG; ZMIZ1; ZNF318;
Regulation of p38-alpha and p38-beta	19	164	4.23163	1.6237	0.0239295	1	0.302381	1	BCL2L1; CBLB; CDC25B; CDC42; CXCL8; DUSP1; E2F1; EIF4EBP1; FOSL1; HBP1; JUN; JUNB; KPNA2; MAP2K3; MITF; SRC; TCF3; TLE4; YWHAG;
Alpha4 beta1 integrin signaling events	5	33	1.11359	2.12612	0.0823492	1	0.715409	1	ARF6; BCAR1; PXN; SRC; THBS1;
S1P4 pathway	1	14	0.222717	1.0099	0.645817	1	1	1	CDC42;
VEGFR1 specific signals	3	29	0.668151	1.4535	0.342887	1	1	1	HIF1A; HSP90AA1; VEGFA;
PDGFR-beta signaling pathway	151	1285	33.6303	1.64625	7.48397e-12	1.24833e-08	4.84586e-10	1.7748e-09	ABL1; ACTN1; ACTN4; ACTR3; ADM; ARF6; ARHGDIA; ARHGEF28; ARPC5; ASAP2; BAMBI; BCAR1; BCL2L1; BCL2L11; BDNF; BMP4; BMP6; BNIP3; BNIP3L; CABLES1; CAT; CBLB; CCL2; CCNB1; CCND1; CCND3; CD82; CDC25A; CDC25B; CDC42; CDKN1B; CTDSP2; CTGF; CXCL8; CYCS; CYR61; DAB2; DDB2; DDX18; DUSP1; DVL1; E2F1; EDN1; EGFR; EGLN1; EIF2S1; EIF4EBP1; EIF4G1; ENAH; ENO1; EPHA2; EPS8; ETS1; F2RL2; FGFR1; FHL2; FKBP4; FOSL1…
p63 transcription factor network	12	105	2.67261	1.60217	0.069744	1	0.639469	1	ABL1; CABLES1; CCNB2; DHRS3; DVL1; GADD45A; HBP1; IGFBP3; JAG1; PLK1; PMAIP1; TOP2A;
Canonical Wnt signaling pathway	23	155	5.12249	2.07947	0.000576763	0.96204	0.0126443	0.04631	CCND1; CCND3; CTDSP2; CXCL8; CYR61; DVL1; FHL2; FKBP4; HBP1; ID2; INCENP; JUN; MED12; MITF; MYC; NKX3-1; PIP5K1B; SVIL; TLE4; TRRAP; YWHAG; ZMIZ1; ZNF318;
HIF-2-alpha transcription factor network	7	34	1.55902	2.8874	0.00895588	1	0.13458	0.492903	EGLN1; EPAS1; ETS1; MMP14; PGK1; SERPINE1; VEGFA;
E-cadherin signaling in the nascent adherens junction	42	275	9.35412	2.13993	1.52361e-06	0.00254137	4.79505e-05	0.00017562	ABL1; ACTN1; ARF6; BDNF; CABLES1; CCND1; CCND3; CDC42; CTDSP2; CXCL8; CYR61; DVL1; EGFR; ENAH; EPHA2; FGFR1; FHL2; FKBP4; HBP1; ID2; INCENP; JUN; JUP; KIFC3; MED12; MITF; MYC; NKX3-1; PLAU; PLAUR; SPRY2; SRC; SSH1; SVIL; TLE4; TRRAP; VASP; VCL; YWHAG; ZMIZ1; ZNF318; ZYX;
EPHB forward signaling	4	40	0.890869	1.40401	0.318907	1	1	1	CDC42; MAP2K1; PXN; SRC;
Integrin-linked kinase signaling	87	654	19.3764	1.86372	2.37176e-09	3.95609e-06	8.41722e-08	3.08282e-07	ACTN1; ADM; AURKA; BAMBI; BCL2L1; BCL2L11; BNIP3; CBLB; CCL2; CCND1; CCND3; CDC25B; CDC42; CDKN1B; CKAP5; CTDSP2; CTGF; CXCL8; CYR61; DAB2; DUSP1; E2F1; EDN1; EGLN1; EIF4EBP1; ENO1; ETS1; FHL2; FKBP4; FOSL1; GADD45A; GJA1; HBP1; HDAC7; HIF1A; HK1; HK2; HSP90AA1; ID2; INCENP; JUN; JUNB; KAT5; KPNA2; LDHA; LIF; MAP2K1; MAP2K3; MCL1; MED12; MITF; MT2A; MYC; MYL9; NDRG1; NKX3-1; NT5E; PBX1; PCK2; PFK…
Regulation of nuclear beta catenin signaling and target gene transcription	21	135	4.67706	2.17999	0.000524979	0.875666	0.0118333	0.0433398	CCND1; CCND3; CTDSP2; CXCL8; CYR61; FHL2; FKBP4; HBP1; ID2; INCENP; JUN; MED12; MITF; MYC; NKX3-1; SVIL; TLE4; TRRAP; YWHAG; ZMIZ1; ZNF318;
Ephrin B reverse signaling	3	30	0.668151	1.40506	0.362929	1	1	1	ITGB3; RGS3; SRC;
p38 MAPK signaling pathway	21	189	4.67706	1.55717	0.0276011	1	0.329133	1	BCL2L1; CBLB; CCND1; CDC25B; CDC42; CXCL8; DUSP1; E2F1; EIF4EBP1; FOSL1; GADD45A; HBP1; JUN; JUNB; KPNA2; MAP2K3; MITF; SRC; TCF3; TLE4; YWHAG;
EGF receptor (ErbB1) signaling pathway	151	1285	33.6303	1.64625	7.48397e-12	1.24833e-08	4.84586e-10	1.7748e-09	ABL1; ACTN1; ACTN4; ACTR3; ADM; ARF6; ARHGDIA; ARHGEF28; ARPC5; ASAP2; BAMBI; BCAR1; BCL2L1; BCL2L11; BDNF; BMP4; BMP6; BNIP3; BNIP3L; CABLES1; CAT; CBLB; CCL2; CCNB1; CCND1; CCND3; CD82; CDC25A; CDC25B; CDC42; CDKN1B; CTDSP2; CTGF; CXCL8; CYCS; CYR61; DAB2; DDB2; DDX18; DUSP1; DVL1; E2F1; EDN1; EGFR; EGLN1; EIF2S1; EIF4EBP1; EIF4G1; ENAH; ENO1; EPHA2; EPS8; ETS1; F2RL2; FGFR1; FHL2; FKBP4; FOSL1…
p75(NTR)-mediated signaling	18	178	4.00891	1.41731	0.083166	1	0.718746	1	ABL1; ARHGDIA; BCL2L11; BDNF; CCND1; CDC42; CYCS; E2F1; EHD4; GIPC1; MAP2K1; MAP2K3; NGF; RASGRF1; RHOC; SQSTM1; SRC; YWHAG;
Thrombin/protease-activated receptor (PAR) pathway	152	1297	33.853	1.64181	7.62897e-12	1.27251e-08	4.84586e-10	1.7748e-09	ABL1; ACTN1; ACTN4; ACTR3; ADM; ARF6; ARHGDIA; ARHGEF28; ARPC5; ASAP2; BAMBI; BCAR1; BCL2L1; BCL2L11; BDNF; BMP4; BMP6; BNIP3; BNIP3L; CABLES1; CAT; CBLB; CCL2; CCNB1; CCND1; CCND3; CD82; CDC25A; CDC25B; CDC42; CDKN1B; CTDSP2; CTGF; CXCL8; CYCS; CYR61; DAB2; DDB2; DDX18; DUSP1; DVL1; E2F1; EDN1; EGFR; EGLN1; EIF2S1; EIF4EBP1; EIF4G1; ENAH; ENO1; EPHA2; EPS8; ETS1; F2R; F2RL2; FGFR1; FHL2; FKBP4; …
Class I PI3K signaling events	151	1285	33.6303	1.64625	7.48397e-12	1.24833e-08	4.84586e-10	1.7748e-09	ABL1; ACTN1; ACTN4; ACTR3; ADM; ARF6; ARHGDIA; ARHGEF28; ARPC5; ASAP2; BAMBI; BCAR1; BCL2L1; BCL2L11; BDNF; BMP4; BMP6; BNIP3; BNIP3L; CABLES1; CAT; CBLB; CCL2; CCNB1; CCND1; CCND3; CD82; CDC25A; CDC25B; CDC42; CDKN1B; CTDSP2; CTGF; CXCL8; CYCS; CYR61; DAB2; DDB2; DDX18; DUSP1; DVL1; E2F1; EDN1; EGFR; EGLN1; EIF2S1; EIF4EBP1; EIF4G1; ENAH; ENO1; EPHA2; EPS8; ETS1; F2RL2; FGFR1; FHL2; FKBP4; FOSL1…
Arf6 signaling events	151	1285	33.6303	1.64625	7.48397e-12	1.24833e-08	4.84586e-10	1.7748e-09	ABL1; ACTN1; ACTN4; ACTR3; ADM; ARF6; ARHGDIA; ARHGEF28; ARPC5; ASAP2; BAMBI; BCAR1; BCL2L1; BCL2L11; BDNF; BMP4; BMP6; BNIP3; BNIP3L; CABLES1; CAT; CBLB; CCL2; CCNB1; CCND1; CCND3; CD82; CDC25A; CDC25B; CDC42; CDKN1B; CTDSP2; CTGF; CXCL8; CYCS; CYR61; DAB2; DDB2; DDX18; DUSP1; DVL1; E2F1; EDN1; EGFR; EGLN1; EIF2S1; EIF4EBP1; EIF4G1; ENAH; ENO1; EPHA2; EPS8; ETS1; F2RL2; FGFR1; FHL2; FKBP4; FOSL1…
EPO signaling pathway	2	34	0.445434	0.827913	0.709481	1	1	1	BCL2L1; IRS2;
Plasma membrane estrogen receptor signaling	152	1298	33.853	1.64055	8.13453e-12	1.35684e-08	4.84586e-10	1.7748e-09	ABL1; ACTN1; ACTN4; ACTR3; ADM; ARF6; ARHGDIA; ARHGEF28; ARPC5; ASAP2; BAMBI; BCAR1; BCL2L1; BCL2L11; BDNF; BMP4; BMP6; BNIP3; BNIP3L; CABLES1; CAT; CBLB; CCL2; CCNB1; CCND1; CCND3; CD82; CDC25A; CDC25B; CDC42; CDKN1B; CTDSP2; CTGF; CXCL8; CYCS; CYR61; DAB2; DDB2; DDX18; DUSP1; DVL1; E2F1; EDN1; EGFR; EGLN1; EIF2S1; EIF4EBP1; EIF4G1; ENAH; ENO1; EPHA2; EPS8; ETS1; F2RL2; FGFR1; FHL2; FKBP4; FOSL1…
FoxO family signaling	8	49	1.78174	2.28951	0.0213748	1	0.289587	1	BCL2L11; CAT; CCNB1; CDKN1B; GADD45A; PLK1; SGK1; YWHAG;
IL2-mediated signaling events	10	115	2.22717	1.21925	0.304732	1	1	1	BCL2L1; CCND3; E2F1; HSP90AA1; IRS2; JUN; MAP2K1; MYC; PPP2R5D; SRC;
FAS (CD95) signaling pathway	6	130	1.3363	0.647579	0.910849	1	1	1	CYCS; MAP2K1; MYC; NUMA1; SRC; TOP1;
C-MYB transcription factor network	7	84	1.55902	1.16891	0.392901	1	1	1	CCNB1; CCND1; CDKN1B; ETS1; ETS2; MYC; SIN3A;
p73 transcription factor network	11	78	2.44989	1.97712	0.0217507	1	0.289587	1	ABL1; BCL2L11; BUB1; CCNB1; IL1RAP; IL4R; KAT5; MYC; PLK1; PLK3; SERPINE1;
Signaling events mediated by HDAC Class III	1	39	0.222717	0.362694	0.944833	1	1	1	FHL2;
FOXM1 transcription factor network	11	42	2.44989	3.67139	0.000122134	0.203719	0.00304058	0.0111362	CCNB1; CCNB2; CCND1; CDC25B; CENPB; CENPF; ETV5; MAP2K1; MYC; PLK1; TGFA;
IL3-mediated signaling events	152	1292	33.853	1.64817	5.52576e-12	9.21697e-09	4.84586e-10	1.7748e-09	ABL1; ACTN1; ACTN4; ACTR3; ADM; ARF6; ARHGDIA; ARHGEF28; ARPC5; ASAP2; BAMBI; BCAR1; BCL2L1; BCL2L11; BDNF; BMP4; BMP6; BNIP3; BNIP3L; CABLES1; CAT; CBLB; CCL2; CCNB1; CCND1; CCND3; CD82; CDC25A; CDC25B; CDC42; CDKN1B; CTDSP2; CTGF; CXCL8; CYCS; CYR61; DAB2; DDB2; DDX18; DUSP1; DVL1; E2F1; EDN1; EGFR; EGLN1; EIF2S1; EIF4EBP1; EIF4G1; ENAH; ENO1; EPHA2; EPS8; ETS1; F2RL2; FGFR1; FHL2; FKBP4; FOSL1…
AP-1 transcription factor network	79	621	17.5947	1.78229	1.12682e-07	0.000187954	3.68537e-06	1.34977e-05	ADM; BAMBI; BCL2L1; BCL2L11; BNIP3; CBLB; CCL2; CCND1; CCND3; CDC25B; CDC42; CDKN1B; CTDSP2; CTGF; CXCL8; CYR61; DAB2; DUSP1; E2F1; EDN1; EGLN1; EIF4EBP1; ENO1; ETS1; FHL2; FKBP4; FOSL1; GADD45A; GJA1; HBP1; HDAC7; HIF1A; HK1; HK2; HSP90AA1; ID2; INCENP; JUN; JUNB; KAT5; KPNA2; LDHA; LIF; MAP2K1; MAP2K3; MCL1; MED12; MITF; MT2A; MYC; NDRG1; NKX3-1; NT5E; PBX1; PCK2; PFKFB3; PGK1; PGM1; PLAU; PLAU…
Signaling events regulated by Ret tyrosine kinase	6	69	1.3363	1.21999	0.370235	1	1	1	BCAR1; IRS2; JUN; PDLIM7; PXN; SRC;
Hypoxic and oxygen homeostasis regulation of HIF-1-alpha	24	80	5.34521	4.20381	6.38156e-10	1.06445e-06	2.31401e-08	8.47512e-08	ADM; BNIP3; EDN1; EGLN1; ENO1; ETS1; HDAC7; HIF1A; HK1; HK2; HSP90AA1; ID2; JUN; LDHA; MCL1; NDRG1; NT5E; PFKFB3; PGK1; PGM1; SERPINE1; SMAD3; TFRC; VEGFA;
amb2 Integrin signaling	4	40	0.890869	1.40401	0.318907	1	1	1	CTGF; PLAU; PLAUR; SRC;
Glucocorticoid receptor signaling	7	85	1.55902	1.15516	0.404879	1	1	1	CXCL8; FKBP4; HSP90AA1; JUN; PBX1; PCK2; SGK1;
Hedgehog signaling events mediated by Gli proteins	3	48	0.668151	0.878274	0.67642	1	1	1	MAP2K1; PTCH1; SIN3A;
mTOR signaling pathway	151	1285	33.6303	1.64625	7.48397e-12	1.24833e-08	4.84586e-10	1.7748e-09	ABL1; ACTN1; ACTN4; ACTR3; ADM; ARF6; ARHGDIA; ARHGEF28; ARPC5; ASAP2; BAMBI; BCAR1; BCL2L1; BCL2L11; BDNF; BMP4; BMP6; BNIP3; BNIP3L; CABLES1; CAT; CBLB; CCL2; CCNB1; CCND1; CCND3; CD82; CDC25A; CDC25B; CDC42; CDKN1B; CTDSP2; CTGF; CXCL8; CYCS; CYR61; DAB2; DDB2; DDX18; DUSP1; DVL1; E2F1; EDN1; EGFR; EGLN1; EIF2S1; EIF4EBP1; EIF4G1; ENAH; ENO1; EPHA2; EPS8; ETS1; F2RL2; FGFR1; FHL2; FKBP4; FOSL1…
RAC1 signaling pathway	33	205	7.34967	2.25562	6.77847e-06	0.0113065	0.000188441	0.000690171	ACTR3; ARHGAP1; ARHGAP17; ARHGDIA; ARHGEF28; ARHGEF3; ARPC5; BCAR1; BCL2L1; CCND1; CDC42; CDKN1B; CIT; CXCL8; CYR61; DLC1; DUSP1; EPS8; F2RL2; GADD45A; IQGAP3; JUN; JUNB; KAT5; MAP2K3; PIP5K1B; PLAU; PLD1; RACGAP1; RASGRF1; RASGRF2; TGFB2; VCL;
ErbB receptor signaling network	152	1308	33.853	1.62801	1.53566e-11	2.56149e-08	7.31853e-10	2.68043e-09	ABL1; ACTN1; ACTN4; ACTR3; ADM; ARF6; ARHGDIA; ARHGEF28; ARPC5; ASAP2; BAMBI; BCAR1; BCL2L1; BCL2L11; BDNF; BMP4; BMP6; BNIP3; BNIP3L; CABLES1; CAT; CBLB; CCL2; CCNB1; CCND1; CCND3; CD82; CDC25A; CDC25B; CDC42; CDKN1B; CTDSP2; CTGF; CXCL8; CYCS; CYR61; DAB2; DDB2; DDX18; DUSP1; DVL1; E2F1; EDN1; EGFR; EGLN1; EIF2S1; EIF4EBP1; EIF4G1; ENAH; ENO1; EPHA2; EPS8; ETS1; F2RL2; FGFR1; FHL2; FKBP4; FOSL1…
Signaling events mediated by focal adhesion kinase	151	1285	33.6303	1.64625	7.48397e-12	1.24833e-08	4.84586e-10	1.7748e-09	ABL1; ACTN1; ACTN4; ACTR3; ADM; ARF6; ARHGDIA; ARHGEF28; ARPC5; ASAP2; BAMBI; BCAR1; BCL2L1; BCL2L11; BDNF; BMP4; BMP6; BNIP3; BNIP3L; CABLES1; CAT; CBLB; CCL2; CCNB1; CCND1; CCND3; CD82; CDC25A; CDC25B; CDC42; CDKN1B; CTDSP2; CTGF; CXCL8; CYCS; CYR61; DAB2; DDB2; DDX18; DUSP1; DVL1; E2F1; EDN1; EGFR; EGLN1; EIF2S1; EIF4EBP1; EIF4G1; ENAH; ENO1; EPHA2; EPS8; ETS1; F2RL2; FGFR1; FHL2; FKBP4; FOSL1…
VEGF and VEGFR signaling network	152	1301	33.853	1.63677	9.85453e-12	1.64374e-08	5.13667e-10	1.88132e-09	ABL1; ACTN1; ACTN4; ACTR3; ADM; ARF6; ARHGDIA; ARHGEF28; ARPC5; ASAP2; BAMBI; BCAR1; BCL2L1; BCL2L11; BDNF; BMP4; BMP6; BNIP3; BNIP3L; CABLES1; CAT; CBLB; CCL2; CCNB1; CCND1; CCND3; CD82; CDC25A; CDC25B; CDC42; CDKN1B; CTDSP2; CTGF; CXCL8; CYCS; CYR61; DAB2; DDB2; DDX18; DUSP1; DVL1; E2F1; EDN1; EGFR; EGLN1; EIF2S1; EIF4EBP1; EIF4G1; ENAH; ENO1; EPHA2; EPS8; ETS1; F2RL2; FGFR1; FHL2; FKBP4; FOSL1…
Insulin-mediated glucose transport	2	29	0.445434	0.970608	0.623608	1	1	1	GYS1; YWHAG;
Glucocorticoid receptor regulatory network	7	80	1.55902	1.22735	0.34513	1	1	1	CXCL8; FKBP4; HSP90AA1; JUN; PBX1; PCK2; SGK1;
Alpha9 beta1 integrin signaling events	152	1302	33.853	1.63551	1.05028e-11	1.75187e-08	5.15255e-10	1.88713e-09	ABL1; ACTN1; ACTN4; ACTR3; ADM; ARF6; ARHGDIA; ARHGEF28; ARPC5; ASAP2; BAMBI; BCAR1; BCL2L1; BCL2L11; BDNF; BMP4; BMP6; BNIP3; BNIP3L; CABLES1; CAT; CBLB; CCL2; CCNB1; CCND1; CCND3; CD82; CDC25A; CDC25B; CDC42; CDKN1B; CTDSP2; CTGF; CXCL8; CYCS; CYR61; DAB2; DDB2; DDX18; DUSP1; DVL1; E2F1; EDN1; EGFR; EGLN1; EIF2S1; EIF4EBP1; EIF4G1; ENAH; ENO1; EPHA2; EPS8; ETS1; F2RL2; FGFR1; FHL2; FKBP4; FOSL1…
IL8- and CXCR1-mediated signaling events	2	28	0.445434	1.00526	0.604248	1	1	1	CXCL8; PLD1;
PLK3 signaling events	1	5	0.222717	2.82409	0.309554	1	1	1	PLK3;
Syndecan-2-mediated signaling events	9	77	2.00445	1.63898	0.096128	1	0.797719	1	CXCL8; EPB41; FGFR1; JUN; PLAU; PLAUR; SPRY2; SRC; SSH1;
Signaling events mediated by Stem cell factor receptor (c-Kit)	4	52	0.890869	1.08007	0.514404	1	1	1	MAP2K1; MITF; PIK3C2B; SPRED1;
ALK1 pathway	35	324	7.7951	1.51366	0.00829655	1	0.12696	0.464994	BAMBI; BCL2L1; CBLB; CCND1; CDC25B; CDC42; CTDSP2; CTGF; CXCL8; DAB2; DUSP1; E2F1; EIF4EBP1; FOSL1; GADD45A; HBP1; ID1; INHBA; JUN; JUNB; KPNA2; MAP2K3; MITF; MYC; SERPINE1; SIN3A; SKIL; SMAD3; SMAD7; SMURF2; SRC; TCF3; TGFB3; TLE4; YWHAG;
ErbB4 signaling events	2	32	0.445434	0.879641	0.677277	1	1	1	HBEGF; LRIG1;
Arf6 downstream pathway	151	1285	33.6303	1.64625	7.48397e-12	1.24833e-08	4.84586e-10	1.7748e-09	ABL1; ACTN1; ACTN4; ACTR3; ADM; ARF6; ARHGDIA; ARHGEF28; ARPC5; ASAP2; BAMBI; BCAR1; BCL2L1; BCL2L11; BDNF; BMP4; BMP6; BNIP3; BNIP3L; CABLES1; CAT; CBLB; CCL2; CCNB1; CCND1; CCND3; CD82; CDC25A; CDC25B; CDC42; CDKN1B; CTDSP2; CTGF; CXCL8; CYCS; CYR61; DAB2; DDB2; DDX18; DUSP1; DVL1; E2F1; EDN1; EGFR; EGLN1; EIF2S1; EIF4EBP1; EIF4G1; ENAH; ENO1; EPHA2; EPS8; ETS1; F2RL2; FGFR1; FHL2; FKBP4; FOSL1…
JNK signaling in the CD4+ TCR pathway	3	42	0.668151	1.00371	0.585408	1	1	1	FOSL1; JUN; JUNB;
Role of Calcineurin-dependent NFAT signaling in lymphocytes	10	95	2.22717	1.47591	0.138495	1	0.895389	1	BCL2L1; CBLB; CXCL8; E2F1; FOSL1; JUN; JUNB; KPNA2; TLE4; YWHAG;
IL4-mediated signaling events	5	62	1.11359	1.1318	0.457086	1	1	1	BCL2L1; ETS1; IL4R; IRS2; ITGB3;
HIV-1 Nef: Negative effector of Fas and TNF-alpha	1	35	0.222717	0.404133	0.925679	1	1	1	CYCS;
Signaling events mediated by PTP1B	6	52	1.3363	1.61876	0.163787	1	1	1	BCAR1; EGFR; ITGB3; PDGFRB; SPRY2; SRC;
Validated transcriptional targets of AP1 family members Fra1 and Fra2	14	134	3.11804	1.46452	0.0955655	1	0.797719	1	CBLB; CCL2; CCND1; CXCL8; E2F1; FOSL1; GJA1; JUN; JUNB; LIF; MAP2K1; PLAU; PLAUR; TLE4;
CXCR4-mediated signaling events	11	190	2.44989	0.81172	0.807372	1	1	1	BCAR1; CDC42; FOSL1; JUN; JUNB; MAP2K1; PXN; RHOC; SRC; SSH1; STAT2;
S1P1 pathway	151	1285	33.6303	1.64625	7.48397e-12	1.24833e-08	4.84586e-10	1.7748e-09	ABL1; ACTN1; ACTN4; ACTR3; ADM; ARF6; ARHGDIA; ARHGEF28; ARPC5; ASAP2; BAMBI; BCAR1; BCL2L1; BCL2L11; BDNF; BMP4; BMP6; BNIP3; BNIP3L; CABLES1; CAT; CBLB; CCL2; CCNB1; CCND1; CCND3; CD82; CDC25A; CDC25B; CDC42; CDKN1B; CTDSP2; CTGF; CXCL8; CYCS; CYR61; DAB2; DDB2; DDX18; DUSP1; DVL1; E2F1; EDN1; EGFR; EGLN1; EIF2S1; EIF4EBP1; EIF4G1; ENAH; ENO1; EPHA2; EPS8; ETS1; F2RL2; FGFR1; FHL2; FKBP4; FOSL1…
FOXA1 transcription factor network	4	44	0.890869	1.2764	0.385437	1	1	1	CDKN1B; JUN; NKX3-1; XBP1;
Alpha-synuclein signaling	3	33	0.668151	1.27737	0.422287	1	1	1	PLD1; PPP2R5D; SRC;
Netrin-mediated signaling events	6	32	1.3363	2.63017	0.0236413	1	0.301021	1	BCAR1; CDC42; DAPK1; MAP1B; MAP2K1; SRC;
EPHA2 forward signaling	3	19	0.668151	2.21809	0.149881	1	0.943404	1	BCAR1; EPHA2; SRC;
ATM pathway	37	307	8.24053	1.68874	0.00100926	1	0.0205298	0.0751908	ABL1; BCL2L1; BNIP3L; CCNB1; CCND3; CD82; CDC25A; CDKN1B; CDKN2C; CES2; DDB2; DUSP1; E2F1; E2F7; EGFR; EPHA2; GADD45A; HBP1; IGFBP3; JUN; KAT5; LIF; MCL1; MYC; NDRG1; PLAU; PLK1; PLK3; PMAIP1; PPP1R13L; PPP2R2B; SERPINE1; SESN1; TGFA; TP53INP1; TRRAP; UBE2N;
TNF receptor signaling pathway	27	299	6.01336	1.26542	0.11955	1	0.878453	1	BCL2L1; CBLB; CCND1; CDC25B; CDC42; CXCL8; CYCS; DUSP1; E2F1; EIF4EBP1; FOSL1; GADD45A; HBP1; JUN; JUNB; KPNA2; MAP2K1; MAP2K3; MITF; MYC; NUMA1; SQSTM1; SRC; TCF3; TLE4; TOP1; YWHAG;
p53 pathway	25	189	5.56793	1.85364	0.00185619	1	0.0355877	0.130341	ABL1; BCL2L1; BNIP3L; CCNB1; CD82; DDB2; DUSP1; E2F1; EGFR; EPHA2; GADD45A; IGFBP3; JUN; KAT5; LIF; MCL1; NDRG1; PLK3; PMAIP1; PPP1R13L; SERPINE1; SESN1; TGFA; TP53INP1; TRRAP;
ErbB1 downstream signaling	151	1285	33.6303	1.64625	7.48397e-12	1.24833e-08	4.84586e-10	1.7748e-09	ABL1; ACTN1; ACTN4; ACTR3; ADM; ARF6; ARHGDIA; ARHGEF28; ARPC5; ASAP2; BAMBI; BCAR1; BCL2L1; BCL2L11; BDNF; BMP4; BMP6; BNIP3; BNIP3L; CABLES1; CAT; CBLB; CCL2; CCNB1; CCND1; CCND3; CD82; CDC25A; CDC25B; CDC42; CDKN1B; CTDSP2; CTGF; CXCL8; CYCS; CYR61; DAB2; DDB2; DDX18; DUSP1; DVL1; E2F1; EDN1; EGFR; EGLN1; EIF2S1; EIF4EBP1; EIF4G1; ENAH; ENO1; EPHA2; EPS8; ETS1; F2RL2; FGFR1; FHL2; FKBP4; FOSL1…
EGFR-dependent Endothelin signaling events	151	1286	33.6303	1.64497	7.9823e-12	1.33145e-08	4.84586e-10	1.7748e-09	ABL1; ACTN1; ACTN4; ACTR3; ADM; ARF6; ARHGDIA; ARHGEF28; ARPC5; ASAP2; BAMBI; BCAR1; BCL2L1; BCL2L11; BDNF; BMP4; BMP6; BNIP3; BNIP3L; CABLES1; CAT; CBLB; CCL2; CCNB1; CCND1; CCND3; CD82; CDC25A; CDC25B; CDC42; CDKN1B; CTDSP2; CTGF; CXCL8; CYCS; CYR61; DAB2; DDB2; DDX18; DUSP1; DVL1; E2F1; EDN1; EGFR; EGLN1; EIF2S1; EIF4EBP1; EIF4G1; ENAH; ENO1; EPHA2; EPS8; ETS1; F2RL2; FGFR1; FHL2; FKBP4; FOSL1…
Syndecan-4-mediated signaling events	30	209	6.68151	2.01138	0.00016067	0.267998	0.00394115	0.0144345	ACTN1; CCND1; CCND3; CDC42; CTDSP2; CXCL8; CYR61; DVL1; FGF2; FGFR1; FHL2; FKBP4; FZD2; GIPC1; HBP1; ID2; INCENP; JUN; MED12; MITF; MYC; NKX3-1; PIP5K1B; SVIL; THBS1; TLE4; TRRAP; YWHAG; ZMIZ1; ZNF318;
Nongenotropic Androgen signaling	3	26	0.668151	1.62114	0.282686	1	1	1	CDC42; MAP2K1; SRC;
IL8-mediated signaling events	3	38	0.668151	1.10934	0.516389	1	1	1	CXCL8; PLD1; VASP;
ATR signaling pathway	28	250	6.23608	1.56946	0.0109552	1	0.163154	0.597555	ABL1; BCL2L1; BNIP3L; CCNB1; CD82; CDC25A; DDB2; DUSP1; E2F1; EGFR; EPHA2; GADD45A; IGFBP3; JUN; KAT5; LIF; MCL1; NDRG1; PLK1; PLK3; PMAIP1; PPP1R13L; PPP2R2B; SERPINE1; SESN1; TGFA; TP53INP1; TRRAP;
RXR and RAR heterodimerization with other nuclear receptor	5	26	1.11359	2.69832	0.0341975	1	0.39339	1	ABCA1; NCOR2; PPARD; RARA; THRA;
Regulation of nuclear SMAD2/3 signaling	32	305	7.12695	1.47017	0.0168805	1	0.23661	0.86659	BAMBI; BCL2L1; CBLB; CCND1; CDC25B; CDC42; CTDSP2; CTGF; CXCL8; DAB2; DUSP1; E2F1; EIF4EBP1; FOSL1; GADD45A; HBP1; JUN; JUNB; KPNA2; MAP2K3; MITF; MYC; SERPINE1; SIN3A; SKIL; SMAD3; SMAD7; SMURF2; SRC; TCF3; TLE4; YWHAG;
ALK1 signaling events	35	321	7.7951	1.52781	0.007198	1	0.114345	0.418792	BAMBI; BCL2L1; CBLB; CCND1; CDC25B; CDC42; CTDSP2; CTGF; CXCL8; DAB2; DUSP1; E2F1; EIF4EBP1; FOSL1; GADD45A; HBP1; ID1; INHBA; JUN; JUNB; KPNA2; MAP2K3; MITF; MYC; SERPINE1; SIN3A; SKIL; SMAD3; SMAD7; SMURF2; SRC; TCF3; TGFB3; TLE4; YWHAG;
PDGFR-alpha signaling pathway	2	21	0.445434	1.34019	0.448275	1	1	1	JUN; SHB;
Angiopoietin receptor Tie2-mediated signaling	3	50	0.668151	0.84315	0.703271	1	1	1	ETS1; FGF2; PXN;
Arf6 trafficking events	151	1285	33.6303	1.64625	7.48397e-12	1.24833e-08	4.84586e-10	1.7748e-09	ABL1; ACTN1; ACTN4; ACTR3; ADM; ARF6; ARHGDIA; ARHGEF28; ARPC5; ASAP2; BAMBI; BCAR1; BCL2L1; BCL2L11; BDNF; BMP4; BMP6; BNIP3; BNIP3L; CABLES1; CAT; CBLB; CCL2; CCNB1; CCND1; CCND3; CD82; CDC25A; CDC25B; CDC42; CDKN1B; CTDSP2; CTGF; CXCL8; CYCS; CYR61; DAB2; DDB2; DDX18; DUSP1; DVL1; E2F1; EDN1; EGFR; EGLN1; EIF2S1; EIF4EBP1; EIF4G1; ENAH; ENO1; EPHA2; EPS8; ETS1; F2RL2; FGFR1; FHL2; FKBP4; FOSL1…
E-cadherin signaling events	42	280	9.35412	2.10172	2.46807e-06	0.00411675	7.48499e-05	0.000274139	ABL1; ACTN1; ARF6; BDNF; CABLES1; CCND1; CCND3; CDC42; CTDSP2; CXCL8; CYR61; DVL1; EGFR; ENAH; EPHA2; FGFR1; FHL2; FKBP4; HBP1; ID2; INCENP; JUN; JUP; KIFC3; MED12; MITF; MYC; NKX3-1; PLAU; PLAUR; SPRY2; SRC; SSH1; SVIL; TLE4; TRRAP; VASP; VCL; YWHAG; ZMIZ1; ZNF318; ZYX;
Androgen-mediated signaling	16	130	3.56347	1.72508	0.0220489	1	0.289587	1	CCND1; CCND3; CDC42; CTDSP2; FHL2; FKBP4; HDAC7; HSP90AA1; JUN; KAT5; MAP2K1; NKX3-1; SRC; SVIL; ZMIZ1; ZNF318;
Endothelins	151	1304	33.6303	1.62226	2.4981e-11	4.16683e-08	1.09653e-09	4.01608e-09	ABL1; ACTN1; ACTN4; ACTR3; ADM; ARF6; ARHGDIA; ARHGEF28; ARPC5; ASAP2; BAMBI; BCAR1; BCL2L1; BCL2L11; BDNF; BMP4; BMP6; BNIP3; BNIP3L; CABLES1; CAT; CBLB; CCL2; CCNB1; CCND1; CCND3; CD82; CDC25A; CDC25B; CDC42; CDKN1B; CTDSP2; CTGF; CXCL8; CYCS; CYR61; DAB2; DDB2; DDX18; DUSP1; DVL1; E2F1; EDN1; EGFR; EGLN1; EIF2S1; EIF4EBP1; EIF4G1; ENAH; ENO1; EPHA2; EPS8; ETS1; F2RL2; FGFR1; FHL2; FKBP4; FOSL1…
Beta5 beta6 beta7 and beta8 integrin cell surface interactions	3	17	0.668151	2.47889	0.116583	1	0.863684	1	CYR61; PLAU; PLAUR;
Presenilin action in Notch and Wnt signaling	6	46	1.3363	1.82986	0.106694	1	0.814124	1	CCND1; DVL1; JUN; MYC; PPARD; PPP2R5D;
a6b1 and a6b4 Integrin signaling	2	35	0.445434	0.804265	0.724552	1	1	1	EGFR; YWHAG;
Regulation of retinoblastoma protein	8	66	1.78174	1.69988	0.096032	1	0.797719	1	ABL1; CCND1; CCND3; CDKN1B; E2F1; JUN; MITF; TGFB2;
TCR signaling in na&#xef;ve CD4+ T cells	6	133	1.3363	0.632973	0.921241	1	1	1	CDC42; FOSL1; JUN; JUNB; MAP2K1; SRC;
Notch signaling pathway	11	94	2.44989	1.64062	0.0701767	1	0.639469	1	CCND1; CDKN1B; E2F1; ENO1; HIF1A; ID1; JAG1; MYC; NCOR2; NOTCH2; TCF3;
E2F transcription factor network	13	73	2.89532	2.49626	0.00173413	1	0.0336341	0.123186	CCND3; CDC25A; CDKN1B; CDKN2C; CES2; E2F1; E2F7; HBP1; MCL1; MYC; PLAU; SERPINE1; TRRAP;
IL5-mediated signaling events	151	1289	33.6303	1.64114	9.67874e-12	1.61441e-08	5.13667e-10	1.88132e-09	ABL1; ACTN1; ACTN4; ACTR3; ADM; ARF6; ARHGDIA; ARHGEF28; ARPC5; ASAP2; BAMBI; BCAR1; BCL2L1; BCL2L11; BDNF; BMP4; BMP6; BNIP3; BNIP3L; CABLES1; CAT; CBLB; CCL2; CCNB1; CCND1; CCND3; CD82; CDC25A; CDC25B; CDC42; CDKN1B; CTDSP2; CTGF; CXCL8; CYCS; CYR61; DAB2; DDB2; DDX18; DUSP1; DVL1; E2F1; EDN1; EGFR; EGLN1; EIF2S1; EIF4EBP1; EIF4G1; ENAH; ENO1; EPHA2; EPS8; ETS1; F2RL2; FGFR1; FHL2; FKBP4; FOSL1…
IL23-mediated signaling events	3	66	0.668151	0.638781	0.860075	1	1	1	CCL2; IL18; SRC;
Direct p53 effectors	22	138	4.89978	2.23411	0.000272631	0.454749	0.00649641	0.0237933	BCL2L1; BNIP3L; CCNB1; CD82; DDB2; DUSP1; E2F1; EGFR; EPHA2; GADD45A; IGFBP3; JUN; LIF; MCL1; NDRG1; PLK3; PMAIP1; SERPINE1; SESN1; TGFA; TP53INP1; TRRAP;
Retinoic acid receptors-mediated signaling	5	47	1.11359	1.49294	0.242403	1	1	1	ABCA1; NCOR2; PPARD; RARA; THRA;
E-cadherin signaling in keratinocytes	5	21	1.11359	3.34047	0.0141791	1	0.205658	0.753228	EGFR; JUP; SRC; VASP; ZYX;
IL12-mediated signaling events	6	111	1.3363	0.758416	0.814205	1	1	1	ETV5; IL18; JUN; MAP2K3; SRC; STAT2;
IL2 signaling events mediated by PI3K	5	67	1.11359	1.04735	0.526607	1	1	1	BCL2L1; E2F1; HSP90AA1; MYC; SRC;
Sphingosine 1-phosphate (S1P) pathway	151	1308	33.6303	1.6173	3.20307e-11	5.34271e-08	1.33568e-09	4.89195e-09	ABL1; ACTN1; ACTN4; ACTR3; ADM; ARF6; ARHGDIA; ARHGEF28; ARPC5; ASAP2; BAMBI; BCAR1; BCL2L1; BCL2L11; BDNF; BMP4; BMP6; BNIP3; BNIP3L; CABLES1; CAT; CBLB; CCL2; CCNB1; CCND1; CCND3; CD82; CDC25A; CDC25B; CDC42; CDKN1B; CTDSP2; CTGF; CXCL8; CYCS; CYR61; DAB2; DDB2; DDX18; DUSP1; DVL1; E2F1; EDN1; EGFR; EGLN1; EIF2S1; EIF4EBP1; EIF4G1; ENAH; ENO1; EPHA2; EPS8; ETS1; F2RL2; FGFR1; FHL2; FKBP4; FOSL1…
Regulation of Androgen receptor activity	14	108	3.11804	1.81706	0.0207513	1	0.285011	1	CCND1; CCND3; CTDSP2; FHL2; FKBP4; HDAC7; HSP90AA1; JUN; KAT5; NKX3-1; SRC; SVIL; ZMIZ1; ZNF318;
Proteoglycan syndecan-mediated signaling events	157	1342	34.9666	1.63895	3.16097e-12	5.2725e-09	4.84586e-10	1.7748e-09	ABL1; ACTN1; ACTN4; ACTR3; ADM; ARF6; ARHGDIA; ARHGEF28; ARPC5; ASAP2; BAMBI; BCAR1; BCL2L1; BCL2L11; BDNF; BMP4; BMP6; BNIP3; BNIP3L; CABLES1; CAT; CBLB; CCL2; CCNB1; CCND1; CCND3; CD82; CDC25A; CDC25B; CDC42; CDKN1B; CTDSP2; CTGF; CXCL8; CYCS; CYR61; DAB2; DDB2; DDX18; DUSP1; DVL1; E2F1; EDN1; EGFR; EGLN1; EIF2S1; EIF4EBP1; EIF4G1; ENAH; ENO1; EPB41; EPHA2; EPS8; ETS1; F2RL2; FGF2; FGFR1; FHL2;…
Atypical NF-kappaB pathway	1	14	0.222717	1.0099	0.645817	1	1	1	SRC;
Calcium signaling in the CD4+ TCR pathway	3	29	0.668151	1.4535	0.342887	1	1	1	FOSL1; JUN; JUNB;
IL8- and CXCR2-mediated signaling events	2	34	0.445434	0.827913	0.709481	1	1	1	CXCL8; VASP;
Effects of Botulinum toxin	1	9	0.222717	1.57033	0.48674	1	1	1	RIMS1;
Signaling mediated by p38-gamma and p38-delta	2	11	0.445434	2.55743	0.182698	1	1	1	CCND1; MAP2K3;
BMP receptor signaling	30	226	6.68151	1.86009	0.000633885	1	0.0133838	0.0490185	BAMBI; BCL2L1; BMP4; BMP6; CBLB; CCND1; CDC25B; CDC42; CTDSP2; CXCL8; DUSP1; E2F1; EIF4EBP1; FOSL1; GADD45A; HBP1; JUN; JUNB; KPNA2; MAP2K3; MITF; NOG; RGMB; SMAD6; SMAD7; SMURF2; SRC; TCF3; TLE4; YWHAG;
Endogenous TLR signaling	1	57	0.222717	0.248179	0.985607	1	1	1	SRC;
Aurora A signaling	6	64	1.3363	1.31529	0.305472	1	1	1	AURKA; CDC25B; CKAP5; GADD45A; PPP2R5D; SRC;
RhoA signaling pathway	33	205	7.34967	2.25562	6.77847e-06	0.0113065	0.000188441	0.000690171	ACTR3; ARHGAP1; ARHGAP17; ARHGDIA; ARHGEF28; ARHGEF3; ARPC5; BCAR1; BCL2L1; CCND1; CDC42; CDKN1B; CIT; CXCL8; CYR61; DLC1; DUSP1; EPS8; F2RL2; GADD45A; IQGAP3; JUN; JUNB; KAT5; MAP2K3; PIP5K1B; PLAU; PLD1; RACGAP1; RASGRF1; RASGRF2; TGFB2; VCL;
Class I PI3K signaling events mediated by Akt	151	1285	33.6303	1.64625	7.48397e-12	1.24833e-08	4.84586e-10	1.7748e-09	ABL1; ACTN1; ACTN4; ACTR3; ADM; ARF6; ARHGDIA; ARHGEF28; ARPC5; ASAP2; BAMBI; BCAR1; BCL2L1; BCL2L11; BDNF; BMP4; BMP6; BNIP3; BNIP3L; CABLES1; CAT; CBLB; CCL2; CCNB1; CCND1; CCND3; CD82; CDC25A; CDC25B; CDC42; CDKN1B; CTDSP2; CTGF; CXCL8; CYCS; CYR61; DAB2; DDB2; DDX18; DUSP1; DVL1; E2F1; EDN1; EGFR; EGLN1; EIF2S1; EIF4EBP1; EIF4G1; ENAH; ENO1; EPHA2; EPS8; ETS1; F2RL2; FGFR1; FHL2; FKBP4; FOSL1…
LKB1 signaling events	151	1305	33.6303	1.62102	2.65871e-11	4.43473e-08	1.13711e-09	4.16469e-09	ABL1; ACTN1; ACTN4; ACTR3; ADM; ARF6; ARHGDIA; ARHGEF28; ARPC5; ASAP2; BAMBI; BCAR1; BCL2L1; BCL2L11; BDNF; BMP4; BMP6; BNIP3; BNIP3L; CABLES1; CAT; CBLB; CCL2; CCNB1; CCND1; CCND3; CD82; CDC25A; CDC25B; CDC42; CDKN1B; CTDSP2; CTGF; CXCL8; CYCS; CYR61; DAB2; DDB2; DDX18; DUSP1; DVL1; E2F1; EDN1; EGFR; EGLN1; EIF2S1; EIF4EBP1; EIF4G1; ENAH; ENO1; EPHA2; EPS8; ETS1; F2RL2; FGFR1; FHL2; FKBP4; FOSL1…
Regulation of RhoA activity	33	205	7.34967	2.25562	6.77847e-06	0.0113065	0.000188441	0.000690171	ACTR3; ARHGAP1; ARHGAP17; ARHGDIA; ARHGEF28; ARHGEF3; ARPC5; BCAR1; BCL2L1; CCND1; CDC42; CDKN1B; CIT; CXCL8; CYR61; DLC1; DUSP1; EPS8; F2RL2; GADD45A; IQGAP3; JUN; JUNB; KAT5; MAP2K3; PIP5K1B; PLAU; PLD1; RACGAP1; RASGRF1; RASGRF2; TGFB2; VCL;
Signaling events mediated by PRL	3	23	0.668151	1.83251	0.223618	1	1	1	BCAR1; RHOC; SRC;
Trk receptor signaling mediated by the MAPK pathway	3	34	0.668151	1.23981	0.441679	1	1	1	EHD4; MAP2K1; MAP2K3;
Trk receptor signaling mediated by PI3K and PLC-gamma	7	63	1.55902	1.55849	0.160281	1	0.982902	1	CCND1; EHD4; MAP2K1; MAP2K3; NGF; SRC; YWHAG;
AndrogenReceptor	10	78	2.22717	1.79754	0.0494816	1	0.522231	1	CCND1; ETV5; FHL2; JUN; KAT5; NCOR2; PNRC1; PRMT1; SIN3A; SVIL;
Wnt	6	82	1.3363	1.0266	0.536584	1	1	1	DAB2; DVL1; FHL2; JUP; LRP5; MAP1B;
KitReceptor	3	54	0.668151	0.780706	0.751814	1	1	1	PLCE1; SPRED1; SRC;
Hedgehog	3	16	0.668151	2.63373	0.101116	1	0.806996	1	CCNB1; PTCH1; SIN3A;
Alpha6Beta4Integrin	5	48	1.11359	1.46185	0.256122	1	1	1	ABL1; EGFR; EIF4EBP1; PIK3R3; SRC;
TNF alpha/NF-kB	7	171	1.55902	0.574238	0.966013	1	1	1	CD3EAP; HSP90AA1; KPNA2; MCC; PPP1R13L; SRC; YWHAG;
TGFBR	13	125	2.89532	1.4579	0.108362	1	0.821582	1	CCNB2; CCND1; CDC25A; DAB2; ETS1; JUN; JUNB; MYC; SKIL; SMAD6; SMAD7; SMURF2; TGFB3;
ID	6	14	1.3363	6.00941	0.00023443	0.391029	0.00566709	0.0207558	ELK3; ID2; ID3; ID4; MSC; TCF3;
EGFR1	18	138	4.00891	1.82809	0.00890783	1	0.13458	0.492903	BCAR1; CBLB; CDC42; EGFR; ELF3; EPS8; ERRFI1; GJA1; JUN; MAP2K1; MYC; PIK3C2B; PIK3R3; PXN; SPRY2; SRC; STAT2; TNIP1;
NOTCH	4	57	0.890869	0.985346	0.588388	1	1	1	NCOR2; NOTCH2; SIN3A; TCF3;
Mesenchymal-to-epithelial transition	8	223	1.78174	0.503157	0.992259	1	1	1	DDR1; ELF3; F11R; JUP; PPL; RAB11FIP1; TGFA; XBP1;
Epithelial-to-mesenchymal transition	26	185	5.79065	1.96943	0.000608176	1	0.0130056	0.0476333	AKAP12; AKAP2; ANGPTL2; BNC2; CALD1; CCL2; CDH11; CEP170; CLIC4; CYP1B1; DPYSL3; ENPP2; GEM; GJA1; HEG1; MAP1B; MYL9; PTGIS; PTX3; SERPINE1; SLC2A3; STON1; SYNE1; TMEM158; TNS1; TUBB6;

## Sheet: Protein domain
Analysis: Protein domain
Dataset name: H-RPE_6h_vs_3h
Number of genes in the dataset: 938
Number of genes in the dataset (which are available in Protein domain database) :736
Number of genes in background: 14847
Is analysis quantitative: No
						Corrected p-values
Protein domain	No. of genes in the dataset	No. of genes in the background dataset	Percentage of genes	Fold enrichment	P-value (Hypergeometric test)	Bonferroni method	BH method	Q-value (Storey-Tibshirani method)	genes mapped (from input data set)
coiled coil region	202	2968	27.4457	1.37298	3.59018e-07	0.000348248	0.000348248	0.00157944	ABLIM1; ACTN1; AKAP2; AMOT; ANGPTL2; ANGPTL4; ANGPTL7; ANKHD1-EIF4EBP3; ANKRD1; APOLD1; ARHGEF28; ARMC9; ATAD3A; ATAD3B; BAHCC1; BAIAP2L1; BCAP29; BCL2L13; BLOC1S5; BRD8; BUB1B; C15orf52; CACYBP; CALCOCO1; CALD1; CCDC124; CCDC77; CCDC85B; CCDC86; CDCA8; CDK5RAP2; CDR2; CDR2L; CENPB; CENPE; CENPF; CEP170; CEP55; CGNL1; CHD2; CHD6; CIT; CNTROB; CORO2B; DBN1; DDAH1; DDX41; DISC1; DNMBP; EFHD2; EIF2S…
UBCc	3	42	0.407609	1.44534	0.346044	1	1	1	UBE2C; UBE2H; UBE2N;
signal peptide	162	3668	22.0109	0.890977	0.9639	1	1	1	ABCB9; ADAM19; ADAMTS1; ADAMTS12; ADAMTS14; ADAMTS15; ADAMTS9; ADM; ADORA1; AJAP1; AMD1; ANGPTL2; ANGPTL4; ANGPTL7; BAMBI; BCAP29; BCAR1; BDNF; BMP4; BMP6; BTN3A1; C11orf24; C19orf70; C21orf33; CCL2; CD82; CDCP1; CDH11; CHRFAM7A; CHSY1; CLCF1; CLSTN2; CRB2; CRIM1; CRY2; CTGF; CXCL8; CYP1B1; CYP51A1; DDR1; DIO2; EDN1; EGFR; ENDOD1; ENPP2; EPHA2; ERMAP; ERO1A; F11R; F2R; F2RL2; F3; FAM171A1; FAM177…
transmembrane domain	189	4771	25.6793	0.799153	0.999962	1	1	1	ABCA1; ABCB9; ABCC4; ACSL1; ADAM19; ADORA1; AGPAT5; AJAP1; ALDH3A2; AMIGO2; APOLD1; ARMCX1; ARMCX6; ATP13A3; ATP2A2; ATP6V0C; B4GALT1; BAMBI; BCAP29; BCL2L1; BCL2L13; BNIP3; BNIP3L; BTN3A1; C11orf24; C4orf3; CD82; CDCP1; CDH11; CHRFAM7A; CHST2; CHST3; CLSTN2; CMTM7; CRB2; CRIM1; CYP1A1; CYP51A1; DDR1; DEGS1; DHCR7; DHRS3; DRAM1; EBP; EGFR; EMP1; ENDOD1; ENPP2; EPHA2; ERMAP; EVA1A; EVC; F11R; F2R;…
TPR	6	93	0.815217	1.30347	0.313987	1	1	1	FKBP4; IFIT1; KLC4; TMTC1; TTC28; TTC8;
WW	4	49	0.543478	1.6505	0.224001	1	1	1	GAS7; PLEKHA5; SMURF2; TCERG1;
MyTH4	1	8	0.13587	2.54357	0.334252	1	1	1	MYO7A;
RhoGAP	7	65	0.951087	2.17517	0.0412841	1	0.941935	1	ARHGAP1; ARHGAP17; DLC1; FAM13A; RACGAP1; SRGAP2; SYDE1;
IG	12	340	1.63043	0.712536	0.917958	1	1	1	AMIGO2; BTN3A1; ERMAP; IL11RA; IL1RAP; LRIG1; PDCD1LG2; PDGFRB; SEMA3F; SEMA7A; SIRPA; SIRPB1;
DSPc	4	28	0.543478	2.88793	0.0476399	1	0.941935	1	DUSP1; DUSP14; DUSP4; SSH1;
PTPc_DSPc	1	16	0.13587	1.27258	0.556879	1	1	1	TNS1;
H15	1	13	0.13587	1.56603	0.483787	1	1	1	KAT6B;
ZnF_U1	2	26	0.271739	1.55887	0.371887	1	1	1	ZFR; ZNF318;
ZnF_C2H2	17	799	2.30978	0.429445	0.999992	1	1	1	AKAP8L; BNC2; FOXP2; FOXP4; GLIS2; HIVEP1; KLF7; KLF9; TRAFD1; ZBTB20; ZBTB40; ZFR; ZNF318; ZNF33B; ZNF367; ZNF598; ZNF608;
CA	6	114	0.815217	1.06338	0.500006	1	1	1	CDH11; CLSTN2; FAT3; FAT4; PCDH1; PCDH18;
TBC	2	50	0.271739	0.810764	0.716582	1	1	1	TBC1D17; TBC1D2B;
EXOIII	1	13	0.13587	1.56603	0.483787	1	1	1	REXO1;
EH	1	11	0.13587	1.8505	0.428487	1	1	1	EHD4;
EFh	12	144	1.63043	1.68231	0.0542157	1	0.941935	1	ACTN1; ACTN4; EFHD2; HPCAL1; MACF1; MCC; MICU1; MYL12A; MYL9; NCS1; PLCD1; RASGRP3;
S_TKc	14	307	1.90217	0.920536	0.664785	1	1	1	AURKA; BUB1; CIT; DAPK1; DYRK1B; MAP2K1; MAP2K3; NEK7; PLK1; PLK3; SGK1; STK17A; WNK1; WNK2;
c-SKI_SMAD_bind	1	4	0.13587	5.0808	0.184043	1	1	1	SKIL;
ZnMc	1	29	0.13587	0.70231	0.771423	1	1	1	MMP14;
HX	1	23	0.13587	0.885442	0.689721	1	1	1	MMP14;
DEXDc	7	112	0.951087	1.26246	0.320006	1	1	1	CHD2; CHD6; DDX18; DDX21; DDX41; ERCC2; ERCC6;
HELICc	7	111	0.951087	1.27383	0.31198	1	1	1	CHD2; CHD6; DDX18; DDX21; DDX41; ERCC2; ERCC6;
AT_hook	3	28	0.407609	2.16775	0.159607	1	1	1	ELF3; HMGA2; PHF21A;
RRM	11	221	1.49457	1.00492	0.538543	1	1	1	CELF2; G3BP1; HNRNPAB; IGF2BP2; PPRC1; RBM12; RBMS1; SLTM; SRSF7; SRSF9; SYNCRIP;
Sema	4	30	0.543478	2.69546	0.0590504	1	0.970829	1	PLXNA2; SEMA3F; SEMA6C; SEMA7A;
PSI	4	44	0.543478	1.83801	0.172541	1	1	1	PLXNA2; SEMA3F; SEMA6C; SEMA7A;
IPT	1	27	0.13587	0.754314	0.746908	1	1	1	PLXNA2;
RING	14	311	1.90217	0.908697	0.683355	1	1	1	CBLB; DTX2; NEURL1B; PHF21A; RNF185; RNF24; TRIM22; TRIM58; TRIM62; TRIM68; TRIM8; UHRF1; VPS11; ZNF598;
BAR	2	13	0.271739	3.11655	0.133469	1	1	1	ARHGAP17; DNMBP;
SH3	20	216	2.71739	1.86865	0.00540839	1	0.420266	1	ABL1; ASAP2; BAIAP2L1; BCAR1; DNMBP; EPS8; GAS7; MYO1E; MYO7A; NCKIPSD; NEDD9; PACSIN2; PPP1R13L; RUSC2; SH3BP4; SH3PXD2A; SORBS2; SRC; SRGAP2; UBASH3B;
PTB	5	36	0.679348	2.80653	0.031166	1	0.781391	1	APBA1; DAB2; EPS8; TNS1; TNS3;
CH	11	66	1.49457	3.3646	0.000364968	0.354019	0.17701	0.802809	ACTN1; ACTN4; ASPM; CNN2; CNN3; EHBP1L1; IQGAP3; MACF1; MICAL2; SMTN; SYNE2;
SPEC	5	32	0.679348	3.15724	0.0195597	1	0.63243	1	ACTN1; ACTN4; MACF1; PPL; SYNE2;
ZnF_ZZ	1	19	0.13587	1.07175	0.619634	1	1	1	SQSTM1;
LRRNT	4	99	0.543478	0.816997	0.729743	1	1	1	AMIGO2; LRIG1; LRRN1; SLITRK4;
LRR	6	233	0.815217	0.520302	0.976556	1	1	1	AMIGO2; LRIG1; LRRC17; LRRC59; LRRN1; SLITRK4;
LRR_TYP	4	132	0.543478	0.612763	0.89811	1	1	1	AMIGO2; LRIG1; LRRN1; SLITRK4;
LRRCT	5	90	0.679348	1.1228	0.463046	1	1	1	AMIGO2; LRIG1; LRRC17; LRRN1; SLITRK4;
IGc2	6	211	0.815217	0.574549	0.95358	1	1	1	F11R; FGFR1; LRIG1; LRRN1; PDGFRB; PTPRS;
KH	2	40	0.271739	1.0134	0.596518	1	1	1	ANKHD1-EIF4EBP3; IGF2BP2;
IG_like	1	128	0.13587	0.15916	0.998551	1	1	1	PVR;
ANK	13	249	1.7663	1.05394	0.464529	1	1	1	ANKHD1-EIF4EBP3; ANKRD1; ANKRD10; ASAP2; BCOR; BTBD11; CDKN2C; DAPK1; GLS; NOTCH2; PPP1R13L; PPP1R16A; RAI14;
PLDc	1	6	0.13587	3.39002	0.262959	1	1	1	PLD1;
FN3	9	187	1.22283	0.971886	0.584497	1	1	1	EPHA2; FNDC3B; IL11RA; IL4R; LRRN1; OSMR; PTPRB; PTPRJ; PTPRS;
BTB	12	179	1.63043	1.35338	0.178479	1	1	1	BTBD11; ENC1; KCTD10; KCTD15; KCTD5; KCTD7; KLHL29; KLHL4; NACC1; TNFAIP1; ZBTB20; ZBTB40;
FERM_C	3	27	0.407609	2.248	0.147611	1	1	1	EPB41; EPB41L3; FRMD6;
FA	2	13	0.271739	3.11655	0.133469	1	1	1	EPB41; EPB41L3;
KRAB	1	376	0.13587	0.0541848	1	1	1	1	ZNF33B;
RPOLA_N	1	3	0.13587	6.76878	0.141476	1	1	1	POLR2A;
GAS2	1	5	0.13587	4.06667	0.224503	1	1	1	MACF1;
calpain_III	1	12	0.13587	1.69642	0.456839	1	1	1	CAPN5;
PAS	6	32	0.815217	3.78743	0.00436069	1	0.420266	1	AHR; ARNT2; ARNTL; EPAS1; HIF1A; PER3;
HLH	15	116	2.03804	2.61	0.000602719	0.584637	0.194879	0.883854	AHR; ARNT2; ARNTL; EPAS1; HIF1A; ID1; ID2; ID3; ID4; MITF; MSC; MXD3; MXD4; MYC; TCF3;
ZnF_C4	5	46	0.679348	2.19655	0.0760855	1	1	1	NR1D1; NR3C2; PPARD; RARA; THRA;
HOLI	5	48	0.679348	2.10504	0.0878377	1	1	1	NR1D1; NR3C2; PPARD; RARA; THRA;
WD40	17	269	2.30978	1.27553	0.182271	1	1	1	BOP1; CDC20; CORO1C; CORO2B; DCAF11; DDB2; DTL; EML1; GNB4; PPP2R2B; TLE3; TLE4; TULP4; WDR1; WDR43; WDR62; WSB2;
RGS	2	35	0.271739	1.15814	0.52353	1	1	1	RGS3; RGS4;
EGF	16	208	2.17391	1.55261	0.0543589	1	0.941935	1	CRB2; FAT3; FAT4; HBEGF; HEG1; JAG1; LDLR; LRP5; LTBP4; NOTCH2; NTNG1; PLAU; TENM3; TGFA; THBS1; TMEFF2;
EGF_like	3	87	0.407609	0.697835	0.812351	1	1	1	FAT3; HEG1; TENM3;
FYVE	2	33	0.271739	1.2283	0.491947	1	1	1	ZFYVE1; ZFYVE26;
Cation_ATPase_N	1	18	0.13587	1.13126	0.59977	1	1	1	ATP2A2;
VWA	1	84	0.13587	0.242519	0.9862	1	1	1	ITGB3;
CPDc	1	8	0.13587	2.54357	0.334252	1	1	1	CTDSP2;
SANT	3	49	0.407609	1.2389	0.440849	1	1	1	CHD6; NCOR2; RERE;
KR	2	16	0.271739	2.53256	0.18669	1	1	1	PIK3IP1; PLAU;
Tryp_SPc	2	115	0.271739	0.352546	0.98011	1	1	1	PLAU; PRSS23;
UBQ	1	45	0.13587	0.452655	0.898878	1	1	1	UHRF1;
DSL	1	4	0.13587	5.0808	0.184043	1	1	1	JAG1;
EGF_CA	8	98	1.08696	1.64861	0.112868	1	1	1	CRB2; FAT3; FAT4; HEG1; JAG1; LDLR; LTBP4; NOTCH2;
VWC	6	38	0.815217	3.18957	0.0103343	1	0.509446	1	CRIM1; CTGF; CYR61; JAG1; KCP; THBS1;
AAA	9	145	1.22283	1.25338	0.292325	1	1	1	ABCA1; ABCB9; ABCC4; ABCE1; ATAD3A; ATAD3B; LONP1; NAV1; TOR4A;
FA58C	1	20	0.13587	1.01819	0.638514	1	1	1	DDR1;
RanBD	1	13	0.13587	1.56603	0.483787	1	1	1	ENAH;
SPRY	9	77	1.22283	2.36011	0.0136465	1	0.513825	1	BTN3A1; ERMAP; SPSB1; TRIM16; TRIM16L; TRIM22; TRIM58; TRIM62; TRIM68;
IQ	7	84	0.951087	1.68323	0.122553	1	1	1	ASPM; IQGAP3; MYO18A; MYO1C; MYO7A; RASGRF1; RASGRF2;
RasGAP	1	15	0.13587	1.35736	0.533742	1	1	1	IQGAP3;
CYCLIN	6	37	0.815217	3.27575	0.00907348	1	0.509446	1	CABLES1; CCNB1; CCNB2; CCND1; CCND3; CCNG2;
HOX	6	234	0.815217	0.518078	0.977293	1	1	1	MEIS2; NKX3-1; OTX2; PAX6; PBX1; PRRX1;
PDZ	10	150	1.3587	1.34607	0.210797	1	1	1	APBA1; DVL1; GIPC1; MYO18A; PCLO; PDLIM5; PDLIM7; RGS3; RIMS1; SIPA1L3;
FH	5	48	0.679348	2.10504	0.0878377	1	1	1	FOXD1; FOXL1; FOXP2; FOXP4; FOXQ1;
B41	4	51	0.543478	1.58579	0.245604	1	1	1	EPB41; EPB41L3; FRMD6; MYO7A;
RAB	1	64	0.13587	0.318294	0.961653	1	1	1	RAB30;
PH	17	278	2.30978	1.23424	0.21883	1	1	1	ARHGEF28; ARHGEF3; ASAP2; CERK; CIT; FAM129B; IRS2; PHLDA1; PLCD1; PLD1; PLEKHA2; PLEKHA5; RAPH1; RASGRF1; RASGRF2; TBC1D2B; TEX2;
Arrestin_C	1	10	0.13587	2.03537	0.398657	1	1	1	TXNIP;
HDc	1	24	0.13587	0.848564	0.705126	1	1	1	PDE1C;
CBS	1	16	0.13587	1.27258	0.556879	1	1	1	IMPDH1;
IMPDH	1	4	0.13587	5.0808	0.184043	1	1	1	IMPDH1;
RHOD	4	22	0.543478	3.67519	0.0214724	1	0.671877	1	CDC25A; CDC25B; DUSP1; DUSP4;
S_TK_X	2	56	0.271739	0.723912	0.773141	1	1	1	CIT; SGK1;
BBOX	4	72	0.543478	1.12333	0.481587	1	1	1	TRIM16; TRIM22; TRIM58; TRIM68;
PRY	8	53	1.08696	3.04811	0.00430178	1	0.420266	1	BTN3A1; ERMAP; TRIM16; TRIM16L; TRIM22; TRIM58; TRIM62; TRIM68;
C2	10	138	1.3587	1.46312	0.147393	1	1	1	CAPN5; PCLO; PIK3C2B; PLCD1; PLCE1; RAB11FIP1; RGS3; RIMS1; SMURF2; SYT17;
HECTc	1	28	0.13587	0.727384	0.759477	1	1	1	SMURF2;
Kelch	3	58	0.407609	1.04669	0.553856	1	1	1	ENC1; KLHL29; KLHL4;
BCL	3	12	0.407609	5.05567	0.0190761	1	0.63243	1	BCL2L1; BCL2L13; MCL1;
TLC	2	17	0.271739	2.38367	0.205036	1	1	1	FAM57A; TRAM2;
PAC	6	26	0.815217	4.66111	0.0014266	1	0.27676	1	AHR; ARNT2; ARNTL; EPAS1; HIF1A; PER3;
CNX	1	19	0.13587	1.07175	0.619634	1	1	1	GJA1;
Connexin_CCC	1	19	0.13587	1.07175	0.619634	1	1	1	GJA1;
HATPase_c	4	18	0.543478	4.49144	0.010504	1	0.509446	1	HSP90AA1; PDK2; PDK4; TOP2A;
C1Q	1	28	0.13587	0.727384	0.759477	1	1	1	CAPRIN2;
LIM	8	73	1.08696	2.21312	0.027614	1	0.781391	1	ABLIM1; FHL2; LMCD1; MICAL2; PDLIM5; PDLIM7; PXN; ZYX;
ACTIN	3	31	0.407609	1.95803	0.197194	1	1	1	ACTB; ACTG1; ACTR3;
SEC14	1	26	0.13587	0.783315	0.733682	1	1	1	ARHGAP1;
ENTH	1	9	0.13587	2.26127	0.367272	1	1	1	PICALM;
Cyclin_C	4	17	0.543478	4.75549	0.00849743	1	0.509446	1	CCNB1; CCNB2; CCND1; CCND3;
DnaJ	2	50	0.271739	0.810764	0.716582	1	1	1	DNAJB4; DNAJB5;
SH2	9	111	1.22283	1.63726	0.0996379	1	1	1	ABL1; BCAR3; CBLB; PIK3R3; SHB; SRC; STAT2; TNS1; TNS3;
TyrKc	7	88	0.951087	1.60672	0.145969	1	1	1	ABL1; DDR1; EGFR; EPHA2; FGFR1; PDGFRB; SRC;
PTPc	4	37	0.543478	2.18565	0.109059	1	1	1	PTPRB; PTPRE; PTPRJ; PTPRS;
PLCXc	2	16	0.271739	2.53256	0.18669	1	1	1	PLCD1; PLCE1;
PLCYc	2	15	0.271739	2.70129	0.168595	1	1	1	PLCD1; PLCE1;
PWWP	2	19	0.271739	2.13289	0.24221	1	1	1	MSH6; MUM1;
S4	1	5	0.13587	4.06667	0.224503	1	1	1	IMP3;
TDU	1	4	0.13587	5.0808	0.184043	1	1	1	VGLL3;
JmjC	1	33	0.13587	0.617207	0.813567	1	1	1	KDM4A;
CUB	1	49	0.13587	0.415711	0.917541	1	1	1	LRP12;
PTX	1	7	0.13587	2.90642	0.299511	1	1	1	PTX3;
DEP	1	21	0.13587	0.969729	0.656458	1	1	1	DVL1;
INB	1	8	0.13587	2.54357	0.334252	1	1	1	ITGB3;
Integrin_B_tail	1	7	0.13587	2.90642	0.299511	1	1	1	ITGB3;
TIR	1	19	0.13587	1.07175	0.619634	1	1	1	IL1RAP;
CHROMO	3	34	0.407609	1.78532	0.236631	1	1	1	CHD2; CHD6; KAT5;
FRI	1	19	0.13587	1.07175	0.619634	1	1	1	FZD2;
Frizzled	1	11	0.13587	1.8505	0.428487	1	1	1	FZD2;
PB1	1	14	0.13587	1.45425	0.509399	1	1	1	SQSTM1;
NDK	1	10	0.13587	2.03537	0.398657	1	1	1	NME1-NME2;
STYKc	3	48	0.407609	1.26471	0.427573	1	1	1	BUB1; BUB1B; TESK2;
TSP1	8	64	1.08696	2.52429	0.013364	1	0.513825	1	ADAMTS1; ADAMTS12; ADAMTS14; ADAMTS15; ADAMTS9; CTGF; CYR61; THBS1;
DEATH	1	27	0.13587	0.754314	0.746908	1	1	1	DAPK1;
ARM	2	29	0.271739	1.39767	0.424994	1	1	1	JUP; KPNA2;
TUDOR	1	27	0.13587	0.754314	0.746908	1	1	1	KDM4A;
PHD	5	92	0.679348	1.09839	0.482357	1	1	1	ING4; KAT6B; KDM4A; PHF21A; UHRF1;
Iso_dh	1	5	0.13587	4.06667	0.224503	1	1	1	IDH1;
P4Hc	3	16	0.407609	3.79254	0.0419307	1	0.941935	1	EGLN1; P4HA1; PLOD2;
Sec7	1	16	0.13587	1.27258	0.556879	1	1	1	ARFGEF3;
BRLZ	8	52	1.08696	3.10671	0.00381431	1	0.420266	1	DBP; FOSL1; JUN; JUNB; MAFF; MAFK; TEF; XBP1;
CYCc	1	18	0.13587	1.13126	0.59977	1	1	1	GUCY1A2;
SAM	6	92	0.815217	1.31763	0.305211	1	1	1	DLC1; EPHA2; PHC2; PPFIA4; SAMD1; SAMD4A;
CT	2	21	0.271739	1.92986	0.279637	1	1	1	CTGF; CYR61;
PX	3	45	0.407609	1.349	0.387132	1	1	1	PIK3C2B; PLD1; SH3PXD2A;
FCH	3	20	0.407609	3.03441	0.0738356	1	1	1	GAS7; PACSIN2; SRGAP2;
WH2	1	14	0.13587	1.45425	0.509399	1	1	1	LMOD1;
ZnF_C2HC	4	42	0.543478	1.92552	0.153241	1	1	1	CNBP; DDX41; PEG10; SRSF7;
IGc1	2	41	0.271739	0.988693	0.610069	1	1	1	SIRPA; SIRPB1;
VWD	1	15	0.13587	1.35736	0.533742	1	1	1	KCP;
C8	1	12	0.13587	1.69642	0.456839	1	1	1	KCP;
VWC_def	1	5	0.13587	4.06667	0.224503	1	1	1	KCP;
TGFB	6	38	0.815217	3.18957	0.0103343	1	0.509446	1	BMP4; BMP6; GDF5; INHBA; TGFB2; TGFB3;
TSPN	1	26	0.13587	0.783315	0.733682	1	1	1	THBS1;
KAZAL	3	47	0.407609	1.29161	0.414186	1	1	1	FSTL3; SLCO4A1; TMEFF2;
ZnF_C3H1	2	44	0.271739	0.921298	0.648629	1	1	1	ZFP36L1; ZFP36L2;
SEL1	1	8	0.13587	2.54357	0.334252	1	1	1	COA7;
BEN	1	9	0.13587	2.26127	0.367272	1	1	1	NACC1;
BACK	3	61	0.407609	0.995224	0.588396	1	1	1	ENC1; KLHL29; KLHL4;
S1	1	12	0.13587	1.69642	0.456839	1	1	1	EIF2S1;
WNT1	1	19	0.13587	1.07175	0.619634	1	1	1	WNT9A;
DUF1899	2	8	0.271739	5.06196	0.0563219	1	0.941935	1	CORO1C; CORO2B;
DUF1900	2	8	0.271739	5.06196	0.0563219	1	0.941935	1	CORO1C; CORO2B;
C1	5	67	0.679348	1.50818	0.237758	1	1	1	ARHGEF28; CIT; PHF21A; RACGAP1; RASGRP3;
DAGKc	2	15	0.271739	2.70129	0.168595	1	1	1	CERK; SPHK1;
RUN	1	18	0.13587	1.13126	0.59977	1	1	1	RUSC2;
RA	3	31	0.407609	1.95803	0.197194	1	1	1	PLCE1; RAPH1; RASSF4;
MYSc	4	38	0.543478	2.12815	0.117384	1	1	1	MYO18A; MYO1C; MYO1E; MYO7A;
CARD	1	17	0.13587	1.19777	0.578869	1	1	1	CARD6;
RhoGEF	5	67	0.679348	1.50818	0.237758	1	1	1	ARHGEF28; ARHGEF3; DNMBP; RASGRF1; RASGRF2;
LDLa	4	47	0.543478	1.72072	0.20293	1	1	1	LDLR; LRP11; LRP12; LRP5;
FHA	3	28	0.407609	2.16775	0.159607	1	1	1	CEP170; KIF14; MKI67;
PP2C_SIG	1	15	0.13587	1.35736	0.533742	1	1	1	PPM1H;
PP2Cc	1	20	0.13587	1.01819	0.638514	1	1	1	PPM1H;
NOSIC	2	3	0.271739	13.4705	0.00712002	1	0.493316	1	NOP56; NOP58;
RasGEFN	3	21	0.407609	2.88999	0.083097	1	1	1	RASGRF1; RASGRF2; RASGRP3;
RasGEF	5	29	0.679348	3.48374	0.0130256	1	0.513825	1	BCAR3; PLCE1; RASGRF1; RASGRF2; RASGRP3;
TNFR	2	26	0.271739	1.55887	0.371887	1	1	1	MEGF9; RELT;
DUF1220	2	13	0.271739	3.11655	0.133469	1	1	1	NBPF10; NBPF14;
IGv	2	20	0.271739	2.0263	0.260919	1	1	1	F11R; PVR;
GEL	1	8	0.13587	2.54357	0.334252	1	1	1	SVIL;
VHP	2	8	0.271739	5.06196	0.0563219	1	0.941935	1	ABLIM1; SVIL;
FABD	1	2	0.13587	10.1363	0.0966904	1	1	1	ABL1;
SCY	2	44	0.271739	0.921298	0.648629	1	1	1	CCL2; CXCL8;
SAP	1	23	0.13587	0.885442	0.689721	1	1	1	SLTM;
Cyt-b5	1	14	0.13587	1.45425	0.509399	1	1	1	SUOX;
Tubulin	3	23	0.407609	2.63879	0.103001	1	1	1	TUBB3; TUBB4A; TUBB6;
Tubulin_C	3	22	0.407609	2.75868	0.0928272	1	1	1	TUBB3; TUBB4A; TUBB6;
START	1	12	0.13587	1.69642	0.456839	1	1	1	DLC1;
TEA	1	4	0.13587	5.0808	0.184043	1	1	1	TEAD1;
EGF_Lam	2	33	0.271739	1.2283	0.491947	1	1	1	MEGF9; NTNG1;
uDENN	1	15	0.13587	1.35736	0.533742	1	1	1	DENND2A;
DENN	1	16	0.13587	1.27258	0.556879	1	1	1	DENND2A;
dDENN	1	16	0.13587	1.27258	0.556879	1	1	1	DENND2A;
DWA	3	12	0.407609	5.05567	0.0190761	1	0.63243	1	SMAD3; SMAD6; SMAD7;
HhH1	1	7	0.13587	2.90642	0.299511	1	1	1	KIF22;
WWE	1	5	0.13587	4.06667	0.224503	1	1	1	DTX2;
PGAM	2	10	0.271739	4.05058	0.0848092	1	1	1	PFKFB3; PFKFB4;
LU	1	17	0.13587	1.19777	0.578869	1	1	1	PLAUR;
SERPIN	1	35	0.13587	0.581948	0.831632	1	1	1	SERPINE1;
ETS	6	28	0.815217	4.32829	0.00214536	1	0.340088	1	ELF3; ELK3; ERF; ETS1; ETS2; ETV5;
PBD	1	14	0.13587	1.45425	0.509399	1	1	1	CDC42EP1;
RINGv	2	11	0.271739	3.68268	0.100357	1	1	1	MARCH4; MARCH8;
DISIN	1	21	0.13587	0.969729	0.656458	1	1	1	ADAM19;
ACR	4	23	0.543478	3.51547	0.0250004	1	0.73486	1	ADAM19; ADAMTS1; ADAMTS14; ADAMTS9;
PIPKc	1	8	0.13587	2.54357	0.334252	1	1	1	PIP5K1B;
CNH	1	13	0.13587	1.56603	0.483787	1	1	1	CIT;
RHO	4	20	0.543478	4.04252	0.0153772	1	0.552439	1	CDC42; RHOC; RHOF; RND3;
BAH	2	11	0.271739	3.68268	0.100357	1	1	1	BAHCC1; RERE;
SAM_PNT	3	13	0.407609	4.66707	0.023902	1	0.724529	1	ELF3; ETS1; ETS2;
LamG	3	44	0.407609	1.37965	0.373489	1	1	1	CRB2; FAT3; FAT4;
PlsC	1	18	0.13587	1.13126	0.59977	1	1	1	AGPAT5;
HMG	2	51	0.271739	0.79487	0.726768	1	1	1	HBP1; HMGB2;
ArfGap	1	28	0.13587	0.727384	0.759477	1	1	1	ASAP2;
SOCS_box	3	38	0.407609	1.59744	0.290966	1	1	1	SPSB1; TULP4; WSB2;
SOCS	2	22	0.271739	1.84218	0.298318	1	1	1	TULP4; WSB2;
LisH	2	28	0.271739	1.44757	0.407538	1	1	1	ARMC9; NOLC1;
ADF	1	10	0.13587	2.03537	0.398657	1	1	1	DBN1;
t_SNARE	1	22	0.13587	0.925671	0.673512	1	1	1	STX3;
Transket_pyr	1	8	0.13587	2.54357	0.334252	1	1	1	TKT;
NGF	2	4	0.271739	10.1113	0.0137726	1	0.513825	1	BDNF; NGF;
BROMO	1	43	0.13587	0.473704	0.88802	1	1	1	BRD8;
DUF3585	2	8	0.271739	5.06196	0.0563219	1	0.941935	1	C16orf45; EHBP1L1;
IBN_N	1	16	0.13587	1.27258	0.556879	1	1	1	XPOT;
LY	2	15	0.271739	2.70129	0.168595	1	1	1	LDLR; LRP5;
PTBI	1	12	0.13587	1.69642	0.456839	1	1	1	IRS2;
IRS	1	14	0.13587	1.45425	0.509399	1	1	1	IRS2;
DUF4217	1	4	0.13587	5.0808	0.184043	1	1	1	DDX18;
DUF862	1	2	0.13587	10.1363	0.0966904	1	1	1	DESI1;
ELM2	1	13	0.13587	1.56603	0.483787	1	1	1	RERE;
EPH_lbd	1	14	0.13587	1.45425	0.509399	1	1	1	EPHA2;
KISc	7	44	0.951087	3.21308	0.00551718	1	0.420266	1	CENPE; KIF11; KIF14; KIF20A; KIF22; KIF2C; KIFC3;
AXH	1	2	0.13587	10.1363	0.0966904	1	1	1	HBP1;
MIF4G	1	10	0.13587	2.03537	0.398657	1	1	1	EIF4G1;
MA3	2	6	0.271739	6.74647	0.0322223	1	0.781391	1	EIF4G1; PDCD4;
eIF5C	2	7	0.271739	5.78407	0.0436495	1	0.941935	1	BZW1; EIF4G1;
FGF	2	22	0.271739	1.84218	0.298318	1	1	1	FGF2; FGF5;
FU	1	18	0.13587	1.13126	0.59977	1	1	1	EGFR;
PI3K_rbd	1	7	0.13587	2.90642	0.299511	1	1	1	PIK3C2B;
PI3K_C2	1	8	0.13587	2.54357	0.334252	1	1	1	PIK3C2B;
PI3Ka	1	9	0.13587	2.26127	0.367272	1	1	1	PIK3C2B;
PI3Kc	3	16	0.407609	3.79254	0.0419307	1	0.941935	1	PI4KB; PIK3C2B; TRRAP;
PAX	1	9	0.13587	2.26127	0.367272	1	1	1	PAX6;
JmjN	1	9	0.13587	2.26127	0.367272	1	1	1	KDM4A;
FH2	1	15	0.13587	1.35736	0.533742	1	1	1	FMNL3;
Biotin_carb_C	1	5	0.13587	4.06667	0.224503	1	1	1	MCCC1;
DUF1785	1	5	0.13587	4.06667	0.224503	1	1	1	AGO2;
PAZ	1	9	0.13587	2.26127	0.367272	1	1	1	AGO2;
Piwi	1	8	0.13587	2.54357	0.334252	1	1	1	AGO2;
R3H	1	8	0.13587	2.54357	0.334252	1	1	1	R3HDM2;
POLBc	1	4	0.13587	5.0808	0.184043	1	1	1	REV3L;
FOLN	1	11	0.13587	1.8505	0.428487	1	1	1	FSTL3;
SynN	1	10	0.13587	2.03537	0.398657	1	1	1	STX3;
UBA	3	32	0.407609	1.89686	0.210167	1	1	1	CBLB; SQSTM1; UBASH3B;
TY	1	17	0.13587	1.19777	0.578869	1	1	1	IGFBP3;
GluR_Homer-bdg	1	2	0.13587	10.1363	0.0966904	1	1	1	GRM1;
ZnF_RBZ	1	23	0.13587	0.885442	0.689721	1	1	1	CAPN15;
RAS	2	23	0.271739	1.76212	0.316919	1	1	1	RAP2B; RASD2;
TGc	2	11	0.271739	3.68268	0.100357	1	1	1	TGM1; TGM2;
ZnF_GATA	1	12	0.13587	1.69642	0.456839	1	1	1	RERE;
Drf_GBD	1	9	0.13587	2.26127	0.367272	1	1	1	FMNL3;
Drf_FH3	1	9	0.13587	2.26127	0.367272	1	1	1	FMNL3;
KRAP_IP3R_bind	1	3	0.13587	6.76878	0.141476	1	1	1	SSFA2;
tRNA_SAD	1	7	0.13587	2.90642	0.299511	1	1	1	TARS;
Enolase_N	2	4	0.271739	10.1113	0.0137726	1	0.513825	1	ENO1; ENO2;
Enolase_C	2	4	0.271739	10.1113	0.0137726	1	0.513825	1	ENO1; ENO2;
LamNT	1	16	0.13587	1.27258	0.556879	1	1	1	NTNG1;
LNS2	2	6	0.271739	6.74647	0.0322223	1	0.781391	1	LPIN1; PITPNM1;
NL	1	7	0.13587	2.90642	0.299511	1	1	1	NOTCH2;
ARF	2	21	0.271739	1.92986	0.279637	1	1	1	ARF6; ARL4C;
FATC	1	6	0.13587	3.39002	0.262959	1	1	1	TRRAP;
FBG	3	29	0.407609	2.09302	0.171888	1	1	1	ANGPTL2; ANGPTL4; ANGPTL7;
14_3_3	1	7	0.13587	2.90642	0.299511	1	1	1	YWHAG;
H2A	1	27	0.13587	0.754314	0.746908	1	1	1	HIST1H2AC;
Sm	1	17	0.13587	1.19777	0.578869	1	1	1	SNRPG;
IB	4	18	0.543478	4.49144	0.010504	1	0.509446	1	CRIM1; CTGF; CYR61; IGFBP3;
TLDc	1	5	0.13587	4.06667	0.224503	1	1	1	TLDC1;
BRIGHT	1	15	0.13587	1.35736	0.533742	1	1	1	ARID5A;
ARID	1	15	0.13587	1.35736	0.533742	1	1	1	ARID5A;
CysPc	2	15	0.271739	2.70129	0.168595	1	1	1	CAPN15; CAPN5;
MUTSd	1	5	0.13587	4.06667	0.224503	1	1	1	MSH6;
MUTSac	1	5	0.13587	4.06667	0.224503	1	1	1	MSH6;
CARP	1	5	0.13587	4.06667	0.224503	1	1	1	CAP1;
PKD	1	9	0.13587	2.26127	0.367272	1	1	1	LRP11;
WHEP-TRS	3	5	0.407609	12.1195	0.00112537	1	0.272902	1	GARS; MARS; WARS;
eIF1a	1	3	0.13587	6.76878	0.141476	1	1	1	EIF1AD;
WH1	2	10	0.271739	4.05058	0.0848092	1	1	1	ENAH; VASP;
MANEC	1	5	0.13587	4.06667	0.224503	1	1	1	LRP11;
PINc	1	6	0.13587	3.39002	0.262959	1	1	1	SMG6;
CENPB	1	13	0.13587	1.56603	0.483787	1	1	1	CENPB;
KASH	1	3	0.13587	6.76878	0.141476	1	1	1	SYNE2;
EMP24_GP25L	1	11	0.13587	1.8505	0.428487	1	1	1	TMED7;
PTEN_C2	2	8	0.271739	5.06196	0.0563219	1	0.941935	1	TNS1; TNS3;
DEXDc2	1	3	0.13587	6.76878	0.141476	1	1	1	ERCC2;
DDHD	1	6	0.13587	3.39002	0.262959	1	1	1	PITPNM1;
Sorb	1	3	0.13587	6.76878	0.141476	1	1	1	SORBS2;
RRM_2	1	17	0.13587	1.19777	0.578869	1	1	1	SYNCRIP;
TOG	1	4	0.13587	5.0808	0.184043	1	1	1	CKAP5;
PDGF	1	9	0.13587	2.26127	0.367272	1	1	1	VEGFA;
BH4	1	3	0.13587	6.76878	0.141476	1	1	1	BCL2L1;
Tankyrase_bdg_C	1	2	0.13587	10.1363	0.0966904	1	1	1	KIAA1671;
DAX	1	6	0.13587	3.39002	0.262959	1	1	1	DVL1;
NEUZ	1	4	0.13587	5.0808	0.184043	1	1	1	NEURL1B;
TFS2M	1	7	0.13587	2.90642	0.299511	1	1	1	SPOCD1;
STAT_int	1	7	0.13587	2.90642	0.299511	1	1	1	STAT2;
TOP2c	1	2	0.13587	10.1363	0.0966904	1	1	1	TOP2A;
TOP4c	1	2	0.13587	10.1363	0.0966904	1	1	1	TOP2A;
SRA	1	2	0.13587	10.1363	0.0966904	1	1	1	UHRF1;
PLEC	1	6	0.13587	3.39002	0.262959	1	1	1	PPL;
IL1	1	10	0.13587	2.03537	0.398657	1	1	1	IL18;
SO	1	9	0.13587	2.26127	0.367272	1	1	1	ENPP2;
Brix	1	6	0.13587	3.39002	0.262959	1	1	1	PPAN;
FF	1	6	0.13587	3.39002	0.262959	1	1	1	TCERG1;
DWB	3	8	0.407609	7.58035	0.00563243	1	0.420266	1	SMAD3; SMAD6; SMAD7;
TOPEUc	1	2	0.13587	10.1363	0.0966904	1	1	1	TOP1;
Endonuclease_NS	2	6	0.271739	6.74647	0.0322223	1	0.781391	1	ENDOD1; ENPP2;
NUC	2	6	0.271739	6.74647	0.0322223	1	0.781391	1	ENDOD1; ENPP2;
NOD	1	4	0.13587	5.0808	0.184043	1	1	1	NOTCH2;
NODP	1	4	0.13587	5.0808	0.184043	1	1	1	NOTCH2;
LIF_OSM	1	2	0.13587	10.1363	0.0966904	1	1	1	LIF;
DUF4208	1	3	0.13587	6.76878	0.141476	1	1	1	CHD2;
BOP1NT	1	1	0.13587	20.1723	0.0495723	1	0.941935	1	BOP1;
HDAC_interact	1	2	0.13587	10.1363	0.0966904	1	1	1	SIN3A;
DZF	1	5	0.13587	4.06667	0.224503	1	1	1	ZFR;
DUF3454	1	3	0.13587	6.76878	0.141476	1	1	1	NOTCH2;
Med12	1	2	0.13587	10.1363	0.0966904	1	1	1	MED12;
LON	1	5	0.13587	4.06667	0.224503	1	1	1	LONP1;
END	1	3	0.13587	6.76878	0.141476	1	1	1	EDN1;
SAF	1	1	0.13587	20.1723	0.0495723	1	0.941935	1	NANS;
THY	1	5	0.13587	4.06667	0.224503	1	1	1	TMSB10;
Integrin_b_cyt	1	6	0.13587	3.39002	0.262959	1	1	1	ITGB3;
Mad3_BUB1_I	2	2	0.271739	20.1723	0.00245424	1	0.340088	1	BUB1; BUB1B;
efhand_Ca_insen	2	6	0.271739	6.74647	0.0322223	1	0.781391	1	ACTN1; ACTN4;
K167R	1	1	0.13587	20.1723	0.0495723	1	0.941935	1	MKI67;
NAT_PEP	1	3	0.13587	6.76878	0.141476	1	1	1	NPPB;
Gln-synt_C	1	2	0.13587	10.1363	0.0966904	1	1	1	GLUL;
Lipid_DES	1	2	0.13587	10.1363	0.0966904	1	1	1	DEGS1;
FSA_C	1	1	0.13587	20.1723	0.0495723	1	0.941935	1	KIAA1109;
Cpn10	1	1	0.13587	20.1723	0.0495723	1	0.941935	1	HSPE1;
UDG	1	2	0.13587	10.1363	0.0966904	1	1	1	UNG;
UreE_C	1	2	0.13587	10.1363	0.0966904	1	1	1	UNG;
Catalase	1	1	0.13587	20.1723	0.0495723	1	0.941935	1	CAT;

## Sheet: Site of expression
Analysis: Site of expression
Dataset name: H-RPE_6h_vs_3h
Number of genes in the dataset: 938
Number of genes in the dataset (which are available in Site of expression database) :931
Number of genes in background: 18297
Is analysis quantitative: No
						Corrected p-values
Site of expression	No. of genes in the dataset	No. of genes in the background dataset	Percentage of genes	Fold enrichment	P-value (Hypergeometric test)	Bonferroni method	BH method	Q-value (Storey-Tibshirani method)	genes mapped (from input data set)
T cells	124	1726	13.319	1.41201	4.47083e-05	0.0379126	0.000246186	0.000777336	ABCE1; ABLIM1; ACAA2; ACTN1; ACTN4; ACTR3; AGO2; AK2; ALDH18A1; ARHGAP17; ARHGDIA; ARPC5; BOP1; BRD8; BYSL; BZW1; C1QBP; C21orf33; CAP1; CAT; CCDC124; CCND3; CCT2; CCT5; CD3EAP; CD82; CDC42; CELF2; CKAP5; CLIC1; CNN2; CYCS; DDX18; DDX21; EIF2S1; EIF4G1; ENO1; EPB41; ETS1; FARSA; G3BP1; GARS; GEM; GSTO1; GTPBP4; HK1; HK2; HMGB2; HMMR; HNRNPAB; HPCAL1; HSP90AA1; HSPA5; HSPE1; IARS; IL4R; IL7R; IMP3…
Monocyte	240	2842	25.7787	1.6597	8.38114e-17	7.10721e-14	1.39357e-15	4.40022e-15	ABCC4; ABCE1; ABHD5; ACAA2; ACAT2; ACSL1; ACTB; ACTG1; ACTN1; ACTN4; ACTR3; ADAMTS1; AK2; AK4; AKR1C3; ALDH18A1; ALDH3A2; ANKHD1-EIF4EBP3; ARF6; ARFGEF3; ARHGAP1; ARHGDIA; ARPC5; ASAP2; ASNS; ATAD3A; ATAD3B; ATP13A3; ATP2A2; ATP6V0C; BCAP29; BCAR1; BCL2L13; BLOC1S5; BZW1; C19orf70; C1QBP; C21orf33; CACYBP; CALD1; CAP1; CAT; CBR3; CCDC124; CCDC86; CCT2; CCT5; CDC42; CDCP1; CELF2; CKAP5; CLIC1; CLI…
MDA468	94	760	10.0967	2.43098	7.47683e-16	6.34035e-13	9.9068e-15	3.12809e-14	ACTB; ACTG1; ACTN1; ACTN4; ACTR3; AK2; ALDH1A3; ARHGDIA; B4GALT1; CACYBP; CALD1; CAP1; CAT; CCT2; CCT5; CD82; CKAP5; CLIC1; CLIC4; CNN2; CNN3; CTGF; CTPS1; CYCS; CYR61; DDAH1; DDR1; DDX21; EGFR; EIF2S1; ENAH; ENO1; ENO2; EVC; F11R; FKBP4; G3BP1; GIPC1; GSTO1; HIST1H2AC; HMGB2; HNRNPAB; HSP90AA1; HSPA5; HSPE1; IARS; IDH1; IGFBP3; INHBA; JAG1; LDHA; LRRC59; MARS; MIF; MYL12A; NARS; NDRG1; NME1-NME2…
Small intestine	543	8360	58.3244	1.27652	1.44891e-15	1.22868e-12	1.86163e-14	5.87814e-14	ABCB9; ABCC4; ABCE1; ABHD4; ABHD5; ABL1; ABLIM1; ACAT2; ACSL1; ACTB; ACTN1; ACTN4; ACTR3; ADAMTS1; ADAMTS14; ADAMTS9; ADM; AGO2; AGPAT5; AHR; AJAP1; AK2; AKAP8L; AKR1C3; ALAS1; ALDH18A1; ALDH3A2; AMD1; AMOT; ANGPTL2; ANGPTL4; ANKHD1-EIF4EBP3; ANKRD10; APBA1; ARF6; ARHGAP1; ARHGDIA; ARHGEF3; ARID5A; ARL4C; ARMC9; ARMCX1; ARNT2; ARPC5; ASAP2; ASPM; ATG2A; ATP13A3; AURKA; B4GALT1; BAHCC1; BAIAP2L1; …
Breast cancer	507	7467	54.4576	1.33443	4.87515e-18	4.13413e-15	1.00832e-16	3.1838e-16	ABCB9; ABCC4; ABCE1; ABHD5; ABL1; ACAT2; ACSL1; ACTB; ACTN1; ACTN4; ACTR3; ADAMTS14; ADAMTS9; ADM; AGO2; AGPAT5; AHR; AJAP1; AK2; AKAP12; AKR1C3; ALAS1; ALDH18A1; ALDH3A2; AMD1; AMOT; ANGPTL4; ANKHD1-EIF4EBP3; ANKRD10; APBA1; ARF6; ARHGAP1; ARHGDIA; ARHGEF3; ARID5A; ARL4C; ARMC9; ARMCX1; ARNT2; ARPC5; ASAP2; ASNS; ASPM; ATP13A3; AURKA; B4GALT1; BAHCC1; BAIAP2L1; BAMBI; BCAP29; BCAR1; BCAR3; BCL2L…
Thyroid cancer	499	7281	53.5983	1.34692	1.72815e-18	1.46547e-15	4.07075e-17	1.28535e-16	ABCB9; ABCC4; ABCE1; ABHD4; ABHD5; ABL1; ACAT2; ACSL1; ACTB; ACTN1; ACTN4; ACTR3; ADAMTS14; ADAMTS9; ADM; AGO2; AGPAT5; AHR; AJAP1; AK2; AKR1C3; ALAS1; ALDH18A1; ALDH3A2; AMD1; AMOT; ANGPTL4; ANKHD1-EIF4EBP3; ANKRD10; APBA1; ARF6; ARHGAP1; ARHGDIA; ARHGEF3; ARID5A; ARL4C; ARMC9; ARMCX1; ARNT2; ARPC5; ASAP2; ASNS; ASPM; ATP13A3; B4GALT1; BAHCC1; BAIAP2L1; BAMBI; BCAP29; BCAR1; BCAR3; BCL2L1; BCL2L…
Colon	554	8429	59.5059	1.29172	2.1945e-17	1.86094e-14	4.32776e-16	1.3665e-15	ABCB9; ABCC4; ABCE1; ABHD5; ABL1; ABLIM1; ACAT2; ACSL1; ACTB; ACTN1; ACTN4; ACTR3; ADAM19; ADAMTS14; ADAMTS9; ADM; AGO2; AGPAT5; AHR; AJAP1; AK2; AKAP8L; AKR1C3; ALAS1; ALDH18A1; ALDH3A2; AMD1; AMIGO2; AMOT; ANGPTL2; ANGPTL4; ANKHD1-EIF4EBP3; APBA1; ARF6; ARHGAP1; ARHGDIA; ARHGEF3; ARID5A; ARL4C; ARMC9; ARMCX1; ARPC5; ASAP2; ASNS; ASPM; ATP13A3; AURKA; B4GALT1; BAHCC1; BAIAP2L1; BCAP29; BCAR1; BC…
Parathyroid gland	397	5997	42.6423	1.30105	6.75835e-11	5.73108e-08	5.67434e-10	1.79168e-09	ABCB9; ABCC4; ABCE1; ABHD5; ABL1; ACAT2; ACSL1; ACTB; ACTN1; ACTN4; ACTR3; ADAMTS14; ADAMTS9; ADM; AGO2; AGPAT5; AHR; AJAP1; AK2; AKR1C3; ALAS1; ALDH18A1; ALDH3A2; ANGPTL4; ANKHD1-EIF4EBP3; ANKRD10; APBA1; ARHGAP1; ARHGDIA; ARHGEF3; ARMC9; ARMCX1; ARNT2; ARPC5; ASAP2; ASPM; ATP13A3; AURKA; B4GALT1; BAHCC1; BAIAP2L1; BAMBI; BCAP29; BCAR1; BCAR3; BDNF; BLOC1S5; BMF; BMP6; BNIP3; BNIP3L; BRD8; BUB1;…
Cervix, uterine	439	6391	47.1536	1.34999	2.19833e-15	1.86419e-12	2.74145e-14	8.65619e-14	ABCB9; ABCC4; ABCE1; ABHD5; ABL1; ACAT2; ACSL1; ACTB; ACTN1; ACTN4; ACTR3; ADAMTS14; ADAMTS9; AGO2; AGPAT5; AHR; AJAP1; AK2; AKR1C3; ALAS1; ALDH18A1; ALDH3A2; AMD1; ANKHD1-EIF4EBP3; ANKRD10; APBA1; ARF6; ARHGAP1; ARHGDIA; ARHGEF3; ARID5A; ARMC9; ARMCX1; ARNT2; ASAP2; ASNS; ASPM; AURKA; B4GALT1; BAHCC1; BAIAP2L1; BCAP29; BCAR1; BCAR3; BDNF; BLOC1S5; BMF; BMP6; BNIP3; BNIP3L; BRD8; BUB1; BUB1B; BYS…
Spleen	535	7887	57.4651	1.33314	1.19383e-19	1.01236e-16	5.62424e-18	1.77586e-17	ABCB9; ABCC4; ABCE1; ABHD4; ABHD5; ABL1; ABLIM1; ACAT2; ACSL1; ACTB; ACTN1; ACTN4; ACTR3; ADAM19; ADAMTS14; ADM; AGO2; AGPAT5; AHR; AJAP1; AKAP2; AKAP8L; AKR1C3; ALAS1; ALDH18A1; ALDH3A2; AMOT; ANGPTL2; ANGPTL4; ANKHD1-EIF4EBP3; APBA1; ARF6; ARFGEF3; ARHGAP1; ARHGDIA; ARHGEF3; ARID5A; ARL4C; ARMCX1; ARNT2; ARPC5; ASAP2; ASPM; AURKA; B4GALT1; BAHCC1; BAIAP2L1; BAMBI; BCAP29; BCAR1; BCAR3; BCL2L11;…
HUVEC	703	13061	75.5102	1.05782	0.00212575	1	0.00985046	0.031103	ABCA1; ABCC4; ABCE1; ABHD4; ABHD5; ABL1; ABLIM1; ACAA2; ACSL1; ACSM3; ACTN1; ADAM19; ADAMTS1; ADAMTS12; ADAMTS14; ADAMTS15; ADAMTS9; ADM; AGPAT5; AHR; AJAP1; AK2; AK4; AKAP12; AKAP2; AKAP8L; ALAS1; ALDH18A1; ALDH1A3; ALDH3A2; ALDH3B1; AMD1; AMIGO2; AMOT; ANGPTL2; ANGPTL7; ANKRD1; APBA1; APOLD1; ARFGEF3; ARHGAP17; ARHGDIA; ARHGEF28; ARHGEF3; ARID5A; ARMC9; ARMCX1; ARMCX6; ARNT2; ARNTL; ARSJ; ASAP2…
Tonsils	493	7274	52.9538	1.33201	4.5802e-17	3.88401e-14	8.26386e-16	2.60933e-15	ABCB9; ABCC4; ABCE1; ABHD5; ABL1; ACAT2; ACSL1; ACTB; ACTN1; ACTN4; ACTR3; ADAMTS1; ADAMTS14; AGO2; AGPAT5; AHR; AJAP1; AK2; AKR1C3; ALAS1; ALDH18A1; ALDH3A2; AMD1; AMOT; ANGPTL4; ANKHD1-EIF4EBP3; APBA1; ARF6; ARHGAP1; ARHGDIA; ARHGEF3; ARID5A; ARMC9; ARMCX1; ARNT2; ARPC5; ASAP2; ASNS; ASPM; AURKA; B4GALT1; BAHCC1; BAIAP2L1; BAMBI; BCAP29; BCAR1; BCAR3; BCL2L1; BCL2L11; BDNF; BLOC1S5; BMF; BMP4; …
Jurkat A3	272	4200	29.2159	1.2728	3.28289e-06	0.00278389	1.96049e-05	6.19028e-05	ABCC4; ABHD5; ABL1; ABLIM1; ACAA2; ACAT2; ACTB; ACTG1; AGPAT5; AHR; AK2; AK4; ALDH18A1; AMD1; ANKHD1-EIF4EBP3; ARF6; ARHGAP17; ARMC9; ASNS; ASPM; ATAD3A; ATAD3B; ATG2A; ATP6V0C; AURKA; BOP1; BRD8; BTBD11; BUB1; BYSL; BZW1; C16orf45; C19orf70; C21orf33; CACYBP; CALCOCO1; CAP1; CAPN5; CAPRIN2; CAT; CCDC124; CCDC77; CCDC86; CCT2; CCT5; CD3EAP; CD82; CDCA5; CDCA8; CDR2; CELF2; CEP170; CEP55; CHD2; CI…
Rectum	477	7113	51.2352	1.31795	2.91538e-15	2.47224e-12	3.43367e-14	1.08419e-13	ABCB9; ABCC4; ABCE1; ABHD5; ABL1; ACAT2; ACSL1; ACTB; ACTN1; ACTN4; ACTR3; ADAMTS14; ADAMTS9; AGO2; AHR; AJAP1; AK2; AKAP12; AKR1C3; ALAS1; ALDH18A1; ALDH3A2; AMD1; AMIGO2; AMOT; ANGPTL4; ANKHD1-EIF4EBP3; ANKRD10; APBA1; ARF6; ARHGAP1; ARHGDIA; ARHGEF3; ARID5A; ARL4C; ARMC9; ARMCX1; ARNT2; ARPC5; ASAP2; ASNS; ASPM; ATP13A3; AURKA; B4GALT1; BAHCC1; BAIAP2L1; BAMBI; BCAP29; BCAR1; BCL2L1; BCL2L11; …
Liver	718	11680	77.1214	1.20813	2.39631e-19	2.03207e-16	9.2367e-18	2.9165e-17	ABCA1; ABCB9; ABCC4; ABCE1; ABHD4; ABHD5; ABL1; ABLIM1; ACAA2; ACAT2; ACSL1; ACSM3; ACTB; ACTG1; ACTN1; ACTN4; ACTR3; ADAM19; ADAMTS1; ADAMTS12; ADAMTS14; ADAMTS9; AGO2; AHR; AJAP1; AK2; AK4; AKAP12; AKAP2; AKAP8L; AKR1C3; ALAS1; ALDH18A1; ALDH1A3; ALDH3A2; ALDH3B1; AMD1; AMOT; ANGPTL2; ANGPTL4; ANKHD1-EIF4EBP3; ANKRD1; ANKRD10; AP1S3; APBA1; ARF6; ARFGEF3; ARHGAP1; ARHGAP17; ARHGDIA; ARHGEF28; A…
CNS	3	74	0.322234	0.799285	0.733584	1	1	1	DVL1; ODC1; PAX6;
CD4	141	1901	15.145	1.45778	2.30207e-06	0.00195215	1.3944e-05	4.40283e-05	ABCE1; ACAA2; ACAT2; ACTB; ACTG1; ACTN1; ACTN4; ACTR3; AK2; AKR1C3; ALDH18A1; ARF6; ARHGAP1; ARHGDIA; ARPC5; ATP2A2; ATP6V0C; C1QBP; C21orf33; CACYBP; CAP1; CAT; CBR3; CCT2; CCT5; CDC42; CELF2; CLIC1; CNBP; CNN2; CYCS; DDX18; DDX21; DYNLL1; EBP; EFHD2; EIF1AD; EIF2S1; EIF4G1; ENDOD1; ENO1; ENO2; EPB41; ERF; ERO1A; F11R; G3BP1; GALM; GLRX; GLS; GNPDA1; GRPEL1; GSTO1; HK1; HMGB2; HNRNPAB; HPCAL1; H…
Skeletal muscles	590	9060	63.3727	1.27984	1.78512e-18	1.51378e-15	4.0913e-17	1.29183e-16	ABCB9; ABCC4; ABCE1; ABHD5; ABL1; ABLIM1; ACAA2; ACAT2; ACSL1; ACTB; ACTN1; ACTN4; ACTR3; ADAM19; ADAMTS1; ADAMTS9; ADM; AGO2; AGPAT5; AHR; AJAP1; AK2; AKAP12; AKAP2; AKAP8L; AKR1C3; ALAS1; ALDH18A1; ALDH1A3; ALDH3A2; AMD1; ANGPTL2; ANGPTL4; ANKHD1-EIF4EBP3; ANKRD1; ANKRD10; APBA1; ARF6; ARFGEF3; ARHGAP1; ARHGAP17; ARHGDIA; ARHGEF3; ARID5A; ARL4C; ARMC9; ARMCX1; ARNT2; ARNTL; ARPC5; ASPM; ATAD3B;…
H293	484	6792	51.9871	1.4005	1.95159e-21	1.65495e-18	1.5045e-19	4.75048e-19	ABCC4; ABCE1; ABL1; ABLIM1; ACAA2; ACAT2; ACSL1; ACTB; ACTG1; ACTN1; ACTN4; ACTR3; ADAMTS1; ADAMTS15; AGPAT5; AK2; AK4; AKAP12; AKAP2; AKAP8L; AKR1C3; ALAS1; ALDH18A1; ALDH1A3; ALDH3A2; ALDH3B1; AMOT; ANKHD1-EIF4EBP3; ARF6; ARFGEF3; ARHGAP1; ARHGAP17; ARHGDIA; ARMC9; ARNT2; ARPC5; ASAP2; ASNS; ASPM; ATAD3A; ATAD3B; ATG2A; ATP13A3; ATP2A2; ATP6V0C; AURKA; B4GALT1; BAIAP2L1; BCAP29; BCAR1; BCL2L13;…
Prostate	539	7923	57.8947	1.337	3.16173e-20	2.68115e-17	1.9151e-18	6.04698e-18	ABCB9; ABCC4; ABCE1; ABHD4; ABHD5; ABL1; ABLIM1; ACAT2; ACSL1; ACTB; ACTN1; ACTN4; ACTR3; ADAMTS14; ADAMTS9; ADM; AGO2; AGPAT5; AHR; AJAP1; AK2; AKAP12; AKAP8L; AKR1C3; ALAS1; ALDH18A1; ALDH3A2; AMD1; AMOT; ANGPTL2; ANGPTL4; ANKHD1-EIF4EBP3; ANKRD10; APBA1; ARF6; ARHGAP1; ARHGDIA; ARHGEF3; ARID5A; ARMC9; ARMCX1; ARNT2; ARPC5; ASAP2; ASPM; ATG2A; B4GALT1; BAHCC1; BAIAP2L1; BAMBI; BCAP29; BCAR1; BC…
Jurkat	207	2869	22.2342	1.41803	4.25548e-08	3.60864e-05	2.84145e-07	8.97194e-07	ABCC4; ABCE1; ABHD5; ABL1; ACAT2; ACTB; ACTG1; ACTN1; ACTN4; AK2; AKAP2; AKAP8L; ALAS1; ALDH18A1; AMD1; ARF6; ARHGDIA; ARPC5; ASAP2; ATAD3B; ATP2A2; AURKA; BCL2L1; BLOC1S5; BYSL; C1QBP; C21orf33; CACYBP; CAP1; CAT; CCDC124; CCDC85B; CCDC86; CCNB1; CCNB2; CCND3; CCT2; CCT5; CD82; CLIC1; CLUH; CNBP; CNN2; CNN3; CTPS1; CYSTM1; DBN1; DCTPP1; DDR1; DDX41; DHCR7; DPYSL3; DYNLL1; DYRK1B; EBP; EFHD2; EIF…
Bone marrow	564	7808	60.58	1.41962	1.41599e-29	1.20076e-26	5.20901e-27	1.64475e-26	ABCB9; ABCC4; ABCE1; ABHD5; ABL1; ACAA2; ACAT2; ACSL1; ACTB; ACTG1; ACTN1; ACTN4; ACTR3; ADAMTS12; ADAMTS14; ADAMTS9; ADM; AGO2; AGPAT5; AHR; AJAP1; AK2; AK4; AKAP12; AKAP2; AKR1C3; ALAS1; ALDH18A1; ALDH3A2; AMD1; AMOT; ANKHD1-EIF4EBP3; ANKRD10; APBA1; ARF6; ARHGAP1; ARHGAP17; ARHGDIA; ARHGEF3; ARID5A; ARMC9; ARPC5; ASAP2; ASNS; ASPM; ATAD3A; ATAD3B; ATP2A2; AURKA; B4GALT1; BAHCC1; BAIAP2L1; BAMB…
Lateral ventricle	442	6620	47.4758	1.3122	2.79489e-13	2.37007e-10	2.663e-12	8.40846e-12	ABCB9; ABCC4; ABCE1; ABHD5; ABL1; ACAT2; ACTB; ACTN1; ACTR3; ADM; AGO2; AGPAT5; AHR; AKR1C3; ALAS1; ALDH18A1; ALDH3A2; AMD1; AMOT; ANGPTL4; ANKHD1-EIF4EBP3; ANKRD10; APBA1; ARF6; ARHGAP1; ARHGDIA; ARHGEF3; ARID5A; ARL4C; ARMC9; ARMCX1; ARNT2; ARPC5; ASAP2; ASNS; ASPM; AURKA; B4GALT1; BAHCC1; BAIAP2L1; BAMBI; BCAP29; BCAR1; BCAR3; BCL2L11; BDNF; BLOC1S5; BMP4; BMP6; BNIP3; BNIP3L; BRD8; BUB1; BUB1…
Colorectal cancer	505	7513	54.2427	1.32103	6.17327e-17	5.23493e-14	1.06835e-15	3.37335e-15	ABCB9; ABCC4; ABCE1; ABHD5; ABL1; ACAT2; ACSL1; ACTB; ACTN1; ACTN4; ACTR3; ADAMTS14; ADAMTS9; ADM; AGO2; AGPAT5; AHR; AJAP1; AK2; AKAP12; AKR1C3; ALAS1; ALDH18A1; ALDH3A2; AMOT; ANGPTL4; ANKHD1-EIF4EBP3; ANKRD10; APBA1; ARF6; ARHGAP1; ARHGDIA; ARHGEF3; ARID5A; ARL4C; ARMC9; ARMCX1; ARNT2; ARPC5; ASAP2; ASNS; ASPM; ATP13A3; AURKA; B4GALT1; BAHCC1; BAIAP2L1; BAMBI; BCAP29; BCAR1; BCAR3; BCL2L1; BCL…
Gall bladder	492	7295	52.8464	1.32548	1.50226e-16	1.27392e-13	2.31622e-15	7.3135e-15	ABCB9; ABCC4; ABCE1; ABHD5; ABL1; ACAT2; ACSL1; ACTB; ACTN1; ACTN4; ACTR3; ADAMTS14; ADAMTS9; ADM; AGO2; AGPAT5; AHR; AJAP1; AK2; AKR1C3; ALAS1; ALDH18A1; ALDH3A2; AMD1; AMOT; ANGPTL4; ANKHD1-EIF4EBP3; ANKRD10; APBA1; ARF6; ARHGAP1; ARHGDIA; ARHGEF3; ARID5A; ARL4C; ARMC9; ARMCX1; ARPC5; ASAP2; ASNS; ASPM; ATP13A3; B4GALT1; BAHCC1; BAIAP2L1; BAMBI; BCAP29; BCAR1; BCAR3; BCL2L1; BCL2L11; BCL2L13; B…
Plasma	700	11971	75.188	1.14921	2.77285e-11	2.35138e-08	2.35138e-10	7.42451e-10	ABCA1; ABCB9; ABCC4; ABCE1; ABHD4; ABLIM1; ACAA2; ACAT2; ACSL1; ACTB; ACTG1; ACTN1; ACTN4; ACTR3; ADAM19; ADAMTS1; ADAMTS12; ADAMTS15; ADAMTS9; ADM; ADORA1; AGO2; AGPAT5; AHR; AK2; AK4; AKAP12; AKAP2; AKAP8L; AKR1C3; ALAS1; ALDH18A1; ALDH1A3; ALDH3A2; ALDH3B1; ANGPTL2; ANGPTL4; ANGPTL7; ANKHD1-EIF4EBP3; ANKRD1; APBA1; APOLD1; ARF6; ARFGEF3; ARHGAP1; ARHGAP17; ARHGDIA; ARHGEF28; ARHGEF3; ARID5A; A…
Malignant carcinoid	478	7081	51.3426	1.32668	6.77753e-16	5.74734e-13	9.12277e-15	2.88053e-14	ABCB9; ABCC4; ABCE1; ABHD4; ABHD5; ABL1; ACAT2; ACSL1; ACTB; ACTN1; ACTN4; ACTR3; ADAMTS14; ADAMTS9; ADM; AGO2; AGPAT5; AHR; AJAP1; AK2; AKR1C3; ALAS1; ALDH18A1; ALDH3A2; AMD1; AMOT; ANGPTL4; ANKHD1-EIF4EBP3; APBA1; ARF6; ARHGAP1; ARHGDIA; ARHGEF3; ARID5A; ARMC9; ARMCX1; ARNT2; ARPC5; ASAP2; ASNS; ATP13A3; AURKA; B4GALT1; BAHCC1; BAIAP2L1; BAMBI; BCAP29; BCAR1; BCAR3; BCL2L11; BCL2L13; BDNF; BLOC…
Ascites cancer cell	273	3509	29.3233	1.52904	1.20059e-14	1.0181e-11	1.33961e-13	4.22984e-13	ABCA1; ABLIM1; ACAA2; ACSL1; ACTB; ACTG1; ACTN1; ACTN4; ACTR3; ADM; AK2; AK4; AKAP12; AKAP2; AKAP8L; ALDH18A1; ALDH3A2; ANKHD1-EIF4EBP3; ARHGAP1; ARHGAP17; ARHGDIA; ARPC5; ATAD3A; ATP13A3; ATP2A2; ATP6V0C; B4GALT1; BCL2L1; BCL2L13; BLOC1S5; BOP1; C1QBP; C21orf33; CACYBP; CALD1; CAP1; CAT; CCDC124; CCL2; CCT2; CCT5; CD3EAP; CDC42; CDCP1; CDKN1B; CDR2L; CELF2; CKAP5; CLIC1; CLIC4; CLUH; CNBP; CNN2;…
Endometrial cancer	509	7460	54.6724	1.34095	1.20203e-18	1.01932e-15	3.08884e-17	9.75308e-17	ABCB9; ABCC4; ABCE1; ABHD4; ABHD5; ABL1; ACAT2; ACSL1; ACTB; ACTN1; ACTN4; ACTR3; ADAMTS14; ADAMTS9; ADM; AGO2; AGPAT5; AHR; AJAP1; AK2; AKAP12; AKR1C3; ALAS1; ALDH18A1; ALDH3A2; AMD1; AMOT; ANGPTL4; ANKHD1-EIF4EBP3; APBA1; ARF6; ARHGAP1; ARHGDIA; ARHGEF3; ARID5A; ARL4C; ARMC9; ARMCX1; ARNT2; ARPC5; ASAP2; ASNS; ASPM; ATP13A3; AURKA; B4GALT1; BAHCC1; BAIAP2L1; BAMBI; BCAP29; BCAR1; BCAR3; BCL2L11…
Lung cancer	502	7435	53.9205	1.32696	3.34288e-17	2.83477e-14	6.29948e-16	1.98907e-15	ABCB9; ABCC4; ABCE1; ABHD5; ABL1; ACAT2; ACSL1; ACTB; ACTN1; ACTN4; ACTR3; ADAMTS1; ADAMTS14; ADAMTS9; ADM; AGO2; AGPAT5; AHR; AJAP1; AK2; AKAP12; AKR1C3; ALAS1; ALDH18A1; ALDH3A2; AMD1; AMOT; ANGPTL4; ANKHD1-EIF4EBP3; APBA1; ARF6; ARHGAP1; ARHGDIA; ARHGEF3; ARID5A; ARL4C; ARMC9; ARMCX1; ARNT2; ARPC5; ASAP2; ASNS; ASPM; ATP13A3; AURKA; B4GALT1; BAHCC1; BAIAP2L1; BAMBI; BCAP29; BCAR1; BCAR3; BCL2L…
HCT116	220	2651	23.6305	1.63101	1.82616e-14	1.54858e-11	2.01115e-13	6.35023e-13	ABCE1; ACAT2; ACTB; ACTG1; ACTN1; ACTN4; ACTR3; AK2; AKAP12; ALDH18A1; ALDH1A3; ALDH3A2; ARF6; ARHGAP1; ARHGDIA; ASNS; ASPM; ATAD3A; ATAD3B; ATP2A2; BLOC1S5; BOP1; BYSL; BZW1; C1QBP; C21orf33; CACYBP; CAP1; CAT; CCDC124; CCDC77; CCT2; CCT5; CD3EAP; CDC42; CHD2; CHD6; CKAP5; CLIC1; CLIC4; CLUH; CNBP; CNN2; CNN3; CORO1C; CTPS1; CYCS; CYP51A1; DBN1; DCTPP1; DDAH1; DDX18; DDX21; DYNLL1; EBP; EFHD2; E…
PC3	148	1294	15.8969	2.24791	2.17287e-21	1.8426e-18	1.5355e-19	4.84836e-19	ACTB; ACTG1; ACTN1; ACTN4; ACTR3; ADAM19; ADAMTS1; AK2; AKAP12; ALDH1A3; ARF6; ARHGDIA; B4GALT1; BCAP29; BLOC1S5; BMP4; BZW1; C1QBP; C21orf33; CACYBP; CAP1; CBR3; CCNB1; CCT2; CCT5; CDCP1; CDH11; CHRFAM7A; CLIC1; CLIC4; CNBP; CRIM1; CTGF; CXCL8; CYCS; CYR61; DBN1; DDR1; DDX21; DYNLL1; EFHD2; EHD4; EIF2S1; ENO1; ENO2; EPB41L3; EPHA2; ERO1A; F11R; FAM20C; FDPS; FKBP4; FSTL3; GIPC1; GPRC5C; HIST1H2A…
MicroProt	20	440	2.14823	0.893738	0.730809	1	1	1	ABHD5; ACTB; ADM; ARFGEF3; CAT; CTGF; CYCS; DLGAP4; FSTL3; GIPC1; GSTO1; IGFBP3; ITGB3; LMCD1; MMP14; NOTCH2; PIK3IP1; THBS1; TNFRSF12A; UHRF1;
Epididymis	472	7090	50.6982	1.30837	2.14938e-14	1.82268e-11	2.33677e-13	7.37838e-13	ABCB9; ABCC4; ABCE1; ABHD4; ABHD5; ABL1; ACAT2; ACSL1; ACTB; ACTN1; ACTN4; ACTR3; ADAMTS14; ADAMTS9; ADM; AGO2; AGPAT5; AHR; AJAP1; AK2; AKAP12; AKR1C3; ALAS1; ALDH18A1; ALDH3A2; AMD1; AMOT; ANGPTL4; ANKHD1-EIF4EBP3; ANKRD10; APBA1; ARF6; ARHGAP1; ARHGDIA; ARHGEF3; ARID5A; ARMC9; ARMCX1; ARNT2; ARPC5; ASAP2; ASNS; ASPM; ATP13A3; B4GALT1; BAHCC1; BAIAP2L1; BAMBI; BCAP29; BCAR1; BCAR3; BCL2L11; BCL…
Cerebellum	502	7633	53.9205	1.29254	9.62918e-15	8.16555e-12	1.10345e-13	3.48417e-13	ABCB9; ABCC4; ABCE1; ABHD4; ABHD5; ABL1; ACAT2; ACTB; ACTN1; ACTR3; ADAMTS9; AGO2; AGPAT5; AHR; AJAP1; AK2; AKAP12; AKAP2; ALAS1; ALDH18A1; ALDH3A2; AMD1; AMOT; ANGPTL4; ANKHD1-EIF4EBP3; ANKRD10; APBA1; ARF6; ARFGEF3; ARHGAP1; ARHGDIA; ARHGEF3; ARID5A; ARL4C; ARMC9; ARMCX1; ARNT2; ARPC5; ASAP2; ASNS; ASPM; AURKA; B4GALT1; BAHCC1; BAIAP2L1; BAMBI; BCAP29; BCAR1; BCAR3; BCL2L11; BCL2L13; BCOR; BDNF…
Nasopharynx	481	6904	51.6649	1.36924	5.3534e-19	4.53969e-16	1.74513e-17	5.51028e-17	ABCB9; ABCE1; ABHD4; ABHD5; ABL1; ACAT2; ACSL1; ACTN1; ACTN4; ACTR3; ADAMTS14; ADAMTS9; AGO2; AGPAT5; AHR; AJAP1; AK2; AKAP12; AKR1C3; ALAS1; ALDH18A1; ALDH3A2; AMD1; AMOT; ANGPTL4; ANKHD1-EIF4EBP3; ANKRD10; APBA1; ARF6; ARHGAP1; ARHGDIA; ARHGEF3; ARID5A; ARL4C; ARMC9; ARMCX1; ARNT2; ARPC5; ASAP2; ASPM; ATP13A3; AURKA; B4GALT1; BAHCC1; BAIAP2L1; BAMBI; BCAP29; BCAR1; BCAR3; BCL2L1; BDNF; BLOC1S5;…
global_SCX_fractionated	230	2476	24.7046	1.82566	3.84687e-21	3.26215e-18	2.50934e-19	7.9233e-19	ABCE1; ACAA2; ACAT2; ACSL1; ACTB; ACTN1; ACTN4; ACTR3; AK2; AK4; AKAP2; AKR1C3; ALDH18A1; ALDH1A3; ALDH3A2; ALDH3B1; ARF6; ARHGAP1; ARHGAP17; ARHGDIA; ATAD3A; ATAD3B; ATP2A2; BAIAP2L1; BCL2L1; BLOC1S5; BOP1; BZW1; C1QBP; C21orf33; CACYBP; CALD1; CAP1; CAT; CBR3; CCT2; CCT5; CDC42; CES2; CKAP5; CLIC1; CLIC4; CLUH; CMC2; CNBP; CNN2; CTPS1; CYCS; DCAF11; DCTPP1; DDB2; DDX18; DDX21; DDX41; DHCR7; DYN…
Hippocampus	484	7355	51.9871	1.29329	5.83174e-14	4.94531e-11	5.95821e-13	1.88131e-12	ABCB9; ABCC4; ABCE1; ABHD4; ABHD5; ABL1; ACAT2; ACSL1; ACTB; ACTN1; ACTR3; ADM; ADORA1; AGO2; AGPAT5; AHR; AJAP1; AKAP2; AKR1C3; ALAS1; ALDH18A1; ALDH3A2; AMD1; AMOT; ANGPTL4; ANKHD1-EIF4EBP3; ANKRD10; APBA1; ARF6; ARFGEF3; ARHGAP1; ARHGDIA; ARHGEF3; ARID5A; ARL4C; ARMC9; ARNT2; ARNTL; ARPC5; ASAP2; ASNS; ASPM; ATP13A3; AURKA; B4GALT1; BAHCC1; BAIAP2L1; BAMBI; BCAP29; BCAR1; BCAR3; BCL2L11; BCOR;…
HeLa	430	5789	46.1869	1.45982	1.25898e-21	1.06761e-18	1.06761e-19	3.37101e-19	ABCA1; ABCC4; ABCE1; ABL1; ACAA2; ACAT2; ACSL1; ACSM3; ACTB; ACTG1; ACTN1; ACTN4; ACTR3; ADAM19; ADAMTS1; ADAMTS15; AK2; AK4; AKAP2; AKAP8L; AKR1C3; ALDH18A1; ALDH1A3; ALDH3A2; ANKHD1-EIF4EBP3; APOLD1; ARF6; ARHGAP1; ARHGDIA; ARHGEF28; ARHGEF3; ARID5A; ARMC9; ARPC5; ASPM; ATAD3A; ATAD3B; ATG2A; ATP13A3; ATP2A2; AURKA; BAHCC1; BAIAP2L1; BCOR; BOP1; BYSL; BZW1; C15orf52; C1QBP; C21orf33; CABLES1; C…
Malignant lymphoma	455	6586	48.8722	1.35776	1.03553e-16	8.78131e-14	1.65685e-15	5.23154e-15	ABCB9; ABCC4; ABCE1; ABHD4; ABHD5; ABL1; ACAT2; ACSL1; ACTB; ACTN1; ACTN4; ACTR3; ADAMTS14; ADAMTS9; AGO2; AGPAT5; AHR; AJAP1; AK2; AKAP12; AKR1C3; ALAS1; ALDH18A1; ALDH3A2; AMD1; AMOT; ANKHD1-EIF4EBP3; APBA1; ARF6; ARHGAP1; ARHGDIA; ARHGEF3; ARMC9; ARNT2; ARPC5; ASAP2; ASNS; ASPM; AURKA; B4GALT1; BAHCC1; BAIAP2L1; BAMBI; BCAP29; BCAR3; BCL2L11; BCL2L13; BDNF; BLOC1S5; BMF; BMP4; BMP6; BNC2; BNIP…
Prostate cancer	489	7214	52.5242	1.33219	7.38344e-17	6.26116e-14	1.25223e-15	3.95394e-15	ABCB9; ABCC4; ABCE1; ABHD5; ABL1; ACAT2; ACSL1; ACTB; ACTN1; ACTN4; ACTR3; ADAMTS14; ADAMTS9; ADM; AGO2; AGPAT5; AHR; AJAP1; AK2; AKAP12; AKR1C3; ALAS1; ALDH18A1; ALDH3A2; AMD1; AMOT; ANGPTL4; ANKHD1-EIF4EBP3; ANKRD10; APBA1; ARF6; ARHGAP1; ARHGDIA; ARHGEF3; ARID5A; ARMC9; ARMCX1; ARNT2; ARPC5; ASAP2; ASPM; ATP13A3; AURKA; B4GALT1; BAHCC1; BAIAP2L1; BAMBI; BCAP29; BCAR1; BCAR3; BCL2L1; BCL2L11; B…
Skin	492	7292	52.8464	1.32603	1.37528e-16	1.16624e-13	2.1597e-15	6.81928e-15	ABCA1; ABCB9; ABCC4; ABCE1; ABHD4; ABHD5; ABL1; ACAT2; ACSL1; ACTB; ACTN1; ACTN4; ACTR3; ADAMTS14; ADM; AGO2; AHR; AJAP1; AK2; AKAP12; AKR1C3; ALAS1; ALDH18A1; ALDH3A2; AMD1; AMOT; ANGPTL4; ANKHD1-EIF4EBP3; ANKRD10; APBA1; ARF6; ARHGAP1; ARHGDIA; ARHGEF3; ARID5A; ARMC9; ARMCX1; ARNT2; ARPC5; ASAP2; ATP2A2; ATP6V0C; AURKA; B4GALT1; BAHCC1; BAIAP2L1; BCAR1; BCAR3; BCL2L11; BDNF; BLOC1S5; BMF; BMP4;…
Placenta	713	10894	76.5843	1.28627	1.84281e-29	1.5627e-26	5.20901e-27	1.64475e-26	ABCA1; ABCB9; ABCC4; ABCE1; ABHD4; ABHD5; ABL1; ABLIM1; ACAA2; ACAT2; ACSL1; ACTB; ACTG1; ACTN1; ACTN4; ACTR3; ADAM19; ADAMTS1; ADAMTS14; ADAMTS9; ADM; AGO2; AGPAT5; AHR; AJAP1; AK2; AK4; AKAP12; AKAP2; AKAP8L; AKR1C3; ALAS1; ALDH18A1; ALDH1A3; ALDH3A2; ALDH3B1; AMD1; AMOT; ANGPTL4; ANKHD1-EIF4EBP3; ANKRD10; APBA1; ARF6; ARHGAP1; ARHGAP17; ARHGDIA; ARHGEF3; ARID5A; ARL4C; ARMC9; ARMCX1; ARPC5; AS…
Lung	648	9992	69.6026	1.27454	6.2539e-22	5.30331e-19	7.57615e-20	2.39218e-19	ABCA1; ABCB9; ABCC4; ABCE1; ABHD4; ABHD5; ABL1; ABLIM1; ACAT2; ACSL1; ACTB; ACTG1; ACTN1; ACTN4; ACTR3; ADAM19; ADAMTS1; ADAMTS12; ADAMTS14; ADAMTS9; ADM; AGO2; AGPAT5; AHR; AJAP1; AK2; AKAP12; AKAP2; AKAP8L; AKR1C3; ALAS1; ALDH18A1; ALDH1A3; ALDH3A2; ALDH3B1; AMD1; AMIGO2; AMOT; ANGPTL4; ANKHD1-EIF4EBP3; ANKRD10; APBA1; ARF6; ARFGEF3; ARHGAP1; ARHGAP17; ARHGDIA; ARHGEF3; ARID5A; ARL4C; ARMC9; AR…
Cerebral cortex	468	7099	50.2685	1.29564	2.09962e-13	1.78048e-10	2.02327e-12	6.38851e-12	ABCB9; ABCC4; ABCE1; ABHD4; ABHD5; ABL1; ACAT2; ACSL1; ACTB; ACTN1; ACTN4; ACTR3; ADORA1; AGO2; AGPAT5; AHR; AJAP1; AKR1C3; ALAS1; ALDH18A1; ALDH3A2; AMD1; AMOT; ANGPTL4; ANKHD1-EIF4EBP3; ANKRD10; APBA1; ARF6; ARHGAP1; ARHGDIA; ARHGEF3; ARID5A; ARL4C; ARMC9; ARMCX1; ARNT2; ARPC5; ASAP2; ASNS; ASPM; AURKA; B4GALT1; BAHCC1; BAIAP2L1; BAMBI; BCAP29; BCAR1; BCL2L11; BCL2L13; BCOR; BDNF; BLOC1S5; BMF;…
Ovarian cancer	514	7644	55.2095	1.32153	1.78442e-17	1.51319e-14	3.60284e-16	1.1376e-15	ABCB9; ABCC4; ABCE1; ABHD5; ABL1; ACAT2; ACSL1; ACTB; ACTN1; ACTN4; ACTR3; ADAMTS1; ADAMTS14; ADAMTS9; ADM; AGO2; AGPAT5; AHR; AJAP1; AK2; AKAP12; AKR1C3; ALAS1; ALDH18A1; ALDH3A2; AMD1; AMOT; ANGPTL4; ANKHD1-EIF4EBP3; ANKRD10; APBA1; ARF6; ARHGAP1; ARHGDIA; ARHGEF3; ARID5A; ARL4C; ARMC9; ARMCX1; ARNT2; ARPC5; ASAP2; ASNS; ASPM; ATP13A3; AURKA; B4GALT1; BAHCC1; BAIAP2L1; BAMBI; BCAP29; BCAR1; BCA…
Kidney	675	10256	72.5027	1.29347	1.79977e-26	1.5262e-23	3.81551e-24	1.20475e-23	ABCA1; ABCB9; ABCC4; ABCE1; ABHD4; ABHD5; ABL1; ABLIM1; ACAA2; ACAT2; ACSL1; ACSM3; ACTB; ACTG1; ACTN1; ACTN4; ACTR3; ADAMTS1; ADAMTS14; ADAMTS9; ADM; AGO2; AGPAT5; AHR; AJAP1; AK2; AK4; AKAP12; AKAP2; AKAP8L; AKR1C3; ALAS1; ALDH18A1; ALDH1A3; ALDH3A2; ALDH3B1; AMD1; AMOT; ANGPTL2; ANGPTL4; ANKHD1-EIF4EBP3; ANKRD10; APBA1; ARF6; ARFGEF3; ARHGAP1; ARHGAP17; ARHGDIA; ARHGEF28; ARHGEF3; ARID5A; ARL4…
H1688	96	1007	10.3115	1.87374	1.59213e-09	1.35013e-06	1.1948e-08	3.77261e-08	ACTB; ACTG1; ACTN1; ACTN4; ACTR3; AK2; AKR1C3; ALDH3A2; ARHGDIA; ATP2A2; BLOC1S5; C1QBP; C21orf33; CACYBP; CAP1; CCT2; CCT5; CDC42; CLIC1; CLSTN2; CNBP; CYCS; DBN1; DDAH1; DDR1; DDX21; DYNLL1; EIF4G1; ENAH; ENO1; ENO2; ERO1A; F11R; FARSA; FHL2; FKBP4; G3BP1; GARS; GNPDA1; HK1; HMGB2; HNRNPAB; HSP90AA1; HSPA5; HSPE1; IARS; IDH1; IDI1; IGFBP3; KPNA2; LDHA; LMAN1; LRRC59; MANF; MAP1B; MAP2K1; MARS; …
Sy5y	204	2490	21.9119	1.61019	8.1541e-13	6.91467e-10	7.35604e-12	2.32268e-11	ABCE1; ABLIM1; ACAA2; ACTB; ACTG1; ACTN1; ACTN4; ACTR3; AK2; ALDH18A1; ALDH3A2; ARF6; ARHGAP1; ARHGAP17; ARHGDIA; ARPC5; ASAP2; ASPHD1; ASPM; ATAD3A; ATP2A2; BAIAP2L1; BCOR; BLOC1S5; BYSL; C19orf70; C1QBP; CACYBP; CAP1; CAT; CCDC124; CCT2; CCT5; CD3EAP; CDC42; CDCA5; CDR2L; CEP170; CEP55; CKAP2; CKAP5; CLCF1; CLIC1; CLIC4; CNN2; CNN3; CRMP1; CTPS1; CYCS; CYP51A1; DBN1; DDAH1; DDX21; DPYSL3; DYNLL…
Duodenum	486	7275	52.2019	1.31292	2.27017e-15	1.9251e-12	2.77993e-14	8.77769e-14	ABCB9; ABCC4; ABCE1; ABHD4; ABHD5; ABL1; ACAT2; ACSL1; ACTB; ACTN1; ACTN4; ACTR3; ADAMTS14; ADAMTS9; ADM; AGO2; AGPAT5; AHR; AJAP1; AK2; AKR1C3; ALAS1; ALDH18A1; ALDH3A2; AMD1; AMOT; ANGPTL4; ANKHD1-EIF4EBP3; ANKRD10; APBA1; ARF6; ARHGAP1; ARHGDIA; ARHGEF3; ARID5A; ARL4C; ARMC9; ARMCX1; ARNT2; ARPC5; ASAP2; ASNS; ASPM; ATP13A3; AURKA; B4GALT1; BAHCC1; BAIAP2L1; BCAP29; BCAR1; BCAR3; BCL2L11; BCL2…
Bronchus	463	6923	49.7315	1.31438	2.33783e-14	1.98248e-11	2.50947e-13	7.9237e-13	ABCB9; ABCC4; ABCE1; ABHD5; ABL1; ACAT2; ACSL1; ACTB; ACTN1; ACTN4; ACTR3; ADAMTS14; ADAMTS9; ADM; AGO2; AGPAT5; AHR; AJAP1; AK2; AKAP12; AKR1C3; ALAS1; ALDH18A1; ALDH3A2; AMD1; AMOT; ANGPTL4; ANKHD1-EIF4EBP3; ANKRD10; APBA1; ARF6; ARHGAP1; ARHGDIA; ARHGEF3; ARID5A; ARL4C; ARMC9; ARMCX1; ARNT2; ARPC5; ASAP2; ASPM; ATP13A3; AURKA; B4GALT1; BAHCC1; BAIAP2L1; BAMBI; BCAP29; BCL2L11; BDNF; BLOC1S5; B…
Brain	491	7290	52.739	1.3237	2.26695e-16	1.92237e-13	3.31443e-15	1.04654e-14	ABCB9; ABCE1; ABLIM1; ACAA2; ACAT2; ACSL1; ACTB; ACTG1; ACTN1; ACTN4; ACTR3; ADAM19; ADAMTS1; ADAMTS14; ADAMTS9; ADM; ADORA1; AGO2; AHR; AJAP1; AK2; AK4; AKAP12; AKAP2; AKAP8L; AKR1C3; ALAS1; ALDH18A1; ALDH1A3; ALDH3A2; AMD1; AMOT; APBA1; ARFGEF3; ARHGAP1; ARHGAP17; ARHGDIA; ARHGEF28; ARHGEF3; ARL4C; ARMC9; ARMCX1; ARNT2; ARNTL; ARPC5; ASAP2; ASPM; ATG2A; ATP2A2; ATP6V0C; BAHCC1; BCAR1; BCL2L1; B…
Stomach	539	8044	57.8947	1.31689	1.41675e-18	1.20141e-15	3.53355e-17	1.11573e-16	ABCA1; ABCB9; ABCC4; ABCE1; ABHD4; ABHD5; ABL1; ACAT2; ACSL1; ACTB; ACTN1; ACTN4; ACTR3; ADAMTS1; ADAMTS14; ADAMTS9; ADM; AGO2; AGPAT5; AHR; AJAP1; AK2; AKAP12; AKR1C3; ALAS1; ALDH18A1; ALDH1A3; ALDH3A2; AMD1; AMIGO2; AMOT; ANGPTL2; ANGPTL4; ANKHD1-EIF4EBP3; ANKRD10; APBA1; ARF6; ARHGAP1; ARHGDIA; ARHGEF3; ARID5A; ARL4C; ARMC9; ARMCX1; ARNT2; ARPC5; ASAP2; ASNS; ASPM; ATP13A3; AURKA; B4GALT1; BAH…
Pancreas	639	9936	68.6359	1.26393	4.09894e-20	3.4759e-17	2.31727e-18	7.31682e-18	ABCB9; ABCC4; ABCE1; ABHD4; ABHD5; ABL1; ABLIM1; ACAA2; ACAT2; ACSL1; ACTB; ACTG1; ACTN1; ACTN4; ACTR3; ADAMTS1; ADAMTS14; ADAMTS9; ADM; AGO2; AGPAT5; AHR; AJAP1; AK2; AKAP12; AKAP2; AKR1C3; ALAS1; ALDH18A1; ALDH1A3; ALDH3A2; AMD1; AMOT; ANGPTL4; ANKHD1-EIF4EBP3; ANKRD10; APBA1; ARF6; ARFGEF3; ARHGAP1; ARHGAP17; ARHGDIA; ARHGEF28; ARHGEF3; ARID5A; ARL4C; ARMC9; ARMCX1; ARNT2; ARPC5; ASAP2; ASNS; …
Lymph nodes	463	6700	49.7315	1.35813	3.52864e-17	2.99229e-14	6.50498e-16	2.05396e-15	ABCB9; ABCC4; ABCE1; ABHD5; ABL1; ACAT2; ACSL1; ACTB; ACTN1; ACTN4; ACTR3; ADAM19; ADAMTS1; ADAMTS14; ADAMTS9; ADM; AGO2; AGPAT5; AHR; AJAP1; AK2; ALAS1; ALDH18A1; ALDH3A2; AMD1; AMOT; ANGPTL2; ANKHD1-EIF4EBP3; APBA1; ARF6; ARHGAP1; ARHGDIA; ARHGEF3; ARID5A; ARL4C; ARMC9; ARMCX1; ARNT2; ASAP2; ASNS; ASPM; ATP13A3; AURKA; B4GALT1; BAHCC1; BAIAP2L1; BCAP29; BCAR1; BCAR3; BCL2L11; BCL2L13; BCOR; BDN…
H358	157	1489	16.8636	2.07231	3.43622e-19	2.91392e-16	1.16557e-17	3.6803e-17	ACAT2; ACTG1; ACTN1; ACTN4; ADAM19; AK2; AKAP2; ALDH1A3; AMIGO2; ARHGDIA; ARMC9; ASNS; B4GALT1; BCAR1; BYSL; BZW1; CACYBP; CAP1; CCDC124; CCDC86; CCT2; CCT5; CDC42; CEP55; CLIC1; CLIC4; CNBP; CNN2; CORO1C; CXCL8; CYCS; DBN1; DCTPP1; DDR1; DDX21; DYNLL1; EFHD2; EGFR; EIF2S1; EIF4EBP1; EIF4G1; ENAH; ENO1; EPHA2; ERO1A; F11R; FAM129B; FARSA; FDPS; FHL2; FKBP4; FSTL3; G3BP1; GARS; GLTP; GNPNAT1; GRPE…
Fallopian tubes	461	6677	49.5166	1.35692	5.47819e-17	4.64551e-14	9.67814e-16	3.05589e-15	ABCB9; ABCC4; ABCE1; ABHD4; ABHD5; ABL1; ACAT2; ACSL1; ACTB; ACTN1; ACTN4; ACTR3; ADAMTS14; ADAMTS9; ADM; AGO2; AGPAT5; AHR; AJAP1; AK2; AKAP12; AKR1C3; ALAS1; ALDH18A1; ALDH3A2; AMD1; AMOT; ANGPTL4; ANKHD1-EIF4EBP3; APBA1; ARF6; ARHGAP1; ARHGDIA; ARHGEF3; ARID5A; ARL4C; ARMC9; ARMCX1; ARNT2; ARPC5; ASAP2; ASPM; ATP13A3; B4GALT1; BAHCC1; BAIAP2L1; BAMBI; BCAP29; BCAR1; BCAR3; BCL2L11; BDNF; BLOC1…
Head & neck cancer	487	7062	52.3093	1.3553	2.24303e-18	1.90209e-15	4.87714e-17	1.53997e-16	ABCB9; ABCC4; ABCE1; ABHD5; ABL1; ACAT2; ACSL1; ACTB; ACTG1; ACTN1; ACTN4; ACTR3; ADAMTS14; ADAMTS9; ADM; AGO2; AGPAT5; AHR; AJAP1; AK2; AKAP12; ALAS1; ALDH18A1; ALDH3A2; AMD1; AMOT; ANGPTL4; ANKHD1-EIF4EBP3; APBA1; ARF6; ARHGAP1; ARHGDIA; ARHGEF3; ARID5A; ARL4C; ARMC9; ARMCX1; ARNT2; ARPC5; ASAP2; ASNS; ASPM; ATP13A3; AURKA; B4GALT1; BAHCC1; BAIAP2L1; BAMBI; BCAP29; BCAR1; BCAR3; BCL2L11; BCL2L1…
Pancreatic cancer	566	8316	60.7948	1.33763	3.8045e-22	3.22622e-19	5.37703e-20	1.69781e-19	ABCB9; ABCC4; ABCE1; ABHD4; ABHD5; ABL1; ACAA2; ACAT2; ACSL1; ACTB; ACTN1; ACTN4; ACTR3; ADAMTS14; ADAMTS9; ADM; AGO2; AGPAT5; AHR; AJAP1; AK2; AK4; AKAP12; AKR1C3; ALAS1; ALDH18A1; ALDH3A2; AMD1; AMOT; ANGPTL2; ANGPTL4; ANKHD1-EIF4EBP3; ANKRD10; APBA1; ARF6; ARHGAP1; ARHGDIA; ARHGEF3; ARID5A; ARL4C; ARMC9; ARMCX1; ARNT2; ARPC5; ASAP2; ASNS; ASPM; ATAD3B; ATP13A3; ATP2A2; ATP6V0C; AURKA; B4GALT1;…
BT474	54	558	5.80021	1.90221	4.43606e-06	0.00376178	2.61235e-05	8.24854e-05	ACTB; ACTG1; ACTN4; ARHGDIA; B4GALT1; CACYBP; CCT5; CLIC1; CLSTN2; CNBP; CYCS; CYR61; DBN1; EFHD2; EIF4G1; ENAH; ENO1; F11R; FKBP4; G3BP1; HIST1H2AC; HK1; HMGB2; HNRNPAB; HSP90AA1; HSPA5; HSPE1; LDHA; LRRC59; MIF; MYL12A; NANS; NME1-NME2; PCDH1; PGK1; PNP; PPA1; PRSS23; RBM12; RPS21; RRBP1; S100A10; SRSF7; SRSF9; SYNCRIP; TFRC; THBS1; TKT; TNFRSF12A; TPM1; TPM4; TUBB3; UBE2N; VEGFA;
Seminal vesicle	445	6620	47.7981	1.3211	6.11673e-14	5.18699e-11	6.14349e-13	1.93982e-12	ABCB9; ABCC4; ABCE1; ABHD4; ABHD5; ABL1; ACAT2; ACSL1; ACTB; ACTN1; ACTN4; ACTR3; ADAMTS14; ADAMTS9; ADM; AGO2; AGPAT5; AHR; AJAP1; AK2; ALAS1; ALDH18A1; ALDH3A2; AMD1; AMOT; ANGPTL4; ANKHD1-EIF4EBP3; APBA1; ARF6; ARHGAP1; ARHGDIA; ARHGEF3; ARID5A; ARMC9; ARMCX1; ARNT2; ARPC5; ASAP2; ASNS; ASPM; ATP13A3; B4GALT1; BAHCC1; BAIAP2L1; BAMBI; BCAP29; BCAR3; BCL2L11; BCL2L13; BDNF; BLOC1S5; BMF; BMP4; …
Urinary bladder	490	7054	52.6316	1.36519	2.86542e-19	2.42988e-16	1.01867e-17	3.21646e-17	ABCB9; ABCC4; ABCE1; ABHD4; ABHD5; ABL1; ACAT2; ACSL1; ACTB; ACTN1; ACTN4; ACTR3; ADAM19; ADAMTS14; ADAMTS9; AGO2; AGPAT5; AHR; AJAP1; AK2; AKAP12; AKR1C3; ALAS1; ALDH18A1; ALDH3A2; AMD1; AMOT; ANGPTL4; ANKHD1-EIF4EBP3; ANKRD10; APBA1; ARF6; ARHGAP1; ARHGDIA; ARHGEF3; ARID5A; ARL4C; ARMC9; ARMCX1; ARNT2; ARPC5; ASAP2; ASPM; ATP13A3; AURKA; B4GALT1; BAHCC1; BAIAP2L1; BAMBI; BCAP29; BCAR1; BCAR3; B…
K-562	219	2513	23.5231	1.71276	9.53687e-17	8.08727e-14	1.55524e-15	4.91071e-15	ABCE1; ABL1; ACAA2; ACAT2; ACSM3; ACTB; ACTN1; ACTN4; ACTR3; AK2; AKAP8L; ALDH18A1; ANKHD1-EIF4EBP3; ARHGAP17; ARHGDIA; ASNS; ATAD3B; ATP2A2; AURKA; BAIAP2L1; BLOC1S5; BRD8; BYSL; C1QBP; C21orf33; CACYBP; CAP1; CAT; CBLB; CBR3; CCDC124; CCDC86; CCNB1; CCNB2; CCT2; CCT5; CD3EAP; CDC42; CDCP1; CENPF; CKAP5; CLIC1; CLIC4; CLUH; CNBP; CNN2; CORO1C; CTPS1; CYCS; DBN1; DCTPP1; DDR1; DDX18; DDX21; DHCR7…
Salivary glands	435	6607	46.724	1.29396	5.97678e-12	5.06831e-09	5.22506e-11	1.64982e-10	ABCB9; ABCC4; ABCE1; ABHD4; ABHD5; ABL1; ACAT2; ACSL1; ACTB; ACTN1; ACTN4; ACTR3; ADAMTS14; ADAMTS9; ADM; AGO2; AGPAT5; AHR; AJAP1; AK2; ALAS1; ALDH18A1; ALDH1A3; ALDH3A2; AMD1; AMOT; ANGPTL4; ANKHD1-EIF4EBP3; ANKRD10; APBA1; ARF6; ARHGAP1; ARHGDIA; ARHGEF3; ARID5A; ARL4C; ARMC9; ARMCX1; ARPC5; ASAP2; ASNS; ASPM; ATP13A3; B4GALT1; BAHCC1; BAIAP2L1; BCAP29; BCAR1; BCAR3; BCL2L11; BCL2L13; BCOR; BD…
Testis	648	10269	69.6026	1.24016	3.43239e-18	2.91066e-15	7.27666e-17	2.29762e-16	ABCB9; ABCC4; ABCE1; ABHD4; ABHD5; ABL1; ABLIM1; ACAA2; ACAT2; ACSL1; ACTB; ACTG1; ACTN1; ACTN4; ACTR3; ADAMTS1; ADAMTS14; ADAMTS9; ADM; AGO2; AGPAT5; AHR; AJAP1; AK2; AK4; AKAP12; AKAP2; AKAP8L; AKR1C3; ALAS1; ALDH18A1; ALDH1A3; ALDH3A2; AMD1; AMOT; ANGPTL2; ANGPTL4; ANKHD1-EIF4EBP3; ANKRD10; APBA1; ARF6; ARFGEF3; ARHGAP1; ARHGDIA; ARHGEF3; ARID5A; ARL4C; ARMC9; ARMCX1; ARNT2; ARPC5; ASAP2; ASNS…
MDA231	45	336	4.83351	2.63259	2.79798e-09	2.37269e-06	1.94483e-08	6.14083e-08	ACTB; ACTG1; ACTN1; ACTN4; ACTR3; ARHGDIA; B4GALT1; BLOC1S5; CAP1; CDH11; CLIC1; CYCS; CYR61; ENO1; FAM129B; GARS; GSTO1; HIST1H2AC; HSP90AA1; HSPA5; LDHA; LDLR; MYL12A; NAMPT; NME1-NME2; PFKP; PGK1; PGM1; PLAU; PLOD2; PNP; PPA1; PRSS23; PTX3; SERPINE1; TARS; TFRC; TKT; TXNRD1; UBE2N; UGP2; VCL; WARS; WDR1; YWHAG;
Urothelial cancer	513	7521	55.102	1.34053	7.39202e-19	6.26843e-16	2.20359e-17	6.95788e-17	ABCB9; ABCC4; ABCE1; ABHD4; ABHD5; ABL1; ACAT2; ACSL1; ACTB; ACTN1; ACTN4; ACTR3; ADAMTS14; ADAMTS9; ADM; AGO2; AGPAT5; AHR; AJAP1; AK2; AKAP12; AKR1C3; ALAS1; ALDH18A1; ALDH3A2; AMD1; AMOT; ANGPTL4; ANKHD1-EIF4EBP3; APBA1; ARF6; ARHGAP1; ARHGDIA; ARHGEF3; ARID5A; ARL4C; ARMC9; ARMCX1; ARNT2; ARPC5; ASAP2; ASNS; ASPM; ATP13A3; AURKA; B4GALT1; BAHCC1; BAIAP2L1; BAMBI; BCAP29; BCAR1; BCAR3; BCL2L11…
R	180	1948	19.334	1.81606	4.58895e-16	3.89143e-13	6.37939e-15	2.0143e-14	ABCE1; ACAA2; ACAT2; ACTB; ACTN1; ACTN4; ACTR3; AK2; AK4; AKAP8L; AKR1C3; ALDH18A1; ANKHD1-EIF4EBP3; ARHGAP1; ARHGAP17; ARHGDIA; ASNS; BLOC1S5; BOP1; BYSL; BZW1; C1QBP; CACYBP; CAP1; CAT; CBR3; CCDC124; CCDC86; CCNB1; CCT2; CCT5; CD3EAP; CDC42; CELF2; CKAP5; CLIC1; CLIC4; CLUH; CNBP; CNN2; CTPS1; CYCS; DBN1; DCTPP1; DDX18; DDX21; DDX41; DNMBP; DYNLL1; EFHD2; EHD4; EIF1AD; EIF2S1; EIF4G1; ENO1; EN…
Soft tissue	462	6969	49.6241	1.30288	1.35729e-13	1.15098e-10	1.33835e-12	4.22587e-12	ABCB9; ABCC4; ABCE1; ABHD5; ABL1; ACAT2; ACSL1; ACTB; ACTG1; ACTN1; ACTN4; ACTR3; ADAMTS1; ADAMTS14; ADAMTS9; AGO2; AGPAT5; AHR; AJAP1; AK2; AKAP12; AKR1C3; ALAS1; ALDH18A1; ALDH3A2; AMD1; ANGPTL4; ANKHD1-EIF4EBP3; ANKRD10; APBA1; ARHGAP1; ARHGDIA; ARHGEF3; ARID5A; ARL4C; ARMC9; ARMCX1; ARNT2; ASAP2; ASPM; ATP13A3; AURKA; B4GALT1; BAHCC1; BAIAP2L1; BAMBI; BCAP29; BCAR1; BCAR3; BDNF; BLOC1S5; BMF;…
Testis cancer	498	7248	53.4909	1.35035	1.11357e-18	9.44305e-16	3.04614e-17	9.61826e-17	ABCB9; ABCC4; ABCE1; ABHD4; ABHD5; ABL1; ACAT2; ACSL1; ACTB; ACTN1; ACTN4; ACTR3; ADAMTS14; ADAMTS9; ADM; AGO2; AGPAT5; AHR; AJAP1; AK2; AKAP12; ALAS1; ALDH18A1; ALDH3A2; AMD1; AMOT; ANGPTL4; ANKHD1-EIF4EBP3; ANKRD10; APBA1; ARF6; ARHGAP1; ARHGDIA; ARHGEF3; ARID5A; ARMC9; ARMCX1; ARNT2; ARPC5; ASAP2; ASNS; ASPM; AURKA; B4GALT1; BAHCC1; BAIAP2L1; BAMBI; BCAP29; BCAR1; BCAR3; BCL2L11; BCL2L13; BDNF…
Neutrophil	175	2031	18.797	1.69347	7.84852e-13	6.65554e-10	7.1565e-12	2.25968e-11	ABHD5; ACSL1; ACTB; ACTG1; ACTN1; ACTN4; ACTR3; AK2; ALDH3A2; ALDH3B1; ARHGAP17; ARHGDIA; ARPC5; ATP2A2; ATP6V0C; BCOR; BLOC1S5; BRD8; BZW1; C1QBP; C21orf33; CAP1; CAT; CCT2; CCT5; CD3EAP; CDC42; CDC42EP1; CKAP5; CLIC1; CLIC4; CNBP; CNN2; CNN3; CTGF; DDX21; DHCR7; DPYSL3; DYNLL1; EBP; EFHD2; EGFR; EHBP1L1; EIF2S1; EIF4G1; ENAH; ENO1; EPB41; ERCC2; ERO1A; ETS1; F11R; FAM129B; FDPS; FKBP4; FOXP4; G…
CD8	252	3327	27.0677	1.48864	4.28498e-12	3.63367e-09	3.78507e-11	1.19514e-10	ABCE1; ABL1; ACAA2; ACAT2; ACTB; ACTG1; ACTN1; ACTN4; ACTR3; AK2; AKAP2; AKR1C3; ALDH18A1; ANKHD1-EIF4EBP3; ARF6; ARHGAP1; ARHGAP17; ARHGDIA; ARPC5; ASNS; ATP2A2; BAIAP2L1; BCAP29; BCL2L13; BLOC1S5; BRD8; BYSL; BZW1; C19orf70; C1QBP; C21orf33; CACYBP; CAP1; CAT; CBR3; CCDC124; CCDC86; CCNB1; CCT2; CCT5; CD3EAP; CDC20; CDC42; CELF2; CKAP2; CKAP5; CLIC1; CLIC4; CLUH; CMC2; CNBP; CNN2; CNN3; COA7; C…
Stomach cancer	506	7399	54.3502	1.34404	1.07027e-18	9.07585e-16	3.02528e-17	9.55239e-17	ABCB9; ABCC4; ABCE1; ABHD4; ABHD5; ABL1; ACAT2; ACSL1; ACTB; ACTN1; ACTN4; ACTR3; ADAMTS14; ADAMTS9; ADM; AGO2; AGPAT5; AHR; AJAP1; AK2; AKAP12; AKR1C3; ALAS1; ALDH18A1; ALDH3A2; AMD1; AMOT; ANGPTL4; ANKHD1-EIF4EBP3; APBA1; ARF6; ARHGAP1; ARHGDIA; ARHGEF3; ARID5A; ARL4C; ARMC9; ARMCX1; ARNT2; ARPC5; ASAP2; ASNS; ASPM; ATP13A3; AURKA; B4GALT1; BAHCC1; BAIAP2L1; BAMBI; BCAP29; BCAR1; BCAR3; BCL2L1;…
Skin cancer	489	7029	52.5242	1.36725	2.3495e-19	1.99237e-16	9.2367e-18	2.9165e-17	ABCB9; ABCC4; ABCE1; ABHD5; ABL1; ACAT2; ACSL1; ACTB; ACTG1; ACTN1; ACTN4; ACTR3; ADAMTS14; ADAMTS9; ADM; AGO2; AGPAT5; AHR; AJAP1; AK2; AKR1C3; ALAS1; ALDH18A1; ALDH3A2; AMOT; ANGPTL4; ANKHD1-EIF4EBP3; ANKRD10; APBA1; ARF6; ARHGAP1; ARHGDIA; ARHGEF3; ARID5A; ARMC9; ARMCX1; ARNT2; ARPC5; ASAP2; ASNS; ASPM; ATP13A3; AURKA; B4GALT1; BAHCC1; BAIAP2L1; BAMBI; BCAP29; BCAR1; BCAR3; BCL2L1; BCL2L11; BC…
Adrenal glands	505	7554	54.2427	1.31386	2.0533e-16	1.7412e-13	3.10929e-15	9.81763e-15	ABCB9; ABCC4; ABCE1; ABHD4; ABHD5; ABL1; ACAT2; ACSL1; ACTB; ACTN1; ACTN4; ACTR3; ADAMTS14; ADAMTS9; ADM; AGO2; AGPAT5; AHR; AJAP1; AK2; AKAP12; AKR1C3; ALAS1; ALDH18A1; ALDH1A3; ALDH3A2; AMD1; AMOT; ANGPTL2; ANGPTL4; ANKHD1-EIF4EBP3; ANKRD10; APBA1; ARF6; ARHGAP1; ARHGDIA; ARHGEF3; ARID5A; ARL4C; ARMC9; ARMCX1; ARNT2; ARPC5; ASAP2; ASPM; ATP13A3; ATP6V0C; B4GALT1; BAHCC1; BAIAP2L1; BAMBI; BCAP29…
TOV112D	134	1276	14.3931	2.064	3.09164e-16	2.62171e-13	4.39509e-15	1.38776e-14	ACAA2; ACAT2; ACTB; ACTG1; ACTN1; ACTN4; ACTR3; AK2; ANGPTL4; ARHGAP1; ARHGDIA; ASNS; B4GALT1; BLOC1S5; C1QBP; C21orf33; CACYBP; CALD1; CAP1; CCDC124; CCT2; CCT5; CDC42; CKAP5; CLIC1; CLIC4; CNBP; CNN2; CNN3; CRIM1; CTGF; CTPS1; CYCS; CYR61; DBN1; DCTPP1; DDAH1; DDX21; EFHD2; EIF4G1; ENO1; ENO2; FAM129B; FARSA; FHL2; FKBP4; G3BP1; GLRX; GLS; GNPDA1; GRPEL1; GSTO1; HIST1H2AC; HMGB2; HMGCS1; HNRNPA…
LNCaP	144	1455	15.4672	1.94515	3.06422e-15	2.59846e-12	3.55953e-14	1.12393e-13	ACAT2; ACTB; ACTG1; ACTN1; ACTN4; ACTR3; ADAMTS1; AK2; ARHGDIA; ARNTL; ASNS; B4GALT1; BAIAP2L1; BAMBI; BLOC1S5; C1QBP; C21orf33; CACYBP; CAP1; CAT; CBR3; CCDC86; CCT2; CCT5; CD3EAP; CDCP1; CDKN1B; CELF2; CLIC1; CLIC4; CMC2; CNBP; CXCL8; CYCS; DAPK1; DBN1; DCTPP1; DDAH1; DDR1; DDX21; DYNLL1; EFHD2; EGFR; EGLN1; EIF2S1; EIF4G1; ENAH; ENO1; ENO2; F11R; FARSA; FKBP4; FSTL3; G3BP1; GARS; GLRX; GNPDA1;…
Corpus, uterine	488	6997	52.4168	1.3707	1.53225e-19	1.29935e-16	6.83868e-18	2.15932e-17	ABCB9; ABCC4; ABCE1; ABHD4; ABHD5; ABL1; ACAT2; ACSL1; ACTB; ACTG1; ACTN1; ACTN4; ACTR3; ADAMTS14; ADAMTS9; ADM; AGO2; AGPAT5; AHR; AJAP1; AK2; AKAP12; AKR1C3; ALAS1; ALDH18A1; ALDH3A2; AMD1; ANGPTL4; ANKHD1-EIF4EBP3; ANKRD10; APBA1; ARF6; ARHGAP1; ARHGDIA; ARHGEF3; ARID5A; ARMC9; ARMCX1; ARNT2; ARPC5; ASAP2; ASPM; ATP13A3; AURKA; B4GALT1; BAHCC1; BAIAP2L1; BAMBI; BCAP29; BCAR1; BCAR3; BCL2L13; B…
Appendix	476	7004	51.1278	1.33566	2.14946e-16	1.82274e-13	3.19779e-15	1.00971e-14	ABCB9; ABCC4; ABCE1; ABHD5; ABL1; ACAT2; ACTB; ACTN1; ACTN4; ACTR3; ADAMTS14; ADAMTS9; ADM; AGO2; AGPAT5; AHR; AJAP1; AK2; AKR1C3; ALAS1; ALDH18A1; ALDH3A2; AMD1; AMOT; ANGPTL4; ANKHD1-EIF4EBP3; ANKRD10; APBA1; ARF6; ARHGAP1; ARHGDIA; ARHGEF3; ARID5A; ARL4C; ARMC9; ARMCX1; ARPC5; ASAP2; ASNS; ASPM; AURKA; B4GALT1; BAHCC1; BAIAP2L1; BAMBI; BCAP29; BCAR1; BCAR3; BCL2L11; BDNF; BLOC1S5; BMF; BMP4; B…
Erythrocytes	110	1539	11.8153	1.40481	0.000153381	0.130067	0.000823212	0.00259931	ABCE1; ACAT2; ACTB; ACTN4; ACTR3; AGO2; ARF6; ARHGAP1; ARHGAP17; ARHGDIA; ARPC5; BCL2L1; CALCOCO1; CAP1; CAT; CCDC124; CCT2; CCT5; CDC42; CDKN2C; CKAP5; CLIC1; CNBP; CTPS1; DCAF11; DNAJB4; EFHD2; EHBP1L1; EIF2S1; EIF4G1; ENDOD1; ENO1; EPB41; FARSA; FKBP4; FNTB; G3BP1; GABARAPL1; GIPC1; GLRX; GLUL; GNPDA1; GSPT1; GSTO1; GYS1; HNRNPAB; HPCAL1; HSP90AA1; IDH1; IL18; JUP; KLC4; KRT31; LDHA; LYPLA2; M…
HTB75	125	1277	13.4264	1.92387	6.08825e-13	5.16284e-10	5.67345e-12	1.7914e-11	ACAA2; ACAT2; ACTB; ACTG1; ACTN1; ACTN4; ACTR3; AK2; AK4; ARHGDIA; B4GALT1; BLOC1S5; C1QBP; C21orf33; CALD1; CAP1; CCDC86; CCT2; CCT5; CDC42; CLIC1; CLIC4; CNBP; CNN2; CNN3; CRIM1; CTPS1; CYCS; CYR61; DBN1; DDAH1; DYNLL1; EFHD2; EGFR; EIF4G1; ENAH; ENO1; ENO2; ERO1A; F11R; FARSA; FHL2; FKBP4; FSTL3; FUT11; G3BP1; GARS; GLRX; GNPDA1; GSPT1; HIST1H2AC; HMGB2; HMGCS1; HNRNPAB; HSP90AA1; HSPA5; HSPE1…
Smooth muscle cells	359	5124	38.5607	1.37696	5.65243e-13	4.79326e-10	5.32585e-12	1.68165e-11	ABCB9; ABCC4; ABCE1; ABHD4; ABL1; ACAT2; ACSL1; ACTB; ACTG1; ACTN1; ACTN4; ACTR3; ADAMTS9; AGPAT5; AHR; AKAP12; ALAS1; ALDH18A1; ALDH3A2; AMD1; ANGPTL4; ANKHD1-EIF4EBP3; ANKRD10; APBA1; ARHGAP1; ARHGDIA; ARHGEF3; ARID5A; ARL4C; ARMC9; ARMCX1; ARNT2; ARPC5; ASAP2; ASPM; ATP13A3; BAHCC1; BAIAP2L1; BAMBI; BCAP29; BCL2L11; BDNF; BMF; BMP6; BNIP3; BNIP3L; BRD8; BUB1; BUB1B; BYSL; C11orf24; C1QBP; C4or…
Thymocyte	3	48	0.322234	1.23214	0.444439	1	0.942211	1	HDAC7; HMMR; SEMA7A;
Gastric juice	10	243	1.07411	0.809535	0.79674	1	1	1	CYCS; ENO1; HSPA5; JUP; LDHA; MCCC1; PPL; TGM1; TKT; TPM1;
Urine	235	3267	25.2417	1.41371	4.50665e-09	3.82164e-06	3.08197e-08	9.73137e-08	ABLIM1; ACAT2; ACTB; ACTG1; ACTN1; ACTN4; ACTR3; ADAMTS1; ADM; AHR; AKR1C3; ALDH3B1; ANGPTL2; ARF6; ARHGAP1; ARHGDIA; ARMC9; ARPC5; ATP2A2; ATP6V0C; B4GALT1; BAIAP2L1; BAMBI; BDNF; BLOC1S5; CAP1; CAPN15; CAPN5; CARD6; CAT; CBR3; CCDC86; CCND1; CCT2; CCT5; CDC42; CDH11; CDK5RAP2; CENPE; CGNL1; CLCF1; CLIC1; CLIC4; CLUH; CNBP; CNN3; CRB2; CTGF; CYCS; CYR61; CYSTM1; DDAH1; DDR1; DDX41; DEGS1; DOPEY2…
Heart	374	5507	40.1719	1.33473	1.21269e-11	1.02836e-08	1.03875e-10	3.27986e-10	ABCB9; ABCC4; ABHD4; ABL1; ABLIM1; ACSL1; ACTB; ACTR3; ADAM19; ADAMTS1; ADAMTS9; ADM; AHR; AK2; AK4; AKAP2; AKAP8L; ALDH18A1; ALDH3A2; AMOT; ANGPTL2; ANGPTL4; ANKRD1; ARFGEF3; ARHGAP17; ARHGEF3; ARMCX1; ARNTL; ASAP2; ATP2A2; BAHCC1; BCAR1; BCAR3; BCL2L11; BCL2L13; BCOR; BMP6; BNIP3; BNIP3L; BOP1; BRD8; C11orf24; C21orf33; CALCOCO1; CAPN15; CAPRIN2; CARD6; CCND3; CD3EAP; CD82; CDC42; CDH11; CDK5RA…
Amygdala	79	1204	8.4855	1.28967	0.0116288	1	0.0467355	0.147568	ABCB9; ACTR3; ADORA1; AKAP2; ARFGEF3; ARNTL; ATAD3B; BAHCC1; BCOR; CALCOCO1; CDK5RAP2; CGNL1; CHD6; CHSY1; CYR61; DDAH1; DIO2; DISC1; DLC1; DNMBP; DOPEY2; ENC1; ENDOD1; EPB41; ERO1A; FAT4; FHL2; FOXQ1; GPRC5B; GPRC5C; GRM1; HEG1; IER3; KCNQ3; KIAA1109; KIAA1522; KLHL29; LRRN1; MACF1; MAP1A; MARCH4; NCS1; NDRG4; NTNG1; P2RY6; PCDH18; PDXP; PEG10; PHF21A; PNMA2; PPL; PPM1H; R3HDM2; RAI14; RAPH1; RE…
Red blood cells	14	166	1.50376	1.65855	0.0440685	1	0.157017	0.495784	CALD1; CCND3; CTPS1; F11R; GALM; GLRX; GNPDA1; HK1; LDB1; LDHA; SEMA7A; SLC29A1; TKT; TXNRD1;
Thyroid gland	489	7306	52.5242	1.31542	1.08162e-15	9.1721e-13	1.41109e-14	4.45555e-14	ABCB9; ABCC4; ABCE1; ABHD4; ABHD5; ABL1; ACAT2; ACSL1; ACTB; ACTN1; ACTN4; ACTR3; ADAMTS1; ADAMTS14; ADAMTS9; ADM; AGO2; AGPAT5; AHR; AJAP1; AK2; AKAP12; ALAS1; ALDH18A1; ALDH3A2; AMD1; ANGPTL2; ANGPTL4; ANKHD1-EIF4EBP3; ANKRD10; APBA1; ARF6; ARHGAP1; ARHGDIA; ARHGEF3; ARID5A; ARL4C; ARMC9; ARMCX1; ARPC5; ASAP2; ASPM; ATP13A3; B4GALT1; BAHCC1; BAIAP2L1; BAMBI; BCAP29; BCAR1; BCAR3; BCL2L13; BCOR;…
H460	88	736	9.4522	2.35003	4.96206e-14	4.20783e-11	5.19485e-13	1.64028e-12	ACTG1; ACTN1; ACTN4; ADAM19; ADAMTS1; AKR1C3; ANGPTL4; ARHGDIA; B4GALT1; BDNF; C1QBP; CACYBP; CCT2; CCT5; CDH11; CLIC1; CNBP; CRIM1; CTGF; CYCS; CYR61; DCTPP1; DDX21; DYNLL1; EFHD2; EIF2S1; EIF4G1; ENAH; ENO1; ENPP2; EPB41L3; FAM129B; FARSA; FKBP4; FSTL3; G3BP1; GARS; GLRX; HNRNPAB; HSP90AA1; HSPA5; HSPE1; IDH1; IGFBP3; KPNA2; LDHA; LDLR; LMAN1; LRP11; LTBP4; MANF; MAP1B; MIF; MKI67; MTAP; MYL12A…
Heart muscle	385	6191	41.3534	1.22218	5.52968e-07	0.000468917	3.44792e-06	1.08869e-05	ABCB9; ABCC4; ABCE1; ABHD4; ABHD5; ABL1; ACAT2; ACSL1; ACTN1; ACTR3; ADAMTS9; AGO2; AGPAT5; AHR; AK2; ALAS1; ALDH18A1; ALDH3A2; AMD1; ANKHD1-EIF4EBP3; ANKRD10; APBA1; ARHGAP1; ARHGDIA; ARHGEF3; ARID5A; ARL4C; ARMC9; ARMCX1; ARNT2; ARPC5; ASNS; ASPM; ATP13A3; B4GALT1; BAHCC1; BAIAP2L1; BAMBI; BCAP29; BCAR1; BCAR3; BDNF; BMF; BMP4; BMP6; BNIP3; BNIP3L; BRD8; BUB1; BUB1B; BYSL; C1QBP; CBLB; CBR3; CC…
B Cell	181	2254	19.4415	1.57824	1.26556e-10	1.0732e-07	1.04194e-09	3.28994e-09	ACAA2; ACAT2; ACTB; ACTG1; ACTN1; ACTN4; ACTR3; AGPAT5; AK2; AKAP2; AKR1C3; ALDH18A1; ALDH1A3; ARF6; ARHGAP1; ARHGAP17; ARHGDIA; ARPC5; ATAD3A; ATP2A2; AURKA; BCL2L13; BLOC1S5; BMF; BZW1; C1QBP; C21orf33; CACYBP; CALD1; CAP1; CAT; CCND3; CCT2; CCT5; CD82; CDC42; CKAP5; CLIC1; CLIC4; CLUH; CNBP; CNN2; CNN3; COA7; CTPS1; CYCS; DCTPP1; DDX18; DDX21; DNMBP; DYNLL1; EFHD2; ENAH; ENO1; EPB41; ERO1A; ER…
Spinal cord	94	1465	10.0967	1.26113	0.0111014	1	0.045043	0.142224	ABCB9; ACTR3; ADORA1; AKAP2; ANGPTL2; ARFGEF3; ARHGEF28; ATAD3B; BAHCC1; BCOR; BUB1B; C21orf33; CALCOCO1; CDK5RAP2; CHD6; CHST2; CHSY1; CYR61; DDAH1; DIO2; DISC1; DLC1; DNMBP; DOPEY2; EDN1; EML1; ENC1; ENDOD1; EPB41; ERO1A; F2RL2; FHL2; FOXQ1; GARS; GLUL; GNPDA1; GPRC5B; GPRC5C; GRM1; HDAC11; HEG1; IER3; KIAA1109; KIAA1522; KLF7; KLHL29; LRRN1; MACF1; MARCH4; MED12; NCS1; NDRG4; NGF; NTNG1; ODC1;…
Malignant glioma	497	7169	53.3835	1.36248	1.63857e-19	1.38951e-16	6.94754e-18	2.1937e-17	ABCB9; ABCC4; ABCE1; ABHD4; ABHD5; ABL1; ACAT2; ACSL1; ACTB; ACTN1; ACTN4; ACTR3; ADAMTS1; ADAMTS9; ADM; AGO2; AGPAT5; AHR; AJAP1; AK2; AKAP12; AKR1C3; ALAS1; ALDH18A1; ALDH3A2; AMD1; AMOT; ANKHD1-EIF4EBP3; ANKRD10; APBA1; ARF6; ARHGAP1; ARHGDIA; ARHGEF3; ARID5A; ARL4C; ARMC9; ARMCX1; ARNT2; ARPC5; ASAP2; ASNS; ASPM; ATP13A3; AURKA; B4GALT1; BAHCC1; BAIAP2L1; BAMBI; BCAP29; BCAR1; BCAR3; BCL2L1; …
Cervical cancer	508	7426	54.565	1.34444	7.53587e-19	6.39041e-16	2.20359e-17	6.95788e-17	ABCB9; ABCC4; ABCE1; ABHD4; ABHD5; ABL1; ACAT2; ACSL1; ACTB; ACTN1; ACTN4; ACTR3; ADAMTS14; ADAMTS9; ADM; AGO2; AGPAT5; AHR; AJAP1; AK2; AKAP12; AKR1C3; ALAS1; ALDH18A1; ALDH3A2; AMD1; AMOT; ANGPTL4; ANKHD1-EIF4EBP3; ANKRD10; APBA1; ARF6; ARHGAP1; ARHGDIA; ARHGEF3; ARID5A; ARMC9; ARMCX1; ARNT2; ARPC5; ASAP2; ASNS; ASPM; ATP13A3; AURKA; B4GALT1; BAHCC1; BAIAP2L1; BAMBI; BCAP29; BCAR1; BCAR3; BCL2L…
Malignant melanoma	513	7459	55.102	1.35167	1.03036e-19	8.73743e-17	5.13966e-18	1.62286e-17	ABCB9; ABCC4; ABCE1; ABHD4; ABHD5; ABL1; ACAT2; ACSL1; ACTB; ACTN1; ACTN4; ACTR3; ADAMTS1; ADAMTS14; ADAMTS9; ADM; AGO2; AGPAT5; AHR; AJAP1; AK2; AKAP12; AKR1C3; ALAS1; ALDH18A1; ALDH3A2; AMD1; AMOT; ANGPTL4; ANKHD1-EIF4EBP3; ANKRD10; APBA1; ARF6; ARHGAP1; ARHGDIA; ARHGEF3; ARID5A; ARMC9; ARMCX1; ARNT2; ARPC5; ASAP2; ASNS; ASPM; ATP13A3; AURKA; B4GALT1; BAHCC1; BAIAP2L1; BAMBI; BCAP29; BCAR1; BCA…
Oesophagus	69	921	7.41139	1.47256	0.000802301	0.680351	0.00395553	0.0124897	ABCC4; ABHD4; ABL1; ACTN4; AMOT; ARF6; ARL4C; AURKA; BCAR1; BCL2L11; BMP6; BNIP3; CCNB1; CCND1; CD82; CDC20; CDC25B; CDC42; CDKN1B; CDKN2C; CYCS; DDR1; EGFR; EIF4EBP1; ELK3; EMP1; ERO1A; FOXQ1; FRMD6; GSTO1; HSPA5; IER3; IL4R; JUN; JUNB; JUP; LDHA; LONP1; MAP2K1; MCL1; MED12; MEIS2; MIF; MKI67; MYC; MYL12A; NCOR2; NME1-NME2; ODC1; PDCD4; PDXP; PLD1; PNP; PXN; RERE; RHOF; SMTN; SRC; SYNE1; SYNE2; …
Embryonal carcinoma cells	112	1232	12.0301	1.78677	9.9416e-10	8.43048e-07	7.66407e-09	2.41995e-08	ABCC4; ABCE1; ACTB; ACTR3; AGPAT5; AKAP2; ALDH18A1; ALDH3A2; ARPC5; ATAD3A; ATAD3B; ATP2A2; BCAP29; BCL2L13; BUB1B; CCT2; CCT5; CDC42; CDCP1; CEP170; CKAP5; CYP51A1; DDX18; DDX41; EBP; EGFR; EIF2S1; EIF4G1; ENDOD1; EPHA2; F11R; FAM162A; FAM171A1; FARSA; FDFT1; FGFR1; FNDC3B; FZD2; G3BP1; GJA1; GNB4; HEG1; HK1; HK2; HMGCR; HSD17B7; HSP90AA1; HSPA5; IARS; IDH1; JAG1; JUP; KIF2C; KPNA2; LDLR; LMAN1;…
ES2	342	3527	36.7347	1.90571	1.18365e-37	1.00373e-34	1.00373e-34	3.16931e-34	ABCE1; ACAT2; ACTB; ACTG1; ACTN1; ACTN4; ACTR3; ADAMTS1; AK2; AK4; AKAP12; AKAP2; AKR1C3; ALDH18A1; ALDH1A3; AMIGO2; ANKHD1-EIF4EBP3; ARF6; ARHGAP1; ARHGAP17; ARHGDIA; ARID5A; ARPC5; ASNS; ATAD3A; ATP2A2; AURKA; B4GALT1; BCAP29; BCAR1; BCAR3; BLOC1S5; BOP1; BRD8; BYSL; BZW1; C15orf52; C19orf70; C1QBP; C21orf33; CACYBP; CALD1; CAP1; CAT; CBR3; CCDC124; CCDC86; CCNB1; CCT2; CCT5; CD3EAP; CDC42; CDC…
Ovary	590	8592	63.3727	1.34955	3.89729e-25	3.3049e-22	6.6098e-23	2.08706e-22	ABCB9; ABCC4; ABCE1; ABHD5; ABL1; ABLIM1; ACAA2; ACAT2; ACSL1; ACTB; ACTG1; ACTN1; ACTN4; ACTR3; ADAMTS14; ADAMTS9; AGO2; AGPAT5; AHR; AJAP1; AK2; AK4; AKAP12; AKAP2; AKAP8L; AKR1C3; ALAS1; ALDH18A1; ALDH3A2; ALDH3B1; AMIGO2; AMOT; ANGPTL2; ANKHD1-EIF4EBP3; ANKRD10; APBA1; ARF6; ARFGEF3; ARHGAP1; ARHGDIA; ARHGEF28; ARHGEF3; ARID5A; ARL4C; ARMC9; ARMCX1; ARNT2; ARPC5; ASAP2; ASPM; ATAD3B; ATG2A; A…
Liver cancer	521	7697	55.9613	1.3303	1.48349e-18	1.258e-15	3.59429e-17	1.1349e-16	ABCB9; ABCC4; ABCE1; ABHD4; ABHD5; ABL1; ACAT2; ACSL1; ACTB; ACTN1; ACTN4; ACTR3; ADAMTS14; ADAMTS9; ADM; AGO2; AGPAT5; AHR; AJAP1; AK2; AKR1C3; ALAS1; ALDH18A1; ALDH3A2; AMD1; AMOT; ANGPTL4; ANKHD1-EIF4EBP3; ANKRD10; APBA1; ARF6; ARHGAP1; ARHGDIA; ARHGEF3; ARID5A; ARL4C; ARMC9; ARMCX1; ARNT2; ARPC5; ASAP2; ASNS; ASPM; ATP13A3; AURKA; B4GALT1; BAHCC1; BAIAP2L1; BAMBI; BCAP29; BCAR1; BCAR3; BCL2L1…
Dendritic cells	154	1954	16.5414	1.54899	1.51951e-08	1.28855e-05	1.03084e-07	3.25489e-07	ACAA2; ACAT2; ACTB; ACTG1; ACTN1; ACTN4; ACTR3; ADM; AK2; ARF6; ARHGAP1; ARHGAP17; ARHGDIA; ARPC5; ATP2A2; ATP6V0C; BZW1; C19orf70; C1QBP; C21orf33; CACYBP; CAP1; CAT; CBR3; CCDC124; CCND3; CCT2; CCT5; CDC42; CENPF; CLIC1; CLIC4; CNBP; CNN2; CORO1C; CXCL8; CYCS; DYNLL1; EFHD2; EHD4; EIF2S1; EIF4G1; ENO1; EPB41; EPB41L3; ERO1A; F2RL2; FAM129B; FAM162A; FDPS; FKBP4; GALM; GARS; GLRX; GLS; GLUL; GNB…
OVCAR3	310	3714	33.2975	1.64043	9.77924e-22	8.29279e-19	9.28432e-20	2.93154e-19	ABCE1; ABLIM1; ACAA2; ACAT2; ACTB; ACTG1; ACTN1; ACTN4; ACTR3; ADAMTS1; AK2; AK4; AKAP12; ALDH18A1; ALDH1A3; ALDH3A2; ALDH3B1; ARF6; ARHGAP1; ARHGDIA; ARID5A; ARPC5; ASNS; ATP2A2; B4GALT1; BAIAP2L1; BCL2L1; BLOC1S5; BOP1; BZW1; C19orf70; C1QBP; C21orf33; CACYBP; CALD1; CAP1; CAT; CBR3; CCNB1; CCT2; CCT5; CDC42; CDC42EP1; CDR2L; CEP170; CGNL1; CLIC1; CLIC4; CLSTN2; CLUH; CMC2; CNBP; CNN2; CNN3; CO…
Huh7	213	2976	22.8786	1.40667	4.80674e-08	4.07612e-05	3.11154e-07	9.82475e-07	ABCE1; ACAA2; ACAT2; ACSL1; ACSM3; ACTB; ACTG1; ACTN1; ACTN4; ACTR3; ADAM19; ADAMTS1; ADAMTS15; AKAP12; AKAP2; ALAS1; ALDH18A1; ALDH1A3; AMOT; ARHGAP17; ARID5A; ARPC5; ASPHD1; ATP2A2; AURKA; B4GALT1; BAIAP2L1; BCOR; BLOC1S5; BOP1; C1QBP; C21orf33; CAP1; CAPN15; CARD6; CCT2; CCT5; CD3EAP; CDC20; CDC42; CDH11; CENPB; CHD2; CKAP2; CKAP5; CLIC1; CLIC4; CMC2; CMTM7; CNN2; CNN3; COA7; CRIM1; CTPS1; DBN…
Serum	482	7685	51.7723	1.23264	4.54033e-10	3.8502e-07	3.59831e-09	1.13617e-08	ABCA1; ABCC4; ABCE1; ABL1; ACAA2; ACAT2; ACSL1; ACSM3; ACTB; ACTG1; ACTN1; ACTN4; ACTR3; ADAMTS1; ADAMTS14; ADAMTS15; ADAMTS9; ADM; AGPAT5; AJAP1; AK2; AKAP2; AKAP8L; ALDH18A1; ALDH1A3; AMD1; AMOT; ANGPTL7; ANKHD1-EIF4EBP3; ARFGEF3; ARHGAP1; ARHGAP17; ARHGDIA; ARID5A; ARMCX1; ARMCX6; ARNTL; ARPC5; ASAP2; ASNS; ASPM; ATAD3B; ATG2A; ATP13A3; ATP2A2; AURKA; BAHCC1; BAIAP2L1; BCAP29; BCAR1; BCL2L13; …
Lens	101	1037	10.8485	1.91429	1.74467e-10	1.47948e-07	1.40903e-09	4.44903e-09	ABCE1; ACAA2; ACAT2; ACTB; ACTN1; ACTN4; ACTR3; AK2; ARHGAP17; ASNS; BLOC1S5; BZW1; C1QBP; CACYBP; CAP1; CAT; CBR3; CCT2; CCT5; CDC42; CELF2; CLIC1; CLIC4; CNBP; CNN2; COA7; CTPS1; DCTPP1; DDAH1; DPYSL3; DYNLL1; EIF2S1; ENO1; FKBP4; GALM; GLRX; GNPDA1; GSPT1; GYS1; HMGB2; HSP90AA1; IARS; IDH1; IFIT1; LDHA; LMAN1; LONP1; LSS; LYPLA2; MARS; MCCC1; MIF; MT1E; MT1X; MTAP; NAMPT; NANS; NARS; NDRG1; NM…
Breast	448	6413	48.1203	1.37294	2.74862e-17	2.33083e-14	5.29735e-16	1.67265e-15	ABCB9; ABCC4; ABCE1; ABHD4; ABHD5; ABL1; ACAT2; ACSL1; ACTB; ACTG1; ACTN1; ACTN4; ACTR3; ADAMTS14; ADAMTS9; AGO2; AGPAT5; AHR; AJAP1; AK2; AKAP12; AKR1C3; ALAS1; ALDH3A2; AMOT; ANGPTL4; ANKHD1-EIF4EBP3; ANKRD10; APBA1; ARF6; ARHGAP1; ARHGDIA; ARHGEF3; ARID5A; ARMC9; ARMCX1; ARPC5; ASAP2; ATP13A3; B4GALT1; BAHCC1; BAIAP2L1; BAMBI; BCAP29; BCAR1; BCAR3; BCL2L11; BCL2L13; BDNF; BLOC1S5; BMF; BMP6; B…
Hair	71	817	7.62621	1.70812	6.93976e-06	0.00588491	4.03076e-05	0.000127272	ACAA2; ACAT2; ACTB; ACTN1; ACTN4; ACTR3; AK2; ALDH3A2; ARF6; ARHGAP1; ATAD3A; ATP2A2; C1QBP; CAT; CBR3; CLIC1; DHCR7; DUSP14; DYNLL1; EHD4; EIF2S1; EIF4G1; ENDOD1; ENO1; F11R; FAM129B; GIPC1; GJA1; GSPT1; HK1; HNRNPAB; HSP90AA1; HSPA5; HSPE1; JUP; KRT31; KRT32; KRT33B; KRT34; KRTAP2-3; LDHA; LRRC59; LYPLA2; MIF; MYO1C; NARS; NME1-NME2; NOP58; PGK1; PGM1; PICALM; PLCD1; PPA1; PPL; PPP1R13L; RAB11F…
H520	97	843	10.4189	2.26157	2.54255e-14	2.15608e-11	2.6951e-13	8.50982e-13	ABCE1; ACAT2; ACTB; ACTN1; ACTN4; ACTR3; ADAM19; ADAMTS12; AK2; ARHGDIA; B4GALT1; C1QBP; CACYBP; CAP1; CCT2; CCT5; CLIC1; CLIC4; CNBP; CNN2; CNN3; CTPS1; CYCS; DBN1; DCTPP1; DPYSL3; DYNLL1; EHD4; EIF1AD; EIF2S1; ENO1; ENPP2; F11R; FGFR1; FKBP4; G3BP1; GIPC1; GNPDA1; GSPT1; HK2; HMGB2; HNRNPAB; HSPA5; HSPE1; IARS; IDH1; IGFBP3; JAG1; KPNA2; LDHA; MACF1; MAP1B; MAP2K1; MIF; MKI67; MTAP; NAMPT; NANS…
Nipple aspirate fluid	60	754	6.44468	1.56413	0.000397355	0.336957	0.00204217	0.00644817	ACTB; ACTG1; ACTN1; ACTN4; ACTR3; AK2; B4GALT1; BTN3A1; CAP1; CAT; CDC42; CLIC1; CYCS; DOPEY2; ENDOD1; ENO1; F11R; FZD2; GPRC5B; GSTO1; HIST1H2AC; HK1; HMGA2; HNRNPAB; HSP90AA1; HSPA5; HSPE1; IDH1; JAG1; LDHA; LTBP4; MIF; MMP14; MT1E; MT1X; MT2A; MYL12A; NME1-NME2; NOTCH2; OAF; PCDH1; PGK1; PIK3IP1; PLAU; PLAUR; PNP; PODXL; PRSS23; RHOC; SIRPA; SIRPB1; TGM2; THBS1; TKT; TRIM68; TUBB3; TUBB4A; VAT…
Uterus	68	917	7.30397	1.45755	0.00114004	0.966756	0.0054619	0.0172461	ACTB; ADM; AJAP1; AKR1C3; AMIGO2; ARHGEF3; BCOR; BNC2; CCND1; CES2; CTGF; DDAH1; ENO2; EPB41; ERO1A; FGFR1; FHL2; FOXQ1; FSTL3; GNPDA1; GPRC5B; GPRC5C; GSTO1; GTPBP4; GUCY1A2; HDAC11; HSD17B7; HSPE1; IER3; IL1RAP; KLF7; LMOD1; LTBP4; MACF1; MSH6; MYL9; NDRG4; NT5DC3; NUMA1; OXTR; PDE1C; PDXP; PFKFB3; PLCE1; PMEPA1; PPL; PRMT1; RERE; RHOF; SLC52A2; SMTN; SQSTM1; SRC; STK35; SVIL; SYNCRIP; SYNE1; S…
Tracheobronchial cells	6	47	0.644468	2.51252	0.0309662	1	0.11467	0.362071	ACTB; ALDH3B1; CLIC1; GPRC5C; MIF; TKT;
T24	15	123	1.61117	2.39809	0.00145908	1	0.0069123	0.0218257	ACTB; ACTG1; ACTN1; ACTN4; CYR61; ENO1; HSPA5; LDHA; NME1-NME2; PGK1; PGM1; PTX3; SERPINE1; TKT; VCL;
CPE_SCX_fractionated	198	2331	21.2675	1.66943	6.15798e-14	5.22197e-11	6.14349e-13	1.93982e-12	ABCE1; ACAA2; ACAT2; ACSL1; ACTB; ACTN1; ACTN4; ACTR3; AK2; AKAP2; AKR1C3; ALDH18A1; ALDH1A3; ALDH3A2; ALDH3B1; ANKHD1-EIF4EBP3; ARF6; ARHGAP17; ARPC5; ASAP2; ATAD3B; ATP2A2; BCAR1; BCL2L13; BLOC1S5; BOP1; BYSL; BZW1; C1QBP; C21orf33; CAP1; CAT; CBLB; CCT2; CCT5; CD3EAP; CDC42; CDKN1B; CKAP5; CLIC1; CLIC4; CLUH; CNBP; COA7; CRIM1; CTPS1; DCTPP1; DDB2; DDR1; DDX21; DESI1; DHCR7; DLGAP4; DNMBP; DYN…
CRC	342	4247	36.7347	1.58264	9.85364e-22	8.35588e-19	9.28432e-20	2.93154e-19	ABCE1; ACAA2; ACAT2; ACSL1; ACTB; ACTG1; ACTN1; ACTN4; ACTR3; ADAM19; ADAMTS1; ADAMTS12; AGO2; AGPAT5; AK2; AK4; AKAP12; AKR1C3; ALDH18A1; ALDH1A3; ALDH3A2; ARF6; ARFGEF3; ARHGAP1; ARHGDIA; ARPC5; ASAP2; ASNS; ATAD3A; ATAD3B; ATP2A2; ATP6V0C; B4GALT1; BAHCC1; BAIAP2L1; BCAR1; BCL2L13; BMP4; BZW1; C1QBP; C21orf33; C4orf3; CACYBP; CAP1; CAT; CBR3; CCDC124; CCDC86; CCT2; CCT5; CDC42; CDCA5; CDCP1; C…
Preadipocytes	56	510	6.01504	2.1583	4.90265e-08	4.15745e-05	3.14958e-07	9.94487e-07	ACTG1; ACTN1; ACTN4; ACTR3; AKAP12; ANGPTL2; ANGPTL4; ANGPTL7; ARHGDIA; BDNF; BMP4; BMP6; CAT; CCL2; CXCL8; CYCS; DDAH1; EDN1; EGFR; EIF2S1; ENO1; F3; FDPS; FGF2; GARS; GSTO1; HNRNPAB; HSPA5; IDH1; IGFBP3; LDHA; LIF; MYL12A; NAMPT; NGF; P4HA1; PGK1; PGM1; PHLDA1; PIK3IP1; PSAT1; PTMS; S100A10; SERPINE1; SLC2A3; TGFA; THBS1; TKT; TPM1; TPM4; TXNRD1; UGP2; VCL; VEGFA; YWHAG; ZYX;
Fetal hepatocytes	269	3784	28.8937	1.39715	6.31754e-10	5.35727e-07	4.96044e-09	1.56627e-08	ABCA1; ABCE1; ACAT2; ACSL1; ACTB; ACTG1; ACTN1; ACTN4; ACTR3; ADAM19; ADAMTS1; ADAMTS14; ADAMTS15; AK4; AKAP12; AKAP2; AKAP8L; ALAS1; ALDH18A1; AMIGO2; AMOT; ANGPTL4; ANKRD10; ARID5A; ARMCX1; ARPC5; ATAD3B; ATG2A; BCL2L13; BLOC1S5; BOP1; BZW1; C19orf70; C1QBP; C4orf3; CABLES1; CAP1; CAPN15; CAPRIN2; CARD6; CCDC77; CCND3; CCNG2; CCT2; CCT5; CD3EAP; CD82; CDC25A; CDC42; CENPB; CERK; CGNL1; CHD6; CH…
Amniotic fluid	41	566	4.40387	1.42394	0.0147087	1	0.0577454	0.182332	ACTB; ACTG1; ACTN4; ADAMTS1; ADM; ANGPTL2; B4GALT1; BLOC1S5; CDC42; CDH11; CLIC1; CTGF; EDN1; ENO1; ENPP2; F11R; FAM129B; FSTL3; HSP90AA1; HSPA5; IDH1; IGFBP3; IL1RAP; LTBP4; MIF; MYL12A; MYL9; NT5E; PDGFRB; PGK1; PIK3IP1; PLOD2; PPL; PVR; SEMA7A; SERPINE1; TGM2; THBS1; TPM4; TUBB3; VCL;
Vulva/anal skin	441	6377	47.3684	1.35912	4.83398e-16	4.09922e-13	6.61164e-15	2.08764e-14	ABCB9; ABCC4; ABCE1; ABHD5; ABL1; ACAT2; ACSL1; ACTB; ACTN1; ACTR3; ADAMTS9; AGO2; AGPAT5; AHR; AJAP1; AK2; ALDH18A1; ALDH3A2; AMD1; ANGPTL4; ANKHD1-EIF4EBP3; ANKRD10; APBA1; ARF6; ARHGAP1; ARHGDIA; ARHGEF3; ARID5A; ARMC9; ARMCX1; ASAP2; ASNS; ASPM; ATP13A3; B4GALT1; BAHCC1; BAIAP2L1; BAMBI; BCAP29; BCAR1; BDNF; BLOC1S5; BMF; BMP4; BMP6; BNIP3; BNIP3L; BRD8; BUB1; BUB1B; BYSL; C11orf24; C1QBP; C4…
	108	1183	11.6004	1.79433	1.6222e-09	1.37563e-06	1.20007e-08	3.78925e-08	ABL1; ACTB; ACTN1; ACTN4; AGPAT5; AKAP2; ARF6; ARHGDIA; ATAD3B; ATP2A2; BLOC1S5; CALD1; CAP1; CAT; CCT2; CCT5; CLIC1; CLIC4; CNBP; CNN3; CORO1C; CRIM1; CYCS; DAB2; DCTPP1; DDR1; DHCR7; DYNLL1; EFHD2; EGFR; EIF2S1; EML1; ENDOD1; ENO1; EPB41L3; EPHA2; F11R; FAM129B; FARSA; FGFR1; FHL2; FSTL3; HK1; HSD17B2; HSP90AA1; HSPA5; IARS; JUP; KDELR3; LDHA; LRRC59; MANF; MAP2K1; MARS; METTL7A; MIF; MTAP; MYL…
HH4	214	2684	22.986	1.56702	2.75752e-12	2.33838e-09	2.46145e-11	7.77207e-11	ABCA1; ABCE1; ACAA2; ACAT2; ACSL1; ACTB; ACTN1; ACTN4; ACTR3; ADAMTS1; ADAMTS12; ADAMTS15; AGPAT5; AK2; AK4; ALDH18A1; ARHGAP1; ARID5A; ARMCX6; ARPC5; ATP2A2; BAIAP2L1; BCAR3; BLOC1S5; BOP1; C1QBP; C21orf33; CAP1; CCDC77; CCL2; CCNB1; CCT2; CCT5; CD3EAP; CDC42; CDCP1; CDK5RAP2; CERK; CHD2; CKAP5; CLIC1; CLIC4; CMC2; CNN2; CNN3; COA7; CRIM1; CTGF; CTPS1; DBN1; DCTPP1; DDAH1; DDB2; DDX21; DHCR7; DI…
Ramos	133	1566	14.2857	1.66923	1.91947e-09	1.62771e-06	1.4032e-08	4.43063e-08	ABCE1; ABL1; ACTB; ACTR3; ADAMTS14; AK2; AKAP8L; ALDH18A1; ARF6; ASNS; ATAD3B; ATP2A2; AURKA; C1QBP; C21orf33; CABLES1; CACYBP; CAT; CCNB1; CCNB2; CCND3; CCT2; CCT5; CENPE; CHSY1; CKAP2; CKAP5; CLIC1; CLUH; CNBP; CNN2; CTPS1; CYCS; DCTPP1; DDR1; DHCR7; DNMBP; DOPEY2; DYNLL1; EBP; EIF2S1; EIF4G1; ENO1; ERCC2; FAM83D; FARSA; FDFT1; G3BP1; GARS; GEMIN4; GNB4; GRPEL1; GSPT1; HMGB2; HMMR; HPCAL1; HSP9…
Leukocytes	218	2845	23.4157	1.50598	7.57194e-11	6.42101e-08	6.29511e-10	1.98769e-09	ABCA1; ABLIM1; ACAA2; ACAT2; ACSL1; ACTB; ACTG1; ACTN1; ACTN4; ACTR3; ADAM19; AK2; AKAP8L; ALDH3B1; ARF6; ARHGAP1; ARHGDIA; ARPC5; BCL2L11; BCOR; BOP1; BTN3A1; C21orf33; CAP1; CAT; CCL2; CCT2; CCT5; CD82; CDC42; CDCP1; CELF2; CERK; CHST2; CHSY1; CKAP2; CKAP5; CLCF1; CLIC1; CMTM7; CNN2; CORO1C; CRY2; CTDSP2; CYCS; CYP1B1; CYP51A1; DDR1; DEGS1; DTL; DUSP14; DUSP4; EFHD2; EIF4EBP1; EIF4G1; EML1; ENO…
Renal cancer	496	7121	53.276	1.36891	6.35692e-20	5.39067e-17	3.36917e-18	1.06382e-17	ABCB9; ABCC4; ABCE1; ABHD4; ABHD5; ABL1; ACAT2; ACSL1; ACTB; ACTN1; ACTN4; ACTR3; ADAMTS1; ADAMTS14; ADAMTS9; ADM; AGO2; AGPAT5; AHR; AJAP1; AK2; AKAP12; AKR1C3; ALAS1; ALDH18A1; ALDH3A2; AMD1; AMOT; ANGPTL4; ANKHD1-EIF4EBP3; ANKRD10; APBA1; ARF6; ARHGAP1; ARHGDIA; ARHGEF3; ARID5A; ARMC9; ARMCX1; ARNT2; ARPC5; ASAP2; ASPM; ATP13A3; AURKA; B4GALT1; BAHCC1; BAIAP2L1; BAMBI; BCAP29; BCAR1; BCAR3; BC…
Aorta	56	530	6.01504	2.07686	1.7958e-07	0.000152284	1.14499e-06	3.61533e-06	ABCC4; ANGPTL4; BCOR; CALD1; CAP1; CHST2; CHST3; CNN3; DBN1; DDAH1; ENO1; ENO2; EPB41; ERO1A; FHL2; FOXQ1; GNPDA1; GSTO1; GTPBP4; IDH1; IER3; LDHA; MACF1; MAP1B; MSC; NDRG4; NME1-NME2; PDXP; PGK1; PLAU; PLCD1; PLOD2; PPL; RARA; RERE; RHOC; RHOF; RPL9; RPS21; SMTN; SRC; SVIL; SYNE1; SYNE2; THBS1; TKT; TNFAIP2; TPM1; TPM4; UHRF1; VASP; VAT1; VCL; WDR1; YIPF5; ZYX;
Thyroid	53	889	5.6928	1.17186	0.128876	1	0.378154	1	ABCC4; ABHD4; ACTB; ACTN4; AMOT; ARF6; BCAR1; BCL2L11; BCL2L13; BMP6; BNIP3; CAT; CDC42; CDKN2C; CYCS; E2F1; EGFR; ELK3; FGF2; FRMD6; HSPA5; IL4R; JUN; JUNB; JUP; LONP1; MAP2K1; MCL1; MED12; MEIS2; MIF; MN1; MYL12A; NCOR2; NME1-NME2; ODC1; OTX2; PDCD4; PDXP; PGM1; PLD1; PNP; PXN; SLITRK4; SRC; SYNE2; TRIB2; TTC8; TXNRD1; VASP; VCL; ZFP36L1; ZFYVE1;
hupo46_reference_cam	72	1042	7.73362	1.35815	0.00494609	1	0.0212908	0.0672261	ACTB; ACTN4; ACTR3; AGPAT5; AKAP2; ARPC5; ATAD3A; ATAD3B; ATP2A2; C19orf70; C1QBP; C21orf33; CAP1; CCT2; CCT5; CDC42; CORO2B; DBN1; DHCR7; EFHD2; EGFR; ENO1; EPB41; ERICH5; FAM162A; GADD45GIP1; GLS; GLTP; GLUL; GSTO1; HK1; HSP90AA1; HSPA5; HSPE1; IGFBP3; LDHA; LMAN1; LRRC59; MACF1; MAP1A; MAP1B; MAP2K1; MIF; MRPL12; MYADM; NCEH1; NME1-NME2; PLCD1; PPIF; PPP2R5D; RAP2B; RHOF; RRBP1; SEMA7A; SFXN1;…
Substantia nigra	76	1146	8.16327	1.30349	0.0104054	1	0.0424221	0.133949	ABCB9; ACTR3; ADORA1; AKAP2; ARFGEF3; ARNTL; BAHCC1; BCOR; CALCOCO1; CDK5RAP2; CHD6; CHSY1; CYR61; DDAH1; DIO2; DISC1; DLC1; DNMBP; DOPEY2; ENC1; ENDOD1; EPB41; ERO1A; FAT4; FHL2; FOXQ1; FSTL3; GPRC5B; GPRC5C; GRM1; HEG1; IER3; KCNQ3; KIAA1109; KIAA1522; KLHL29; LRRN1; MACF1; MAP1A; MARCH4; NCS1; NDRG4; NTNG1; P2RY6; PCDH18; PEG10; PHF21A; PITPNM1; PNMA2; PPL; PPM1H; R3HDM2; RAI14; RAPH1; RERE; R…
Vagina	383	5307	41.1386	1.41836	3.10974e-16	2.63706e-13	4.39509e-15	1.38776e-14	ABCB9; ABCC4; ABCE1; ABHD5; ABL1; ACAT2; ACSL1; ACTN1; ACTN4; ACTR3; ADAMTS14; ADAMTS9; AGO2; AGPAT5; AHR; AJAP1; AK2; ALAS1; ALDH3A2; ANGPTL4; ANKHD1-EIF4EBP3; ANKRD10; APBA1; ARHGAP1; ARHGDIA; ARHGEF3; ARID5A; ARMC9; ARMCX1; ARNT2; ASAP2; ASPM; AURKA; B4GALT1; BAHCC1; BAIAP2L1; BCAP29; BCL2L11; BDNF; BMP4; BMP6; BNIP3; BNIP3L; BRD8; BUB1; BUB1B; BYSL; C1QBP; C4orf3; CACYBP; CALD1; CBLB; CBR3; C…
Monocytes	58	745	6.22986	1.53026	0.000841678	0.713743	0.00410197	0.0129521	ABCA1; ACSM3; ACTB; ALDH3B1; ASAP2; ATP2A2; ATP6V0C; BCL2L13; CAP1; CD82; CDKN1B; CTPS1; CXCL8; CYP24A1; DDR1; F11R; F2R; F2RL2; F3; HK1; HMGCR; HSP90AA1; IER3; IL4R; ITGB3; KIF14; LIPE; LMAN1; MAP2K1; MAP2K3; MARCH8; MCL1; METTL7A; MIF; MT1E; MYADM; MYO1E; P2RY2; PDCD1LG2; PLAU; PLAUR; PNRC1; PPIF; PTX3; PXN; RPL9; SEMA7A; SERPINE1; SFXN1; SIRPB1; SLC52A2; SSR3; STAT2; THBS1; TMSB10; TNFAIP2; TO…
MDA-MB-468	94	770	10.0967	2.3994	1.71352e-15	1.45307e-12	2.16876e-14	6.84789e-14	ACAA2; ACAT2; ACTB; ACTG1; ACTN1; ACTN4; ACTR3; AK2; ALDH18A1; ALDH1A3; ARHGDIA; ATAD3A; ATAD3B; ATP2A2; BLOC1S5; CAP1; CAT; CBR3; CCT2; CCT5; CDC42; CLIC1; CLIC4; CNBP; CNN3; CYCS; DDX21; DOPEY2; DYNLL1; EGFR; EIF2S1; EIF4G1; ENO1; ERO1A; FARSA; FHL2; FKBP4; GSPT1; HIST1H2AC; HK1; HK2; HMGB2; HNRNPAB; HSP90AA1; HSPA5; HSPE1; IARS; IDH1; IDI1; LDHA; LMAN1; LONP1; LRRC59; LSS; MANF; MAP2K1; MARS; …
Platelets	161	2168	17.2932	1.45954	3.47206e-07	0.000294431	2.18097e-06	6.88646e-06	ACAT2; ACTB; ACTG1; ACTN1; ACTN4; ACTR3; AK2; APBA1; ARF6; ARHGAP1; ARHGDIA; ARHGEF3; ARPC5; ASAP2; ATAD3A; ATP2A2; BCAR1; BDNF; BUB1B; C1QBP; C21orf33; CACYBP; CALD1; CAP1; CAT; CBR3; CCT2; CCT5; CD82; CDC42; CDK5RAP2; CHD6; CKAP5; CLIC1; CLIC4; CNN2; CNN3; CORO1C; CYCS; DBN1; DDX18; DLC1; DYNLL1; EFHD2; EIF2S1; EIF4EBP1; EIF4G1; ENDOD1; ENO1; ENO2; EPB41; F11R; F2R; F2RL2; FAM162A; FARSA; GARS;…
HL60	57	545	6.12245	2.05576	1.9634e-07	0.000166496	1.24251e-06	3.92325e-06	ACTB; ACTN4; ATP2A2; CAP1; CAT; CD82; CDC42; CLIC1; DDX18; EGFR; EMP1; ENO1; EPB41; F11R; F3; GNB4; HSPA5; IL1RAP; JAG1; LDHA; LDLR; LONP1; LRRC59; MEGF9; MIF; MT2A; MYADM; NOTCH2; PLAU; PLAUR; PTPRJ; PVR; RHOC; SIRPA; SIRPB1; SLC12A6; SLC16A1; SLC16A3; SLC1A5; SLC29A1; SLC30A1; SLC38A1; SLC39A10; SLC39A14; SLC4A7; SLC6A6; SLC7A1; SLCO4A1; TARS; TFRC; THBS1; TKT; TSPAN14; TUBB3; TUBB4A; TUBB6; WD…
TOV21G	98	904	10.5263	2.1307	7.25937e-13	6.15595e-10	6.69125e-12	2.11277e-11	ACAA2; ACTB; ACTG1; ACTN1; ACTN4; ACTR3; AK2; ARHGDIA; B4GALT1; BLOC1S5; C1QBP; CACYBP; CAP1; CCT2; CCT5; CLIC1; CLIC4; CNBP; CNN2; CNN3; CRIM1; CYCS; CYR61; DBN1; DDAH1; DDX21; EFHD2; EIF4G1; ENO1; ENO2; F11R; FKBP4; G3BP1; GARS; GLS; GNPDA1; GNPNAT1; HIST1H2AC; HK1; HMGB2; HNRNPAB; HSP90AA1; HSPA5; HSPE1; IDH1; IGFBP3; KPNA2; LDHA; LDLR; LRRC59; LTBP4; MIF; MTAP; NANS; NARS; NME1-NME2; NUMA1; P…
Oral mucosa	410	5861	44.0387	1.37483	2.43598e-15	2.06571e-12	2.90945e-14	9.18664e-14	ABCB9; ABCE1; ABHD5; ABL1; ACAT2; ACSL1; ACTB; ACTN1; ACTN4; ACTR3; ADAMTS14; ADM; AGO2; AHR; AJAP1; AK2; AKR1C3; ALAS1; ALDH3A2; AMD1; AMOT; ANGPTL4; ANKHD1-EIF4EBP3; APBA1; ARF6; ARHGAP1; ARHGDIA; ARHGEF3; ARID5A; ARMC9; ARMCX1; ARNT2; ASAP2; ASPM; AURKA; B4GALT1; BAHCC1; BAIAP2L1; BCAR1; BCL2L11; BDNF; BLOC1S5; BMF; BMP4; BMP6; BNC2; BNIP3; BNIP3L; BRD8; BUB1; BUB1B; BYSL; C1QBP; C4orf3; CACYB…
Esophagus	435	6034	46.724	1.41683	2.88302e-19	2.4448e-16	1.01867e-17	3.21646e-17	ABCB9; ABCC4; ABCE1; ABHD4; ABHD5; ABL1; ACAT2; ACSL1; ACTN1; ACTN4; ACTR3; ADAMTS14; ADAMTS9; AGO2; AGPAT5; AHR; AJAP1; AK2; AKR1C3; ALAS1; ALDH18A1; ALDH3A2; AMD1; ANGPTL4; ANKHD1-EIF4EBP3; ANKRD10; APBA1; ARF6; ARHGAP1; ARHGDIA; ARHGEF3; ARID5A; ARMC9; ARMCX1; ARNT2; ASAP2; ASNS; ASPM; ATP13A3; AURKA; B4GALT1; BAHCC1; BAIAP2L1; BCAP29; BCAR1; BDNF; BLOC1S5; BMF; BMP4; BMP6; BNC2; BNIP3; BNIP3L…
Corpus callosum	67	988	7.19656	1.33292	0.00985377	1	0.0405631	0.128079	ABCB9; ACTR3; AKAP2; ARFGEF3; ARNTL; ATAD3B; BAHCC1; CALCOCO1; CDK5RAP2; CGNL1; CHD6; CHST2; CHSY1; CYR61; DIO2; DISC1; DLC1; DNMBP; DOPEY2; ENC1; ENDOD1; EPB41; ERO1A; FHL2; FOXQ1; FSTL3; GPRC5B; GPRC5C; HEG1; KIAA1109; KIAA1522; KLHL29; LRRN1; MAP1A; MARCH4; NCS1; NDRG4; NTNG1; PCDH18; PDXP; PEG10; PHF21A; PNMA2; PPM1H; R3HDM2; RAI14; RAPH1; RERE; REXO1; RHOF; RRBP1; SAMD4A; SH3BP5L; SUOX; SYNE…
NB4	74	711	7.94844	2.04569	3.45808e-09	2.93245e-06	2.38411e-08	7.52786e-08	ABCA1; ABCE1; ACAA2; ACTB; ACTN4; ACTR3; ANGPTL4; ATP13A3; ATP2A2; CACYBP; CAP1; CAT; CD82; CDC42; CLIC1; CORO1C; CTPS1; DDX18; DDX21; DHCR7; DYNLL1; ENO1; F11R; F3; FAM162A; FDFT1; FKBP4; GJA1; HK2; HSP90AA1; HSPA5; HSPE1; IL1RAP; JAG1; LDHA; LDLR; METTL7A; MIF; MT2A; MYADM; P4HA1; PGK1; PLAU; PLAUR; PNP; PPIF; PTPRJ; PVR; RPL9; SEMA7A; SIRPA; SIRPB1; SLC12A6; SLC1A5; SLC29A1; SLC39A10; SLC39A14…
Mammary gland	57	760	6.12245	1.4742	0.00217724	1	0.00997998	0.031512	ACTB; AKR1C3; ALDH1A3; AMIGO2; BCOR; CABLES1; CBLB; CDKN2C; CYP1A1; DAB2; DDAH1; DVL1; EPB41; EPB41L3; ERCC6; ERO1A; ERRFI1; FGFR1; FHL2; FOXQ1; GNPDA1; GSTO1; GTPBP4; HDAC11; HMMR; HSD17B7; IER3; IL1RAP; LDHA; LIF; MACF1; NUMA1; OXTR; PFKFB3; PHF21A; PIK3C2B; PLAU; PPL; PRMT1; RARA; RERE; RHOF; SLC52A2; SLCO4A1; SRC; SVIL; SYNE1; SYNE2; TGM1; TMEFF2; TMEM97; TMSB10; TNFAIP2; TRIM16; TXNIP; VEGFA…
19_proteinag	2	98	0.214823	0.403043	0.962892	1	1	1	JUP; THBS1;
Sertoli cells	3	29	0.322234	2.03913	0.181411	1	0.49465	1	CDKN1B; LIPE; VCL;
031003_BALF2	109	1102	11.7078	1.94405	1.1793e-11	1.00005e-08	1.02046e-10	3.22211e-10	ABCE1; ACAT2; ACSL1; ACTB; ACTN1; ACTN4; ACTR3; AKR1C3; ALDH18A1; ARHGAP17; ARHGDIA; ARPC5; BCL2L13; BLOC1S5; BZW1; C1QBP; CAP1; CAT; CCT2; CCT5; CDC42; CLIC1; CLIC4; CNBP; CNN2; CNN3; COA7; CTGF; DBN1; DDAH1; DYNLL1; EGLN1; EIF2S1; ENAH; ENO1; ERO1A; FAM129B; FKBP4; GALM; GLRX; GLS; GNPNAT1; GSPT1; GSTO1; HMGB2; HMGCS1; HSP90AA1; HSPA5; IARS; IDH1; IDI1; IFIT1; IL18; JUP; LDHA; LMAN1; LONP1; LRR…
Tears	40	510	4.29646	1.54176	0.00449306	1	0.019539	0.0616949	ACTG1; ACTN1; ACTN4; ACTR3; ALDH1A3; ARHGAP1; B4GALT1; CAP1; CAT; CCT5; CDC42; CERK; CLIC1; ENO1; F3; FNDC3B; GLRX; GLUL; HSP90AA1; HSPA5; IARS; IDH1; JUP; LDHA; LMAN1; MIF; MTAP; NANS; NDRG4; NME1-NME2; PGK1; PGM1; PODXL; PPA1; PTPRS; TGM2; THBS1; TKT; VCL; WDR1;
Cellzome_Abl_inhibitors_NatureBiotechnology_exp144	14	186	1.50376	1.48022	0.09295	1	0.288724	0.911651	ATAD3B; CCNB2; CNBP; FDFT1; G3BP1; MAP2K1; MIF; NCAPH; NOLC1; PGK1; SLC16A3; SYNE2; TFRC; UBE2C;
CaOV3	278	3355	29.8604	1.62852	1.17601e-18	9.97255e-16	3.08884e-17	9.75308e-17	ABCE1; ACAA2; ACAT2; ACSL1; ACTB; ACTG1; ACTN1; ACTN4; ACTR3; AK2; AK4; AKAP12; AKAP8L; AKR1C3; ALDH18A1; ALDH3A2; ALDH3B1; ANGPTL4; ARF6; ARHGAP1; ARHGDIA; ARID5A; ARPC5; ASNS; ATAD3A; ATP2A2; B4GALT1; BAIAP2L1; BCL2L1; BCL2L13; BLOC1S5; BOP1; BZW1; C1QBP; C21orf33; CACYBP; CALD1; CAP1; CAT; CBR3; CCND3; CCT2; CCT5; CDC42; CDC42EP1; CDCP1; CDR2L; CEP170; CEP55; CLIC1; CLIC4; CLUH; CNBP; CNN2; CN…
Cerebrospinal fluid	75	1059	8.05585	1.39202	0.00223882	1	0.0102071	0.0322291	ACTB; ACTG1; ACTN1; ACTN4; ADAMTS1; ADM; ANGPTL2; ANGPTL7; ARHGDIA; BMP6; CDH11; CLIC1; CLSTN2; CRMP1; CTGF; CYCS; DDAH1; DDR1; DPYSL3; EGFR; ENDOD1; ENO1; ENO2; ENPP2; FAM171A1; FGFR1; GLUL; GSTO1; HBEGF; HEG1; HSP90AA1; HSPA5; IGFBP3; JUP; KRT31; KRT32; KRT33B; KRT34; LDHA; LMAN1; LRP11; LRRN1; LTBP4; MEGF9; MIF; NAT8L; NDRG4; NME1-NME2; NTNG1; NUMA1; OAF; PCDH1; PGK1; PIK3IP1; PNP; PPA1; PSAT1…
Melanoma	150	1826	16.1117	1.61452	1.51388e-09	1.28377e-06	1.14622e-08	3.61922e-08	ACAA2; ACSL1; ACTB; ACTN1; ACTN4; ACTR3; AK2; AKAP12; ALDH18A1; ARHGAP1; ARHGDIA; ARPC5; ATAD3A; ATP2A2; ATP6V0C; BCL2L13; BZW1; C1QBP; C21orf33; CACYBP; CAP1; CAT; CBLB; CBR3; CCT2; CCT5; CDC42; CELF2; CKAP5; CLIC1; CLIC4; CNN2; CNN3; CORO1C; CRMP1; CTPS1; CYCS; DAB2; DBN1; DPYSL3; EFHD2; EHD4; EIF2S1; EIF4G1; ENDOD1; ENO1; ENO2; EPS8; ERO1A; FAM129B; FAM162A; FARSA; FDPS; G3BP1; GALM; GARS; GDF…
Subthalamic nucleus	62	882	6.65951	1.3817	0.00612757	1	0.0259809	0.0820352	ABCB9; ACTR3; AKAP2; ARFGEF3; ARNTL; BAHCC1; BCOR; CALCOCO1; CDK5RAP2; CGNL1; CHD6; CHSY1; CYR61; DDAH1; DIO2; DISC1; DLC1; DNMBP; DOPEY2; ENC1; ENDOD1; EPB41; FHL2; GRM1; HEG1; IER3; KCNQ3; KIAA1109; KIAA1522; KLHL29; LRRN1; MACF1; MAP1A; MARCH4; NTNG1; PCDH18; PEG10; PHF21A; PNMA2; PPM1H; R3HDM2; RAI14; RAPH1; REXO1; RRBP1; SAMD4A; SH3BP5L; SRC; SYNE1; SYNE2; SYNPO; SYT17; TBC1D2B; TENM3; TEX2;…
Melanocytes	5	71	0.537057	1.38658	0.293808	1	0.709828	1	ADM; ENAH; MITF; RAB30; VCL;
Dentin	17	246	1.82599	1.35887	0.12446	1	0.367742	1	ACTN1; ACTN4; ACTR3; AK2; ARNT2; ENO1; ENO2; HSP90AA1; HSPA5; KRT33B; LDHA; MCL1; PGK1; PTX3; THBS1; TPM1; VCL;
J82	41	216	4.40387	3.73114	2.05841e-13	1.74553e-10	2.00636e-12	6.33512e-12	ACAT2; ACTB; ACTG1; ACTN1; ACTN4; ACTR3; ARHGAP1; ARHGDIA; CAP1; CLIC1; CNN2; CYCS; DPYSL3; ENO1; FAM129B; GSTO1; HK1; HNRNPAB; HSPE1; IDH1; LDHA; MIF; MTAP; NME1-NME2; PFKP; PGK1; PNP; PSAT1; S100A10; SERPINE1; SRP14; SYNCRIP; TFRC; TKT; TXNRD1; UBE2N; UGP2; VAT1; VCL; WDR1; ZYX;
15_clinprot_c3	50	749	5.37057	1.31218	0.0301841	1	0.112648	0.355688	ABCE1; ACAA2; ACTB; ACTR3; AKAP2; ALDH18A1; C1QBP; C21orf33; CCT2; CCT5; CD3EAP; CDC42; CELF2; CKAP5; CNBP; CNN2; COA7; DBN1; EIF2S1; ENO1; G3BP1; HMGB2; HNRNPAB; HSP90AA1; HSPA5; HSPE1; JUP; LONP1; MANF; MCCC1; MIF; MKI67; MYBBP1A; MYL9; NOP56; NOP58; NUMA1; PGK1; POLR2A; PPIF; PRMT1; RPS21; SIN3A; SRP14; SRSF9; SYNCRIP; TOP1; TPM4; TUBB6; WDR43;
Ubiquitous	68	1052	7.30397	1.27051	0.0245973	1	0.0931182	0.294023	ABCE1; ABL1; ACTN4; ARF6; ARHGAP17; ARHGDIA; ARHGEF3; BCAR1; BCOR; BRD8; C21orf33; CABLES1; CAPN5; CERK; CHST2; CHSY1; CTDSP2; DDB2; DLC1; DNMBP; DYNLL1; EGFR; ELK3; ENO1; EPB41; ERF; FNTB; G3BP1; GIPC1; HMGB2; HSP90AA1; ITPKB; JUN; KLF7; KLHDC2; KPNA2; LRIG1; MKI67; MSH6; MSMO1; MYC; MYO1E; NANS; NCKIPSD; NCOR2; NDRG1; NEDD9; PACSIN2; PDXP; PFKFB3; PGK1; PHLDA1; PI4KB; PNP; PPAN; REV3L; SKIL; SL…
Cortex	61	683	6.55209	1.7555	1.36919e-05	0.0116107	7.84507e-05	0.000247709	ACAA2; ACTB; ACTG1; ACTN1; ACTN4; AKAP12; ARHGDIA; ATP2A2; C1QBP; C21orf33; CDC42; CRMP1; CYCS; DBN1; DDAH1; DPYSL3; EFHD2; ENDOD1; ENO1; ENO2; EPB41L3; FDPS; FKBP4; GLS; GLUL; GSTO1; HK1; HPCAL1; HSP90AA1; HSPA5; HSPE1; LDHA; LONP1; MAP1A; MAP1B; MIF; MYL12A; NARS; NCEH1; NCKIPSD; NME1-NME2; PDXP; PFKP; PGK1; PGM1; PSAT1; RAP2B; RRBP1; SFXN1; SIRPA; SIRPB1; SYNPO; TKT; TMSB10; TPM1; TPM4; TUBB3;…
N06cs122	13	123	1.39635	2.07856	0.00983838	1	0.0405631	0.128079	ABL1; ACTB; CAT; DDR1; EGFR; F11R; GJA1; KCTD7; PUS1; S100A10; TGM2; TNS1; VCL;
Basal plate extravillous trophoblast cell	1	3	0.107411	6.59448	0.14502	1	0.407862	1	VASP;
17_wcx	115	1438	12.3523	1.57181	6.5208e-07	0.000552964	3.97816e-06	1.25611e-05	ABCE1; ACAT2; ACSL1; ACTB; ACTN4; ACTR3; AGPAT5; AK2; AK4; AKAP2; ALDH18A1; ALDH3A2; ARHGAP1; ATP2A2; BLOC1S5; BOP1; C1QBP; C21orf33; CAP1; CAT; CCT2; CCT5; CD3EAP; CELF2; CHD2; CLIC1; CLIC4; CMC2; CNBP; COA7; DCTPP1; DDX21; DHCR7; DYNLL1; EIF2S1; ENAH; ENDOD1; ENO1; ENO2; F11R; FDFT1; FKBP4; GNB4; GNPDA1; GRPEL1; GSPT1; HK1; HMGB2; HNRNPAB; HSP90AA1; HSPA5; IARS; IDH1; JUP; LDHA; LMAN1; LONP1; L…
hupo1_b2-edta_cam	17	316	1.82599	1.05786	0.442075	1	0.941908	1	ACTB; ATP2A2; CCT2; DDX21; EIF4G1; ENDOD1; FDFT1; HEG1; IGFBP3; KIF20A; KPNA2; LRRC59; MARS; MIF; PFKP; SLC39A14; TFRC;
H23	102	896	10.956	2.23746	1.02946e-14	8.72979e-12	1.16397e-13	3.67526e-13	ACTB; ACTN1; ACTN4; ACTR3; AK2; AKAP12; ANGPTL4; ARHGDIA; B4GALT1; C1QBP; CACYBP; CALD1; CAP1; CCL2; CCT2; CCT5; CD3EAP; CDH11; CLIC1; CNBP; CNN2; CRIM1; CTPS1; CYCS; CYR61; DBN1; DCTPP1; DDR1; DDX21; DYNLL1; EIF2S1; EIF4G1; ENO1; ENO2; FHL2; FKBP4; FSTL3; G3BP1; GARS; GNPDA1; GSTO1; HNRNPAB; HSP90AA1; HSPA5; HSPE1; IARS; KPNA2; LDHA; LDLR; LMAN1; LRRC59; LTBP4; MACF1; MANF; MIF; MYL12A; MYO1C; N…
YTS	153	1888	16.4339	1.59273	2.58919e-09	2.19564e-06	1.81457e-08	5.72955e-08	ABCC4; ABCE1; ACSL1; ACTB; ACTG1; ACTR3; AGO2; ARF6; ARHGAP1; ARHGAP17; ARHGDIA; ATP13A3; ATP2A2; ATP6V0C; AURKA; B4GALT1; BCAP29; BUB1; BYSL; BZW1; CAT; CCDC77; CCT2; CCT5; CDC42; CENPE; CEP55; CHSY1; CIT; CKAP5; CLIC1; CLUH; CMTM7; CNN2; CTPS1; CYP51A1; DDX18; DDX21; DDX41; DEGS1; DHCR7; DYNLL1; EHBP1L1; EHD4; EIF2S1; EIF4G1; ENDOD1; ENO1; EPB41; ERCC2; ERO1A; ESPL1; FARSA; FDFT1; GEMIN4; GIPC1…
hupo1_b2-hep_cam	67	848	7.19656	1.55297	0.000226239	0.19185	0.00120661	0.00380988	ABCC4; ABCE1; ACTB; ACTN1; ACTN4; AGPAT5; ATAD3A; ATAD3B; ATP2A2; C1QBP; CACYBP; CDC42; CEP170; DBN1; DEGS1; DHCR7; EBP; ENDOD1; EPB41; ERICH5; FAM162A; FDFT1; G3BP1; HK2; HSP90AA1; HSPA5; IL1RAP; JUP; KPNA2; LMAN1; LONP1; LRRC59; MRPL17; MYADM; NUMA1; PDLIM5; PICALM; PLK1; POLR2A; PTPRS; PVR; RAP2B; RPL9; RRBP1; SFXN1; SLC16A1; SLC1A5; SLC20A1; SLC29A1; SLC30A1; SLC35E1; SLC39A10; SLC39A14; SLC4…
Ileum	14	201	1.50376	1.36977	0.145784	1	0.408002	1	ADM; CES2; EPB41; ERO1A; FOXQ1; HMGCR; HSD17B2; PDXP; PPP1R14B; RERE; RHOF; SYNE1; SYNE2; YIPF5;
Embryonic stem cells	260	3047	27.927	1.67703	5.55643e-19	4.71185e-16	1.74513e-17	5.51028e-17	ABCC4; ABCE1; ABHD4; ACAA2; ACAT2; ACSL1; ACTB; ACTG1; ACTN1; ACTN4; ACTR3; AGPAT5; AK2; AK4; AKAP12; ALDH18A1; ALDH3A2; ANKHD1-EIF4EBP3; ARF6; ARHGAP1; ARHGDIA; ARMC9; ARMCX1; ASNS; ATAD3A; ATAD3B; ATP13A3; ATP2A2; ATP6V0C; AURKA; BCAP29; BCL2L13; BYSL; C19orf70; C1QBP; C21orf33; CALD1; CAPN5; CCNB1; CCT2; CCT5; CDC42; CDCA8; CDCP1; CERK; CHD2; CHSY1; CKAP5; CLIC1; CLIC4; CLUH; CNN2; CNN3; CORO1…
Saliva	69	912	7.41139	1.48709	0.000616607	0.522883	0.00309398	0.0097693	ACTB; ACTG1; ACTN1; ACTN4; ACTR3; ADM; ALDH3A2; ALDH3B1; ARHGDIA; ASPM; B4GALT1; BLOC1S5; CAP1; CAT; CD82; CDC42; CES2; CLIC1; CNN2; CYCS; DDR1; DOPEY2; EIF2S1; EIF4G1; ENO1; ENO2; ERO1A; F11R; FAM20C; GLRX; GLUL; GNPDA1; GPRC5B; HEG1; HMGB2; HNRNPAB; HSP90AA1; HSPA5; HSPE1; JUP; KRT33B; LDHA; LMAN1; MIF; MYO1C; NME1-NME2; PDLIM5; PGK1; PGM1; PLOD2; PNP; PPA1; PPFIA4; PPIF; PPL; PRSS23; RACGAP1; …
Nuclear	112	1319	12.0301	1.66892	4.39612e-08	3.72791e-05	2.91243e-07	9.19605e-07	ABCE1; ACAT2; ACSL1; ACTB; ACTN4; ACTR3; ADAMTS1; ALDH3A2; ARF6; ARHGAP17; ATP2A2; BCL2L13; BLOC1S5; BZW1; C1QBP; C21orf33; CAP1; CAT; CCT2; CCT5; CDC42; CKAP5; CLIC1; CLIC4; CLUH; CMC2; CNBP; COA7; DDX21; DYNLL1; EGLN1; EIF2S1; EIF4G1; ERCC2; ERO1A; FAM129B; FDFT1; FKBP4; G3BP1; GEMIN4; GLUL; GNPDA1; GNPNAT1; GSPT1; GSTO1; GYS1; HK1; HK2; HSP90AA1; IARS; IDH1; JUP; KLC4; LDHA; LONP1; LRRC59; MAC…
N06CS98-2	21	165	2.25564	2.50231	9.94673e-05	0.0843482	0.000540694	0.00170725	ABL1; ACTB; ACTR3; BCAR1; CAT; CDCP1; DDR1; EGFR; ENO1; EPS8; ERRFI1; F11R; FGFR1; GJA1; NEDD9; PXN; S100A10; TGM2; TNS1; TNS3; VCL;
MV4-11	23	382	2.47046	1.18377	0.230508	1	0.583496	1	ABL1; ACTB; ACTN1; ATAD3A; ATAD3B; AURKA; CABLES1; CCNB1; CCNB2; DYNLL1; ENO1; HSPA5; IARS; MAP2K1; MAP2K3; MIF; MTAP; NEK7; PLK1; SEC61B; SRC; XPOT; YWHAG;
Caudate nucleus	77	1204	8.27068	1.25702	0.0219013	1	0.0840376	0.26535	ABCB9; ACTR3; AKAP2; AMD1; ARFGEF3; ARNTL; ATAD3B; BAHCC1; BCOR; CALCOCO1; CCT5; CDK5RAP2; CHD6; CHSY1; CYR61; DDAH1; DIO2; DISC1; DLC1; DNMBP; DOPEY2; ENC1; ENDOD1; EPB41; ERO1A; FHL2; FOXP2; FOXQ1; GPRC5B; GPRC5C; GRM1; HEG1; HSPA5; IER3; IMPA2; KCNQ3; KIAA1109; KIAA1522; KLHL29; LRRN1; MAP1A; MARCH4; NCS1; NDRG4; NTNG1; P2RY6; PCDH18; PDXP; PEG10; PHF21A; PNMA2; PPL; PPM1H; R3HDM2; RAI14; RAPH…
Retina	23	364	2.47046	1.24231	0.16782	1	0.462051	1	ABLIM1; ADAMTS14; ARHGEF3; CCL2; CRY2; CXCL8; FGF5; G3BP1; GLRX; KIFC3; LMOD1; MYO7A; NPPB; OTX2; RPL9; SLC16A1; SLC16A4; SLC4A7; SLC7A5; SPHK1; TGFA; VEGFA; YIPF5;
Medulla oblongata	25	473	2.68528	1.03913	0.451617	1	0.95504	1	ACTR3; BCOR; CYR61; DDAH1; DIO2; DISC1; ENC1; EPB41; ERO1A; FHL2; FOXP2; FOXQ1; IER3; NCS1; NDRG4; P2RY6; PDXP; PPL; RERE; RHOF; SRC; SUOX; SYNE1; SYNE2; TMEFF2;
Bladder cancer cells	48	369	5.15575	2.55693	2.19776e-09	1.8637e-06	1.59291e-08	5.02964e-08	ACAT2; ACTB; ACTN1; ACTN4; ARHGAP1; CCT2; CCT5; CDC42; CLIC1; DDR1; EGFR; EHD4; ENO1; EPHA2; ERO1A; F11R; FAM129B; FDPS; GARS; GPRC5C; HSP90AA1; HSPA5; IARS; JUP; LDHA; LYPLA2; MARS; MIF; MYO1C; NAMPT; NDRG1; NME1-NME2; NT5E; PFKP; PGK1; PLAU; S100A10; SLC16A1; SLC1A5; SLC7A5; SQSTM1; TARS; THBS1; TKT; TUBB3; VASP; VAT1; YWHAG;
PC3(AR)6	30	262	3.22234	2.25099	2.87969e-05	0.0244197	0.000162798	0.000514038	ACTG1; ACTN1; ACTN4; AK2; AMOT; B4GALT1; CAT; CYCS; CYR61; DDR1; ENO1; HSP90AA1; HSPA5; INHBA; MRPL12; PGK1; PLAU; PTMS; PTX3; SEMA3F; SEMA7A; TGFB2; THBS1; TKT; TPM1; TPM4; UBE2N; VCL; YWHAG; ZNF608;
Neutrophils	47	393	5.04834	2.35078	4.64224e-08	3.93662e-05	3.05165e-07	9.63563e-07	ACTB; ACTG1; ACTN1; ACTN4; ACTR3; ADORA1; AK2; AMOT; ARHGAP1; ARHGDIA; ARPC5; CAP1; CAT; CHST2; CLIC1; CNN2; CORO1C; CXCL8; EDN1; EFHD2; ENO1; F11R; F2RL2; GLRX; GSTO1; HSPA5; IDH1; LDHA; MIF; NAMPT; PGK1; PGM1; PNP; PTPRJ; RAP2B; RHOC; SIRPA; SLC2A3; SPHK1; STX3; TKT; TPM1; VASP; VAT1; VCL; WDR1; YARS;
Parathyroid	52	782	5.58539	1.30707	0.0292356	1	0.109698	0.346374	ABCC4; ABL1; ACTB; ACTN4; AMOT; ARHGEF3; BCAR1; BCL2L11; BMP6; BNIP3; CDC20; CDC42; CDKN2C; CYCS; E2F1; EIF4EBP1; ELK3; FGFR1; FRMD6; GSTO1; HSPA5; IER3; IL4R; JUN; JUP; LMOD1; LONP1; MAP2K1; MED12; MEIS2; MIF; MN1; MYC; MYL12A; NME1-NME2; ODC1; PDCD4; PDGFRB; PDXP; PGM1; PXN; RARA; SLITRK4; SMTN; SRC; TOP2A; TTC8; TXNRD1; VASP; VCL; ZFP36L1; ZFYVE1;
HEK293	342	4439	36.7347	1.51418	1.84209e-18	1.5621e-15	4.11078e-17	1.29799e-16	ABCC4; ABCE1; ABLIM1; ACAA2; ACAT2; ACSL1; ACTB; ACTN1; ACTN4; ACTR3; ADAMTS1; AK2; AK4; AKAP12; AKAP2; AKAP8L; ALDH18A1; ALDH3A2; AMOT; ANKHD1-EIF4EBP3; ARFGEF3; ARHGAP1; ARHGAP17; ARHGDIA; ARPC5; ASAP2; ASNS; ATAD3A; ATAD3B; ATG2A; ATP2A2; ATP6V0C; AURKA; B4GALT1; BAIAP2L1; BCL2L13; BLOC1S5; BNIP3L; BOP1; BRD8; BUB1B; BYSL; BZW1; C1QBP; C21orf33; CACYBP; CALD1; CAP1; CAT; CBR3; CCDC124; CCDC86;…
A549	96	997	10.3115	1.89253	9.44776e-10	8.0117e-07	7.35018e-09	2.32083e-08	ABCE1; ACTB; ACTG1; ACTN1; ACTN4; AK2; AKR1C3; ARPC5; ATP2A2; AURKA; BNC2; BYSL; C1QBP; CALD1; CAP1; CCNB2; CCT2; CCT5; CENPE; CLIC1; CLUH; CNBP; CNN3; CYCS; DAB2; DDAH1; DUSP4; EIF2S1; EIF4EBP1; ENAH; ENO1; FARSA; G3BP1; GIPC1; GSPT1; HMGCS1; HSP90AA1; HSPA5; KPNA2; LBH; LDHA; LMAN1; LMCD1; LRRC59; MAP1B; MIF; MKI67; MSH6; MYL12A; NANS; NARS; NCOR2; NEDD9; NME1-NME2; NSUN2; PDLIM5; PGK1; POLR2A;…
Semen	72	966	7.73362	1.465	0.000715356	0.606622	0.0035475	0.0112013	ACAT2; ACTB; ACTN1; ACTN4; ADAMTS1; ARF6; ARHGDIA; B4GALT1; CACYBP; CAP1; CAT; CCT2; CCT5; CDC42; CLIC1; CLSTN2; CYCS; CYSTM1; DDAH1; DDR1; DOPEY2; DYNLL1; EFHD2; ENDOD1; ENO1; F11R; FDPS; FKBP4; GLRX; GLUL; GNPDA1; GPRC5C; GSTO1; HSP90AA1; HSPA5; IDH1; IDI1; IGFBP3; IL1RAP; LDHA; LDLR; LRIG1; MIF; MMP14; MYO1C; NME1-NME2; OAF; PACSIN2; PFKP; PGK1; PGM1; PLOD2; PNP; PPA1; PSAT1; PTPRJ; PTPRS; RRB…
Temporal cortex	8	51	0.859291	3.08605	0.00396397	1	0.0173271	0.0547105	AMD1; BDNF; CCT5; CYR61; GPRC5B; GPRC5C; HSPA5; IMPA2;
Keratinocytes	26	250	2.7927	2.0446	0.000445865	0.378094	0.00227767	0.0071918	AHR; ALDH3A2; ARHGDIA; CDCP1; CNN2; DDR1; E2F1; EDN1; ELF3; F11R; FOSL1; FSTL3; HBEGF; ID1; IER3; IGFBP3; MIF; NR3C2; ODC1; P2RY2; PLAU; PPL; RARA; TRIM16; TXNRD1; ZYX;
Fetus	188	2992	20.1933	1.23493	0.000872561	0.739931	0.00422818	0.0133506	ABCB9; ACTR3; ADAMTS1; ADAMTS14; ADAMTS15; ADAMTS9; AK2; AKAP2; AKAP8L; AMOT; ANKRD1; ARFGEF3; ARHGEF28; ARSJ; ASPM; BAHCC1; BCAR3; BCOR; BNIP3L; BTN3A1; BUB1B; C21orf33; CABLES1; CALCOCO1; CAPRIN2; CCND3; CDK5RAP2; CES2; CGNL1; CHD6; CHST2; CHST3; CHSY1; CLCF1; CRIM1; CRMP1; CRY2; CTDSP2; CYP24A1; DAB2; DBP; DDAH1; DIO2; DISC1; DLC1; DNMBP; DOPEY2; DPYSL3; DTL; DUSP14; DVL1; EGFR; ELF3; ELL2; EM…
MCF7	33	317	3.54458	2.04644	7.9769e-05	0.0676441	0.000436413	0.00137798	ACTB; ACTG1; ACTN1; ACTN4; ACTR3; B4GALT1; CLIC1; EIF4G1; ENO1; F11R; FKBP4; HIST1H2AC; HK1; HNRNPAB; HSP90AA1; HSPA5; IARS; LDHA; MIF; NME1-NME2; NUMA1; PGK1; PNP; PRSS23; PTPRJ; PTPRS; SLC1A5; TFRC; TKT; TPM4; UBE2N; VCL; YWHAG;
Corneal epithelial cells	2	28	0.214823	1.41029	0.420556	1	0.909774	1	FGFR1; GLRX;
051503_BAL20_gly_hui	22	268	2.36305	1.61397	0.018819	1	0.0728701	0.230089	ACTB; CAP1; CAT; CCT5; CKAP5; CLIC1; CTPS1; DDX21; EIF4G1; ENDOD1; HSP90AA1; KIF20A; LRRC59; MAP1A; MARS; NCAPD2; PFKP; RPL9; SLC39A14; TFRC; XPOT; YWHAG;
Ovarian follicle	2	18	0.214823	2.19335	0.232404	1	0.586544	1	BDNF; HSD17B2;
Adducin	46	486	4.94092	1.86051	3.90425e-05	0.033108	0.000217816	0.000687757	ABCE1; ACTB; ACTN4; ACTR3; ATP2A2; BOP1; CAP1; CELF2; CLIC1; CMC2; CNBP; CNN2; DDX21; EIF2S1; EIF4G1; ENO1; ERO1A; FARSA; FDFT1; GRPEL1; GTPBP4; HK1; HMGB2; HSP90AA1; MANF; MIF; MKI67; NARS; NDRG1; NOP56; NOP58; PDXP; PGK1; PPIF; RPS21; RRBP1; RRS1; SFXN1; SYNCRIP; SYNE1; TOP1; TOP2A; UHRF1; VASP; WDR1; YARS;
MCF10A	82	661	8.80773	2.43829	5.11043e-14	4.33364e-11	5.28493e-13	1.66873e-12	ACAA2; ACTB; ACTG1; ACTN1; ACTN4; ACTR3; AK2; ANGPTL4; ARHGDIA; B4GALT1; C1QBP; CACYBP; CALD1; CAP1; CCT2; CCT5; CEP170; CLIC4; CNBP; CNN2; CYCS; DCTPP1; DDX21; EFHD2; ENAH; ENO1; F11R; FAM129B; G3BP1; GLRX; GNPDA1; GRPEL1; GSTO1; HIST1H2AC; HMGA2; HMGB2; HNRNPAB; HPCAL1; HSP90AA1; HSPA5; HSPE1; IGFBP3; INHBA; LDHA; LRRC59; LTBP4; MIF; MKI67; MRPL12; MYL12A; NDRG1; NME1-NME2; NT5E; PCDH1; PDLIM5;…
22_mars	5	196	0.537057	0.502326	0.973698	1	1	1	ACTB; IGFBP3; MACF1; PVR; TPM1;
041803_BALF3	102	1103	10.956	1.81756	2.44572e-09	2.07397e-06	1.74283e-08	5.50303e-08	ABCE1; ACAT2; ACTB; ACTG1; ACTN1; ACTN4; ACTR3; AKAP2; AKR1C3; ANKHD1-EIF4EBP3; ARHGDIA; ARPC5; BLOC1S5; BZW1; C1QBP; CACYBP; CAP1; CAT; CBLB; CCT2; CCT5; CELF2; CLIC1; CNBP; CNN2; CTPS1; DBN1; DCTPP1; EGLN1; EHD4; EIF2S1; EIF4G1; ENO1; ENO2; EPB41; ERF; ERICH5; ERO1A; F11R; FARSA; FKBP4; G3BP1; GLRX; GNB4; GSTO1; GYS1; HMGB2; HMGCS1; HSP90AA1; HSPA5; IARS; IDH1; IGFBP3; KIF2C; LDHA; LMAN1; MANF;…
Macrophages	27	274	2.90011	1.93724	0.000807595	0.684841	0.00395862	0.0124994	ABCA1; ABCC4; ACAT2; AHR; CAT; CCND3; CXCL8; DAB2; ETS2; F11R; F2RL2; HBEGF; HMGCR; IDI1; IER3; IL11; IL4R; LDLR; LIF; P2RY6; PLAUR; PLK3; PTPRJ; SPHK1; STAT2; TSC22D3; WARS;
Muscle	65	904	6.98174	1.41329	0.00304158	1	0.0135751	0.0428635	ABCB9; ABLIM1; ACTB; ACTG1; ALDH18A1; ARHGEF3; ATP2A2; BCL2L1; BMP6; CAPRIN2; CAT; CLIC1; CLIC4; CTDSP2; CTGF; CYP1B1; DVL1; EMP1; FGF2; FGF5; FGFR1; FLCN; GSTO1; ID4; IGFBP3; INSIG1; IRS2; JAG1; KAT6B; KIFC3; LDHA; LRP5; MAP2K1; MAP2K3; MARCH8; MCCC1; MTHFR; MUM1; NEK7; NOG; NSMF; OXTR; P4HA1; PFKFB3; PGM1; PMM2; PPA1; PRRX1; PTCH1; PTPRS; RAB30; RACGAP1; SEMA7A; SLC16A3; SLC16A4; SLC52A2; SQSTM…
MicroProt2	31	561	3.32975	1.08632	0.34283	1	0.787859	1	ACTB; ADM; BCL2L13; CAT; CTGF; CYCS; ENAH; FAM20C; FSTL3; GLRX; GLS; GSTO1; HSPE1; IGFBP3; ITGB3; KRT32; LMCD1; MIF; MMP14; NOTCH2; PIK3IP1; PLAUR; PRSS23; PTPRS; TFRC; THBS1; TMSB10; TNFRSF12A; UBE2N; XPOT; ZYX;
Hypothalamus	9	147	0.966702	1.20449	0.333009	1	0.782248	1	ADM; ADORA1; ENC1; FOXP2; GPRC5B; GPRC5C; PPL; TENM3; TMEM97;
Ventricles	12	151	1.28894	1.56301	0.0840612	1	0.264996	0.83673	CELF2; CES2; ERO1A; FOXQ1; NDRG4; NPPB; PDXP; RERE; RGS4; RHOF; SYNE1; SYNE2;
Endometrium	100	1202	10.7411	1.63516	6.48878e-07	0.000550248	3.97816e-06	1.25611e-05	ABCC4; ABHD4; ACTB; ACTG1; ACTN1; ACTN4; ADM; AHR; AMOT; ARF6; ARHGDIA; AURKA; BCAR1; BCL2L11; BCL2L13; BMP6; BNIP3; BYSL; CALD1; CAT; CCNB1; CDC20; CDC25B; CDC42; CDH11; CDKN1B; CDKN2C; CLIC1; CNN2; CYCS; E2F1; EGFR; EIF4EBP1; ELK3; ENO1; ETS1; ETS2; FGF2; FGFR1; FRMD6; FSTL3; GLRX; GYS1; HBEGF; HIF1A; HMMR; HSD17B2; HSP90AA1; HSPA5; IDH1; IER3; IL11RA; IL1RAP; IL4R; JUN; JUNB; JUP; LONP1; MAP2K…
Thalamus	80	1141	8.59291	1.3781	0.00212185	1	0.00985046	0.031103	ABCB9; ACTR3; ADM; ADORA1; AKAP2; ARFGEF3; ATAD3B; BAHCC1; BCOR; CALCOCO1; CCT5; CDK5RAP2; CES2; CGNL1; CHD6; CHSY1; CYR61; DDAH1; DIO2; DISC1; DLC1; DNMBP; DOPEY2; ENC1; ENDOD1; EPB41; ERO1A; FAT4; FHL2; FOXP2; FOXQ1; GLRX; GPRC5B; GPRC5C; GRM1; HEG1; HSPA5; IER3; KCNQ3; KIAA1109; KIAA1522; KLHL29; LRRN1; MACF1; MAP1A; MARCH4; MED12; NCS1; NDRG4; NTNG1; P2RY6; PCDH18; PDXP; PEG10; PHF21A; PNMA2;…
Putamen	31	527	3.32975	1.1564	0.225367	1	0.582657	1	ACTR3; AMD1; BCOR; CYR61; DDAH1; DIO2; DISC1; ENC1; EPB41; ERO1A; FHL2; FOXP2; FOXQ1; GPRC5B; GPRC5C; GRM1; KCNQ3; MACF1; MED12; NCS1; NDRG4; P2RY6; PDXP; RHOF; SLITRK4; SRC; SUOX; SYNE1; SYNE2; SYT17; TMEFF2;
Renal medulla	1	17	0.107411	1.16692	0.588599	1	1	1	BAMBI;
PT45	49	361	5.26316	2.66803	3.44587e-10	2.9221e-07	2.7567e-09	8.70433e-09	ACTN1; ACTN4; AK2; ARHGDIA; C1QBP; CACYBP; CAP1; CDH11; CLIC1; CRIM1; CTGF; CYCS; CYR61; EIF2S1; ENO1; ENO2; GNPDA1; GSTO1; HMGB2; HNRNPAB; HSP90AA1; HSPA5; HSPE1; IDH1; JAG1; LDHA; LDLR; LTBP4; NME1-NME2; OAF; PGK1; PLAU; PLAUR; PLOD2; PRSS23; PTPRJ; PTX3; PVR; SEMA7A; SERPINE1; SYNCRIP; TGFB2; THBS1; TKT; TPM4; TXNRD1; VAT1; VCL; YWHAG;
Colorectal cancer cells	60	561	6.44468	2.10222	4.20253e-08	3.56374e-05	2.82837e-07	8.93062e-07	ACAA2; ACTB; ACTG1; ACTN1; ACTN4; ACTR3; ARF6; ARHGDIA; ASNS; BAIAP2L1; CBR3; CCT2; CCT5; CD82; CDC42; CLIC1; CLIC4; CORO1C; CYSTM1; EGFR; EHD4; ENO1; ENO2; EPHA2; F11R; FAM129B; GARS; GNB4; HPCAL1; HSP90AA1; HSPA5; HSPE1; IDH1; JUP; LDHA; MIF; MYADM; MYO1C; NARS; PGK1; PRSS23; RAP2B; RHOC; RPS21; S100A10; SLC16A1; SLC1A5; SLC29A1; SLC7A5; TFRC; THBS1; TKT; TPM1; TSPAN14; TUBB3; TUBB4A; TUBB6; UB…
Jejunum	13	194	1.39635	1.31789	0.190121	1	0.50069	1	ADM; CES2; EPB41; ERO1A; FOXQ1; PDXP; RERE; RHOF; SLC2A3; SYNE1; SYNE2; TSC22D3; YIPF5;
ARPE-19	35	330	3.7594	2.08493	3.33453e-05	0.0282768	0.000187264	0.000591288	ACTB; ACTN1; ACTN4; AK2; ARHGDIA; BCL2L13; C1QBP; CACYBP; CCT2; ENO1; ERO1A; FARSA; HK1; HSP90AA1; HSPA5; HSPE1; KRT31; KRT34; LDHA; MMP14; MYL12A; MYL9; MYO1C; P4HA1; PGK1; SFXN1; SSR3; SYNCRIP; TFRC; TKT; TOMM40; TUBB3; TUBB6; TXNRD1; YWHAG;
BOB2H_ISB	1	98	0.107411	0.202524	0.994094	1	1	1	IGFBP3;
Temporal lobe	28	477	3.00752	1.15401	0.242629	1	0.608726	1	ACTR3; BCOR; CYR61; DDAH1; DIO2; DISC1; ENC1; EPB41; ERO1A; FHL2; FOXQ1; IER3; KCNQ3; MACF1; NCS1; NDRG4; NTNG1; PDXP; PPL; RERE; RHOF; SLITRK4; SRC; SUOX; SYNE1; SYNE2; SYT17; TMEFF2;
hupo53_reference_cam	2	104	0.214823	0.379793	0.971519	1	1	1	ACTB; UBN1;
RMUG	45	499	4.83351	1.77266	0.000146306	0.124068	0.000790241	0.0024952	ACTB; ACTG1; ACTN1; ACTN4; ACTR3; AKR1C3; ARHGDIA; B4GALT1; BLOC1S5; CD82; CLIC1; CYCS; EGFR; ENO1; ERO1A; FAM129B; FKBP4; HIST1H2AC; HNRNPAB; HSP90AA1; HSPA5; HSPE1; IDH1; IGFBP3; LDHA; MYL12A; NME1-NME2; PGK1; PLAUR; PLOD2; PNP; PPL; PRMT1; PSAT1; SEMA3F; SERPINE1; SLC1A5; SLC39A10; SRSF7; SYNCRIP; TFRC; THBS1; TKT; TPM4; TXNRD1;
DU145	107	941	11.493	2.23489	2.29476e-15	1.94595e-12	2.77993e-14	8.77769e-14	ABCC4; ABCE1; ACAA2; ACAT2; ACTB; ACTG1; ACTN1; ACTN4; ACTR3; AKAP2; ALDH18A1; ALDH3B1; ASNS; B4GALT1; BLOC1S5; C21orf33; CACYBP; CAP1; CAT; CCT2; CCT5; CDC42; CDCP1; CLIC1; CLIC4; CNBP; CNN2; CYR61; DBN1; DHCR7; EGFR; EIF2S1; EIF4G1; ENO1; EPHA2; ERO1A; F11R; F3; FAM129B; FAM177A1; FNDC3B; G3BP1; GNB4; GPRC5C; HK1; HMGCS1; HSP90AA1; HSPA5; JUP; LDHA; LDLR; LRP12; LRRC59; MARS; MIF; MKI67; MMP14;…
Lacrimal glands	38	453	4.08163	1.64898	0.00177833	1	0.00837789	0.0264533	ACTN1; ACTN4; ACTR3; ALDH1A3; ARHGAP1; B4GALT1; CAP1; CAT; CCT5; CDC42; CERK; CLIC1; ENO1; F3; FNDC3B; GLRX; GLUL; HSP90AA1; HSPA5; IARS; IDH1; JUP; LDHA; LMAN1; MIF; MTAP; NANS; NDRG4; PGK1; PGM1; PODXL; PPA1; PTPRS; TGM2; THBS1; TKT; VCL; WDR1;
Cervix	7	104	0.75188	1.32455	0.278353	1	0.67441	1	AMIGO2; CDKN1B; FGFR1; GSTO1; LETMD1; TGM1; TMEM97;
Megakaryocytes	3	47	0.322234	1.25835	0.430839	1	0.929647	1	CCND3; CDKN1B; THBS1;
Epidermis	9	95	0.966702	1.86372	0.0524897	1	0.174554	0.551157	ADM; ALDH3A2; CCND3; CRIM1; F3; FGFR1; IER3; MIF; STAT2;
Colostrum	2	8	0.214823	4.93162	0.0590356	1	0.19329	0.610318	ADM; TGFB2;
Cervico-vaginal fluid	43	565	4.61869	1.49603	0.00561116	1	0.0240316	0.0758804	ACTB; ACTN1; ACTN4; ARF6; CALD1; CAPRIN2; CAT; CDC42; CDCP1; CYCS; DYNLL1; EFHD2; ENDOD1; ERO1A; FAM129B; FARSA; FILIP1L; G3BP1; GLRX; HSP90AA1; HSPA5; JUP; LDHA; MANF; MAP1B; MKI67; NAMPT; NANS; NDRG1; OTX2; PGK1; PNP; PPL; S100A10; SSH1; SYNE1; TGM1; TKT; TNS1; TPM4; TTLL12; VCL; WDR1;
Embryo	9	104	0.966702	1.70245	0.0827903	1	0.262785	0.829749	AHR; DVL1; FOXP2; GSTO1; IGF2BP2; MITF; PAX6; PRRX1; TMSB10;
Uterine cervix	63	902	6.76692	1.37285	0.00660123	1	0.02785	0.0879368	ABCC4; ACTB; ACTN4; AMOT; ARF6; AURKA; BCAR1; BCL2L11; BMP6; BNIP3; CCNB1; CCND1; CDC20; CDC25A; CDC25B; CDC42; CDKN1B; CDKN2C; CNN2; CYCS; EGFR; EIF4EBP1; ELK3; FRMD6; HMMR; HSP90AA1; HSPA5; IL4R; JUNB; JUP; LONP1; MAP2K1; MCL1; MED12; MEIS2; MIF; MKI67; MN1; MYL12A; NCOR2; NME1-NME2; ODC1; PDCD4; PDXP; PGM1; PLD1; PNP; PXN; SIRPA; SLC2A3; SLITRK4; SRC; SYNE2; TFRC; TGM2; TOP2A; TRIB2; TTC8; TXN…
Kidney epithelium	1	8	0.107411	2.47808	0.341549	1	0.787047	1	F11R;
Thymus	38	456	4.08163	1.63813	0.00199698	1	0.00935601	0.0295418	AKAP8L; ANGPTL2; BCOR; BTN3A1; BUB1; CCNG2; CD82; CDKN2C; CKAP2; CORO1C; FAM13A; FGF2; KLF7; LMOD1; MACF1; MAP2K1; MSH6; NCKIPSD; NOP58; NSMF; NT5E; PER3; PITPNM1; PLCE1; PPAN; PPL; PTPRJ; RERE; SESN1; SIRPA; SMG6; SPAG5; SPHK1; STAT2; SVIL; SYNE2; TXNRD1; UBN1;
Aspc1	60	483	6.44468	2.44171	1.37461e-10	1.16567e-07	1.12084e-09	3.53906e-09	ACTN1; ACTN4; ACTR3; AKR1C3; ALDH1A3; ARHGAP1; ARHGDIA; ASNS; B4GALT1; BMP4; BZW1; CACYBP; CAP1; CCT2; CCT5; CLIC1; CORO1C; CYR61; EFHD2; ENO1; FAM129B; FKBP4; GARS; GNPDA1; GSPT1; GSTO1; HK1; HMGB2; HSP90AA1; HSPA5; HSPE1; IDH1; IGFBP3; IL18; JAG1; LDHA; LDLR; MANF; NAMPT; NME1-NME2; OAF; PCDH1; PFKP; PGK1; PRSS23; SERPINE1; SRSF7; SYNCRIP; TARS; TFRC; TGM2; THBS1; TKT; TXNRD1; UGP2; VCL; WARS; …
Vermiform appendix	25	286	2.68528	1.71853	0.00607288	1	0.0258784	0.0817115	ADAM19; BCOR; BTN3A1; C21orf33; CHST3; DDAH1; ERO1A; FOXQ1; GNPDA1; GTPBP4; MACF1; MSC; NUMA1; PDXP; PODXL; PPL; RERE; RHOF; SRC; SVIL; SYNE1; SYNE2; TMEFF2; TNFAIP2; UHRF1;
Distal convoluted tubule	1	17	0.107411	1.16692	0.588599	1	1	1	NR3C2;
Mast cells	2	62	0.214823	0.63703	0.830773	1	1	1	MITF; TFRC;
Cardiomyocytes	4	31	0.429646	2.54137	0.0704856	1	0.228137	0.720345	F3; FGFR1; NR3C2; SMTN;
Bone	6	112	0.644468	1.05449	0.50823	1	1	1	CDH11; EVC; GDF5; GSTO1; P2RY6; TGFB3;
Trachea	42	612	4.51128	1.34902	0.0302874	1	0.112648	0.355688	ABCB9; ANGPTL2; BCL2L11; BCOR; BUB1B; C21orf33; DDAH1; DIO2; DTL; DUSP14; EML1; EPB41; ERO1A; F2RL2; FHL2; FOXQ1; GADD45GIP1; GARS; GNPDA1; GTPBP4; HDAC11; IER3; IL1RAP; KLF7; MACF1; PCDH18; PDXP; PMEPA1; PPL; PRMT1; RARA; RERE; RHOF; SLC52A2; SRC; SVIL; SYNE1; SYNE2; SYT17; TMEFF2; TNFAIP2; YIPF5;
050603_BALF11	97	1019	10.4189	1.87096	1.40332e-09	1.19001e-06	1.07208e-08	3.38512e-08	ABCE1; ACTB; ACTN1; ACTN4; ACTR3; AGPAT5; AKAP2; AKAP8L; ALDH18A1; ARHGDIA; ARPC5; ASNS; ATAD3A; ATAD3B; ATP2A2; ATP6V0C; C1QBP; CAP1; CAT; CCT2; CCT5; CDC42; CIT; CLIC1; CNBP; CTPS1; CYP51A1; DBN1; DEGS1; EBP; EIF2S1; ENO1; EPB41; FAM162A; FARSA; FDFT1; FKBP4; G3BP1; GNB4; GSTO1; HK1; HK2; HMGB2; HMGCS1; HPCAL1; HSP90AA1; HSPA5; IARS; IDH1; LDHA; LMAN1; LRRC59; MARS; METTL7A; MYO1E; NAMPT; NARS;…
HCC78	35	249	3.7594	2.76313	4.80215e-08	4.07222e-05	3.11154e-07	9.82475e-07	ABLIM1; ACTB; ACTN4; BCAR1; BCAR3; CBLB; CDCP1; DDR1; EGFR; ENO1; EPHA2; EPS8; ERRFI1; F11R; IRS2; JUP; LDHA; LDLR; MICAL2; NEDD9; PDLIM5; PFKP; PTPRE; PXN; S100A10; SHB; SLC35E1; TFRC; TGM2; TNS1; TNS3; VCL; WARS; YIPF5; ZNF598;
RBC	25	267	2.68528	1.84082	0.00249828	1	0.0113291	0.0357719	ABCC4; ACTB; ACTN4; ARPC5; ATP6V0C; CDC42; ENDOD1; EPB41; ERMAP; F11R; HSPA5; METTL7A; NCEH1; PGK1; RAP2B; SEMA7A; SLC16A1; SLC2A3; SLC30A1; SLC43A2; THBS1; TMED7; TPM1; TPM4; TSPAN14;
Hepatocytes	6	73	0.644468	1.61777	0.166687	1	0.460426	1	ALDH1A3; ANGPTL4; CCNB1; CTGF; CYP1A1; DBN1;
Nervous system	5	212	0.537057	0.464416	0.984968	1	1	1	EPS8; OXTR; PXN; TMSB10; TUBB3;
HPDE6	44	414	4.7261	2.08913	3.20918e-06	0.00272139	1.93006e-05	6.09421e-05	ACTN1; ACTN4; AK2; AKR1C3; ARHGDIA; C1QBP; CACYBP; CAP1; CLIC1; CYCS; CYR61; EIF2S1; ENO1; ERO1A; FKBP4; GARS; GNPDA1; GNPNAT1; GSTO1; HMGB2; HNRNPAB; HSP90AA1; HSPA5; HSPE1; IDH1; LDHA; MANF; MTAP; NME1-NME2; PGK1; PLAU; PNP; PPIF; SERPINE1; SYNCRIP; TARS; THBS1; TKT; TPM4; TXNRD1; UAP1; UGP2; VCL; YWHAG;
Transverse colon	3	48	0.322234	1.23214	0.444439	1	0.942211	1	ERO1A; RERE; SYNE1;
Occipital lobe	23	359	2.47046	1.25961	0.152246	1	0.424687	1	ACTR3; BCOR; DDAH1; DIO2; ENC1; EPB41; ERO1A; FOXQ1; IER3; KCNQ3; MACF1; NDRG4; NTNG1; PDXP; PPL; RERE; RHOF; SLITRK4; SRC; SYNE1; SYNE2; SYT17; TMEFF2;
N06CS97	26	270	2.7927	1.89316	0.00139514	1	0.00664652	0.0209865	ABL1; ACTB; ACTN4; ACTR3; CDCP1; CORO1C; EGFR; ENO1; EPHA2; EPS8; ERRFI1; F11R; FAM129B; HSPE1; IQGAP3; JUP; OSMR; PRMT1; PXN; TARS; TGM2; TKT; TNS1; TXNRD1; VASP; VCL;
Blood vessels	10	130	1.07411	1.51315	0.126282	1	0.37183	1	EPHA2; FGFR1; IL4R; PPP1R14B; PTPRB; PTPRS; S100A10; SPHK1; THBS1; VEGFA;
Cartilage	8	89	0.859291	1.76856	0.0830408	1	0.262785	0.829749	ADAMTS9; BMP6; CCND3; EHD4; GDF5; MMP14; P2RY6; PLOD2;
Spermatogonia	2	23	0.214823	1.71674	0.328205	1	0.773106	1	ENO2; LIPE;
Milk	2	47	0.214823	0.840295	0.698013	1	1	1	ADM; IGFBP3;
Pineal gland	1	31	0.107411	0.640096	0.802155	1	1	1	ARHGEF3;
MiaPaCa2	33	289	3.54458	2.2447	1.23849e-05	0.0105024	7.14449e-05	0.000225589	ACTN1; ACTN4; AK2; ARHGDIA; C1QBP; CAP1; CLIC1; CYCS; CYR61; EIF2S1; ENO1; ENO2; FKBP4; GNPDA1; GSTO1; HSP90AA1; HSPA5; HSPE1; LDHA; MANF; NME1-NME2; PGK1; PTPRS; SERPINE1; SRSF7; SYNCRIP; TGFB2; TGM2; TKT; TPM4; TXNRD1; VCL; YWHAG;
Intestine	39	508	4.18904	1.50914	0.00704482	1	0.0295743	0.0933813	ABCA1; ACAT2; ACTB; ALDH18A1; ARL4C; CTDSP2; CXCL8; CYP1B1; ELF3; EPB41; ERCC6; FGF2; FLCN; HDAC11; HNRNPAB; IER3; IL4R; KLHDC2; LRP5; LTBP4; MAP2K1; MAP2K3; MCCC1; MTHFR; MYO7A; NUMA1; P2RY6; P4HA1; PFKP; PGM1; PPRC1; PTPRE; RACGAP1; SLC52A2; SLC6A6; SMTN; SQSTM1; STON1; TRIM22;
Synovial fluid	1	17	0.107411	1.16692	0.588599	1	1	1	IGFBP3;
Loop of Henle	1	12	0.107411	1.65274	0.465737	1	0.970381	1	ENO2;
Thyroid epithelial cells	1	9	0.107411	2.20304	0.375067	1	0.842116	1	CDKN1B;
Blood	11	227	1.18153	0.953165	0.60958	1	1	1	AHR; ARHGEF3; CTPS1; ENO2; PFKP; STX3; TOP2A; TRIM22; TSC22D3; VEGFA; ZYX;
Stem cell	21	138	2.25564	2.99186	6.50419e-06	0.00551555	3.80383e-05	0.000120107	ACTB; ACTG1; ACTN1; ACTN4; AKR1C3; ARHGDIA; CAT; CLIC4; ENO1; ENO2; GLUL; HYI; LDHA; NME1-NME2; P4HA1; PGK1; SERPINE1; TPM1; TPM4; TXNRD1; YWHAG;
Adipocytes	18	147	1.9334	2.40765	0.000489716	0.415279	0.0024867	0.00785181	ANGPTL2; ANGPTL4; ANGPTL7; BDNF; BMP4; BMP6; CCL2; CXCL8; FGF2; IGFBP3; IL11; LIF; MGLL; MIF; NGF; PHLDA1; SLC2A12; SLC2A3;
Pituitary gland	37	494	3.97422	1.47234	0.0122973	1	0.0489584	0.154587	ADM; ADORA1; BCOR; CAP1; CDKN1B; DBP; DDAH1; ENO2; EPB41; ERO1A; FGFR1; FOXQ1; FSTL3; GNPDA1; GPRC5B; GPRC5C; GTPBP4; HSP90AA1; IER3; ING4; LIF; MACF1; NDRG4; P2RY6; PPL; RARA; RERE; RHOF; SPAG4; SRC; SVIL; SYNE2; SYT17; THRA; TLE4; TMEFF2; TNFAIP2;
BOBFreezeThaw	1	64	0.107411	0.310098	0.964852	1	1	1	FAM20C;
Caecum	1	36	0.107411	0.551219	0.847695	1	1	1	FOXQ1;
Vulva	60	838	6.44468	1.40734	0.00473016	1	0.0204652	0.0646192	ABCC4; ABL1; ACTB; ARF6; BCAR1; BCL2L11; BMP6; BNIP3; CCNB1; CCND1; CD82; CDC20; CDC25B; CDC42; CDKN1B; CDKN2C; CYCS; EGFR; EIF4EBP1; ELK3; FRMD6; HMMR; HSPA5; IL4R; JUN; JUNB; JUP; LONP1; MAP2K1; MCL1; MED12; MEIS2; MIF; MITF; MKI67; MN1; MYL12A; NCOR2; NME1-NME2; OTX2; PDCD4; PDXP; PLD1; PNP; PXN; SIRPA; SLITRK4; SMTN; SRC; STAT2; SYNE2; TFRC; TOP2A; TRIB2; TTC8; TXNRD1; VASP; VCL; ZFP36L1; ZFY…
B cells	61	533	6.55209	2.24953	2.52781e-09	2.14359e-06	1.78632e-08	5.64034e-08	ACAT2; ACTB; ACTN4; ACTR3; AK2; ARF6; ARHGDIA; ARPC5; CACYBP; CAP1; CCT2; CCT5; CD82; CDC42; CLIC1; CLIC4; DHCR7; EHD4; EIF2S1; ENO1; ENO2; F11R; FDPS; FKBP4; GSTO1; HSP90AA1; HSPA5; HSPE1; IARS; ITGB3; LDHA; MARS; MIF; MYO1C; MYO1E; NAMPT; NT5E; PFKP; PGK1; PPA1; PSAT1; PVR; RAP2B; SLC16A1; SLC1A5; SLC29A1; SLC2A3; SLC38A1; SLC7A5; SRC; TARS; TFRC; TKT; TPM4; UBE2N; UGP2; VASP; VCL; WARS; WDR1; …
SH-SY5Y	55	537	5.90763	2.01319	6.29788e-07	0.000534061	3.89825e-06	1.23088e-05	ABCE1; ABHD5; ACTB; ACTG1; ADM; AHR; AK2; ARHGDIA; ATP2A2; CCDC124; CCT2; CNBP; CRMP1; DDAH1; DLGAP4; DPYSL3; DUSP1; EGLN1; ENO1; ERO1A; ERRFI1; FARSA; G3BP1; HMGB2; HSPA5; HSPE1; LMAN1; LRRC59; LYPLA2; MICAL2; MIF; MVK; NANS; NME1-NME2; NUMA1; PGK1; PPP1R14B; PTMS; RPS15; RPS21; SEC61B; SEC61G; SLC35B1; SNAPC1; SYNCRIP; TKT; TNFAIP2; TPM4; TUBB3; TUBB6; UBE2C; VAT1; VCL; YARS; YWHAG;
Adrenal cortex	11	82	1.18153	2.63843	0.00285866	1	0.0128262	0.0404988	ADAMTS1; ADM; C21orf33; CCND3; DUSP4; EDN1; FGFR1; HMGCR; LDLR; RERE; ZFYVE1;
Cytoskeleton	13	86	1.39635	2.97272	0.000389194	0.330037	0.00201242	0.00635425	ACTB; CCT2; CCT5; ENDOD1; EPB41; EPB41L3; ERMAP; PRPS1; TGM2; TPM1; TPM4; UBR4; YWHAG;
Mesothelioma cells	5	29	0.537057	3.39403	0.0144764	1	0.0570977	0.180287	ACTB; ACTN4; ENO1; HSP90AA1; TUBB4A;
Hematopoietic stem cells	11	200	1.18153	1.08184	0.439678	1	0.939161	1	CBLB; CCNB1; CCND3; CDKN1B; EIF2S1; EPS8; IRS2; MAFF; MAP2K3; PRPS1; TFRC;
Pancreatic fluid	6	136	0.644468	0.868419	0.696451	1	1	1	ACTB; ACTG1; CDC42; HSP90AA1; LDHA; TGM2;
20_cys	3	96	0.322234	0.616135	0.872673	1	1	1	ACTB; ERCC2; IGFBP3;
Natural killer cell	1	106	0.107411	0.187241	0.99612	1	1	1	PNRC1;
Panc1	46	346	4.94092	2.6133	2.3642e-09	2.00484e-06	1.69902e-08	5.36469e-08	ACTN1; ACTN4; ACTR3; AK2; AKAP12; ARHGDIA; CACYBP; CAP1; CAT; CCT2; CLIC1; CORO1C; CRIM1; CYCS; CYR61; DCTPP1; EFHD2; EGFR; ENO1; ENO2; FKBP4; GNPDA1; GSTO1; HK1; HMGB2; HSP90AA1; HSPA5; HSPE1; LDHA; MANF; NME1-NME2; PGK1; PLAU; PRSS23; PTPRS; PTX3; SERPINE1; SRSF7; TARS; TGFB2; TKT; TPM4; TUBB3; TXNRD1; VCL; YWHAG;
Frontal lobe	29	480	3.11493	1.18775	0.193108	1	0.506982	1	ACTR3; BCOR; CYR61; DDAH1; DIO2; DISC1; ENC1; EPB41; ERO1A; FHL2; FOXQ1; IER3; KCNQ3; NAV1; NCS1; NDRG4; NTNG1; PDXP; PLOD2; PPL; RERE; RHOF; SLITRK4; SRC; SUOX; SYNE1; SYNE2; SYT17; TMEFF2;
Pons	10	134	1.07411	1.46799	0.145253	1	0.407862	1	EPB41; ERO1A; FOXQ1; NDRG4; PDXP; PPL; RERE; RHOF; SYNE1; SYNE2;
Breast milk	9	73	0.966702	2.42532	0.0115061	1	0.0464627	0.146707	ACTB; ANGPTL4; B4GALT1; CDC42; EHD4; ENO1; GPRC5B; MIF; MYO1C;
Lymphocytes	35	468	3.7594	1.47015	0.0149077	1	0.0582569	0.183947	BCL2L13; CABLES1; CDKN1B; CENPF; CLCF1; CTPS1; CYP1A1; ENO2; ERCC6; F11R; F3; GEM; GJA1; HMGCR; ID3; IER3; IL4R; IMPDH1; INSIG1; IRS2; LMAN1; LMOD1; MKI67; NAMPT; ODC1; P2RY2; P2RY6; PTPRE; RARA; SLC7A5; SYNE1; SYNE2; TOP2A; VASP; ZFR;
Globus pallidus	2	23	0.214823	1.71674	0.328205	1	0.773106	1	AMD1; P2RY6;
01_glyco	54	667	5.80021	1.59136	0.000510989	0.433319	0.00257928	0.00814411	ACTB; ACTN4; ACTR3; ADAMTS12; ALDH3A2; ATP2A2; BCL2L13; BLOC1S5; C1QBP; CAT; CCT2; CCT5; CLIC4; CMC2; CNBP; CYP51A1; ENO1; EPHA2; ERO1A; FDFT1; GNPNAT1; HK1; HK2; HSP90AA1; IARS; ID1; IGFBP3; JUP; LMAN1; LONP1; LRRC59; MANF; MAP1A; MCCC1; MIF; MYBBP1A; MYO7A; NME1-NME2; NOP56; NUMA1; P4HA1; PCK2; PGK1; PPIF; RPL9; RPS21; RRAGC; SRC; SRSF7; TMED7; TPM4; WDR1; YWHAG; ZNF598;
Nucleus accumbens	14	166	1.50376	1.65855	0.0440685	1	0.157017	0.495784	ADORA1; EPB41; ERO1A; FOXQ1; GPRC5B; GPRC5C; NDRG4; P2RY6; PDXP; RERE; RHOF; SYNE1; SYNE2; TMEFF2;
Bronchoalveolar fluid	24	186	2.57787	2.53677	2.60103e-05	0.0220567	0.000148032	0.000467412	ACTN4; BOP1; CAP1; CHD2; CLIC1; DDAH1; ERCC2; EVC; GLRX; GSTO1; HMMR; MACF1; MIF; PGK1; PTMS; SKIL; SMAD6; TGM2; TKT; TLE4; TPM1; TPM4; VASP; WDR1;
Striatum	3	28	0.322234	2.11193	0.168598	1	0.46269	1	ADORA1; GLRX; P2RY6;
Corneal stromal cell	1	6	0.107411	3.30273	0.269029	1	0.657453	1	ANGPTL7;
21_unfract	2	95	0.214823	0.415769	0.957685	1	1	1	PFKP; UBN1;
Bronchial epithelial cells	7	69	0.75188	1.99633	0.060732	1	0.19808	0.62544	EDN1; ENO2; F11R; IL4R; OSMR; PFKFB3; PLAU;
Frontal cortex	7	113	0.75188	1.21907	0.352322	1	0.802932	1	AMD1; BDNF; CCT5; CYR61; GPRC5B; GPRC5C; HSPA5;
Kidney cancer	31	352	3.32975	1.7313	0.00216845	1	0.00997998	0.031512	ACTB; ACTG1; ACTN1; AK2; AK4; ASAP2; C16orf45; CKAP5; ENO1; FAM102A; HIVEP1; HYI; IL1RAP; KIAA1671; LDHA; MAFF; MCCC1; MICAL2; PCK2; SIPA1L3; SMG6; STK35; STON1; TENM3; TGM2; THBS1; TUBB3; TUBB4A; TUBB6; URB2; VCL;
Umbilical vein endothelial cells	25	178	2.68528	2.76118	3.94157e-06	0.00334245	2.33738e-05	7.38032e-05	CAT; CDC42; CDC42EP1; CYR61; EDN1; F2R; F2RL2; HIF1A; HMGCR; HMMR; ID1; MICU1; PHLDA1; PLAU; PTX3; RAB30; SERPINE1; SMAD7; ST6GAL1; TNFAIP1; TNFAIP2; TNS3; TXNRD1; VCL; YARS;
Eyes	4	122	0.429646	0.645914	0.873874	1	1	1	LMOD1; MYO7A; SPATS2L; THRA;
H2228	30	168	3.22234	3.5104	1.62746e-09	1.38008e-06	1.20007e-08	3.78925e-08	ABL1; BAIAP2L1; BCAR1; BCAR3; EGFR; EML1; ENO1; EPHA2; EPS8; ERRFI1; F11R; FGFR1; GPRC5C; IRS2; LDHA; LDLR; MAP1B; NEDD9; PDLIM5; PXN; SHB; SQSTM1; TFRC; TKT; TNS3; TUBB4A; TXNRD1; VCL; WDR1; YIPF5;
Bone marrow stromal cells	2	19	0.214823	2.07797	0.251593	1	0.627502	1	FSTL3; MYO18A;
Ureter	2	11	0.214823	3.58785	0.104921	1	0.316631	0.999768	FGFR1; NKX3-1;
Granulocytes	5	89	0.537057	1.10618	0.476138	1	0.987202	1	CD82; CTPS1; HMGCR; JUNB; TSC22D3;
hupo1_b2-cit_cam	3	65	0.322234	0.909939	0.64935	1	1	1	ACTB; ENO1; TUBB4A;
Ventricular septum	9	82	0.966702	2.15915	0.0232513	1	0.0888157	0.280437	CES2; ERO1A; FOXQ1; NDRG4; PDXP; RERE; RHOF; SYNE1; SYNE2;
Peripheral blood leukocytes	6	125	0.644468	0.944834	0.616367	1	1	1	CD82; KLF7; MSH6; PITPNM1; SMG6; SVIL;
BJ635	21	175	2.25564	2.35933	0.000229223	0.194381	0.00121488	0.00383602	ABL1; ACTB; ACTN1; BCAR1; CBLB; CDCP1; CNN2; CNN3; DDR1; EGFR; ENO1; EPS8; ERRFI1; F11R; GPRC5C; NEDD9; PDLIM5; PXN; TNS1; VASP; VCL;
Mesenchymal stromal cells	21	178	2.25564	2.31957	0.000289964	0.245889	0.00151783	0.00479259	ACSL1; ALDH3A2; ATP2A2; DHCR7; LMAN1; LRRC59; MMP14; MYADM; NT5E; PDGFRB; PVR; RETSAT; RRBP1; SEMA7A; SLC16A1; SLC16A3; SLC1A5; SLC46A3; TFRC; TMED7; YIPF5;
Osteoblasts	4	52	0.429646	1.51525	0.271781	1	0.662271	1	CDKN2C; FHL2; HSD17B2; NOTCH2;
H1703	17	138	1.82599	2.42225	0.000647784	0.549321	0.0032313	0.0102029	ABL1; BAIAP2L1; BCAR1; CRIM1; EGFR; EPHA2; ERRFI1; FGFR1; LDLR; PDLIM5; PXN; SHB; TFRC; TNS3; TXNRD1; VCL; ZYX;
Renal cortex	1	24	0.107411	0.826713	0.714684	1	1	1	BAMBI;
T lymphocytes	2	32	0.214823	1.23406	0.489552	1	1	1	ETS1; PTPRJ;
Cellzome_Abl_inhibitors_NatureBiotechnology_exp142	4	83	0.429646	0.949379	0.615279	1	1	1	AURKA; CHSY1; MIF; YWHAG;
Adipose tissue	18	155	1.9334	2.28339	0.000921241	0.781213	0.00443871	0.0140153	ADORA1; ANGPTL4; BRD8; DHCR7; EGLN1; EIF4EBP1; HSD17B2; IDH1; IRS2; LIPE; P2RY6; PNPLA3; PTPRS; SERPINE1; SLC2A12; SLC2A3; TMEM97; YIPF5;
WM1158	21	212	2.25564	1.94758	0.00275092	1	0.0124084	0.0391798	ACTB; ACTN1; ACTN4; ADAM19; CAT; DPYSL3; ENO1; ERO1A; FARSA; HSP90AA1; HSPA5; HSPE1; JUP; LDHA; MYL12A; PGK1; TGM1; THBS1; TPM1; VCL; YWHAG;
Occipital pole	7	129	0.75188	1.06788	0.486102	1	1	1	CYR61; DISC1; FHL2; MED12; NCS1; SUOX; SYT17;
Chondrocytes	8	65	0.859291	2.42146	0.0168865	1	0.0656869	0.207408	CDKN2C; CTGF; CXCL8; HIF1A; ID3; JUNB; MT2A; TXNIP;
hupo55_b1-cit_cam	4	78	0.429646	1.01023	0.565808	1	1	1	HDAC11; IGFBP3; KRT31; KRTAP2-3;
Tongue	2	54	0.214823	0.731388	0.768292	1	1	1	KRT31; NUMA1;
Adrenal medulla	7	71	0.75188	1.9401	0.0687455	1	0.223357	0.705254	ADAMTS1; ADM; C21orf33; DUSP4; ID3; RERE; ZFYVE1;
N06cs110	8	87	0.859291	1.80921	0.0748869	1	0.240546	0.759528	ABL1; IRS2; LDHA; NAMPT; PXN; S100A10; TGM2; VASP;
Parotid gland	3	32	0.322234	1.84802	0.221236	1	0.573726	1	ALDH1A3; LDHA; TSC22D3;
Cerebellar cortex	4	59	0.429646	1.3355	0.353177	1	0.802932	1	ADORA1; AMD1; DDAH1; SYT17;
BOB2L	2	96	0.214823	0.411439	0.959494	1	1	1	CDK5RAP2; IGFBP3;
Bowmann's capsule	1	7	0.107411	2.83158	0.306235	1	0.729458	1	MIF;
Gastrointestinal tract	1	23	0.107411	0.862642	0.699368	1	1	1	TGFA;
Peripheral blood cells	12	140	1.28894	1.68581	0.0535808	1	0.176796	0.558236	CAPRIN2; CCND3; CDKN1B; ENPP2; HSP90AA1; MCL1; MKI67; MT1E; MT1X; MYADM; NCAPH; SYNCRIP;
Arteries	2	30	0.214823	1.3163	0.455684	1	0.96003	1	PPP1R14B; SMTN;
Choroid	2	32	0.214823	1.23406	0.489552	1	1	1	CCL2; CXCL8;
Syncytiotrophoblast	2	54	0.214823	0.731388	0.768292	1	1	1	BYSL; SLC1A5;
Ascending colon	4	50	0.429646	1.57584	0.249089	1	0.623089	1	ERO1A; PDXP; RERE; SYNE1;
Neurons	1	68	0.107411	0.29186	0.9715	1	1	1	MAP1B;
Zona glomerulosa	1	9	0.107411	2.20304	0.375067	1	0.842116	1	MIF;
Lymph	2	22	0.214823	1.79474	0.30917	1	0.734386	1	PDLIM7; SLC52A2;
Melanoma cells	4	47	0.429646	1.67641	0.215905	1	0.561619	1	ACTB; ACTG1; ENO1; WDR1;
Umbilical cord	5	34	0.537057	2.89506	0.0275576	1	0.103862	0.327945	ENO2; IGFBP3; MT1X; SIRPA; SMTN;
Cornea	13	82	1.39635	3.11771	0.000240591	0.204021	0.00126721	0.00400124	ANGPTL7; DDR1; FGFR1; IL4R; LDHA; LSS; MIF; SGK1; SH3BP4; SLC7A5; TGFB3; TKT; VCL;
Iris	1	14	0.107411	1.4168	0.518759	1	1	1	GLRX;
Retinal pigmented epithelial cells	8	51	0.859291	3.08605	0.00396397	1	0.0173271	0.0547105	ADM; EDN1; GLRX; P2RY2; RAI14; SLC16A3; SLC38A1; SLC6A6;
18_size	3	104	0.322234	0.568744	0.904462	1	1	1	ACTB; ACTN4; HSPA5;
Decidua	3	43	0.322234	1.37538	0.375377	1	0.842116	1	BYSL; IGFBP3; MIF;
Spermatocytes	2	42	0.214823	0.940306	0.63763	1	1	1	LIPE; TFRC;
Descending colon	4	56	0.429646	1.40703	0.318064	1	0.753403	1	ERO1A; PDXP; RERE; SYNE1;
Villus	2	10	0.214823	3.94628	0.0887421	1	0.276667	0.87358	CCND3; HIF1A;
Collecting duct	1	23	0.107411	0.862642	0.699368	1	1	1	ADM;
b1-SE_nonglyco_qstar	2	90	0.214823	0.438865	0.94742	1	1	1	THBS1; UBE2N;
Eosinophils	6	100	0.644468	1.18102	0.399911	1	0.884705	1	F2R; F2RL2; IL4R; NT5E; PTPRJ; TGFA;
Vascular endothelium	7	40	0.75188	3.4433	0.00369154	1	0.0163043	0.0514812	F11R; F2R; IER3; IGFBP3; PLAU; PTX3; TGFA;
Myoblast	1	10	0.107411	1.98296	0.406881	1	0.884705	1	IGFBP3;
Submandibular gland	1	25	0.107411	0.793658	0.729221	1	1	1	FGFR1;
Myocardium	6	30	0.644468	3.93581	0.00354566	1	0.015742	0.0497056	ACTN1; ADORA1; NT5E; PTX3; RGS4; SMTN;
Occipital cortex	6	39	0.644468	3.02778	0.013227	1	0.0524134	0.165496	AMD1; CCT5; CYR61; GPRC5B; GPRC5C; HSPA5;
AdducinII	5	116	0.537057	0.848727	0.709363	1	1	1	ACTB; AKR1C3; HK2; HSP90AA1; THBS1;
Granulosa lutein cells	4	28	0.429646	2.81357	0.0516158	1	0.172324	0.544115	CTGF; HBEGF; P2RY2; THRA;
Proximal convoluted tubule	4	32	0.429646	2.46198	0.0774596	1	0.247871	0.782657	ADM; AK4; CYP24A1; MT1X;
Leydig cells	3	36	0.322234	1.64274	0.27658	1	0.672034	1	CDKN1B; LIPE; VCL;
Thyroid follicular cells	1	12	0.107411	1.65274	0.465737	1	0.970381	1	UBE2C;
Dermis	1	9	0.107411	2.20304	0.375067	1	0.842116	1	CRIM1;
BOB_Sensitivity	2	129	0.214823	0.306195	0.990774	1	1	1	CDK5RAP2; IGFBP3;
Pulmonary artery	2	15	0.214823	2.63173	0.175681	1	0.480571	1	F3; FGFR1;
Cellzome_Abl_inhibitors_NatureBiotechnology_exp143	5	87	0.537057	1.1316	0.456241	1	0.96003	1	ADAMTS14; AURKA; CABLES1; MIF; YWHAG;
Gastric mucosa	3	33	0.322234	1.79204	0.234884	1	0.591042	1	CCNB1; FOXQ1; TGFA;
CSF	2	12	0.214823	3.28911	0.121814	1	0.361184	1	GLUL; IGFBP3;
Skin fibroblasts	16	162	1.71858	1.94212	0.00852991	1	0.0354577	0.111958	ADAMTS14; C1QBP; CDKN2C; CYR61; EHD4; GLTP; GNB4; HMGCR; LDLR; ODC1; P4HA1; PDCD4; PLOD2; SMURF2; VCL; WARS;
Alveolar macrophage	1	18	0.107411	1.10213	0.609552	1	1	1	CAT;
Urothelium	5	33	0.537057	2.98276	0.0244988	1	0.0931182	0.294023	CCND3; CDKN1B; FGFR1; MT1E; TPM1;
Islets of Langerhans	7	135	0.75188	1.02042	0.534539	1	1	1	ACTB; ENO1; HSPA5; PFKFB3; PGK1; TKT; TMSB10;
Gingival epithelium	1	8	0.107411	2.47808	0.341549	1	0.787047	1	F2RL2;
Chorionic villus	1	8	0.107411	2.47808	0.341549	1	0.787047	1	PLOD2;
Atrium	13	146	1.39635	1.75114	0.0354115	1	0.12888	0.40694	CELF2; CES2; EPB41; ERO1A; FOXQ1; NDRG4; NPPB; PDXP; RERE; RGS4; RHOF; SYNE1; SYNE2;
Corpus luteum	2	12	0.214823	3.28911	0.121814	1	0.361184	1	ADM; IGFBP3;
Parietal lobe	9	111	0.966702	1.5951	0.112369	1	0.336709	1	EPB41; ERO1A; FOXQ1; NDRG4; PDXP; RERE; RHOF; SYNE1; SYNE2;
Cardiac muscle	4	64	0.429646	1.23118	0.411571	1	0.892614	1	CCND3; HSPE1; SVIL; SYNE2;
Uterine myometrium	4	77	0.429646	1.02335	0.555502	1	1	1	EGFR; NCOR2; PTGIS; SMTN;
Sebaceous glands	1	29	0.107411	0.684226	0.780335	1	1	1	ADM;
Neural stem cells	7	67	0.75188	2.05591	0.053319	1	0.176619	0.557678	CES2; NUMA1; PCLO; SRSF7; SYNE2; THBS1; TXNRD1;
Spermatozoa	5	102	0.537057	0.965208	0.597994	1	1	1	C1QBP; CCNB1; HIF1A; HK1; LIPE;
Large intestine	1	39	0.107411	0.508828	0.869824	1	1	1	SMTN;
Oocytes	2	38	0.214823	1.03926	0.582789	1	1	1	CCND3; THRA;
Hair follicle	3	83	0.322234	0.712626	0.801006	1	1	1	ADM; KRT31; TLE3;
Cytotrophoblasts	2	39	0.214823	1.01262	0.597053	1	1	1	ADM; BYSL;
Lymphoblast	1	13	0.107411	1.5257	0.49294	1	1	1	IFIT1;
Glomerulus	4	44	0.429646	1.79068	0.184073	1	0.49805	1	ADM; F2R; NT5E; PFKFB3;
Bile duct	2	31	0.214823	1.27386	0.472783	1	0.982646	1	EPS8; FGFR1;
Mammary epithelium	5	75	0.537057	1.31264	0.334217	1	0.782918	1	CDKN1B; JUP; OSMR; PFKFB3; SDCCAG3;
Lung fibroblasts	3	27	0.322234	2.19012	0.156064	1	0.43391	1	CALD1; GEM; HMGCR;
Karpas 299	2	24	0.214823	1.64524	0.347094	1	0.793359	1	ACTB; FAM216A;
Superior frontal gyrus	1	10	0.107411	1.98296	0.406881	1	0.884705	1	P2RY6;
Cochlea	1	28	0.107411	0.708654	0.76854	1	1	1	MYO7A;
Schwann cells	1	17	0.107411	1.16692	0.588599	1	1	1	FGFR1;
B lymphocytes	1	27	0.107411	0.73489	0.756112	1	1	1	PTPRJ;
Malignant pleural effusions	3	31	0.322234	1.90761	0.207757	1	0.542087	1	ACTB; HSP90AA1; PTX3;
N06BJ504	8	78	0.859291	2.01794	0.0443804	1	0.157467	0.497205	ABL1; BCAR1; DDR1; DLGAP4; EGFR; PXN; TNS1; VCL;
Auricle	1	4	0.107411	4.94997	0.188531	1	0.49805	1	TSC22D3;
Paracentral gyrus	7	48	0.75188	2.86954	0.0102649	1	0.0420513	0.132778	ERO1A; FOXQ1; NDRG4; RERE; RHOF; SYNE1; SYNE2;
Sweat glands	2	37	0.214823	1.06734	0.568157	1	1	1	ADM; NR3C2;
Tyroid gland	1	1	0.107411	19.6529	0.0508827	1	0.170547	0.538507	LMOD1;
Trophoblast	1	44	0.107411	0.45102	0.899799	1	1	1	IGFBP3;
Vascular endothelial cells	11	63	1.18153	3.43403	0.000302058	0.256145	0.00157144	0.00496186	ANGPTL4; CAT; CHST2; CTGF; EDN1; ETS1; F2RL2; GRM1; NT5E; PTGIS; TNS3;
Tooth	1	32	0.107411	0.6201	0.812239	1	1	1	NOTCH2;
Dentate gyrus	2	26	0.214823	1.51873	0.3843	1	0.859858	1	BDNF; GLRX;
Submaxillary gland	1	10	0.107411	1.98296	0.406881	1	0.884705	1	ST6GAL1;
Thymic epithelial cells	1	8	0.107411	2.47808	0.341549	1	0.787047	1	HMMR;
Sublingual gland	1	10	0.107411	1.98296	0.406881	1	0.884705	1	FGFR1;
Vas deferens	1	17	0.107411	1.16692	0.588599	1	1	1	FGFR1;
Pulvinar	1	1	0.107411	19.6529	0.0508827	1	0.170547	0.538507	AMD1;
Dorsal root ganglion	2	32	0.214823	1.23406	0.489552	1	1	1	EDN1; NGF;
Proerythroblast	1	5	0.107411	3.96195	0.22983	1	0.583496	1	ALAS1;
Endocervix	1	12	0.107411	1.65274	0.465737	1	0.970381	1	FGFR1;
Veins	1	10	0.107411	1.98296	0.406881	1	0.884705	1	PPP1R14B;
Colon mucosa	5	46	0.537057	2.13999	0.08305	1	0.262785	0.829749	ADM; BUB1B; NR3C2; TGFA; UNG;
Myofibroblast	1	5	0.107411	3.96195	0.22983	1	0.583496	1	TPM1;
High endothelial venule endothelial cell	2	10	0.214823	3.94628	0.0887421	1	0.276667	0.87358	FGFR1; PODXL;
Parietal cortex	4	25	0.429646	3.15106	0.0359155	1	0.129601	0.409219	AMD1; CAT; CCT5; HSPA5;
Seminiferous tubule	3	23	0.322234	2.57084	0.109295	1	0.328662	1	CYP51A1; PPP1R14B; VCL;
Intestinal epithelial cells	8	27	0.859291	5.82819	4.07133e-05	0.0345249	0.000225653	0.000712503	ACTB; BAIAP2L1; ENO1; EPS8; HSP90AA1; LDHA; PGK1; STX3;
Spermatids	2	38	0.214823	1.03926	0.582789	1	1	1	LIPE; TFRC;
Reticulocytes	4	25	0.429646	3.15106	0.0359155	1	0.129601	0.409219	ASNS; ERMAP; HK1; MT2A;
Pancreatic acinus	1	17	0.107411	1.16692	0.588599	1	1	1	PFKFB3;
Umbilical vein	1	10	0.107411	1.98296	0.406881	1	0.884705	1	SMTN;
Parahippocampal gyrus	1	13	0.107411	1.5257	0.49294	1	1	1	P2RY6;
Coronary arteries	2	32	0.214823	1.23406	0.489552	1	1	1	FGFR1; SMTN;
BOB2L_ISB	2	87	0.214823	0.453997	0.940164	1	1	1	CDK5RAP2; IGFBP3;
Plasma cells	3	21	0.322234	2.81557	0.0883387	1	0.276667	0.87358	CABLES1; CDKN1B; ENO2;
Prostate carcinoma	1	1	0.107411	19.6529	0.0508827	1	0.170547	0.538507	NKX3-1;
Mesoappendix	1	6	0.107411	3.30273	0.269029	1	0.657453	1	FAXDC2;
Insular cortex membrane micro domains	8	75	0.859291	2.09865	0.0363962	1	0.130779	0.412938	ENO1; ENO2; FGF5; MAP1B; PCDH1; PGK1; TUBB4A; VAT1;
Mononuclear phagocytes	2	12	0.214823	3.28911	0.121814	1	0.361184	1	PTX3; YARS;
Breast cancer cells	5	36	0.537057	2.73426	0.0343757	1	0.125649	0.396739	ACTB; ACTG1; CCT2; CLIC1; HSPA5;
Oviduct	1	11	0.107411	1.80285	0.437077	1	0.935963	1	FGFR1;
Zona fasciculata	1	11	0.107411	1.80285	0.437077	1	0.935963	1	MIF;
Alveolus	3	14	0.322234	4.22235	0.0313832	1	0.115708	0.365352	F11R; F3; PFKFB3;
Ear	1	15	0.107411	1.32241	0.543264	1	1	1	ARHGEF3;
Intestinal epithelium	2	24	0.214823	1.64524	0.347094	1	0.793359	1	NT5E; PLAU;
Articular cartilage	1	17	0.107411	1.16692	0.588599	1	1	1	SLC2A3;
Transverse mesocolon	1	2	0.107411	9.87532	0.0991789	1	0.30037	0.948425	PDXP;
Osteoclast	1	18	0.107411	1.10213	0.609552	1	1	1	MITF;
Cerebrum	3	30	0.322234	1.97118	0.194473	1	0.508991	1	MAP1B; OSMR; SLC2A3;
Peyer's patches	1	10	0.107411	1.98296	0.406881	1	0.884705	1	PVR;
Renal tubule	1	18	0.107411	1.10213	0.609552	1	1	1	ADORA1;
Locus coeruleus	1	17	0.107411	1.16692	0.588599	1	1	1	P2RY6;
051503_BAL20_gly_lec	1	30	0.107411	0.661426	0.79153	1	1	1	ACTB;
Seminal plasma	1	8	0.107411	2.47808	0.341549	1	0.787047	1	TFRC;
Midbrain	1	14	0.107411	1.4168	0.518759	1	1	1	GLRX;
Skin and Appendages	1	1	0.107411	19.6529	0.0508827	1	0.170547	0.538507	FGFR1;
Dermal microvascular endothelial cells	2	14	0.214823	2.81958	0.157294	1	0.4359	1	SPRY2; THRA;
Amnion	1	16	0.107411	1.23981	0.566523	1	1	1	EDN1;
Inferior olivary nucleus	1	2	0.107411	9.87532	0.0991789	1	0.30037	0.948425	FOXP2;
Thrombocyte	1	6	0.107411	3.30273	0.269029	1	0.657453	1	CTPS1;
Synoviocyte	1	3	0.107411	6.59448	0.14502	1	0.407862	1	TNIP1;
Ciliary body	1	15	0.107411	1.32241	0.543264	1	1	1	GLRX;
Submucosa	1	6	0.107411	3.30273	0.269029	1	0.657453	1	FGFR1;
Colon epithelium	5	32	0.537057	3.07594	0.0216672	1	0.0835172	0.263707	CCND3; F11R; IL11RA; MIF; STX3;
Rectum mucosa	1	5	0.107411	3.96195	0.22983	1	0.583496	1	HIF1A;
Vitreous humor	1	6	0.107411	3.30273	0.269029	1	0.657453	1	ADM;
Enterocyte	1	16	0.107411	1.23981	0.566523	1	1	1	CES2;
Cerebral neurons	1	7	0.107411	2.83158	0.306235	1	0.729458	1	TLE4;
Lamina propria	1	8	0.107411	2.47808	0.341549	1	0.787047	1	CABLES1;
Renal tubular epithelium	3	10	0.322234	5.9096	0.0120391	1	0.0481563	0.152054	MIF; PFKFB3; TFRC;
B cell lymphoblastoid cells	1	2	0.107411	9.87532	0.0991789	1	0.30037	0.948425	PDLIM7;
Pancreatic duct	1	17	0.107411	1.16692	0.588599	1	1	1	PFKFB3;
Hair bulb	1	7	0.107411	2.83158	0.306235	1	0.729458	1	ADM;
Uterine stromal cells	1	10	0.107411	1.98296	0.406881	1	0.884705	1	BYSL;
Cingulate gyrus	1	11	0.107411	1.80285	0.437077	1	0.935963	1	P2RY6;
White matter	1	13	0.107411	1.5257	0.49294	1	1	1	AMD1;
Lymphoid stem cell	1	17	0.107411	1.16692	0.588599	1	1	1	CCNB1;
Superior colliculus	1	4	0.107411	4.94997	0.188531	1	0.49805	1	ADORA1;
Dorsal root ganglia	1	4	0.107411	4.94997	0.188531	1	0.49805	1	EDN1;
Corpus cavernosum	1	3	0.107411	6.59448	0.14502	1	0.407862	1	TSC22D3;
Mucous gland	1	4	0.107411	4.94997	0.188531	1	0.49805	1	NKX3-1;
Precentral gyrus	1	5	0.107411	3.96195	0.22983	1	0.583496	1	NDRG4;
Germ cell layer	2	6	0.214823	6.57275	0.0338345	1	0.124206	0.392183	ARHGEF3; GSTO1;
Bone marrow cells	1	7	0.107411	2.83158	0.306235	1	0.729458	1	TFRC;
Follicular dendritic cells	1	2	0.107411	9.87532	0.0991789	1	0.30037	0.948425	PVR;
Ovarian follicular fluid	1	5	0.107411	3.96195	0.22983	1	0.583496	1	BDNF;
Myoepithelial cell	1	6	0.107411	3.30273	0.269029	1	0.657453	1	TPM1;
Conjunctiva	1	10	0.107411	1.98296	0.406881	1	0.884705	1	GLRX;
Erythroblasts	2	9	0.214823	4.38427	0.0734015	1	0.236671	0.747293	ERMAP; TGFA;
Central nervous system	1	9	0.107411	2.20304	0.375067	1	0.842116	1	GSTO1;
Hindbrain	1	4	0.107411	4.94997	0.188531	1	0.49805	1	EPB41;
Prostate benign prostatic hyperplasia	1	1	0.107411	19.6529	0.0508827	1	0.170547	0.538507	NKX3-1;
Buccal epithelium	1	3	0.107411	6.59448	0.14502	1	0.407862	1	F2RL2;
Sympathetic (chain) ganglionic trunk	1	3	0.107411	6.59448	0.14502	1	0.407862	1	FGFR1;
Stratum spinosum	1	6	0.107411	3.30273	0.269029	1	0.657453	1	FGFR1;
Paraventricular nucleus	1	4	0.107411	4.94997	0.188531	1	0.49805	1	ADM;
Supra optic nucleus	1	3	0.107411	6.59448	0.14502	1	0.407862	1	ADM;
Zona reticularis	1	4	0.107411	4.94997	0.188531	1	0.49805	1	MIF;
Podocyte	1	12	0.107411	1.65274	0.465737	1	0.970381	1	DBN1;
White adipose tissue	1	10	0.107411	1.98296	0.406881	1	0.884705	1	LIPE;
Peritoneal fluid	1	2	0.107411	9.87532	0.0991789	1	0.30037	0.948425	IGFBP3;
Gastric wall	1	3	0.107411	6.59448	0.14502	1	0.407862	1	ADM;
Alveoli	1	3	0.107411	6.59448	0.14502	1	0.407862	1	F3;
Umbilical artery	2	8	0.214823	4.93162	0.0590356	1	0.19329	0.610318	MYL9; SMTN;
Airway epithelium	1	7	0.107411	2.83158	0.306235	1	0.729458	1	STAT2;
B cell	1	3	0.107411	6.59448	0.14502	1	0.407862	1	IL4R;
Pericardial fluid	1	2	0.107411	9.87532	0.0991789	1	0.30037	0.948425	EDN1;
Corneal endothelium	1	5	0.107411	3.96195	0.22983	1	0.583496	1	FGFR1;
Pre-B cells	1	4	0.107411	4.94997	0.188531	1	0.49805	1	HSPA5;
Gastric epithelial cells	1	1	0.107411	19.6529	0.0508827	1	0.170547	0.538507	ADM;
Peripheral blood lymphocytes	2	3	0.214823	13.1237	0.00749655	1	0.0313156	0.0988797	CKAP2; SYNE2;
Pituitary acidophil	1	3	0.107411	6.59448	0.14502	1	0.407862	1	FGFR1;
Infundibular nucleus	1	2	0.107411	9.87532	0.0991789	1	0.30037	0.948425	ADM;
Prostate atrophy	1	1	0.107411	19.6529	0.0508827	1	0.170547	0.538507	NKX3-1;
Chief cell	1	3	0.107411	6.59448	0.14502	1	0.407862	1	FGFR1;
Pituitary basophil	1	3	0.107411	6.59448	0.14502	1	0.407862	1	FGFR1;
Thalamic nucleus	1	4	0.107411	4.94997	0.188531	1	0.49805	1	AKAP2;
Prostate prostatic intraepithelial neoplasia	1	1	0.107411	19.6529	0.0508827	1	0.170547	0.538507	NKX3-1;
Muscularis externa	1	1	0.107411	19.6529	0.0508827	1	0.170547	0.538507	FGFR1;
Insular claustrum	1	1	0.107411	19.6529	0.0508827	1	0.170547	0.538507	AMD1;
Olfactory tubercle	1	1	0.107411	19.6529	0.0508827	1	0.170547	0.538507	ADORA1;
Mesangial cell	1	1	0.107411	19.6529	0.0508827	1	0.170547	0.538507	SERPINE1;
Pancreatic adenocarcinoma	1	1	0.107411	19.6529	0.0508827	1	0.170547	0.538507	EGFR;
Myelocyte	1	1	0.107411	19.6529	0.0508827	1	0.170547	0.538507	TGFA;

## Sheet: Transcription factor
Analysis: Transcription factor
Dataset name: H-RPE_6h_vs_3h
Number of genes in the dataset: 938
Number of genes in the dataset (which are available in Transcription factor database) :849
Number of genes in background: 15253
Is analysis quantitative: No
						Corrected p-values
Transcription factor	No. of genes in the dataset	No. of genes in the background dataset	Percentage of genes	Fold enrichment	P-value (Hypergeometric test)	Bonferroni method	BH method	Q-value (Storey-Tibshirani method)	genes mapped (from input data set)
MAFB	33	352	3.88693	1.68474	0.0023774	0.499254	0.00910262	0.00640818	ABCC4; BDNF; C4orf3; CAPRIN2; CIT; CNN3; DLC1; EPB41; FOXP2; GJA1; GNB4; ID3; IGF2BP2; KAT6B; KIAA1522; MITF; MSC; NOLC1; OTX2; PAX6; PBX1; PGM1; PIK3C2B; PPP2R2B; PRPS1; RBMS1; RGS3; TEAD1; TGFB2; TMEM37; TRIM8; TTLL5; UBE2N;
NFIC	140	2040	16.49	1.23302	0.00427976	0.898749	0.0149791	0.0105452	ABL1; ABLIM1; ADAMTS1; ADAMTS12; ADORA1; ALDH18A1; ANKHD1-EIF4EBP3; ARNTL; BCAR3; BCOR; BDNF; BMF; BMP6; BNC2; C15orf52; CALCOCO1; CCND1; CDC42SE1; CDKN1B; CHD6; CNBP; CRB2; CRIM1; CTGF; CXCL8; DAPK1; DBN1; DDR1; DNAJB5; DTL; ELF3; ELL2; ENC1; ENO2; EPAS1; ETS1; ETS2; F3; FAM13C; FAM171A1; FMNL3; FOXL1; FOXP2; FOXP4; G3BP1; GALM; GEM; GJA1; GLS; GSTO1; HBEGF; HDAC7; HIVEP1; HMGA2; HMGB2; HPCAL1; …
NR1H3	81	1020	9.54064	1.42685	0.000694147	0.145771	0.00317365	0.00223423	ABCA1; ABLIM1; ADM; AK4; AMD1; AMOT; BCOR; BDNF; BNC2; CAPN15; CDC25B; CDK5RAP2; CHD6; CRY2; CYP1A1; DBN1; DESI1; DNAJB5; DTL; DYRK1B; EPAS1; ERF; FAM216A; FAT4; FMNL3; GRPEL1; GUCY1A2; ING4; LDB1; LRP11; LTBP4; MITF; MUM1; MYO1C; NACC1; NCAPD2; NCOR2; PAX6; PBX1; PCDH18; PDLIM7; PIK3C2B; PLXNA2; POLR2A; PRMT1; PTCH1; PTPRS; PUS1; RAI14; RARA; RASSF4; RB1CC1; RBMS1; RGS4; RND3; RRBP1; SAMD1; SGK1…
PITX3	17	265	2.00236	1.15315	0.30755	1	0.398676	0.280665	ADORA1; BCAR3; BCOR; CDK5RAP2; CENPF; ENPP2; EPHA2; ERF; MACF1; MITF; MYO7A; PBX1; PRMT1; SEMA6C; SPATS2L; TOP1; TP53INP1;
RXRA	86	1113	10.1296	1.38833	0.0010992	0.230833	0.00471088	0.00331642	ABL1; ABLIM1; ACTB; ACTG1; ADORA1; AK4; ARHGEF3; ARNTL; BDNF; BNC2; CDC25A; CDC25B; CDK5RAP2; CELF2; CHD2; CHD6; CNN3; CORO2B; CRB2; CRY2; CTGF; CYP1A1; DHRS3; DNAJB5; DTL; DUSP4; EPAS1; EPB41; EPHA2; ERRFI1; FAM216A; FAT4; FSTL3; GDF5; GRPEL1; HSD17B7; IGF2BP2; KIAA1109; LRP11; LTBP4; MAP1B; MUM1; MYO1C; NCAPD2; NCOR2; NDE1; NEDD9; PBX1; PCDH18; PDE1C; PDLIM7; PI4KB; PIK3C2B; PLOD2; PLXNA2; PMEP…
SOAT1	91	1261	10.7185	1.29662	0.00580285	1	0.0181881	0.0128043	ABLIM1; ACTB; ADAMTS12; AK2; AMOT; ANKHD1-EIF4EBP3; APBA1; ARNTL; ARPC5; BCL2L1; BCOR; BDNF; BNC2; BRD8; CALCOCO1; CCDC85B; CCL2; CDH11; CHD6; CHST2; CNN3; CRB2; CRIM1; DOPEY2; DTX2; DUSP14; EGLN1; EHBP1L1; EIF2S1; ENPP2; FGFR1; FLCN; FOXP4; FRMD6; GAS7; GIPC1; HDAC7; HK1; HSPE1; ID3; ID4; IL18; JUN; KCTD10; KCTD11; KIAA1522; KIF20A; LDB1; LRP12; LRP5; MACF1; MAFF; MYL12A; MYO18A; NAMPT; ODC1; PC…
STAT1	91	1261	10.7185	1.29662	0.00580285	1	0.0181881	0.0128043	ABLIM1; ACTB; ADAMTS12; AK2; AMOT; ANKHD1-EIF4EBP3; APBA1; ARNTL; ARPC5; BCL2L1; BCOR; BDNF; BNC2; BRD8; CALCOCO1; CCDC85B; CCL2; CDH11; CHD6; CHST2; CNN3; CRB2; CRIM1; DOPEY2; DTX2; DUSP14; EGLN1; EHBP1L1; EIF2S1; ENPP2; FGFR1; FLCN; FOXP4; FRMD6; GAS7; GIPC1; HDAC7; HK1; HSPE1; ID3; ID4; IL18; JUN; KCTD10; KCTD11; KIAA1522; KIF20A; LDB1; LRP12; LRP5; MACF1; MAFF; MYL12A; MYO18A; NAMPT; ODC1; PC…
DLX2	9	171	1.06007	0.946555	0.616802	1	0.703959	0.495583	CBLB; FOXL1; FOXP2; KAT6B; MACF1; MITF; NOTCH2; P4HA1; PCDH18;
DLX3	34	413	4.00471	1.47941	0.0145901	1	0.0373649	0.0263046	ANKHD1-EIF4EBP3; APOLD1; ARHGAP1; BAMBI; BDNF; C15orf52; CCND1; DEGS1; DLC1; DLGAP4; GARS; HPCAL1; KLF7; LRP5; NOTCH2; OTX2; PCDH1; PDE1C; PRRX1; PTPRE; RASGRF1; RERE; REV3L; RND3; RRBP1; SLC46A3; SMURF2; SPATS2L; SSFA2; SYNE1; TEAD1; TGFB2; VCL; ZFP36L1;
ETS1	177	2496	20.8481	1.27407	0.000244734	0.0513941	0.00145049	0.00102113	ABCB9; ACTR3; ADORA1; AK2; AMD1; AMOT; ANGPTL7; APBA1; APOLD1; ARHGAP1; ARMC9; ASAP2; ATG2A; ATP6V0C; B4GALT1; BAMBI; BCAR3; BCL2L1; BCOR; BMP4; BTBD11; BUB1B; C15orf52; CAP1; CBLB; CCDC77; CCDC85B; CCND3; CDC25B; CDCA5; CDCP1; CDK5RAP2; CELF2; CEP170; CHD2; CHD6; CIT; CNN3; CNTROB; CORO1C; CRIM1; CTPS1; DAB2; DDAH1; DHRS3; DLC1; DLGAP4; DNAJB5; DUSP4; E2F1; EGFR; EHBP1L1; EHD4; EIF1AD; EIF2S1; E…
HNF1A	64	831	7.53828	1.38384	0.00501889	1	0.0164682	0.0115935	AK2; AMOT; BCAR1; BCAR3; BDNF; BMP4; BNC2; C4orf3; CCND1; CCND3; CDK5RAP2; CHD2; CLCF1; CLIC1; CLSTN2; CRIM1; CYP1B1; DTL; ELF3; ENO1; ERRFI1; EVA1A; FAM162A; FOXP2; GLIS2; GLS; HMGCS1; HSD17B2; HSPE1; ID2; INHBA; KIFC3; KLF9; MACF1; MITF; MN1; MYC; NOTCH2; NTNG1; PBX1; PDLIM5; PLCE1; POLR2A; RASGRF2; RBMS1; RERE; RIMS1; RRBP1; SESN1; SESN3; SKIL; SLC39A10; SLC39A14; SLITRK4; SMAD3; SMTN; SPATS2L…
HOXC9	36	573	4.24028	1.12903	0.247027	1	0.341287	0.240264	ABCA1; ABL1; AK2; AKAP12; AMOT; ANKRD10; BCAR3; BDNF; CD3EAP; CDK5RAP2; CHST2; CNN3; CRIM1; DAPK1; DIO2; DLC1; DNAJB4; ENAH; FGF5; FRMD6; GDF5; GLS; HDAC7; ID3; IGF2BP2; KCTD10; KDM4A; MACF1; MAP1A; MN1; OGFRL1; OTX2; PPP1R13L; REV3L; TGFB2; ZBTB20;
[truncated: 185 more rows]

## Sheet: Clinical phenotype
Analysis: Clinical phenotype
Dataset name: H-RPE_6h_vs_3h
Number of genes in the dataset: 938
Number of genes in the dataset (which are available in Clinical phenotype database) :112
Number of genes in background: 1820
Is analysis quantitative: No
						Corrected p-values
[truncated: 2,487 more rows]

## Sheet: COSMIC
Analysis: COSMIC
[truncated: 41 more rows]
