# Supplementary material for: Expression of Pro-Angiogenic Markers Is Enhanced by Blue Light in Human RPE Cells
Source: Antioxidants (Basel). 2020 Nov 20;9(11):1154. doi: 10.3390/antiox9111154 (PMC7699675; doi:10.3390/antiox9111154)
Supplement: Supplementary file 1 [file antioxidants-09-01154-s001.zip › Supplementary Materials/Table S5_FunRichDEGs_Angiogenesis.xlsx]

## Sheet: List
3hvs0-6hvs0	3hvs0-6hvs3h	6hvs0-6hvs3h	3hvs0-6hvs0-6hvs3h
ABI1	ACTR3	ABL1	ACTN4
ACTA2	ADM	ACTN1	ARF6
ADAM10	BMP4	ARHGAP17	ARHGDIA
AES	CCL2	ARHGEF28	BCAR1
AKT1	CDC25B	ARHGEF3	BCL2L1
AKT1S1	CDC42	ARPC5	BNIP3L
AKT2	CXCL8	ASAP2	CABLES1
ALDOA	EIF2S1	BAMBI	CBLB
AP1M1	F2RL2	BCAR3	CCND1
AP2A1	FGF2	BCL2L11	CD82
APAF1	FHL2	BDNF	CDKN1B
APC	GIPC1	BMP6	DVL1
APPL1	HSP90AA1	BNIP3	EIF4G1
ARAP1	JUP	CAT	EPHA2
ARAP3	KAT5	CCND3	FZD2
ARF1	MCL1	CIT	HBP1
ARFGAP1	MXD4	CTGF	HDAC7
ARPC1B	ODC1	CYR61	HIF1A
ARPC2	PGM1	DAB2	HK1
ARPC4	PLEKHA2	DDB2	IRS2
ATM	SGK1	DLC1	JUN
AXIN1	SHB	DNMBP	JUNB
BAD	SKIL	DUSP1	KIFC3
BAG1	TGFB2	E2F1	KPNA2
BAX		EGFR	LIF
BBC3		EGLN1	LMAN1
BCAT1		EIF4EBP1	MAP2K3
BCL3		ENAH	MMP14
BHLHE40		EPS8	MT2A
BHLHE41		ETS1	MYC
BIN1		FGFR1	NDRG1
BMI1		FKBP4	NME1-NME2
CA9		FOSL1	PCK2
CALM3		GADD45A	PGK1
CAMK2B		GJA1	PLAUR
CAMSAP3		GYS1	PLK3
CARD11		HK2	PPP1R13L
CARM1		ID2	PVR
CCM2		IL4R	PXN
CCNG1		ITGB3	RB1CC1
CD81		LDHA	SMAD6
CDC37		LRIG1	SPHK1
CDK1		LRP5	SPRY2
CDK11B		MAP2K1	SVIL
CDK5		NKX3-1	TCF3
CDK6		NOG	TGM2
CDKN1A		PAX6	ZYX
CDKN2B		PBX1
CEBPB		PDCD4
CFLAR		PDGFRB
CHMP3		PEG10
CHRDL1		PFKFB3
CITED2		PIP5K1B
CLIP1		PLAU
COL11A1		PLD1
COL18A1		PLK1
COL1A1		PMAIP1
COL4A3		PPP2R2B
COL4A4		PTPRJ
COL4A5		RACGAP1
COL5A1		RASGRF2
COL5A2		RRAGC
COL6A1		SERPINE1
COL7A1		SESN1
CP		SMAD3
CREB1		SMAD7
CSE1L		SMURF2
CSK		SRC
CSNK1A1		SSH1
CSNK1E		TFRC
CSNK1G2		TGFA
CSNK1G3		THBS1
CSNK2A1		TLE4
CTDSP1		TMEFF2
CTSD		VASP
CYLD		VCL
CYTH2		VEGFA
DDIT3		ZFP36L1
DDIT4		ZMIZ1
DDX5		ZNF318
DIAPH3
DKK1
DLG1
DNM1
DUSP6
EDN2
EEF2
EIF2AK2
EPN1
EPS15
EXOC1
EXOC2
EXOC5
EXOC6
EZR
FKBP1A
FKBP8
FLNA
FRS2
FST
FTH1
FURIN
FZD6
GNAQ
GNAS
GPX1
GRB2
GTF3A
GULP1
HIPK2
HMOX1
HNRNPA1
HRAS
HSP90B1
HSPA1A
HSPB1
IBTK
ICAM1
IGSF8
IKBKB
IL13RA1
IL6ST
IREB2
IRF7
IRS1
ITCH
ITGA1
ITGA3
ITGA5
ITGAV
ITGB1
ITGB4
JMY
JUND
KAT2B
KDELR1
KDM3A
LAMA5
LAMB2
LGALS1
LIMA1
LPP
LRP1
MAP2K4
MAP2K7
MAP3K1
MAP3K2
MAPK12
MAPK3
MAPK7
MAPKAPK2
MDM2
MDM4
MED15
MEF2D
MLH1
MLST8
MMP2
MSH2
MTA1
MTDH
MYBL1
MYO6
NBN
NCK2
NCKAP1
NCOA4
NME1
NME2
NR3C1
NRAS
NUP153
OCLN
PAK2
PAK4
PARP14
PAWR
PCBP4
PELP1
PIAS1
PIN1
PKM
PKN1
PLIN2
PPP1CA
PPP1CC
PPP2CA
PPP2R1A
PPP2R2A
PPP2R5A
PPP5C
PRKACB
PRKAR1B
PRKCI
PTPN2
RAB11A
RAB5A
RB1
RBBP4
RBBP7
RFWD2
RHOA
RHOQ
RICTOR
RNF111
ROCK1
RPL23
RPS6KA4
RPTOR
RRAGD
RRM2B
RUVBL1
S100A2
SAP18
SAT1
SCAMP2
SDC1
SH3GL1
SIRT1
SLC9A3R1
SLC9A3R2
SMARCA4
SMURF1
SMYD2
SNTA1
SNURF
SOS1
SP3
SPAG9
SREBF1
SRF
STAT6
STEAP3
STMN1
STX4
TAF9
TAGLN
TAOK1
TAOK2
TBL1XR1
TGFB1
TGFB1I1
TIMP1
TJP1
TK1
TLE1
TLN1
TMEM126A
TMF1
TNFRSF12A
TP53
TRIP10
TSG101
UBA3
UBE2D1
UBE2D2
USF2
USO1
USP7
USP8
VAMP3
WASL
XIAP
XPO1
XRCC5
YWHAE
YWHAZ
ZBTB17
ZBTB33
ZFAND5
ZFYVE16
