# Supplementary material for: Expression of Pro-Angiogenic Markers Is Enhanced by Blue Light in Human RPE Cells
Source: Antioxidants (Basel). 2020 Nov 20;9(11):1154. doi: 10.3390/antiox9111154 (PMC7699675; doi:10.3390/antiox9111154)
Supplement: Supplementary file 1 [file antioxidants-09-01154-s001.zip › Supplementary Materials/Table S6_ToppGeneResults.xlsx]

## Sheet: ToppGene_Results
Rank	Gene Symbol	Gene ID	GO: Biological Process		Human Phenotype		Mouse Phenotype		Pathway		Pubmed		Disease		Average score	Overall P-value
(net)			Score	pValue	Score	pValue	Score	pValue	Score	pValue	Score	pValue	Score	pValue
1	TSPAN12	23554	0.9977	0.008521	1	1e-06	0.993	1e-06			1	1e-06	0.9664	1e-06	0.9917	1.2e-11
2	NDP	4693	1	0.002517	1	1e-06	0.9376	0.001356			1	1e-06	0.7243	0.001356	0.9324	6.175e-09
3	ZNF408	79797	0	0.5443	1	1e-06	0	0.5116			0.7403	0.005809	0.8462	1e-06	0.5413	2.319e-06
4	COL9A1	1297	0.34	0.07514	0.5133	0.0005809	0	0.5116	0	0.5037	0.05879	0.03292	0.8851	1e-06	0.4045	7.164e-05
5	AHR	196	1	0.0005809			0.8722	0.002905	0	0.5037	0.05879	0.03292	0.7816	0.0007746	0.5792	0.0001698
6	TIMP3	7078	0.7898	0.0457	0	0.5002	0.9824	1e-06	0	0.5037	0.232	0.03292	0.2554	0.007746	0.4347	0.0001755
7	MAPK14	1432	1	0.0007746			0.8074	0.003292	0	0.5037	0.59	0.006971	0.3948	0.005229	0.5941	0.0002388
8	JAG1	182	1	0.001162	0	0.5002	0.9471	0.0009682	0	0.5037	0.8656	0.003292	0.2554	0.007746	0.5222	0.0002583
9	CREBBP	1387	0.8381	0.04376	0	0.5002	0.6491	0.008908	0.6505	0.0007746	0.5739	0.006971	0.2554	0.007746	0.538	0.000272
10	RPE65	6121	0.9801	0.02072	0	0.5002	0.4644	0.01762	0	0.5037	0	0.5165	0.9403	1e-06	0.3991	0.0005756
11	GLI3	2737	1	0.0003873	0	0.5002	0.6491	0.008908	0.2646	0.002517	0.05879	0.03292	0	0.5081	0.3594	0.0006888
12	LAMA1	284217	1	0.001356	0	0.5002	0.8852	0.002905	0.2646	0.002517	0.05879	0.03292	0	0.5081	0.3987	0.0007282
13	AR	367	0.9995	0.005809	0	0.5002	0	0.5116	0.2646	0.002517	0.05879	0.03292	0.2554	0.007746	0.2937	0.002018
14	SPARC	6678	0.934	0.03234	0	0.5002	0.4644	0.01762	0	0.5037	0.3689	0.008521	0.7313	0.001162	0.4616	0.002377
15	RPGRIP1L	23322	0.9701	0.02479	0	0.5002	0.9871	1e-06	0	0.5037	0	0.5165	0	0.5081	0.3287	0.002521
16	ABL1	25	1	0.0003873	0	0.5002	0	0.5116	0.2646	0.002517	0.05879	0.03292	0	0.5081	0.2512	0.003694
17	TEAD1	7003	0.9995	0.005616	0	0.5002	0.4646	0.0151	0	0.5037	0.05879	0.03292	0.2554	0.007746	0.327	0.004117
18	RB1	5925	0.9822	0.02014	0	0.5002	0.4646	0.0151	0.2646	0.002517	0.05879	0.03292	0	0.5081	0.3271	0.004396
19	PROM1	8842	0.9921	0.01491	0	0.5002	0.7557	0.007359	0	0.5037	0.05879	0.03292	0.2554	0.007746	0.3749	0.00457
20	VCAN	1462	0.7638	0.04706	0.8654	0.0001936	0	0.5116	0	0.5037	0	0.5165	0.2554	0.007746	0.3433	0.005132
21	RPGRIP1	57096	0.9801	0.02072	0	0.5002	0.7185	0.008327			0	0.5165	0.7243	0.001356	0.4866	0.005275
22	CEP290	80184	0.9992	0.006584	0	0.5002	0.5836	0.01104	0	0.5037	0	0.5165	0.7243	0.001356	0.3846	0.005815
23	ALMS1	7840	0.9858	0.01878	0.3896	0.0005809	0.4644	0.01762	0	0.5037	0	0.5165	0	0.5081	0.3469	0.007648
24	EFEMP1	2202	0.9778	0.0213	0	0.5002	0.2226	0.01956	0	0.5037	0.05879	0.03292	0.2554	0.007746	0.2849	0.007807
25	TLR4	7099	0.9975	0.008521	0	0.5002	0.7613	0.006778	0	0.5037	0	0.5165	0.5494	0.003679	0.3849	0.007908
26	PAX2	5076	1	0.001549	0	0.5002	0.5439	0.01317			0.05879	0.03292	0	0.5081	0.3573	0.00814
27	RD3	343035	0.9109	0.03544	0	0.5002	0.4644	0.01762			0	0.5165	0.7243	0.001356	0.4286	0.00902
28	DMD	1756	0.9823	0.02014	0	0.5002	0.7997	0.006197	0	0.5037	0	0.5165	0.6391	0.002517	0.405	0.009237
29	CFH	3075	0	0.5443	0	0.5002	0.6898	0.008714	0	0.5037	0.5754	0.006971	0.2554	0.007746	0.284	0.01106
30	PGK1	5230	0.9266	0.03273	0	0.5002			0	0.5037	0.4949	0.006971	0.2554	0.007746	0.3843	0.01209
31	TTPA	7274	0.5352	0.06758	0	0.5002	0.7168	0.008327			0	0.5165	0.6344	0.003098	0.4166	0.01215
32	OFD1	8481	0.5425	0.067	0.3896	0.0005809	0.2226	0.01956	0	0.5037	0	0.5165	0	0.5081	0.2639	0.01317
33	COL2A1	1280	0.9461	0.02963	0	0.5002	0	0.5116	0	0.5037	0.05879	0.03292	0.766	0.001162	0.3302	0.01522
34	RHO	6010	0.9109	0.03544	0	0.5002	0.7557	0.007359	0	0.5037	0.529	0.006971	0	0.5081	0.4062	0.01823
35	VSX2	338917	0.9936	0.01336	0	0.5002	0.4744	0.01394			0.05879	0.03292	0	0.5081	0.3427	0.02013
36	RBP3	5949	0	0.5443	0.3896	0.0005809	0	0.5116	0	0.5037	0	0.5165	0.2554	0.007746	0.1466	0.02076
37	COL11A1	1301	0.8507	0.04318	0	0.5002	0	0.5116	0	0.5037	0.05879	0.03292	0.6857	0.001936	0.3084	0.02144
38	TREX1	11277	0.7961	0.04551	0	0.5002	0.2226	0.01956	0	0.5037	0	0.5165	0.6344	0.003098	0.2915	0.02153
39	CRX	1406	0.9844	0.01898	0	0.5002	0.5439	0.01317			0.05879	0.03292	0	0.5081	0.3557	0.02266
40	SDCCAG8	10806	0.2439	0.08869	0	0.5002	0.4644	0.01762	0	0.5037	0	0.5165	0.6344	0.003098	0.2654	0.02669
41	MERTK	10461	0.9757	0.02304	0	0.5002	0.7557	0.007359	0	0.5037	0.05879	0.03292	0	0.5081	0.331	0.02799
42	OAT	4942	0	0.5443	0.3896	0.0005809	0.4644	0.01762	0	0.5037	0	0.5165	0	0.5081	0.1814	0.02831
43	FBLN5	10516	0	0.5443	0	0.5002	0.9099	0.001549	0	0.5037	0	0.5165	0.2554	0.007746	0.1942	0.02988
44	NR2E3	10002	0.9936	0.01336	0	0.5002	0.4644	0.01762	0	0.5037	0.05879	0.03292	0	0.5081	0.2839	0.03167
45	TLR3	7098	0.9998	0.003486	0	0.5002	0	0.5116	0	0.5037	0	0.5165	0.3948	0.005229	0.2325	0.03415
46	INVS	27130	0.3776	0.07494	0	0.5002	0.8004	0.003873	0	0.5037	0.05879	0.03292	0	0.5081	0.2762	0.03426
47	IL7	3574	0.6763	0.05964			0	0.5116	0	0.5037	0	0.5165	0.7816	0.0007746	0.3208	0.0348
48	OTX2	5015	0.998	0.008521	0	0.5002	0	0.5116			0.6295	0.00639	0	0.5081	0.3585	0.03678
49	PANK2	80025	0.1059	0.08869	0	0.5002	0.4644	0.01762	0	0.5037	0	0.5165	0.2554	0.007746	0.1742	0.03765
50	GUCY2D	3000	0	0.5443	0	0.5002	0.4644	0.01762	0	0.5037	0	0.5165	0.7243	0.001356	0.1981	0.03866
51	WHRN	25861	0.6408	0.06235	0	0.5002	0.4644	0.01762			0.05879	0.03292	0	0.5081	0.3015	0.04075
52	ARL2BP	23568	0.7359	0.05035	0.3896	0.0005809	0	0.5116	0	0.5037	0	0.5165	0	0.5081	0.247	0.04097
53	ADAMTS18	170692	0.7263	0.05112	0.3896	0.0005809	0	0.5116	0	0.5037	0	0.5165	0	0.5081	0.2461	0.0412
54	ROM1	6094	0.997	0.009876	0	0.5002	0.7557	0.007359			0	0.5165	0	0.5081	0.3508	0.04134
55	PLK4	10733	0.6436	0.06235	0.5296	0.0005809	0	0.5116	0	0.5037	0	0.5165	0	0.5081	0.255	0.04433
56	SEMA4A	64218	0.8366	0.04376	0	0.5002	0.4644	0.01762	0	0.5037	0.05879	0.03292	0	0.5081	0.2703	0.04918
57	KIF11	3832	0	0.5443	0	0.5002	0	0.5116	0	0.5037	0.7021	0.006197	0.2554	0.007746	0.1822	0.04982
58	MT-TL1	4567			0.4249	0.0005809			0	0.5037	0	0.5165	0	0.5081	0.163	0.05028
59	PCYT1A	5130	0	0.5443	0	0.5002	0.2226	0.01956	0	0.5037	0	0.5165	0.6391	0.002517	0.1436	0.05046
60	CTNNA1	1495	0.7327	0.05035			0	0.5116	0.2646	0.002517	0	0.5165	0	0.5081	0.2241	0.05175
61	OPA3	80207	0	0.5443	0.3896	0.0005809					0	0.5165	0	0.5081	0.1561	0.05191
62	ABCA4	24	0	0.5443	0	0.5002	0.7557	0.007359	0	0.5037	0	0.5165	0.3911	0.007552	0.1911	0.05274
63	ADAM9	8754	0.9981	0.008133	0	0.5002	0.7557	0.007359	0	0.5037	0	0.5165	0	0.5081	0.2925	0.05284
64	BBS4	585	0.9977	0.008521	0	0.5002	0.7557	0.007359	0	0.5037	0	0.5165	0	0.5081	0.2924	0.05374
65	MFRP	83552	0.9801	0.02072			0.4644	0.01762			0	0.5165	0	0.5081	0.3636	0.05508
66	TULP1	7287	0.9801	0.02072	0	0.5002	0.7557	0.007359			0	0.5165	0	0.5081	0.3491	0.05509
67	RP1	6101	0.9801	0.02072	0	0.5002	0.7557	0.007359			0	0.5165	0	0.5081	0.3491	0.05509
68	RPGR	6103	0.9801	0.02072	0	0.5002	0.7557	0.007359			0	0.5165	0	0.5081	0.3491	0.05509
69	IFT140	9742	0.9749	0.02304	0	0.5002	0.8004	0.003873	0	0.5037	0	0.5165	0	0.5081	0.298	0.06107
70	MKS1	54903	0.9661	0.02653	0	0.5002	0.8004	0.003873	0	0.5037	0	0.5165	0	0.5081	0.2972	0.06425
71	CAPN5	726	0	0.5443	0.8738	0.0001936	0	0.5116	0	0.5037	0	0.5165	0	0.5081	0.1558	0.06537
72	ABCC6	368	0	0.5443	0	0.5002	0.4713	0.01394	0	0.5037	0	0.5165	0.3911	0.007552	0.1437	0.06643
73	PNPLA6	10908	0.8424	0.04357	0	0.5002	0.869	0.002905	0	0.5037	0	0.5165	0	0.5081	0.2978	0.06922
74	MIR204	406987	0.2104	0.08869	0	0.5002					0	0.5165	0.2554	0.007746	0.1785	0.07085
75	HR	55806	0	0.5443	0	0.5002	0.6491	0.008908			0.05879	0.03292	0	0.5081	0.1783	0.07211
76	PRPF31	26121	0	0.5443	0	0.5002	0.4644	0.01762	0	0.5037	0	0.5165	0.2554	0.007746	0.12	0.07288
77	TUBGCP6	85378	0	0.5443	0.5296	0.0005809			0	0.5037	0	0.5165	0	0.5081	0.1455	0.07293
78	IMPG2	50939	0	0.5443	0.3896	0.0005809			0	0.5037	0	0.5165	0	0.5081	0.1248	0.07293
79	ERCC6	2074	0.9975	0.008521	0	0.5002	0.4644	0.01762	0	0.5037	0	0.5165	0	0.5081	0.2439	0.07357
80	AHI1	54806	0.9994	0.006197	0	0.5002	0	0.5116	0	0.5037	0.05879	0.03292	0	0.5081	0.207	0.08172
81	TTC8	123016	0.9953	0.0122	0	0.5002	0.4644	0.01762	0	0.5037	0	0.5165	0	0.5081	0.2437	0.08352
82	MYO7A	4647	0.9529	0.02866	0	0.5002	0.7484	0.007552	0	0.5037	0	0.5165	0	0.5081	0.2874	0.08372
83	CRB1	23418	0.9364	0.03195	0	0.5002	0.7557	0.007359	0	0.5037	0	0.5165	0	0.5081	0.2872	0.08618
84	GNAT2	2780	0.9883	0.01801	0	0.5002	0.5439	0.01317	0	0.5037	0	0.5165	0	0.5081	0.2563	0.08644
85	POMGNT1	55624	0	0.5443	0	0.5002	0.7557	0.007359	0	0.5037	0.05879	0.03292	0	0.5081	0.1664	0.08871
86	TTLL5	23093	0.9394	0.03098	0	0.5002	0.4644	0.01762			0	0.5165	0	0.5081	0.2867	0.08926
87	PDE6B	5158	0.9109	0.03544	0	0.5002	0.7557	0.007359	0	0.5037	0	0.5165	0	0.5081	0.285	0.08936
88	TUB	7275	0.9109	0.03544	0	0.5002	0.7557	0.007359	0	0.5037	0	0.5165	0	0.5081	0.285	0.08936
89	PRPH2	5961	0.9109	0.03544	0	0.5002	0.7557	0.007359	0	0.5037	0	0.5165	0	0.5081	0.285	0.08936
90	UNC119	9094	0.9382	0.03156	0	0.5002	0.4644	0.01762			0	0.5165	0	0.5081	0.2866	0.08987
91	GNAT1	2779	0.9883	0.01801	0	0.5002	0.4644	0.01762	0	0.5037	0	0.5165	0	0.5081	0.2431	0.09569
92	ABHD12	26090	0	0.5443	0.3896	0.0005809	0	0.5116	0	0.5037	0	0.5165	0	0.5081	0.104	0.09632
93	TUBGCP4	27229	0	0.5443	0.5296	0.0005809	0	0.5116	0	0.5037	0	0.5165	0	0.5081	0.1213	0.09632
94	REEP6	92840	0	0.5443	0.3896	0.0005809	0	0.5116	0	0.5037	0	0.5165	0	0.5081	0.104	0.09632
95	USH1C	10083	0.9854	0.01878	0	0.5002	0.4644	0.01762	0	0.5037	0	0.5165	0	0.5081	0.2428	0.0971
96	NRL	4901	0.9794	0.0213	0	0.5002	0	0.5116			0.05879	0.03292	0	0.5081	0.2464	0.09759
97	NMNAT1	64802	0.7898	0.0457	0	0.5002	0.7557	0.007359	0	0.5037	0	0.5165	0	0.5081	0.2741	0.09763
98	IFT27	11020	0.1219	0.08869	0	0.5002	0.8004	0.003873	0	0.5037	0	0.5165	0	0.5081	0.1916	0.09835
99	MKKS	8195	0.98	0.02072	0	0.5002	0.4644	0.01762	0	0.5037	0	0.5165	0	0.5081	0.2424	0.1005
100	BBS7	55212	0.9746	0.02304	0	0.5002	0.4644	0.01762	0	0.5037	0	0.5165	0	0.5081	0.2419	0.1042
101	HTR2A	3356	0.9943	0.01297	0	0.5002	0	0.5116	0	0.5037	0.05879	0.03292	0	0.5081	0.2066	0.1057
102	C3	718	0.9929	0.01375	0	0.5002	0	0.5116	0	0.5037	0.232	0.03292	0	0.5081	0.2464	0.1078
103	NPHP4	261734	0.9109	0.03544	0	0.5002	0.5439	0.01317	0	0.5037	0	0.5165	0	0.5081	0.2497	0.1093
104	NPHP1	4867	0.9394	0.03098	0	0.5002	0.4644	0.01762	0	0.5037	0	0.5165	0	0.5081	0.2389	0.1153
105	FSCN2	25794	0.9364	0.03195	0	0.5002	0.4644	0.01762	0	0.5037	0	0.5165	0	0.5081	0.2387	0.1165
106	NEUROD1	4760	0.9885	0.01743	0	0.5002	0	0.5116	0	0.5037	0.05879	0.03292	0	0.5081	0.2061	0.1169
107	ADGRV1	84059	0.909	0.03563	0	0.5002	0	0.5116			0.05879	0.03292	0	0.5081	0.2392	0.1178
108	CDHR1	92211	0	0.5443	0	0.5002	0.4644	0.01762	0	0.5037	0.05879	0.03292	0	0.5081	0.1178	0.1198
109	GDF6	392255	0.9861	0.01878	0	0.5002	0	0.5116	0	0.5037	0.05879	0.03292	0	0.5081	0.2059	0.1199
110	PDE6A	5145	0.9109	0.03544	0	0.5002	0.4644	0.01762	0	0.5037	0	0.5165	0	0.5081	0.2365	0.1207
111	CHM	1121	0.4385	0.07339	0	0.5002	0.6491	0.008908	0	0.5037	0	0.5165	0	0.5081	0.2185	0.1226
112	HLA-DPB1	3115	0	0.5443	0	0.5002			0	0.5037	0	0.5165	0.6391	0.002517	0.1278	0.1247
113	IMPDH1	3614	0	0.5443	0	0.5002	0	0.5116	0	0.5037	0	0.5165	0.7243	0.001356	0.1207	0.128
114	GDF5	8200	0.9748	0.02304	0	0.5002	0	0.5116	0	0.5037	0.05879	0.03292	0	0.5081	0.205	0.1285
115	IFT172	26160	0.8347	0.04376	0	0.5002	0.4644	0.01762	0	0.5037	0	0.5165	0	0.5081	0.2297	0.1296
116	IFT81	28981	0	0.5443			0.8852	0.002905	0	0.5037	0	0.5165	0	0.5081	0.177	0.132
117	BBS1	582	0.34	0.07514	0	0.5002	0.5836	0.01104	0	0.5037	0	0.5165	0	0.5081	0.1945	0.1328
118	FLVCR1	28982	0.5734	0.06371	0	0.5002	0.4646	0.0151	0	0.5037	0	0.5165	0	0.5081	0.2036	0.1396
119	BBS2	583	0.6242	0.06235	0	0.5002	0.4644	0.01762	0	0.5037	0	0.5165	0	0.5081	0.2091	0.1459
120	GRM6	2916	0.9109	0.03544	0	0.5002	0	0.5116	0	0.5037	0.05879	0.03292	0	0.5081	0.1995	0.1484
121	CLN3	1201	0.4474	0.07301	0	0.5002	0.4644	0.01762	0	0.5037	0	0.5165	0	0.5081	0.1889	0.1537
122	TOPORS	10210	0.997	0.009876	0	0.5002					0	0.5165	0	0.5081	0.2496	0.1557
123	BEST1	7439	0	0.5443	0	0.5002	0	0.5116	0	0.5037	0	0.5165	0.6391	0.002517	0.1065	0.1573
124	C1QTNF5	114902	0.1219	0.08869	0	0.5002	0.4644	0.01762	0	0.5037	0	0.5165	0	0.5081	0.1356	0.1638
125	NBAS	51594	0	0.5443	0	0.5002	0.8852	0.002905	0	0.5037	0	0.5165	0	0.5081	0.1475	0.1645
126	CDKN1C	1028	0.9998	0.003679	0	0.5002	0	0.5116	0	0.5037	0	0.5165	0	0.5081	0.1666	0.1741
127	CDH23	64072	0.6408	0.06235	0	0.5002	0	0.5116	0	0.5037	0.05879	0.03292	0	0.5081	0.1738	0.1785
128	CEP250	11190	0	0.5443			0.7557	0.007359	0	0.5037	0	0.5165	0	0.5081	0.1511	0.1832
129	NR2F1	7025	0.4612	0.06971	0	0.5002	0	0.5116	0	0.5037	0.05879	0.03292	0	0.5081	0.1536	0.185
130	OPN1LW	5956	0	0.5443	0	0.5002			0	0.5037	0	0.5165	0.2554	0.007746	0.05109	0.1855
131	CDH3	1001	0.0693	0.08869	0	0.5002	0	0.5116	0	0.5037	0.05879	0.03292	0	0.5081	0.08429	0.1997
132	PDE6H	5149	0.9923	0.01414	0	0.5002			0	0.5037	0	0.5165	0	0.5081	0.1992	0.2225
133	CISD2	493856	0	0.5443	0	0.5002	0.5439	0.01317			0	0.5165	0	0.5081	0.1088	0.223
134	DHDDS	79947	0	0.5443	0	0.5002	0	0.5116	0	0.5037	0	0.5165	0.2554	0.007746	0.04257	0.2253
135	RBP4	5950	0.9972	0.009295	0	0.5002	0	0.5116	0	0.5037	0	0.5165	0	0.5081	0.1664	0.2334
136	MAPKAPK3	7867	0.9964	0.01046	0	0.5002	0	0.5116	0	0.5037	0	0.5165	0	0.5081	0.1664	0.242
137	FAM161A	84140	0	0.5443	0	0.5002	0.4644	0.01762			0	0.5165	0	0.5081	0.09288	0.2458
138	AIPL1	23746	0	0.5443	0	0.5002	0.4644	0.01762			0	0.5165	0	0.5081	0.09288	0.2458
139	PCARE	388939	0	0.5443	0	0.5002	0.4644	0.01762			0	0.5165	0	0.5081	0.09288	0.2458
140	C8orf37	157657	0	0.5443	0	0.5002	0.4644	0.01762			0	0.5165	0	0.5081	0.09288	0.2458
141	ARL3	403	0	0.5443			0.4644	0.01762	0	0.5037	0	0.5165	0	0.5081	0.09288	0.2463
142	ZNF513	130557	0.9109	0.03544	0	0.5002					0	0.5165	0	0.5081	0.2386	0.2513
143	RS1	6247	0.9801	0.02072	0	0.5002	0	0.5116			0	0.5165	0	0.5081	0.198	0.254
144	CABP4	57010	0.9801	0.02072	0	0.5002	0	0.5116			0	0.5165	0	0.5081	0.198	0.254
145	ARSG	22901	0	0.5443			0.2226	0.01956	0	0.5037	0	0.5165	0	0.5081	0.04453	0.255
146	WDPCP	51057	0.9786	0.0213	0	0.5002	0	0.5116			0	0.5165	0	0.5081	0.1978	0.2563
147	OPA1	4976	0.9938	0.01336	0	0.5002	0	0.5116	0	0.5037	0	0.5165	0	0.5081	0.1661	0.2608
148	CACNA2D4	93589	0	0.5443	0	0.5002	0.5439	0.01317	0	0.5037	0	0.5165	0	0.5081	0.09064	0.2645
149	MFSD8	256471	0	0.5443	0	0.5002	0.5439	0.01317	0	0.5037	0	0.5165	0	0.5081	0.09064	0.2645
150	PDE6G	5148	0.9923	0.01414	0	0.5002	0	0.5116	0	0.5037	0	0.5165	0	0.5081	0.166	0.2652
151	GRK1	6011	0.9912	0.01549	0	0.5002	0	0.5116	0	0.5037	0	0.5165	0	0.5081	0.1659	0.2726
152	WDR19	57728	0.9896	0.01646	0	0.5002	0	0.5116	0	0.5037	0	0.5165	0	0.5081	0.1658	0.2776
153	LRAT	9227	0	0.5443	0	0.5002	0.4644	0.01762	0	0.5037	0	0.5165	0	0.5081	0.0774	0.2886
154	RAB28	9364	0	0.5443	0	0.5002	0.4644	0.01762	0	0.5037	0	0.5165	0	0.5081	0.0774	0.2886
155	LZTFL1	54585	0	0.5443	0	0.5002	0.4644	0.01762	0	0.5037	0	0.5165	0	0.5081	0.0774	0.2886
156	BBIP1	92482	0	0.5443	0	0.5002	0.4644	0.01762	0	0.5037	0	0.5165	0	0.5081	0.0774	0.2886
157	PRPF8	10594	0	0.5443	0	0.5002	0.4644	0.01762	0	0.5037	0	0.5165	0	0.5081	0.0774	0.2886
158	BBS12	166379	0	0.5443	0	0.5002	0.4644	0.01762	0	0.5037	0	0.5165	0	0.5081	0.0774	0.2886
159	BBS10	79738	0	0.5443	0	0.5002	0.4644	0.01762	0	0.5037	0	0.5165	0	0.5081	0.0774	0.2886
160	RLBP1	6017	0	0.5443	0	0.5002	0.4644	0.01762	0	0.5037	0	0.5165	0	0.5081	0.0774	0.2886
161	PRPF3	9129	0	0.5443	0	0.5002	0.4644	0.01762	0	0.5037	0	0.5165	0	0.5081	0.0774	0.2886
162	RP2	6102	0	0.5443	0	0.5002	0.4644	0.01762	0	0.5037	0	0.5165	0	0.5081	0.0774	0.2886
163	SLC24A1	9187	0	0.5443	0	0.5002	0.4644	0.01762	0	0.5037	0	0.5165	0	0.5081	0.0774	0.2886
164	PDE6C	5146	0.9801	0.02072	0	0.5002	0	0.5116	0	0.5037	0	0.5165	0	0.5081	0.165	0.2972
165	ARL6	84100	0.9801	0.02072	0	0.5002	0	0.5116	0	0.5037	0	0.5165	0	0.5081	0.165	0.2972
166	CNGA3	1261	0.9801	0.02072	0	0.5002	0	0.5116	0	0.5037	0	0.5165	0	0.5081	0.165	0.2972
167	HGSNAT	138050	0	0.5443	0	0.5002	0.2226	0.01956	0	0.5037	0	0.5165	0	0.5081	0.03711	0.2976
168	CC2D2A	57545	0.979	0.0213	0	0.5002	0	0.5116	0	0.5037	0	0.5165	0	0.5081	0.1649	0.2996
169	HMX1	3166	0	0.5443	0	0.5002	0	0.5116			0.05879	0.03292	0	0.5081	0.04849	0.3003
170	RP1L1	94137	0.9109	0.03544	0	0.5002	0	0.5116			0	0.5165	0	0.5081	0.1909	0.3023
171	HTRA3	94031	0.5425	0.067					0	0.5037	0	0.5165	0	0.5081	0.1841	0.3165
172	RAX2	84839	0.4612	0.06971	0	0.5002					0	0.5165	0	0.5081	0.1698	0.3202
173	EEF1A1	1915	0.8588	0.04299			0	0.5116	0	0.5037	0	0.5165	0	0.5081	0.1853	0.322
174	MFN2	9927	0.9619	0.0275	0	0.5002	0	0.5116	0	0.5037	0	0.5165	0	0.5081	0.1635	0.3227
175	ZNF423	23090	0.8381	0.04376	0	0.5002	0	0.5116			0	0.5165	0	0.5081	0.1831	0.3232
176	CLUAP1	23059	0.8347	0.04376			0	0.5116	0	0.5037	0	0.5165	0	0.5081	0.1827	0.3239
177	PLA2G5	5322	0.7898	0.0457	0	0.5002			0	0.5037	0	0.5165	0	0.5081	0.1777	0.326
178	USH2A	7399	0.9523	0.02866	0	0.5002	0	0.5116	0	0.5037	0	0.5165	0	0.5081	0.1626	0.3265
179	CCT2	10576	0.2815	0.07843					0	0.5037	0	0.5165	0	0.5081	0.1326	0.3344
180	TRPM1	4308	0.9364	0.03195	0	0.5002	0	0.5116	0	0.5037	0	0.5165	0	0.5081	0.1613	0.3369
181	WFS1	7466	0	0.5443	0	0.5002	0	0.5116	0	0.5037	0.05879	0.03292	0	0.5081	0.04041	0.3448
182	CACNA1F	778	0.9109	0.03544	0	0.5002	0	0.5116	0	0.5037	0	0.5165	0	0.5081	0.1591	0.3469
183	ATF6	22926	0.9074	0.03563	0	0.5002	0	0.5116	0	0.5037	0	0.5165	0	0.5081	0.1588	0.3474
184	HTRA1	5654	0.9009	0.03621	0	0.5002	0	0.5116	0	0.5037	0	0.5165	0	0.5081	0.1582	0.349
185	PDZD7	79955	0.6408	0.06235	0	0.5002	0	0.5116			0	0.5165	0	0.5081	0.1601	0.3606
186	CLRN1	7401	0.6408	0.06235	0	0.5002	0	0.5116			0	0.5165	0	0.5081	0.1601	0.3606
187	PAF1	54623	0.6103	0.06255			0	0.5116	0	0.5037	0	0.5165	0	0.5081	0.1562	0.3617
188	HSD17B3	3293	0.5352	0.06758	0	0.5002			0	0.5037	0	0.5165	0	0.5081	0.1463	0.3678
189	NPHP3	27031	0.8347	0.04376	0	0.5002	0	0.5116	0	0.5037	0	0.5165	0	0.5081	0.1523	0.368
190	BBS5	129880	0.8347	0.04376	0	0.5002	0	0.5116	0	0.5037	0	0.5165	0	0.5081	0.1523	0.368
191	PCDH15	65217	0.8305	0.04396	0	0.5002	0	0.5116	0	0.5037	0	0.5165	0	0.5081	0.1519	0.3684
192	LRIT3	345193	0.5425	0.067	0	0.5002	0	0.5116			0	0.5165	0	0.5081	0.1473	0.3686
193	USH1G	124590	0.5318	0.06758	0	0.5002	0	0.5116			0	0.5165	0	0.5081	0.1459	0.3696
194	EIF4A3	9775	0.8027	0.04473	0	0.5002	0	0.5116	0	0.5037	0	0.5165	0	0.5081	0.1493	0.3702
195	ATXN7	6314	0.7354	0.05035	0	0.5002	0	0.5116	0	0.5037	0	0.5165	0	0.5081	0.1429	0.3825
196	RIMS1	22999	0.06431	0.08869	0	0.5002			0	0.5037	0	0.5165	0	0.5081	0.05072	0.3992
197	SLC7A14	57709	0.1699	0.08869	0	0.5002	0	0.5116			0	0.5165	0	0.5081	0.08245	0.401
198	CNNM4	26504	0.07913	0.08869	0	0.5002	0	0.5116			0	0.5165	0	0.5081	0.05626	0.401
199	TRIM32	22954	0.4617	0.06952	0	0.5002	0	0.5116	0	0.5037	0	0.5165	0	0.5081	0.1133	0.4173
200	PRPF6	24148	0.4612	0.06971	0	0.5002	0	0.5116	0	0.5037	0	0.5165	0	0.5081	0.1132	0.4176
201	MAK	4117	0.3256	0.07552	0	0.5002	0	0.5116	0	0.5037	0	0.5165	0	0.5081	0.09511	0.4266
202	ARHGEF18	23370	0.3012	0.07804	0	0.5002	0	0.5116	0	0.5037	0	0.5165	0	0.5081	0.09147	0.4303
203	NEK2	4751	0.2815	0.07843	0	0.5002	0	0.5116	0	0.5037	0	0.5165	0	0.5081	0.08842	0.4308
204	PEX7	5191	0.07913	0.08869	0	0.5002	0	0.5116	0	0.5037	0	0.5165	0	0.5081	0.04688	0.4449
205	SAG	6295	0.1699	0.08869	0	0.5002	0	0.5116	0	0.5037	0	0.5165	0	0.5081	0.06871	0.4449
206	SNRNP200	23020	0.1969	0.08869	0	0.5002	0	0.5116	0	0.5037	0	0.5165	0	0.5081	0.07395	0.4449
207	FREM1	158326	0.07913	0.08869	0	0.5002	0	0.5116	0	0.5037	0	0.5165	0	0.5081	0.04688	0.4449
208	GNB3	2784	0.1699	0.08869	0	0.5002	0	0.5116	0	0.5037	0	0.5165	0	0.5081	0.06871	0.4449
209	GUCA1A	2978	0.1699	0.08869	0	0.5002	0	0.5116	0	0.5037	0	0.5165	0	0.5081	0.06871	0.4449
210	GUCA1B	2979	0.1699	0.08869	0	0.5002	0	0.5116	0	0.5037	0	0.5165	0	0.5081	0.06871	0.4449
211	DHS6S1	107305681			0	0.5002							0	0.5081	0	0.5041
212	MCDR1	4167									0	0.5165	0	0.5081	0	0.5123
213	MCDR3	317668									0	0.5165	0	0.5081	0	0.5123
214	USH1E	7396									0	0.5165	0	0.5081	0	0.5123
215	COD2	1275									0	0.5165	0	0.5081	0	0.5123
216	CORD1	1319									0	0.5165	0	0.5081	0	0.5123
217	OPA8	106783499									0	0.5165	0	0.5081	0	0.5123
218	PRD	5548									0	0.5165	0	0.5081	0	0.5123
219	RNANC	54719									0	0.5165	0	0.5081	0	0.5123
220	CYMD	1541									0	0.5165	0	0.5081	0	0.5123
221	OPA6	777778									0	0.5165	0	0.5081	0	0.5123
222	CACD	772									0	0.5165	0	0.5081	0	0.5123
223	PBCRA1	7948									0	0.5165	0	0.5081	0	0.5123
224	USH1H	100271837									0	0.5165	0	0.5081	0	0.5123
225	OPA4	58156									0	0.5165	0	0.5081	0	0.5123
226	RCD1	5953									0	0.5165	0	0.5081	0	0.5123
227	CORD8	54109									0	0.5165	0	0.5081	0	0.5123
228	OPA2	4977									0	0.5165	0	0.5081	0	0.5123
229	EVR3	81864									0	0.5165	0	0.5081	0	0.5123
230	RP22	6114									0	0.5165	0	0.5081	0	0.5123
231	RP24	6116									0	0.5165	0	0.5081	0	0.5123
232	USH1K	101180907									0	0.5165	0	0.5081	0	0.5123
233	OPA5	692222									0	0.5165	0	0.5081	0	0.5123
234	DCST2	127579	0	0.5443							0	0.5165			0	0.5302
235	OR2W3	343171	0	0.5443					0	0.5037	0	0.5165			0	0.5819
236	ARMS2	387715	0	0.5443							0	0.5165	0	0.5081	0	0.5837
237	DTHD1	401124	0	0.5443							0	0.5165	0	0.5081	0	0.5837
238	METTL9	51108	0	0.5443							0	0.5165	0	0.5081	0	0.5837
239	SAMD11	148398	0	0.5443							0	0.5165	0	0.5081	0	0.5837
240	HBM	3042	0	0.5443							0	0.5165	0	0.5081	0	0.5837
241	MT-TH	4564			0	0.5002			0	0.5037	0	0.5165	0	0.5081	0	0.6064
242	MT-TP	4571			0	0.5002			0	0.5037	0	0.5165	0	0.5081	0	0.6064
243	MT-TS2	4575			0	0.5002			0	0.5037	0	0.5165	0	0.5081	0	0.6064
244	C12orf65	91574	0	0.5443	0	0.5002					0	0.5165	0	0.5081	0	0.62
245	EMC1	23065	0	0.5443	0	0.5002					0	0.5165	0	0.5081	0	0.62
246	KLHL7	55975	0	0.5443	0	0.5002					0	0.5165	0	0.5081	0	0.62
247	RCBTB1	55213	0	0.5443	0	0.5002					0	0.5165	0	0.5081	0	0.62
248	CSPP1	79848	0	0.5443	0	0.5002					0	0.5165	0	0.5081	0	0.62
249	ASRGL1	80150	0	0.5443					0	0.5037	0	0.5165	0	0.5081	0	0.6212
250	RDH16	8608	0	0.5443					0	0.5037	0	0.5165	0	0.5081	0	0.6212
251	SPP2	6694	0	0.5443					0	0.5037	0	0.5165	0	0.5081	0	0.6212
252	EXOSC2	23404	0	0.5443					0	0.5037	0	0.5165	0	0.5081	0	0.6212
253	POC5	134359	0	0.5443			0	0.5116			0	0.5165	0	0.5081	0	0.624
254	CLCC1	23155	0	0.5443			0	0.5116			0	0.5165	0	0.5081	0	0.624
255	ADGRA3	166647	0	0.5443			0	0.5116			0	0.5165	0	0.5081	0	0.624
256	NCS1	23413	0	0.5443			0	0.5116			0	0.5165	0	0.5081	0	0.624
257	PRDM13	59336	0	0.5443			0	0.5116			0	0.5165	0	0.5081	0	0.624
258	ACO2	50	0	0.5443	0	0.5002			0	0.5037	0	0.5165	0	0.5081	0	0.6501
259	TMEM216	51259	0	0.5443	0	0.5002			0	0.5037	0	0.5165	0	0.5081	0	0.6501
260	CEP78	84131	0	0.5443	0	0.5002			0	0.5037	0	0.5165	0	0.5081	0	0.6501
261	OSBPL1A	114876	0	0.5443	0	0.5002			0	0.5037	0	0.5165	0	0.5081	0	0.6501
262	CNGA1	1259	0	0.5443	0	0.5002			0	0.5037	0	0.5165	0	0.5081	0	0.6501
263	MT-ATP6	4508	0	0.5443	0	0.5002			0	0.5037	0	0.5165	0	0.5081	0	0.6501
264	MT-ND6	4541	0	0.5443	0	0.5002			0	0.5037	0	0.5165	0	0.5081	0	0.6501
265	PITPNM3	83394	0	0.5443	0	0.5002			0	0.5037	0	0.5165	0	0.5081	0	0.6501
266	C2	717	0	0.5443	0	0.5002			0	0.5037	0	0.5165	0	0.5081	0	0.6501
267	EYS	346007	0	0.5443	0	0.5002			0	0.5037	0	0.5165	0	0.5081	0	0.6501
268	SEPSECS	51091	0	0.5443	0	0.5002			0	0.5037	0	0.5165	0	0.5081	0	0.6501
269	PRPF4	9128	0	0.5443	0	0.5002			0	0.5037	0	0.5165	0	0.5081	0	0.6501
270	HBA2	3040	0	0.5443	0	0.5002			0	0.5037	0	0.5165	0	0.5081	0	0.6501
271	SLC25A46	91137	0	0.5443	0	0.5002	0	0.5116			0	0.5165	0	0.5081	0	0.6525
272	AGBL5	60509	0	0.5443	0	0.5002	0	0.5116			0	0.5165	0	0.5081	0	0.6525
273	GPR179	440435	0	0.5443	0	0.5002	0	0.5116			0	0.5165	0	0.5081	0	0.6525
274	POC1B	282809	0	0.5443	0	0.5002	0	0.5116			0	0.5165	0	0.5081	0	0.6525
275	PRCD	768206	0	0.5443	0	0.5002	0	0.5116			0	0.5165	0	0.5081	0	0.6525
276	CIB2	10518	0	0.5443	0	0.5002	0	0.5116			0	0.5165	0	0.5081	0	0.6525
277	DRAM2	128338	0	0.5443	0	0.5002	0	0.5116			0	0.5165	0	0.5081	0	0.6525
278	SPATA7	55812	0	0.5443	0	0.5002	0	0.5116			0	0.5165	0	0.5081	0	0.6525
279	CERKL	375298	0	0.5443	0	0.5002	0	0.5116			0	0.5165	0	0.5081	0	0.6525
280	TMEM237	65062	0	0.5443	0	0.5002	0	0.5116			0	0.5165	0	0.5081	0	0.6525
281	AFG3L2	10939	0	0.5443	0	0.5002	0	0.5116			0	0.5165	0	0.5081	0	0.6525
282	CFAP410	755	0	0.5443	0	0.5002	0	0.5116			0	0.5165	0	0.5081	0	0.6525
283	ESPN	83715	0	0.5443	0	0.5002	0	0.5116			0	0.5165	0	0.5081	0	0.6525
284	LCA5	167691	0	0.5443	0	0.5002	0	0.5116			0	0.5165	0	0.5081	0	0.6525
285	RTN4IP1	84816	0	0.5443	0	0.5002	0	0.5116			0	0.5165	0	0.5081	0	0.6525
286	CEP19	84984	0	0.5443	0	0.5002	0	0.5116			0	0.5165	0	0.5081	0	0.6525
287	TRPM5	29850	0	0.5443			0	0.5116	0	0.5037	0	0.5165	0	0.5081	0	0.6535
288	GAR1	54433	0	0.5443			0	0.5116	0	0.5037	0	0.5165	0	0.5081	0	0.6535
289	TIMM22	29928	0	0.5443			0	0.5116	0	0.5037	0	0.5165	0	0.5081	0	0.6535
290	ACBD5	91452	0	0.5443			0	0.5116	0	0.5037	0	0.5165	0	0.5081	0	0.6535
291	ELOVL1	64834	0	0.5443			0	0.5116	0	0.5037	0	0.5165	0	0.5081	0	0.6535
292	KIAA1549	57670	0	0.5443			0	0.5116	0	0.5037	0	0.5165	0	0.5081	0	0.6535
293	DHX38	9785	0	0.5443			0	0.5116	0	0.5037	0	0.5165	0	0.5081	0	0.6535
294	DCK	1633	0	0.5443			0	0.5116	0	0.5037	0	0.5165	0	0.5081	0	0.6535
295	SETDB1	9869	0	0.5443			0	0.5116	0	0.5037	0	0.5165	0	0.5081	0	0.6535
296	ADIPOR1	51094	0	0.5443			0	0.5116	0	0.5037	0	0.5165	0	0.5081	0	0.6535
297	HK1	3098	0	0.5443	0	0.5002	0	0.5116	0	0.5037	0	0.5165	0	0.5081	0	0.6774
298	PEX1	5189	0	0.5443	0	0.5002	0	0.5116	0	0.5037	0	0.5165	0	0.5081	0	0.6774
299	NYX	60506	0	0.5443	0	0.5002	0	0.5116	0	0.5037	0	0.5165	0	0.5081	0	0.6774
300	PHYH	5264	0	0.5443	0	0.5002	0	0.5116	0	0.5037	0	0.5165	0	0.5081	0	0.6774
301	ITM2B	9445	0	0.5443	0	0.5002	0	0.5116	0	0.5037	0	0.5165	0	0.5081	0	0.6774
302	CNGB1	1258	0	0.5443	0	0.5002	0	0.5116	0	0.5037	0	0.5165	0	0.5081	0	0.6774
303	TMEM126A	84233	0	0.5443	0	0.5002	0	0.5116	0	0.5037	0	0.5165	0	0.5081	0	0.6774
304	INPP5E	56623	0	0.5443	0	0.5002	0	0.5116	0	0.5037	0	0.5165	0	0.5081	0	0.6774
305	VPS54	51542	0	0.5443	0	0.5002	0	0.5116	0	0.5037	0	0.5165	0	0.5081	0	0.6774
306	IDH3B	3420	0	0.5443	0	0.5002	0	0.5116	0	0.5037	0	0.5165	0	0.5081	0	0.6774
307	CEP164	22897	0	0.5443	0	0.5002	0	0.5116	0	0.5037	0	0.5165	0	0.5081	0	0.6774
308	PEX26	55670	0	0.5443	0	0.5002	0	0.5116	0	0.5037	0	0.5165	0	0.5081	0	0.6774
309	RGS9BP	388531	0	0.5443	0	0.5002	0	0.5116	0	0.5037	0	0.5165	0	0.5081	0	0.6774
310	IQCB1	9657	0	0.5443	0	0.5002	0	0.5116	0	0.5037	0	0.5165	0	0.5081	0	0.6774
311	CNGB3	54714	0	0.5443	0	0.5002	0	0.5116	0	0.5037	0	0.5165	0	0.5081	0	0.6774
312	MTTP	4547	0	0.5443	0	0.5002	0	0.5116	0	0.5037	0	0.5165	0	0.5081	0	0.6774
313	MVK	4598	0	0.5443	0	0.5002	0	0.5116	0	0.5037	0	0.5165	0	0.5081	0	0.6774
314	PRPS1	5631	0	0.5443	0	0.5002	0	0.5116	0	0.5037	0	0.5165	0	0.5081	0	0.6774
315	IMPG1	3617	0	0.5443	0	0.5002	0	0.5116	0	0.5037	0	0.5165	0	0.5081	0	0.6774
316	KCNV2	169522	0	0.5443	0	0.5002	0	0.5116	0	0.5037	0	0.5165	0	0.5081	0	0.6774
317	KIZ	55857	0	0.5443	0	0.5002	0	0.5116	0	0.5037	0	0.5165	0	0.5081	0	0.6774
318	RGS9	8787	0	0.5443	0	0.5002	0	0.5116	0	0.5037	0	0.5165	0	0.5081	0	0.6774
319	OPN1MW	2652	0	0.5443	0	0.5002	0	0.5116	0	0.5037	0	0.5165	0	0.5081	0	0.6774
320	GNPTG	84572	0	0.5443	0	0.5002	0	0.5116	0	0.5037	0	0.5165	0	0.5081	0	0.6774
321	OPN1SW	611	0	0.5443	0	0.5002	0	0.5116	0	0.5037	0	0.5165	0	0.5081	0	0.6774
322	BBS9	27241	0	0.5443	0	0.5002	0	0.5116	0	0.5037	0	0.5165	0	0.5081	0	0.6774
323	NAGS	162417	0	0.5443	0	0.5002	0	0.5116	0	0.5037	0	0.5165	0	0.5081	0	0.6774
324	CFB	629	0	0.5443	0	0.5002	0	0.5116	0	0.5037	0	0.5165	0	0.5081	0	0.6774
325	ELOVL4	6785	0	0.5443	0	0.5002	0	0.5116	0	0.5037	0	0.5165	0	0.5081	0	0.6774
326	TIMM8A	1678	0	0.5443	0	0.5002	0	0.5116	0	0.5037	0	0.5165	0	0.5081	0	0.6774
327	KCNJ13	3769	0	0.5443	0	0.5002	0	0.5116	0	0.5037	0	0.5165	0	0.5081	0	0.6774
328	PEX2	5828	0	0.5443	0	0.5002	0	0.5116	0	0.5037	0	0.5165	0	0.5081	0	0.6774
329	CA4	762	0	0.5443	0	0.5002	0	0.5116	0	0.5037	0	0.5165	0	0.5081	0	0.6774
330	CYP4V2	285440	0	0.5443	0	0.5002	0	0.5116	0	0.5037	0	0.5165	0	0.5081	0	0.6774
331	DPYD	1806	0	0.5443	0	0.5002	0	0.5116	0	0.5037	0	0.5165	0	0.5081	0	0.6774
332	RDH5	5959	0	0.5443	0	0.5002	0	0.5116	0	0.5037	0	0.5165	0	0.5081	0	0.6774
333	RDH12	145226	0	0.5443	0	0.5002	0	0.5116	0	0.5037	0	0.5165	0	0.5081	0	0.6774
334	RGR	5995	0	0.5443	0	0.5002	0	0.5116	0	0.5037	0	0.5165	0	0.5081	0	0.6774
335	TRNT1	51095	0	0.5443	0	0.5002	0	0.5116	0	0.5037	0	0.5165	0	0.5081	0	0.6774
336	HMCN1	83872	0	0.5443	0	0.5002	0	0.5116	0	0.5037	0	0.5165	0	0.5081	0	0.6774
337	RDH11	51109	0	0.5443	0	0.5002	0	0.5116	0	0.5037	0	0.5165	0	0.5081	0	0.6774
338	RP9	6100	0	0.5443	0	0.5002	0	0.5116	0	0.5037	0	0.5165	0	0.5081	0	0.6774
339	HARS1	3035	0	0.5443	0	0.5002	0	0.5116	0	0.5037	0	0.5165	0	0.5081	0	0.6774
340	RP63	100862681									0	0.5165			0	1
341	VMD1	7438									0	0.5165			0	1
342	SLSN3	260432									0	0.5165			0	1
343	RP32	641433									0	0.5165			0	1
344	RP34	777642									0	0.5165			0	1
345	FHASD	550626									0	0.5165			0	1
346	RP29	54110											0	0.5081	0	1
347	MRST	8126									0	0.5165			0	1
348	RP6	6104									0	0.5165			0	1
349	CORD17	101409267									0	0.5165			0	1
350	USH3B	23662													-1	1
351	OA2	474286													-1	1
352	USH1A	7393													-1	1
353	ARMD10	107880065													-1	1
354	VRNI	7445													-1	1
355	CORD4	1321													-1	1
356	MCDR5	106660618													-1	1
357	SCA34	100750330													-1	1
358	LCA10	643736													-1	1
359	RDPA	8024													-1	1
360	MCDR4	619370													-1	1
361	RP35	109729091													-1	1
362	LCA9	619483													-1	1
363	RP23	6115													-1	1
